# Supplementary material for: A proteomics informed by transcriptomics insight into the proteome of Ornithodoros erraticus adult tick saliva
Source: Parasit Vectors. 2022 Jan 3;15:1. doi: 10.1186/s13071-021-05118-1 (PMC8722417; doi:10.1186/s13071-021-05118-1)
Supplement: Supplementary file 2 — Additional file 2: Dataset S1. ProteinPilot report of female saliva digested in gel. [file 13071_2021_5118_MOESM2_ESM.xlsx]

## Sheet: Search Summary
	ProteinPilot™ Software Report
	Template Version	1.00 light report					Search Properties
	Summary of Identification Yields						General
	Data Level	FDR Type	FDR	ID Yield			Group filename	01.RP_190731-hembrasTRanscriptoma.group
Identification Yield at FDR Threshold	Protein	Local	0.01	0			Start date	2020-07-26 16:42:58
	Protein		0.05	0			Start time	2020-07-26 16:42:58
	Protein		0.1	0			User name	MAKINON\Proteomica
	Protein	Global	0.01	470
	Protein		0.05	470			Search Input
	Protein		0.1	470			Number of spectra in search	53260
	Distinct peptide	Local	0.01	4047			Number of input files	6
	Distinct peptide		0.05	4602
	Distinct peptide		0.1	4602			Search Method
	Distinct peptide	Global	0.01	5243			Sample Type	Identification
	Distinct peptide		0.05	5243			Cysteine Alkylation	Iodoacetamide
	Distinct peptide		0.1	5243			Digestion	Trypsin
	Spectral	Local	0.01	6132			Special Factors
	Spectral		0.05	7212			Instrument	TripleTOF 6600
	Spectral		0.1	7663			Species
	Spectral	Global	0.01	7763			Search Effort	Rapid
	Spectral		0.05	9094			ID Focus
	Spectral		0.1	10051			FDR Analysis	Yes
							Quantitation
Corresponding Confidence in ProteinPilot™ Software	Protein	Local	0.01				Background Correction	No
	Protein		0.05				Bias Correction	Yes
	Protein		0.1				Channel to use as denominator in ratios
	Protein	Global	0.01	0.108749			Modified Data Dictionary or Parameter Translation	Yes
	Protein		0.05	0.108749
	Protein		0.1	0.108749			Database Searched
	Distinct peptide	Local	0.01	0.1771			Database filename	D:\AB SCIEX\ProteinPilot Data\SearchDatabases\OE_transcriptoma_consenso_proteins_95_renamed.fasta
	Distinct peptide		0.05	0.1233			Number of Proteins in Database	102625
	Distinct peptide		0.1	0.1233			Number of proteins searched	205250
	Distinct peptide	Global	0.01	0.00622
	Distinct peptide		0.05	0.00622			Hardware and Software Environment
	Distinct peptide		0.1	0.00622			RAM (MB)	129689
	Spectral	Local	0.01	0.9906			Computer name	MAKINON
	Spectral		0.05	0.9347			Number of cores in computer	16
	Spectral		0.1	0.8656			Number of threads (double cores if hyperthreading on)	32
	Spectral	Global	0.01	0.8424			Number of cores licensed to use	32
	Spectral		0.05	0.4333			Operating system	Windows 10 Enterprise 2016 LTSB (6.2.9200)
	Spectral		0.1	0.241			ProteinPilot Software Version	5.0.2.0, 5346
							Paragon Algorithm Version	5.0.2.0, 5174

## Sheet: Advanced Metadata
	Advanced Metadata
	Parameters - Search Dimension Factors
	Number of segments the input data are broken into	17
	Number of searches per segment (2 for Thorough, 1 for Rapid)	1
	Number of apparent sub-searches in group file	17
	Do reversed search	TRUE
	Do separate searches for each plex in MS1 quantitation	FALSE
	Maximum number of hypotheses to keep per spectrum	15
	Parameters - Identification
	MS1 initial mass error tolerance type	dalton
	MS1 initial mass error tolerance value	0.05
	MS2 initial mass error tolerance type	dalton
	MS2 initial mass error tolerance value	0.1
	MS1 final mass error standard deviation type	dalton
	MS1 final mass error standard deviation value	0.0011
	MS2 final mass error standard deviation type	dalton
	MS2 final mass error standard deviation value	0.01
	Use multi-precursor search function	TRUE
	Maximum number of different precursor masses to try to match to in the Fraglet stage when doing multi-precursor search	5
	Maximum dynamic range gap of secondary precursors vs primary precursor in the Fraglet stage when doing multi-precursor search	10
	Maximum number of different precursor masses to try to match to in the Taglet stage when doing multi-precursor search	1
	Maximum dynamic range gap of secondary precursors vs primary precursor in the Taglet stage when doing multi-precursor search	3
	First charge state to consider when precursor z is not determined	2
	Probability of first charge state to consider when precursor z is not determined	1
	Second charge state to consider when precursor z is not determined	3
	Probability of second charge state to consider when precursor z is not determined	1
	Third charge state to consider when precursor z is not determined	4
	Probability of third charge state to consider when precursor z is not determined	1
	Fourth charge state to consider when precursor z is not determined
	Probability of fourth charge state to consider when precursor z is not determined
	Parameters - Protein Grouping
	Use Bayesian protein confidence calculation	TRUE
	Use peptide FDR analysis to recalibrate peptide confidences	TRUE
	In mid-Pro Group, minimum Intersection ProtScore to be in Same Group	4
	In mid-Pro Group, minimum Unused ProtScore to keep a Group	0.1
	In mid-Pro Group, keep competitor proteins with ProtScore units from winner	6
	In final Pro Group, minimum Intersection ProtScore to be in same group	1.3
	In final Pro Group, minimum Unused ProtScore to keep a group	0.0458
	In final Pro Group, keep competitor proteins with ProtScore units from winner	2
	Parameters - Quantitation
	Do isobaric quant background correction algorithm	FALSE
	Normalize the central tendency of protein ratios to be unity	TRUE
	Compute protein-level ratios from the median of peptide ratios	TRUE
	Quant threshold setting no longer used	-1
	Use measures for quantitation if signal to noise is greater than	9
	Maximum number of labels allowed on a peptide for it to be used for quantitation	35
	Include extreme ratios in the protein ratio calculation if the fraction of peptides from a protein having extreme ratios is greater than	0
	Exclude quantitation data if identification confidence does not pass a threshold value	TRUE
	Exclude quantitation data if a minimum intensity is not passed	TRUE
	Exclude quantitation data based on discordant peptide logic	TRUE
	Exclude quantitation data using sharing logic	TRUE
	Minimum protein confidence to consider a protein confident and capable of excluding spectra as shared	1.3
	Minimum peptide percent confidence from a confident protein to consider a spectrum shared	15
	Minimum peptide confidence to be used for quantitation	15
	Consider a peptide discordant if joint feature probability less than	0.3
	Parameters - Non-Functional
	Show results only for distinct peptides, suppressing redundancy	FALSE
	Do not store MS1 level data	FALSE
	Statistics - Processing Times
	Start time - Search	2020-07-26 16:42:58
	End time - Search	2020-07-26 17:12:38
	Start time - Identification algorithm stages	2020-07-26 17:08:18
	End time - Identification algorithm stages	2020-07-26 17:12:05
	Start time - Signal processing stage	2020-07-26 16:42:59
	End time - Signal processing stage	2020-07-26 17:08:18
	Start time - Waiting stage	2020-07-26 17:08:18
	End time - Waiting stage	2020-07-26 17:08:18
	Start time - Fraglet Algorithm search stage	2020-07-26 17:08:23
	End time - Fraglet Algorithm search stage	2020-07-26 17:09:21
	Start time - Mid-Pro Group Algorithm stage
	End time - Mid-Pro Group Algorithm stage
	Start time - Taglet Algorithm search stage
	End time - Taglet Algorithm search stage
	Start time - Final Pro Group Algorithm stage	2020-07-26 17:09:21
	End time - Final Pro Group Algorithm stage	2020-07-26 17:12:05
	Start time - FDR analysis stage	2020-07-26 17:12:08
	End time - FDR analysis stage	2020-07-26 17:12:38
	Clock time duration - Full search (min)	29.6538
	Clock time duration - Identification algorithm stages (min)	3.78068
	Clock time duration - Signal processing stage (min)	25.3126
	Clock time duration - Waiting stage (min)	0.00705
	Clock time duration - Fraglet Algorithm stage (min)	0.975283
	Clock time duration - Mid-Pro Group Algorithm stage (min)
	Clock time duration - Taglet Algorithm stage (min)
	Clock time duration - Pro Group Algorithm stage (min)	2.72587
	Clock time duration - FDR Analysis (min)	0.501367
	Clock time not accounted for in measured stages	0.131717
	CPU time duration - Signal Processing stage (min)
	CPU time duration - Fraglet Algorithm stage (min)	12.743
	CPU time duration - Mid-Pro Group Algorithm stage (min)
	CPU time duration - Taglet Algorithm stage (min)
	CPU time duration - Pro Group Algorithm stage (min)	4.6638
	Percent of clock time - Identification Algorithm stages	0.127494
	Percent of clock time - Signal Processing stage	0.853601
	Percent of clock time - Waiting stage	0.000237743
	Percent of clock time - Fraglet Algorithm stage	0.0328889
	Percent of clock time - Mid-Pro Group Algorithm stage
	Percent of clock time - Taglet Algorithm stage
	Percent of clock time - Pro Group Algorithm stage	0.0919229
	Percent of clock time - FDR Analysis	0.0169073
	Statistics - Processing Rates
	Clock time rate (sec/spect) - Full Search	0.0334065
	Clock time rate (sec/spect) - Identification Algorithm stages	0.00425913
	Clock time rate (sec/spect) - Signal processing stage	0.0285158
	Clock time rate (sec/spect) - Waiting stage	7.94217e-06
	Clock time rate (sec/spect) - Fraglet Algorithm stage	0.0010987
	Clock time rate (sec/spect) - Mid-Pro Group Algorithm stage
	Clock time rate (sec/spect) - Taglet Algorithm stage
	Clock time rate (sec/spect) - Pro Group Algorithm stage	0.00307082
	Clock time rate (sec/spect) - FDR Analysis	0.000564814
	CPU time rate (sec/spect) - Signal processing stage
	CPU time rate (sec/spect) - Fraglet Algorithm stage	0.0143556
	CPU time rate (sec/spect) - Mid-Pro Group Algorithm stage
	CPU time rate (sec/spect) - Taglet Algorithm stage
	CPU time rate (sec/spect) - Pro Group Algorithm stage	0.005254
	Clock time rate (sec/spect/DB protein) - Full search	1.6276e-07
	Clock time rate (sec/spect/DB protein) - Identification algorithm stages	2.07509e-08
	Clock time rate (sec/spect/DB protein) - Signal processing stage	1.38932e-07
	Clock time rate (sec/spect/DB protein) - Waiting stage	3.86951e-11
	Clock time rate (sec/spect/DB protein) - Fraglet Algorithm stage	5.35301e-09
	Clock time rate (sec/spect/DB protein) - Mid-Pro Group Algorithm stage
	Clock time rate (sec/spect/DB protein) - Taglet Algorithm stage
	Clock time rate (sec/spect/DB protein) - Pro Group Algorithm stage	1.49614e-08
	Clock time rate (sec/spect/DB protein) - FDR Analysis	2.75183e-09
	CPU time rate (sec/spect/DB protein) - Signal processing stage
	CPU time rate (sec/spect/DB protein) - Fraglet Algorithm stage	6.99419e-08
	CPU time rate (sec/spect/DB protein) - Mid-Pro Group Algorithm stage
	CPU time rate (sec/spect/DB protein) - Taglet Algorithm stage
	CPU time rate (sec/spect/DB protein) - Pro Group Algorithm stage	2.5598e-08
	Statistics - Extent of Distribution
	Distribution factor - CPU vs. clock time - Fraglet Algorithm stage	13.0659
	Distribution factor - CPU vs. clock time - Mid-Pro Group Algorithm stage
	Distribution factor - CPU vs. clock time - Taglet Algorithm stage
	Distribution factor - CPU vs. clock time - Pro Group Algorithm stage	1.71094
	Ratio of distribution factor to number of search segments - Fraglet Algorithm stage	0.768583
	Ratio of distribution factor to number of search segments - Mid-Pro Group Algorithm stage
	Ratio of distribution factor to number of search segments - Taglet Algorithm stage
	Ratio of distribution factor to number of search segments - Pro Group Algorithm stage	0.100644
	Ratio of distribution factor to number of licensed cores - Fraglet Algorithm stage	0.40831
	Ratio of distribution factor to number of licensed cores - Mid-Pro Group Algorithm stage
	Ratio of distribution factor to number of licensed cores - Taglet Algorithm stage
	Ratio of distribution factor to number of licensed cores - Pro Group Algorithm stage	0.0534669
	Statistics - Search Segmentation
	Average number of spectra per segment	3132.94
	Standard deviation of number of spectra per segment	393.866
	Maximum number of spectra per segment	3562
	Minimum number of spectra per segment	2305

## Sheet: Speed and Distribution Analysis
		Duration				Clock Rates			CPU Rates			Extent of Search Distribution
	Processing Stage	Clock Time (min)	Percent	CPU Time (min)		Sec/Spectrum	Sec/Spectrum per DB Protein		Sec/Spectrum	Sec/Spectrum per DB Protein		Fundamental Distribution Factor (CPU/Clock Time)	Ratio of Distribution Factor to # Segments	Ratio of Distribution Factor to # of Licensed Cores
	Signal Processing	25.3126	0.853601			0.0285158	1.38932e-07
	Waiting	0.00705	0.000237743			7.94217e-06	3.86951e-11
	Fraglet Algorithm	0.975283	0.0328889	12.743		0.0010987	5.35301e-09		0.0143556	6.99419e-08		13.0659	0.768583	0.40831
	Mid-Pro Group Algorithm
	Taglet Algorithm
	Final Pro Group Algorithm	2.72587	0.0919229	4.6638		0.00307082	1.49614e-08		0.005254	2.5598e-08		1.71094	0.100644	0.0534669
	FDR Analysis	0.501367	0.0169073			0.000564814	2.75183e-09
	Full Search	29.6538	0.995558			0.0334065	1.6276e-07
	Time not accounted for	0.131717

## Sheet: Protein FDR Summary
	Protein-Level FDR Analysis
	Proteins Identified at Critical False Discovery Rates															Correspondence between FDR Levels and ProteinPilot Reported Confidences
		Number of Proteins Detected															Corresponding ProteinPilot Confidence
	Critical FDR	Local FDR	Global FDR	Global FDR from Fit												Critical FDR	Local FDR	Global FDR	Global FDR from Fit
	#REF!															0.01
	#REF!															0.05
	#REF!															0.1
	* It is recommended you use numbers in bold and avoid using numbers in italics.																Corresponding Unused ProtScore
																Critical FDR	Local FDR	Global FDR	Global FDR from Fit
																0.01
																0.05
																0.1

## Sheet: Distinct Peptide FDR Summary
	Distinct Peptide Level FDR Analysis
	Peptides Identified at Critical False Discovery Rates															Correspondence between FDR Levels and ProteinPilot Reported Confidences
		Number of Peptides Identified															Corresponding ProteinPilot Confidence
	Critical FDR	Local FDR	Global FDR	Global FDR from Fit												Critical FDR	Local FDR	Global FDR	Global FDR from Fit
	#REF!															0.01
	#REF!															0.05
	#REF!															0.1
	* It is recommended you use numbers in bold and avoid using numbers in italics.															* It is recommended you use numbers in bold and avoid using numbers in italics.

## Sheet: Spectrum FDR Summary
	Spectrum-Level FDR Analysis
	Spectra Identified at Critical False Discovery Rates															Correspondence between FDR Levels and ProteinPilot Reported Confidences
		Number of Spectra Identified															Corresponding ProteinPilot Confidence
	Critical FDR	Local FDR	Global FDR	Global FDR from Fit												Critical FDR	Local FDR	Global FDR	Global FDR from Fit
	#REF!															0.01
	#REF!															0.05
	#REF!															0.1
	* It is recommended you use numbers in bold and avoid using numbers in italics.															* It is recommended you use numbers in bold and avoid using numbers in italics.

## Sheet: Protein Summary
N	Unused	Total	%Cov	%Cov(50)	%Cov(95)	Accession	Name	Species	Peptides(95%)			Gene Ontology	Gene Names	Pathway	Interactions	Protein Families	Subcellular Location	Function	Disease	Tissue Specificity	Keywords	Modifications	Natural Variants	Glycosylations	Propeptide	Signal Peptide	Initiator Methionine	Sequence Conflicts	Sequence Uncertainties	Alternative Sequence	Non-Standard Residues	Lipidations	Disulfide Bonds	Cross Links	Protein Existence	InterPro	Polymorphism	PTM	RNA Editing	Active Site	Binding Site	Entry	Entry Name	Entry Status	Sequence	Protein Names	Organism	Sequence Length	Features
1	275.17	275.17	74.03	70.73	69.38	OE_27477|-2|92|5185	OE_27477|-2|92|5185		159
2	270	269.99	52.67	49.82	46.24	OE_12422|-3|15|9389	OE_12422|-3|15|9389		140
3	263.97	263.97	52.94	52.22	47.75	OE_22350|-2|119|9724	OE_22350|-2|119|9724		157
4	233.7	233.7	64.75	64.75	62.46	OE_37345|-3|45|5414	OE_37345|-3|45|5414		144
4	0	233.7	64.75	64.75	62.46	OE_23025|-3|45|5414	OE_23025|-3|45|5414		144
5	200.59	200.59	63.41	61.65	58.65	OE_11275|+1|73|5172	OE_11275|+1|73|5172		111
6	192.95	192.95	50.82	50.55	49.62	OE_11441|+1|145|5628	OE_11441|+1|145|5628		121
7	172.04	172.04	65.84	64.97	63.83	OE_57325|-1|178|4656	OE_57325|-1|178|4656		120
8	114.13	114.13	47.16	47.09	39.65	OE_8712|-2|2|4276	OE_8712|-2|2|4276		65
8	0	114.13	48.73	48.66	40.97	OE_37827|+3|3|4139	OE_37827|+3|3|4139		65
8	0	114.13	48.73	48.66	40.97	OE_25275|+3|3|4139	OE_25275|+3|3|4139		65
9	76.58	76.58	26.41	24.51	22.39	OE_26396|-3|258|6890	OE_26396|-3|258|6890		39
10	65.25	65.25	21.15	19.23	15.57	OE_1559|+3|204|7238	OE_1559|+3|204|7238		31
11	63.54	63.54	61.85	60.34	58.62	OE_13700|+1|187|1578	OE_13700|+1|187|1578		35
12	53.34	53.34	37.47	31.91	27.29	OE_69032|+3|48|3290	OE_69032|+3|48|3290		28
13	52.52	54.03	59.11	59.11	57.78	OE_1231|+1|49|1398	OE_1231|+1|49|1398		35
14	47.55	47.55	65.43	63.83	63.83	OE_76392|-3|132|1259	OE_76392|-3|132|1259		34
14	0	45.53	64.54	62.88	62.88	OE_82671|-3|645|1727	OE_82671|-3|645|1727		32
14	0	45.53	64.54	62.88	62.88	OE_82377|-1|811|1893	OE_82377|-1|811|1893		32
15	45.2	45.64	31.9	29.39	26.88	OE_95008|-3|99|3089	OE_95008|-3|99|3089		25
16	37.24	37.24	31.33	29.33	29.33	OE_3537|-3|201|2450	OE_3537|-3|201|2450		24
16	0	37.24	31.33	29.33	29.33	OE_33256|-3|201|2450	OE_33256|-3|201|2450		24
17	34.75	38.75	41.65	40.05	39.13	OE_860|-1|1|1311	OE_860|-1|1|1311		22
18	33.56	33.58	64.22	62.84	58.72	OE_39965|-3|93|746	OE_39965|-3|93|746		18
19	33.42	33.46	49.37	45.11	39.85	OE_13428|+1|40|1236	OE_13428|+1|40|1236		16
20	31.55	31.55	44.05	42.38	37.58	OE_26252|-3|297|1733	OE_26252|-3|297|1733		17
21	30.38	30.4	32.51	26.38	23.18	OE_14185|+2|113|2170	OE_14185|+2|113|2170		16
22	29.12	29.12	31.33	31.33	31.33	OE_28330|-3|300|1247	OE_28330|-3|300|1247		17
23	28.66	28.68	21.13	19.44	16.77	OE_25698|-2|137|3160	OE_25698|-2|137|3160		14
23	0	28.68	21.11	19.43	16.75	OE_15706|+1|559|3585	OE_15706|+1|559|3585		14
24	28.34	28.37	11.72	10.27	7.8	OE_978|+2|131|6322	OE_978|+2|131|6322		15
25	28.14	30.16	46.43	46.43	46.43	OE_33079|+1|1|672	OE_33079|+1|1|672		20
25	0	30.16	46.43	46.43	46.43	OE_1943|+1|1|672	OE_1943|+1|1|672		20
26	27.9	27.97	24.41	23.3	21.21	OE_3545|+1|139|2571	OE_3545|+1|139|2571		14
27	26.53	28.58	27.41	22.38	20.42	OE_863|+2|677|2821	OE_863|+2|677|2821		14
28	26	26	60.36	60.36	60.36	OE_3731|-3|60|725	OE_3731|-3|60|725		17
29	25.08	25.08	67.65	67.65	67.65	OE_55381|-2|68|577	OE_55381|-2|68|577		16
30	24.95	39.7	71.54	63.69	59.89	OE_1232|+1|178|1284	OE_1232|+1|178|1284		24
31	24.41	25.04	64.02	64.02	64.02	OE_85873|+2|152|793	OE_85873|+2|152|793		17
32	24.02	24.1	26.31	22.55	19.06	OE_39898|-2|47|2281	OE_39898|-2|47|2281		14
33	22.45	22.45	53.01	46.99	38.96	OE_8550|+3|45|791	OE_8550|+3|45|791		12
34	22.39	22.39	65.59	62.9	58.6	OE_24407|+1|31|588	OE_24407|+1|31|588		11
35	20.87	20.87	37.85	37.85	27.13	OE_28234|+1|172|1122	OE_28234|+1|172|1122		11
36	20.59	20.6	100	100	88.37	OE_91505|+1|1|258	OE_91505|+1|1|258		10
37	20.43	20.46	31.6	28.6	26.8	OE_23619|-2|77|1576	OE_23619|-2|77|1576		11
38	20.36	20.37	29.68	24.33	22.63	OE_2010|-3|471|1703	OE_2010|-3|471|1703		10
39	20	20	36	36	36	OE_874|-3|180|854	OE_874|-3|180|854		12
39	0	18	52.76	52.76	52.76	OE_85477|+1|31|411	OE_85477|+1|31|411		10
40	20	20	69.44	69.44	69.44	OE_14159|-2|68|391	OE_14159|-2|68|391		19
40	0	20	60.98	60.98	60.98	OE_101773|+2|191|559	OE_101773|+2|191|559		19
41	19.82	19.88	45.97	39.78	27.69	OE_27394|-1|70|1185	OE_27394|-1|70|1185		12
42	19.8	19.85	39.65	39.65	37.19	OE_12497|-1|1|855	OE_12497|-1|1|855		12
43	19.44	19.52	56.11	38.01	38.01	OE_24442|-3|42|704	OE_24442|-3|42|704		10
44	18.86	27.73	61.49	61.49	61.49	OE_85875|+3|657|1100	OE_85875|+3|657|1100		18
45	18.82	19.48	18.34	14.4	10.11	OE_83261|-3|120|3473	OE_83261|-3|120|3473		10
46	18.58	18.61	12.5	12.5	12.5	OE_24759|-2|41|2008	OE_24759|-2|41|2008		10
47	18	18	73.17	73.17	73.17	OE_72502|+2|5|373	OE_72502|+2|5|373		16
48	18	18	60.18	60.18	60.18	OE_3277|+3|126|464	OE_3277|+3|126|464		10
49	18	18	59.32	59.32	59.32	OE_29150|-2|104|457	OE_29150|-2|104|457		10
50	17.85	17.97	40.43	40.43	25.22	OE_4893|+2|77|1456	OE_4893|+2|77|1456		8
51	17.8	17.95	24.28	20.14	16.01	OE_13832|-2|59|1726	OE_13832|-2|59|1726		9
52	17.7	17.74	52.31	52.31	52.31	OE_13322|+2|155|544	OE_13322|+2|155|544		9
53	16.85	16.87	31.25	31.25	31.25	OE_68140|-1|202|729	OE_68140|-1|202|729		9
54	16.75	16.8	36.36	36.36	36.36	OE_93675|+3|129|821	OE_93675|+3|129|821		14
54	0	15.26	27.8	27.8	27.8	OE_58460|-1|1|831	OE_58460|-1|1|831		13
55	16.4	16.43	65.87	60.32	60.32	OE_12610|-1|2620|2997	OE_12610|-1|2620|2997		14
56	16.3	16.3	56.39	56.39	49.62	OE_3719|-3|72|470	OE_3719|-3|72|470		9
57	16.22	16.3	37.61	37.17	30.97	OE_83434|+1|82|759	OE_83434|+1|82|759		10
57	0	16.3	37.61	37.17	30.97	OE_2778|+1|16|693	OE_2778|+1|16|693		10
58	16.17	16.22	30.45	30.45	25.07	OE_93394|+3|378|1382	OE_93394|+3|378|1382		9
58	0	16.22	30.45	30.45	25.07	OE_80861|+3|180|1184	OE_80861|+3|180|1184		9
58	0	16.22	30.45	30.45	25.07	OE_70107|+2|305|1309	OE_70107|+2|305|1309		9
58	0	16.22	30.45	30.45	25.07	OE_24852|-3|180|1184	OE_24852|-3|180|1184		9
58	0	16.22	30.45	30.45	25.07	OE_24851|-3|180|1184	OE_24851|-3|180|1184		9
58	0	16.22	30.45	30.45	25.07	OE_23086|+1|367|1371	OE_23086|+1|367|1371		9
59	16.06	16.15	35.63	25.1	20.65	OE_24833|+2|11|751	OE_24833|+2|11|751		15
60	16.02	16.03	27.24	27.24	27.24	OE_13649|-3|18|986	OE_13649|-3|18|986		8
61	15.42	15.46	60.18	60.18	60.18	OE_13263|+1|31|369	OE_13263|+1|31|369		11
62	15.21	17.34	32.03	31.32	31.32	OE_1700|+3|84|926	OE_1700|+3|84|926		10
63	15.01	15.12	37.66	37.01	34.09	OE_19033|+3|45|968	OE_19033|+3|45|968		10
63	0	14.93	45.61	44.77	41	OE_991|+2|548|1264	OE_991|+2|548|1264		9
64	14.86	14.97	11.89	9.973	7.136	OE_912|-1|130|3408	OE_912|-1|130|3408		8
64	0	14.97	11.88	9.963	7.13	OE_71075|-2|119|3400	OE_71075|-2|119|3400		8
65	14.27	14.33	34.44	22.87	22.87	OE_83275|-1|1201|2289	OE_83275|-1|1201|2289		8
65	0	14.27	28.57	22.8	22.8	OE_94028|-1|1201|2292	OE_94028|-1|1201|2292		8
65	0	14.27	24.88	19.86	19.86	OE_28394|-1|1201|2454	OE_28394|-1|1201|2454		8
66	14.05	14.14	28.37	25.28	20.79	OE_5610|-2|68|1135	OE_5610|-2|68|1135		8
67	14.02	14.03	28.05	28.05	28.05	OE_69838|-2|362|853	OE_69838|-2|362|853		7
67	0	14.03	28.05	28.05	28.05	OE_69837|-1|352|843	OE_69837|-1|352|843		7
67	0	14.03	28.05	28.05	28.05	OE_69836|-1|355|846	OE_69836|-1|355|846		7
67	0	14.03	28.05	28.05	28.05	OE_67960|-1|358|849	OE_67960|-1|358|849		7
67	0	14.03	28.05	28.05	28.05	OE_67959|-1|352|843	OE_67959|-1|352|843		7
67	0	12.02	45.45	45.45	45.45	OE_38874|+1|223|486	OE_38874|+1|223|486		6
68	14.02	14.02	61.73	56.12	56.12	OE_14060|+2|62|649	OE_14060|+2|62|649		8
69	14	14.02	38.39	38.39	38.39	OE_5618|-3|87|422	OE_5618|-3|87|422		7
70	14	14	10.87	10.87	10.87	OE_9021|-3|39|2357	OE_9021|-3|39|2357		7
71	14	14	39.13	39.13	39.13	OE_8694|-2|209|622	OE_8694|-2|209|622		7
72	14	14	75.42	75.42	75.42	OE_84042|-2|50|403	OE_84042|-2|50|403		7
73	14	14	30.91	30.91	30.91	OE_70698|+2|398|892	OE_70698|+2|398|892		8
74	13.56	13.59	17.43	17.43	15.6	OE_35973|+1|340|1647	OE_35973|+1|340|1647		7
74	0	12.56	18.3	18.3	16.18	OE_85881|-3|477|1607	OE_85881|-3|477|1607		6
74	0	12.56	17.38	17.38	15.37	OE_75850|+1|340|1530	OE_75850|+1|340|1530		6
75	13.29	13.32	56.25	50.78	50.78	OE_67965|-3|228|611	OE_67965|-3|228|611		8
76	13.02	13.1	21.43	18.93	13.21	OE_13563|-3|234|1913	OE_13563|-3|234|1913		7
77	12.97	13.05	15.53	8.162	6.101	OE_14458|-2|26|3811	OE_14458|-2|26|3811		6
78	12.9	12.92	75	68.75	62.5	OE_40684|-3|177|512	OE_40684|-3|177|512		8
79	12.89	12.97	11.31	10.07	9.05	OE_29622|-1|874|3525	OE_29622|-1|874|3525		7
80	12.79	12.82	17.39	17.39	14.23	OE_8540|+3|105|1622	OE_8540|+3|105|1622		6
80	0	12.82	18.92	18.92	15.48	OE_42186|-3|66|1460	OE_42186|-3|66|1460		6
81	12.6	12.78	44.44	41.15	21.4	OE_7489|-1|223|951	OE_7489|-1|223|951		6
81	0	12.78	45.56	42.47	23.94	OE_30384|+1|223|999	OE_30384|+1|223|999		6
81	0	12.78	44.08	40.82	21.22	OE_16210|-1|223|957	OE_16210|-1|223|957		6
82	12.55	12.56	33.47	33.47	30.65	OE_3263|+3|213|956	OE_3263|+3|213|956		6
83	12.33	12.38	18.42	18.42	14.78	OE_26020|-2|1190|2590	OE_26020|-2|1190|2590		6
84	12.28	12.31	20.7	20.7	20.7	OE_1701|-3|120|974	OE_1701|-3|120|974		8
85	12.15	12.2	34.33	34.33	28.73	OE_30867|-3|33|836	OE_30867|-3|33|836		7
86	12.15	12.16	19.03	16.8	14.78	OE_36969|+2|509|1990	OE_36969|+2|509|1990		6
86	0	12.16	19.03	16.8	14.78	OE_20131|+2|509|1990	OE_20131|+2|509|1990		6
86	0	10.14	19.09	16.47	14.08	OE_1287|+1|52|1308	OE_1287|+1|52|1308		5
87	12	12	36.61	36.61	36.61	OE_88312|-2|140|475	OE_88312|-2|140|475		6
88	12	12	48.35	48.35	48.35	OE_69514|-3|9|281	OE_69514|-3|9|281		6
89	11.78	14.02	40.99	40.54	33.78	OE_13837|+3|63|728	OE_13837|+3|63|728		9
90	11.68	11.72	37.76	37.76	37.76	OE_84365|-1|169|462	OE_84365|-1|169|462		6
90	0	11.72	42.05	42.05	42.05	OE_84359|-2|311|574	OE_84359|-2|311|574		6
90	0	11.72	32.46	32.46	32.46	OE_70301|-3|222|563	OE_70301|-3|222|563		6
90	0	11.72	45.52	45.52	45.52	OE_70300|-3|222|656	OE_70300|-3|222|656		6
90	0	11.72	50	50	50	OE_55199|-3|108|329	OE_55199|-3|108|329		6
90	0	9.68	39.19	39.19	39.19	OE_70304|-3|3|224	OE_70304|-3|3|224		5
90	0	9.68	39.19	39.19	39.19	OE_35520|+3|3|224	OE_35520|+3|3|224		5
90	0	9.68	39.19	39.19	39.19	OE_16677|+3|3|224	OE_16677|+3|3|224		5
91	11.54	11.57	65.04	65.04	65.04	OE_27748|+3|90|458	OE_27748|+3|90|458		6
92	11.17	11.28	22.82	22.82	15.29	OE_2757|-2|167|1402	OE_2757|-2|167|1402		6
92	0	11.28	20.66	20.66	13.85	OE_2756|-2|167|1531	OE_2756|-2|167|1531		6
93	11.06	11.09	18.33	18.33	18.33	OE_44409|-2|32|751	OE_44409|-2|32|751		7
93	0	11.09	30.77	30.77	30.77	OE_44408|-1|2104|2532	OE_44408|-1|2104|2532		7
93	0	11.09	28.21	28.21	28.21	OE_35014|-1|2104|2571	OE_35014|-1|2104|2571		7
93	0	11.09	28.21	28.21	28.21	OE_15116|-1|2104|2571	OE_15116|-1|2104|2571		7
94	10.81	20.31	56.39	56.39	42.11	OE_22582|-1|25|822	OE_22582|-1|25|822		9
95	10.67	10.68	35.14	35.14	35.14	OE_3066|-3|51|383	OE_3066|-3|51|383		5
96	10.65	10.67	45.51	37.64	30.9	OE_13130|-2|56|589	OE_13130|-2|56|589		5
97	10.34	10.35	44.64	30.95	30.95	OE_4005|-3|279|782	OE_4005|-3|279|782		5
98	10.01	10.55	30.41	29.95	29.95	OE_22689|+1|115|765	OE_22689|+1|115|765		7
99	10	13.96	49.37	49.37	49.37	OE_102372|+1|1|237	OE_102372|+1|1|237		7
99	0	11.92	39.13	39.13	39.13	OE_68665|+1|1|276	OE_68665|+1|1|276		6
100	10	10	49.11	49.11	49.11	OE_27491|+1|139|474	OE_27491|+1|139|474		5
101	10	10	49.59	49.59	49.59	OE_27085|-1|64|432	OE_27085|-1|64|432		5
102	10	10	59.81	59.81	59.81	OE_14677|+1|22|342	OE_14677|+1|22|342		7
103	10	10	69.35	69.35	69.35	OE_13254|-2|80|451	OE_13254|-2|80|451		7
104	9.92	31.66	42.07	42.07	42.07	OE_81161|-3|3|986	OE_81161|-3|3|986		17
105	9.89	9.96	20.97	20.97	20.97	OE_42935|-3|456|1013	OE_42935|-3|456|1013		8
106	9.86	9.94	67.42	67.42	59.55	OE_95342|-3|222|488	OE_95342|-3|222|488		6
106	0	9.94	67.42	67.42	59.55	OE_71813|-2|167|433	OE_71813|-2|167|433		6
106	0	9.08	58.27	58.27	47.24	OE_71814|-2|167|547	OE_71814|-2|167|547		6
106	0	9.08	58.27	58.27	47.24	OE_25084|-2|167|547	OE_25084|-2|167|547		6
107	9.78	9.83	82.54	82.54	82.54	OE_80180|+1|1|189	OE_80180|+1|1|189		10
108	9.72	9.77	57.14	57.14	57.14	OE_82813|-1|79|351	OE_82813|-1|79|351		6
109	9.69	9.77	41.94	40.32	34.68	OE_85711|+2|593|964	OE_85711|+2|593|964		5
109	0	9.77	41.94	40.32	34.68	OE_85710|+2|593|964	OE_85710|+2|593|964		5
110	9.21	11.39	41.54	41.54	41.54	OE_68070|+2|374|763	OE_68070|+2|374|763		7
110	0	9.34	45.07	45.07	45.07	OE_80256|-1|1|213	OE_80256|-1|1|213		6
110	0	9.34	48.48	48.48	48.48	OE_68897|-2|2|199	OE_68897|-2|2|199		6
110	0	9.34	54.24	54.24	54.24	OE_35830|+3|3|179	OE_35830|+3|3|179		6
110	0	9.34	54.24	54.24	54.24	OE_17400|+3|3|179	OE_17400|+3|3|179		6
110	0	9.34	38.1	38.1	38.1	OE_102193|+2|59|310	OE_102193|+2|59|310		6
111	9.19	9.35	36.25	26.29	17.93	OE_87311|+2|68|820	OE_87311|+2|68|820		5
111	0	9.19	27.36	19.22	14.66	OE_87312|+2|68|988	OE_87312|+2|68|988		5
111	0	9.19	33.47	23.51	17.93	OE_36153|-1|85|837	OE_36153|-1|85|837		5
111	0	9.19	33.47	23.51	17.93	OE_18122|-1|85|837	OE_18122|-1|85|837		5
112	9.18	9.24	30.32	30.32	30.32	OE_55848|+1|82|645	OE_55848|+1|82|645		6
113	9.08	9.23	13.91	11.13	11.13	OE_22883|-2|110|2050	OE_22883|-2|110|2050		6
113	0	9.23	14.73	11.78	11.78	OE_15690|-2|122|1954	OE_15690|-2|122|1954		6
113	0	7.04	28.47	22.06	22.06	OE_55638|-2|122|964	OE_55638|-2|122|964		5
114	9.05	9.13	36.04	36.04	28.83	OE_85916|+2|263|595	OE_85916|+2|263|595		5
114	0	9.13	27.21	27.21	21.77	OE_34952|-2|8|448	OE_34952|-2|8|448		5
114	0	9.13	27.21	27.21	21.77	OE_14952|-2|8|448	OE_14952|-2|8|448		5
114	0	8.79	43.84	43.84	43.84	OE_37362|-2|2|220	OE_37362|-2|2|220		5
114	0	8.79	43.84	43.84	43.84	OE_23132|-2|2|220	OE_23132|-2|2|220		5
114	0	8.79	21.48	21.48	21.48	OE_17578|-1|448|894	OE_17578|-1|448|894		5
115	8.91	8.99	30.19	28.57	16.88	OE_24668|+1|43|966	OE_24668|+1|43|966		4
116	8.89	8.94	21.35	16.73	16.73	OE_87973|-1|10|852	OE_87973|-1|10|852		5
117	8.45	8.5	18.09	15.89	13.45	OE_58358|-3|276|1502	OE_58358|-3|276|1502		4
118	8.02	8.02	21.13	15.21	15.21	OE_33021|-1|58|1221	OE_33021|-1|58|1221		4
118	0	8.02	21.13	15.21	15.21	OE_1567|-1|58|1221	OE_1567|-1|58|1221		4
119	8.01	8.01	35.88	29.01	29.01	OE_12619|-3|120|512	OE_12619|-3|120|512		4
120	8	10	45.71	45.71	45.71	OE_15438|+1|109|528	OE_15438|+1|109|528		6
121	8	8	48.57	48.57	48.57	OE_9816|+3|108|317	OE_9816|+3|108|317		4
122	8	8	10.39	10.39	10.39	OE_95207|+3|42|1427	OE_95207|+3|42|1427		4
123	8	8	32.73	32.73	32.73	OE_89187|-1|34|528	OE_89187|-1|34|528		4
124	8	8	34.04	34.04	34.04	OE_84311|+3|3|425	OE_84311|+3|3|425		4
124	0	6.79	65.77	65.77	65.77	OE_102291|+2|2|334	OE_102291|+2|2|334		4
125	8	8	41.58	41.58	41.58	OE_83481|-1|187|489	OE_83481|-1|187|489		6
126	8	8	73	73	73	OE_68431|-1|79|378	OE_68431|-1|79|378		6
127	8	8	22.16	22.16	22.16	OE_57782|+2|392|946	OE_57782|+2|392|946		4
127	0	6	15.08	15.08	15.08	OE_7897|+1|409|1005	OE_7897|+1|409|1005		3
127	0	6	20.13	20.13	20.13	OE_70791|-1|202|648	OE_70791|-1|202|648		3
128	8	8	63.1	63.1	63.1	OE_37129|+1|343|594	OE_37129|+1|343|594		4
128	0	8	63.1	63.1	63.1	OE_21216|+1|343|594	OE_21216|+1|343|594		4
129	8	8	34.5	34.5	34.5	OE_34954|-3|165|677	OE_34954|-3|165|677		5
129	0	6	41.59	41.59	41.59	OE_54518|-2|188|526	OE_54518|-2|188|526		4
129	0	6	33.81	33.81	33.81	OE_43833|-2|200|616	OE_43833|-2|200|616		4
130	8	8	40.91	40.91	40.91	OE_31085|-1|22|351	OE_31085|-1|22|351		5
130	0	8	40.91	40.91	40.91	OE_18467|-2|56|385	OE_18467|-2|56|385		5
131	8	8	57.5	57.5	57.5	OE_14191|+2|122|481	OE_14191|+2|122|481		10
132	8	8	30	30	30	OE_13605|-1|106|525	OE_13605|-1|106|525		5
132	0	6	17.14	17.14	17.14	OE_96118|-2|35|454	OE_96118|-2|35|454		4
132	0	6	17.14	17.14	17.14	OE_69177|+2|35|454	OE_69177|+2|35|454		4
132	0	6	15.19	15.19	15.19	OE_31957|-1|169|642	OE_31957|-1|169|642		4
132	0	6	17.14	17.14	17.14	OE_16853|-1|148|567	OE_16853|-1|148|567		4
133	8	8	37.98	37.98	37.98	OE_10986|-3|120|506	OE_10986|-3|120|506		5
134	7.73	9.14	31.13	22.96	22.96	OE_38113|-3|3|773	OE_38113|-3|3|773		5
134	0	9.14	31.13	22.96	22.96	OE_26197|-3|3|773	OE_26197|-3|3|773		5
134	0	7.92	30.53	22.52	22.52	OE_33025|+3|45|830	OE_33025|+3|45|830		5
134	0	7.92	30.53	22.52	22.52	OE_1580|+3|45|830	OE_1580|+3|45|830		5
135	7.68	178.63	63.45	63.09	61.86	OE_31564|-2|134|4294	OE_31564|-2|134|4294		114
135	0	95.82	50.9	50.9	50.9	OE_69048|-1|151|2979	OE_69048|-1|151|2979		57
136	7.48	7.54	60.24	60.24	60.24	OE_69583|-1|202|450	OE_69583|-1|202|450		6
137	7.42	7.49	20.69	20.69	16.48	OE_25234|+1|109|891	OE_25234|+1|109|891		4
137	0	7.49	10.63	10.63	8.465	OE_1079|+2|35|1558	OE_1079|+2|35|1558		4
137	0	7.33	28.86	28.86	28.86	OE_93747|-1|109|555	OE_93747|-1|109|555		4
137	0	7.33	18.78	18.78	18.78	OE_93746|-2|83|769	OE_93746|-2|83|769		4
137	0	7.33	25.6	25.6	25.6	OE_37005|-3|69|572	OE_37005|-3|69|572		4
137	0	7.33	25.6	25.6	25.6	OE_20337|-3|69|572	OE_20337|-3|69|572		4
138	7.41	7.56	21.76	14.17	10.38	OE_14085|-2|14|1516	OE_14085|-2|14|1516		4
139	7.37	21.86	39.92	39.92	38.4	OE_70837|+3|21|809	OE_70837|+3|21|809		15
139	0	21.86	62.5	62.5	60.12	OE_19096|+3|21|524	OE_19096|+3|21|524		15
140	7.36	7.45	25.54	25.54	22.51	OE_75932|-3|87|779	OE_75932|-3|87|779		4
141	7.33	7.58	31.16	24.93	17.8	OE_14010|-1|79|1089	OE_14010|-1|79|1089		4
142	7.27	9.66	32.39	28.98	27.84	OE_58734|-3|3|530	OE_58734|-3|3|530		6
143	7.26	7.33	37.7	37.7	37.7	OE_6285|-2|68|433	OE_6285|-2|68|433		5
144	7.18	7.25	23.4	23.4	23.4	OE_22659|-2|2|847	OE_22659|-2|2|847		4
145	7.14	7.32	20.14	13.99	13.99	OE_25728|+1|121|999	OE_25728|+1|121|999		4
145	0	7.32	17.66	12.28	12.28	OE_13937|+1|1|1002	OE_13937|+1|1|1002		4
146	7.06	7.25	19.86	19.86	17.42	OE_445|-1|1|861	OE_445|-1|1|861		4
146	0	5.38	22.99	22.99	22.99	OE_54515|-2|8|568	OE_54515|-2|8|568		3
146	0	5	14.63	14.63	12.2	OE_12371|-1|1|861	OE_12371|-1|1|861		3
147	7.05	7.12	44.34	44.34	44.34	OE_29725|-1|124|441	OE_29725|-1|124|441		4
148	7.03	7.11	38	38	38	OE_75908|-1|1|150	OE_75908|-1|1|150		4
149	6.76	6.85	28.21	17.58	12.82	OE_3416|-2|194|1012	OE_3416|-2|194|1012		3
150	6.69	7.26	20	20	14.44	OE_89044|-1|133|1482	OE_89044|-1|133|1482		5
151	6.62	6.65	37.67	37.67	37.67	OE_8417|+2|56|493	OE_8417|+2|56|493		5
152	6.56	8.75	45.19	38.52	29.63	OE_75846|+1|49|453	OE_75846|+1|49|453		5
152	0	8.75	44.85	38.24	29.41	OE_38856|+1|388|795	OE_38856|+1|388|795		5
152	0	4.49	36.78	36.78	22.99	OE_93918|-1|199|459	OE_93918|-1|199|459		3
152	0	4.49	37.21	37.21	23.26	OE_55086|-3|30|287	OE_55086|-3|30|287		3
152	0	4.49	37.21	37.21	23.26	OE_55085|-3|30|287	OE_55085|-3|30|287		3
153	6.55	6.59	38.98	38.98	33.05	OE_14002|-1|178|531	OE_14002|-1|178|531		3
154	6.36	6.4	29.81	24.84	15.53	OE_27863|+3|57|539	OE_27863|+3|57|539		3
155	6.34	6.45	44.86	44.86	44.86	OE_30393|+2|695|1015	OE_30393|+2|695|1015		4
155	0	6.45	44.86	44.86	44.86	OE_25494|+3|126|446	OE_25494|+3|126|446		4
155	0	5.54	39.18	39.18	39.18	OE_70562|+3|669|959	OE_70562|+3|669|959		3
156	6.31	6.42	28.43	28.43	28.43	OE_80359|-2|8|313	OE_80359|-2|8|313		4
156	0	6.42	25.44	25.44	25.44	OE_35038|+3|60|401	OE_35038|+3|60|401		4
156	0	6.42	25.44	25.44	25.44	OE_15175|+3|60|401	OE_15175|+3|60|401		4
157	6.29	6.33	15.24	15.24	11.9	OE_68502|-1|109|738	OE_68502|-1|109|738		5
157	0	6.17	12.44	12.44	12.44	OE_44814|-2|161|763	OE_44814|-2|161|763		5
157	0	5.05	10.92	10.92	10.92	OE_68503|-1|1|687	OE_68503|-1|1|687		5
157	0	4.2	8.333	8.333	6.452	OE_22604|-3|51|1166	OE_22604|-3|51|1166		4
158	6.25	6.35	46.67	46.67	46.67	OE_97808|-2|23|292	OE_97808|-2|23|292		4
158	0	6.35	46.67	46.67	46.67	OE_77790|-1|40|309	OE_77790|-1|40|309		4
158	0	6.35	46.67	46.67	46.67	OE_40464|-1|28|297	OE_40464|-1|28|297		4
159	6.24	6.26	26.61	26.61	20.97	OE_85218|-1|28|399	OE_85218|-1|28|399		3
159	0	6.26	26.61	26.61	20.97	OE_29535|+3|858|1229	OE_29535|+3|858|1229		3
159	0	6	20.63	20.63	20.63	OE_93696|-1|346|723	OE_93696|-1|346|723		3
159	0	6	20.97	20.97	20.97	OE_12683|-3|261|632	OE_12683|-3|261|632		3
160	6.21	6.24	38.69	38.69	22.63	OE_93983|-1|73|483	OE_93983|-1|73|483		3
160	0	8.18	40.59	40.59	40.59	OE_44852|-3|78|380	OE_44852|-3|78|380		4
160	0	6.24	36.3	36.3	21.23	OE_93982|-1|73|510	OE_93982|-1|73|510		3
160	0	6.16	25.2	25.2	25.2	OE_93521|+2|113|481	OE_93521|+2|113|481		3
160	0	6.16	20.67	20.67	20.67	OE_19012|-1|220|669	OE_19012|-1|220|669		3
161	6.14	6.24	36.97	30.3	30.3	OE_75418|-1|178|672	OE_75418|-1|178|672		4
162	6.14	6.24	8.836	8.836	7.328	OE_8855|-2|8|1399	OE_8855|-2|8|1399		3
163	6.06	6.07	12.82	10.58	10.58	OE_31630|+2|125|1060	OE_31630|+2|125|1060		3
164	6.05	6.2	32.37	32.37	27.8	OE_75988|+2|182|904	OE_75988|+2|182|904		4
164	0	6.2	28.68	28.68	24.63	OE_43131|-1|37|852	OE_43131|-1|37|852		4
164	0	6.2	26.9	26.9	23.1	OE_43130|-1|37|906	OE_43130|-1|37|906		4
164	0	6.2	30	30	25.77	OE_36929|+3|183|962	OE_36929|+3|183|962		4
164	0	6.2	32.37	32.37	27.8	OE_24415|+3|183|905	OE_24415|+3|183|905		4
164	0	6.2	32.37	32.37	27.8	OE_19924|+3|183|905	OE_19924|+3|183|905		4
164	0	6.2	30	30	25.77	OE_19922|+3|183|962	OE_19922|+3|183|962		4
164	0	5.62	47.52	47.52	47.52	OE_85936|-2|2|424	OE_85936|-2|2|424		4
164	0	5.62	41.87	41.87	41.87	OE_85934|-2|2|481	OE_85934|-2|2|481		4
164	0	5.22	27.82	27.82	23.39	OE_94404|+1|250|993	OE_94404|+1|250|993		3
164	0	4.44	29.81	29.81	22.98	OE_70056|+3|183|665	OE_70056|+3|183|665		2
164	0	4.44	29.27	29.27	22.56	OE_36930|+3|183|674	OE_36930|+3|183|674		2
164	0	4.44	28.57	28.57	22.02	OE_24414|+3|183|686	OE_24414|+3|183|686		2
164	0	4.44	29.27	29.27	22.56	OE_19925|+3|183|674	OE_19925|+3|183|674		2
165	6.05	6.06	21.52	21.52	20.25	OE_74910|-1|319|555	OE_74910|-1|319|555		5
165	0	13.32	64.2	64.2	64.2	OE_102414|+1|43|285	OE_102414|+1|43|285		9
165	0	8	20.99	20.99	20.99	OE_69840|-2|44|529	OE_69840|-2|44|529		6
165	0	6.06	11.04	11.04	10.39	OE_68132|+3|210|671	OE_68132|+3|210|671		5
165	0	6	23.53	23.53	23.53	OE_80287|+1|31|234	OE_80287|+1|31|234		5
165	0	6	23.19	23.19	23.19	OE_67963|-2|236|442	OE_67963|-2|236|442		5
165	0	4.07	39.47	39.47	36.84	OE_74909|-1|1|114	OE_74909|-1|1|114		3
165	0	4.07	39.47	39.47	36.84	OE_74908|-1|1|114	OE_74908|-1|1|114		3
166	6.05	6.05	20.22	14.04	14.04	OE_82408|+1|1|534	OE_82408|+1|1|534		3
167	6.02	6.02	24.71	24.71	24.71	OE_93941|+1|799|1320	OE_93941|+1|799|1320		3
168	6.01	6.01	43.08	32.31	32.31	OE_84396|+1|1|195	OE_84396|+1|1|195		3
169	6	22	54.37	54.37	54.37	OE_93510|-3|57|536	OE_93510|-3|57|536		14
169	0	20	39.13	39.13	39.13	OE_75327|+3|444|857	OE_75327|+3|444|857		13
169	0	16	66.67	66.67	66.67	OE_93509|-1|10|297	OE_93509|-1|10|297		9
169	0	14	13.72	13.72	13.72	OE_75447|+3|477|1154	OE_75447|+3|477|1154		8
170	6	16	70.73	70.73	70.73	OE_83922|-2|62|430	OE_83922|-2|62|430		15
171	6	11.08	28.7	28.7	28.7	OE_29756|-1|31|354	OE_29756|-1|31|354		6
172	6	8	51.92	51.92	51.92	OE_74812|+2|2|157	OE_74812|+2|2|157		4
172	0	6	29.82	29.82	29.82	OE_80157|+3|3|173	OE_80157|+3|3|173		3
172	0	4.87	37.74	37.74	37.74	OE_80175|+1|1|159	OE_80175|+1|1|159		3
172	0	4	14.13	14.13	14.13	OE_79740|+1|1|276	OE_79740|+1|1|276		2
173	6	8	59.84	59.84	59.84	OE_32108|-3|93|458	OE_32108|-3|93|458		6
174	6	6	40.54	40.54	40.54	OE_85478|+1|1|222	OE_85478|+1|1|222		3
174	0	6	21.74	21.74	21.74	OE_38868|+3|1203|1616	OE_38868|+3|1203|1616		3
175	6	6	16.5	16.5	16.5	OE_76463|+1|238|837	OE_76463|+1|238|837		3
175	0	4	12.17	12.17	12.17	OE_7328|+3|213|779	OE_7328|+3|213|779		2
176	6	6	36.05	36.05	36.05	OE_59795|-2|125|382	OE_59795|-2|125|382		3
176	0	6	36.05	36.05	36.05	OE_34616|-2|125|382	OE_34616|-2|125|382		3
176	0	6	36.05	36.05	36.05	OE_13214|-2|125|382	OE_13214|-2|125|382		3
177	6	6	27.1	27.1	27.1	OE_55924|-2|155|619	OE_55924|-2|155|619		3
177	0	6	15	15	15	OE_28637|-1|67|906	OE_28637|-1|67|906		3
178	6	6	60.47	60.47	60.47	OE_5303|-2|71|328	OE_5303|-2|71|328		4
179	6	6	34.65	34.65	34.65	OE_5217|-2|161|541	OE_5217|-2|161|541		4
180	6	6	21.91	21.91	21.91	OE_13911|-3|216|749	OE_13911|-3|216|749		3
181	5.96	12.52	50	50	50	OE_102188|-1|19|330	OE_102188|-1|19|330		10
181	0	12.52	41.94	41.94	41.94	OE_102172|-1|19|390	OE_102172|-1|19|390		10
181	0	10.41	52.44	52.44	52.44	OE_84403|+2|143|388	OE_84403|+2|143|388		8
182	5.9	6.11	31.25	31.25	31.25	OE_102043|+2|26|217	OE_102043|+2|26|217		5
183	5.88	6.02	44.7	31.82	21.97	OE_14036|-2|44|439	OE_14036|-2|44|439		3
184	5.7	7.89	19.01	14.79	14.79	OE_39800|+2|131|556	OE_39800|+2|131|556		4
184	0	7.89	24.55	19.09	19.09	OE_14030|+2|89|418	OE_14030|+2|89|418		4
185	5.64	14.82	19.39	19.39	14.85	OE_69663|+2|767|1756	OE_69663|+2|767|1756		7
185	0	14.82	32.99	32.99	25.26	OE_69662|+3|333|914	OE_69662|+3|333|914		7
185	0	14.82	30.33	30.33	23.22	OE_68109|-3|1377|2009	OE_68109|-3|1377|2009		7
185	0	14.82	19.39	19.39	14.85	OE_67945|+2|1127|2116	OE_67945|+2|1127|2116		7
185	0	14.82	19.39	19.39	14.85	OE_67922|+1|943|1932	OE_67922|+1|943|1932		7
185	0	14.82	30.33	30.33	23.22	OE_16356|+1|286|918	OE_16356|+1|286|918		7
185	0	6	17.92	17.92	11.67	OE_69661|+1|76|795	OE_69661|+1|76|795		3
186	5.41	5.51	20.25	14.95	14.95	OE_30256|+1|1|963	OE_30256|+1|1|963		3
187	5.31	5.66	5.84	3.256	2.171	OE_22546|-2|287|6091	OE_22546|-2|287|6091		4
188	5.3	5.46	4.189	4.189	2.914	OE_5823|+2|59|3352	OE_5823|+2|59|3352		3
189	5.27	5.39	15.43	12.86	9.968	OE_56366|+2|32|964	OE_56366|+2|32|964		3
189	0	4.03	8.934	8.646	6.052	OE_31577|+2|59|1099	OE_31577|+2|59|1099		2
189	0	3.26	22.16	17.61	12.5	OE_56365|+3|108|635	OE_56365|+3|108|635		2
189	0	3.26	12.7	10.1	7.166	OE_44509|+3|108|1028	OE_44509|+3|108|1028		2
190	5.22	5.44	17.49	17.49	17.49	OE_39161|-3|117|785	OE_39161|-3|117|785		3
190	0	5.44	17.49	17.49	17.49	OE_22535|+2|14|682	OE_22535|+2|14|682		3
190	0	3.64	10.1	10.1	10.1	OE_57292|-3|87|947	OE_57292|-3|87|947		2
191	5.02	5.17	28.36	28.36	18.91	OE_6342|-3|6|608	OE_6342|-3|6|608		3
192	4.94	5.13	24.42	24.42	24.42	OE_70289|+1|166|423	OE_70289|+1|166|423		3
192	0	5.13	12.28	12.28	12.28	OE_36076|+1|913|1425	OE_36076|+1|913|1425		3
192	0	5.13	12.28	12.28	12.28	OE_17924|+1|913|1425	OE_17924|+1|913|1425		3
192	0	3.3	15.19	15.19	15.19	OE_94208|-1|319|555	OE_94208|-1|319|555		2
193	4.92	5.12	12.53	9.537	7.629	OE_5158|-3|63|1163	OE_5158|-3|63|1163		3
194	4.79	4.97	27.52	27.52	23.39	OE_49150|-2|146|1453	OE_49150|-2|146|1453		3
194	0	2.85	12.75	12.75	9.804	OE_8402|-1|55|972	OE_8402|-1|55|972		2
194	0	2.85	12.75	12.75	9.804	OE_33774|-1|55|972	OE_33774|-1|55|972		2
194	0	2.77	16.67	16.67	13.48	OE_57508|+1|55|900	OE_57508|+1|55|900		2
195	4.74	4.99	1.786	1.576	1.576	OE_15279|-3|132|8696	OE_15279|-3|132|8696		4
196	4.6	4.77	17.99	17.99	11.64	OE_16019|-2|131|697	OE_16019|-2|131|697		3
196	0	4.74	8.156	8.156	7.801	OE_47293|-2|2|847	OE_47293|-2|2|847		3
196	0	4.74	12.17	12.17	11.64	OE_39703|-3|135|701	OE_39703|-3|135|701		3
196	0	4.74	14.11	14.11	13.5	OE_20889|+2|122|610	OE_20889|+2|122|610		3
196	0	3.34	6.573	6.573	6.573	OE_95857|-1|121|759	OE_95857|-1|121|759		2
196	0	3.34	11.76	11.76	11.76	OE_70504|+2|131|487	OE_70504|+2|131|487		2
196	0	3.34	9.524	9.524	9.524	OE_70503|+2|131|571	OE_70503|+2|131|571		2
196	0	3.34	6.25	6.25	6.25	OE_6251|+3|123|794	OE_6251|+3|123|794		2
197	4.58	4.76	3.463	2.248	2.248	OE_12831|+2|41|4978	OE_12831|+2|41|4978		3
198	4.54	4.56	18.67	18.67	18.67	OE_11983|+2|2|451	OE_11983|+2|2|451		3
199	4.47	4.49	16.43	14.21	8.635	OE_8703|+3|75|1151	OE_8703|+3|75|1151		2
199	0	4.49	16.43	14.21	8.635	OE_33819|+3|75|1151	OE_33819|+3|75|1151		2
199	0	4.49	16.62	14.37	8.732	OE_22517|-1|88|1152	OE_22517|-1|88|1152		2
199	0	4.22	18.47	15.68	10.8	OE_88397|-3|60|920	OE_88397|-3|60|920		2
200	4.44	4.46	31.06	31.06	31.06	OE_36631|+2|50|445	OE_36631|+2|50|445		3
200	0	4.46	31.06	31.06	31.06	OE_19305|+2|50|445	OE_19305|+2|50|445		3
201	4.44	4.45	60	60	45.45	OE_10579|+3|3|167	OE_10579|+3|3|167		2
202	4.43	4.45	16.31	16.31	6.438	OE_87334|-1|1867|2565	OE_87334|-1|1867|2565		2
202	0	4.45	17.84	17.84	7.042	OE_87333|-1|1867|2505	OE_87333|-1|1867|2505		2
202	0	4.45	13.01	13.01	5.137	OE_46280|-3|882|1757	OE_46280|-3|882|1757		2
202	0	4.45	13.97	13.97	5.515	OE_46279|-3|882|1697	OE_46279|-3|882|1697		2
202	0	4.45	13.01	13.01	5.137	OE_33212|-3|414|1289	OE_33212|-3|414|1289		2
202	0	4.45	13.01	13.01	5.137	OE_3080|-3|414|1289	OE_3080|-3|414|1289		2
202	0	4.45	13.97	13.97	5.515	OE_2008|-3|414|1229	OE_2008|-3|414|1229		2
202	0	4.45	13.01	13.01	5.137	OE_10373|-3|519|1394	OE_10373|-3|519|1394		2
202	0	4.45	13.97	13.97	5.515	OE_10372|-3|519|1334	OE_10372|-3|519|1334		2
203	4.28	4.37	11.43	11.43	11.43	OE_87110|-1|349|873	OE_87110|-1|349|873		3
204	4.24	4.26	34.74	34.74	23.16	OE_75629|-1|127|411	OE_75629|-1|127|411		2
205	4.22	4.24	32.47	26.62	22.08	OE_25923|-3|378|839	OE_25923|-3|378|839		2
206	4.19	4.2	23.28	23.28	12.46	OE_11649|-1|70|984	OE_11649|-1|70|984		2
206	0	4.13	28.66	28.66	23.17	OE_59721|-3|3|494	OE_59721|-3|3|494		2
207	4.17	4.18	25.36	25.36	20.29	OE_14855|+1|121|534	OE_14855|+1|121|534		2
208	4.16	4.21	9.535	9.535	5.868	OE_87328|-2|11|1237	OE_87328|-2|11|1237		2
208	0	4.21	10.63	10.63	6.54	OE_47566|-1|136|1236	OE_47566|-1|136|1236		2
209	4.11	4.12	31.36	25.42	19.49	OE_39037|-1|346|699	OE_39037|-1|346|699		2
209	0	4.12	25.34	20.55	15.75	OE_25981|-2|122|559	OE_25981|-2|122|559		2
209	0	4.12	33.33	27.03	20.72	OE_19090|+3|1053|1385	OE_19090|+3|1053|1385		2
210	4.09	4.16	23.6	15.73	11.24	OE_2814|+1|193|726	OE_2814|+1|193|726		2
210	0	2.3	26.53	16.33	8.163	OE_71249|-2|17|310	OE_71249|-2|17|310		1
211	4.06	4.07	32.69	24.04	24.04	OE_75509|-3|15|326	OE_75509|-3|15|326		2
211	0	4.07	32.69	24.04	24.04	OE_75505|-2|35|346	OE_75505|-2|35|346		2
211	0	4	26.04	26.04	26.04	OE_7205|-1|319|606	OE_7205|-1|319|606		2
212	4.06	4.07	34.96	24.39	24.39	OE_5000|-1|115|483	OE_5000|-1|115|483		2
213	4.04	4.09	31.86	31.86	24.78	OE_43300|+3|105|443	OE_43300|+3|105|443		3
213	0	2.09	18.35	18.35	8.228	OE_75903|+1|7|480	OE_75903|+1|7|480		2
213	0	2.09	24.71	24.71	15.29	OE_75902|+3|171|425	OE_75902|+3|171|425		2
214	4.03	4.11	59.74	58.44	31.17	OE_75517|+2|428|658	OE_75517|+2|428|658		2
215	4.02	4.02	22.97	18.92	18.92	OE_84918|+1|1|444	OE_84918|+1|1|444		2
215	0	4.02	68.49	52.05	52.05	OE_80301|+2|2|220	OE_80301|+2|2|220		2
215	0	2.01	38.71	29.03	29.03	OE_80299|+2|2|187	OE_80299|+2|2|187		1
215	0	2.01	35.29	26.47	26.47	OE_80298|+1|1|204	OE_80298|+1|1|204		1
215	0	2.01	20.69	15.52	15.52	OE_72682|+2|2|349	OE_72682|+2|2|349		1
216	4.02	4.02	31.62	23.08	23.08	OE_84061|-2|2|352	OE_84061|-2|2|352		2
217	4.01	13.68	46.83	46.83	43.41	OE_5145|-2|2|616	OE_5145|-2|2|616		8
217	0	13.68	46.83	46.83	43.41	OE_33419|-2|2|616	OE_33419|-2|2|616		8
218	4	21.61	36.97	34.51	34.51	OE_70908|-1|418|1269	OE_70908|-1|418|1269		14
219	4	17.19	68.78	65.61	59.26	OE_23195|+2|830|1396	OE_23195|+2|830|1396		10
220	4	10	46.67	46.67	46.67	OE_70838|+2|122|571	OE_70838|+2|122|571		6
220	0	2	9.05	9.05	9.05	OE_15038|+3|327|989	OE_15038|+3|327|989		1
221	4	9.04	38.05	38.05	38.05	OE_9068|-3|186|524	OE_9068|-3|186|524		6
221	0	9.04	38.05	38.05	38.05	OE_33906|-3|186|524	OE_33906|-3|186|524		6
222	4	6	15.74	15.74	15.74	OE_77504|-1|1|591	OE_77504|-1|1|591		4
222	0	8.51	27.93	27.37	27.37	OE_61631|-1|202|738	OE_61631|-1|202|738		6
222	0	6.45	17.97	17.51	17.51	OE_40275|+1|202|852	OE_40275|+1|202|852		5
222	0	4	12.26	12.26	12.26	OE_72698|+2|2|637	OE_72698|+2|2|637		3
222	0	4	10.42	10.42	10.42	OE_38192|-1|109|684	OE_38192|-1|109|684		3
222	0	4	10.42	10.42	10.42	OE_26402|-1|109|684	OE_26402|-1|109|684		3
222	0	2	4.167	4.167	4.167	OE_27206|+2|95|742	OE_27206|+2|95|742		2
223	4	6	21.21	21.21	21.21	OE_66901|+3|21|218	OE_66901|+3|21|218		4
223	0	6	22.95	22.95	22.95	OE_55395|-3|3|185	OE_55395|-3|3|185		4
224	4	4	9.363	6.367	6.367	OE_23037|-2|26|826	OE_23037|-2|26|826		2
224	0	3.37	7.819	7.819	7.819	OE_14149|-3|9|737	OE_14149|-3|9|737		2
224	0	2	13.43	7.463	7.463	OE_45766|+3|9|410	OE_45766|+3|9|410		1
224	0	2	13.43	7.463	7.463	OE_45765|+3|9|410	OE_45765|+3|9|410		1
224	0	2	6.977	3.876	3.876	OE_39141|+3|9|782	OE_39141|+3|9|782		1
224	0	2	4.545	2.525	2.525	OE_25276|-1|1|1188	OE_25276|-1|1|1188		1
224	0	2	3.096	3.096	3.096	OE_85825|-1|64|1032	OE_85825|-1|64|1032		1
224	0	2	2.967	2.967	2.967	OE_85824|-1|64|1074	OE_85824|-1|64|1074		1
224	0	2	6.711	6.711	6.711	OE_85822|-1|103|549	OE_85822|-1|103|549		1
224	0	2	4.098	4.098	4.098	OE_81186|-2|365|1096	OE_81186|-2|365|1096		1
224	0	2	3.876	3.876	3.876	OE_81185|-2|365|1138	OE_81185|-2|365|1138		1
224	0	2	10	10	10	OE_63575|-3|18|227	OE_63575|-3|18|227		1
224	0	2	3.145	3.145	3.145	OE_30255|-1|64|1017	OE_30255|-1|64|1017		1
224	0	2	2.882	2.882	2.882	OE_30254|-2|68|1108	OE_30254|-2|68|1108		1
225	4	4	20	20	20	OE_8714|-3|3|212	OE_8714|-3|3|212		5
225	0	4	21.54	21.54	21.54	OE_48087|-2|2|196	OE_48087|-2|2|196		5
226	4	4	5.693	5.693	5.693	OE_7912|+1|124|1335	OE_7912|+1|124|1335		2
226	0	4	6.183	6.183	6.183	OE_29053|-1|397|1512	OE_29053|-1|397|1512		2
227	4	4	22.22	22.22	22.22	OE_75325|+1|214|348	OE_75325|+1|214|348		2
228	4	4	18.9	18.9	18.9	OE_71184|-1|124|504	OE_71184|-1|124|504		3
228	0	2	7.08	7.08	7.08	OE_87982|-3|66|404	OE_87982|-3|66|404		1
228	0	2	12.12	12.12	12.12	OE_82029|-1|121|318	OE_82029|-1|121|318		1
228	0	2	8.696	8.696	8.696	OE_79663|-3|3|278	OE_79663|-3|3|278		1
228	0	2	21.33	21.33	21.33	OE_79662|-3|126|350	OE_79662|-3|126|350		2
228	0	2	8.421	8.421	8.421	OE_31308|+2|2|286	OE_31308|+2|2|286		1
229	4	4	27.27	27.27	27.27	OE_71141|+3|360|524	OE_71141|+3|360|524		5
229	0	4	10.87	10.87	10.87	OE_68239|+2|326|739	OE_68239|+2|326|739		5
230	4	4	27.72	27.72	27.72	OE_68419|+3|33|335	OE_68419|+3|33|335		2
230	0	4	27.72	27.72	27.72	OE_43610|+1|85|387	OE_43610|+1|85|387		2
230	0	4	27.72	27.72	27.72	OE_31727|-1|121|423	OE_31727|-1|121|423		2
230	0	4	27.72	27.72	27.72	OE_22708|-3|117|419	OE_22708|-3|117|419		2
231	4	4	23.29	23.29	23.29	OE_43034|+2|695|913	OE_43034|+2|695|913		6
231	0	4	35.42	35.42	35.42	OE_42965|+1|475|618	OE_42965|+1|475|618		6
231	0	4	23.29	23.29	23.29	OE_42953|+1|487|705	OE_42953|+1|487|705		6
232	4	4	25.26	25.26	25.26	OE_31938|-2|95|379	OE_31938|-2|95|379		3
233	4	4	12.5	12.5	12.5	OE_29609|-2|485|892	OE_29609|-2|485|892		3
234	4	4	17.52	17.52	17.52	OE_29001|+1|100|510	OE_29001|+1|100|510		4
235	4	4	5.793	5.793	5.793	OE_2800|-2|194|1384	OE_2800|-2|194|1384		2
236	4	4	15.12	15.12	15.12	OE_16754|-1|157|414	OE_16754|-1|157|414		2
237	4	4	32.35	32.35	32.35	OE_15131|-1|61|264	OE_15131|-1|61|264		2
237	0	2	27.94	27.94	27.94	OE_41827|+1|112|315	OE_41827|+1|112|315		1
238	4	4	13.71	13.71	13.71	OE_14256|-2|47|418	OE_14256|-2|47|418		2
239	4	4	44.59	44.59	44.59	OE_13998|-1|172|393	OE_13998|-1|172|393		2
240	3.85	12	15.16	15.16	15.16	OE_12176|+3|162|992	OE_12176|+3|162|992		6
240	0	9.7	14.03	14.03	14.03	OE_75953|+2|95|928	OE_75953|+2|95|928		5
241	3.85	10	32.99	32.99	32.99	OE_75847|+2|2|583	OE_75847|+2|2|583		5
242	3.83	3.96	27.12	27.12	14.69	OE_85883|-2|50|580	OE_85883|-2|50|580		2
242	0	3.96	34.29	34.29	18.57	OE_81197|-1|49|468	OE_81197|-1|49|468		2
242	0	2	10.6	10.6	10.6	OE_85882|-1|13|465	OE_85882|-1|13|465		1
242	0	1.77	18.08	18.08	5.65	OE_93624|+1|709|1239	OE_93624|+1|709|1239		1
243	3.8	12.24	39.09	36.55	32.99	OE_86792|+2|56|646	OE_86792|+2|56|646		6
243	0	8.87	36.94	33.76	28.66	OE_24406|+1|1|471	OE_24406|+1|1|471		4
244	3.8	7.98	13.87	13.87	13.87	OE_10209|+3|45|866	OE_10209|+3|45|866		5
245	3.77	3.89	16.33	16.33	16.33	OE_69955|+3|846|1139	OE_69955|+3|846|1139		2
245	0	7.75	51.79	51.79	51.79	OE_80188|+2|2|169	OE_80188|+2|2|169		7
246	3.74	10	74.19	74.19	74.19	OE_74806|+3|3|188	OE_74806|+3|3|188		8
246	0	10	59.74	59.74	59.74	OE_69939|-3|12|242	OE_69939|-3|12|242		8
246	0	3.89	26.42	26.42	26.42	OE_74869|-2|2|160	OE_74869|-2|2|160		5
246	0	3.89	18.18	18.18	18.18	OE_72534|-3|57|287	OE_72534|-3|57|287		5
246	0	1.7	11.54	11.54	11.54	OE_74870|-3|36|269	OE_74870|-3|36|269		3
247	3.7	3.85	17.65	17.65	17.65	OE_96907|-3|3|818	OE_96907|-3|3|818		3
247	0	3.85	15.96	15.96	15.96	OE_9390|-2|17|1219	OE_9390|-2|17|1219		3
247	0	1.1	6.667	6.667	6.667	OE_63491|+2|2|361	OE_63491|+2|2|361		1
248	3.57	12.91	43.71	43.71	38.92	OE_84029|-2|221|721	OE_84029|-2|221|721		6
249	3.54	3.78	24.32	15.32	15.32	OE_94478|-1|109|441	OE_94478|-1|109|441		3
250	3.52	3.66	6.013	6.013	6.013	OE_88605|-1|46|1392	OE_88605|-1|46|1392		2
250	0	3.66	7.124	7.124	7.124	OE_47877|-1|73|1209	OE_47877|-1|73|1209		2
250	0	3.66	6.265	6.265	6.265	OE_13156|-3|90|1382	OE_13156|-3|90|1382		2
251	3.51	3.66	53.49	53.49	37.21	OE_22925|+1|19|276	OE_22925|+1|19|276		2
252	3.49	3.64	51.16	51.16	51.16	OE_56547|+3|156|413	OE_56547|+3|156|413		2
252	0	3.64	57.89	57.89	57.89	OE_56545|+1|1|228	OE_56545|+1|1|228		2
252	0	3.64	51.16	51.16	51.16	OE_56544|+2|92|349	OE_56544|+2|92|349		2
252	0	2	72.97	72.97	72.97	OE_80125|+2|2|112	OE_80125|+2|2|112		1
252	0	1.47	9.043	9.043	9.043	OE_94197|+3|195|758	OE_94197|+3|195|758		1
252	0	1.47	19.32	19.32	19.32	OE_94196|+3|3|266	OE_94196|+3|3|266		1
252	0	1.47	19.32	19.32	19.32	OE_94195|+3|3|266	OE_94195|+3|3|266		1
252	0	1.47	16.83	16.83	16.83	OE_94194|+2|65|367	OE_94194|+2|65|367		1
252	0	1.47	27.87	27.87	27.87	OE_74579|+1|46|228	OE_74579|+1|46|228		1
252	0	1.47	16.35	16.35	16.35	OE_74497|-2|131|442	OE_74497|-2|131|442		1
252	0	1.47	23.94	23.94	23.94	OE_68905|+3|6|218	OE_68905|+3|6|218		1
252	0	1.47	21.25	21.25	21.25	OE_17900|+3|156|395	OE_17900|+3|156|395		1
252	0	1.47	18.68	18.68	18.68	OE_11359|+2|92|364	OE_11359|+2|92|364		1
253	3.47	3.76	13.37	11.82	6.589	OE_27726|-3|126|1673	OE_27726|-3|126|1673		3
254	3.43	3.6	40.4	40.4	19.87	OE_1638|-2|338|790	OE_1638|-2|338|790		2
255	3.41	3.65	15.86	11.45	11.45	OE_45847|+2|11|691	OE_45847|+2|11|691		3
255	0	3.65	15.03	15.03	15.03	OE_53868|+3|42|560	OE_53868|+3|42|560		3
255	0	1.37	10.71	6.746	6.746	OE_9967|+1|109|864	OE_9967|+1|109|864		2
255	0	1.37	9.184	5.782	5.782	OE_83433|-3|102|983	OE_83433|-3|102|983		2
255	0	1.37	10.76	6.773	6.773	OE_83432|-3|102|854	OE_83432|-3|102|854		2
255	0	1.37	10.23	6.439	6.439	OE_53866|+1|109|900	OE_53866|+1|109|900		2
255	0	1.37	9.153	5.763	5.763	OE_53865|+1|109|993	OE_53865|+1|109|993		2
255	0	1.37	12.27	7.727	7.727	OE_45846|+1|238|897	OE_45846|+1|238|897		2
255	0	1.37	15.25	9.605	9.605	OE_45845|+1|238|768	OE_45845|+1|238|768		2
256	3.41	3.55	7.317	7.317	7.317	OE_13909|+1|1|738	OE_13909|+1|1|738		2
257	3.33	3.48	56.41	56.41	56.41	OE_69516|-3|3|119	OE_69516|-3|3|119		2
257	0.01	1.43	41.67	21.67	21.67	OE_84934|-3|3|182	OE_84934|-3|3|182		1
257	0	2	19.15	19.15	19.15	OE_70377|-2|2|142	OE_70377|-2|2|142		1
257	0	2	19.15	19.15	19.15	OE_70376|-2|2|142	OE_70376|-2|2|142		1
257	0	2	16.07	16.07	16.07	OE_70368|-2|2|169	OE_70368|-2|2|169		1
257	0	2	16.07	16.07	16.07	OE_70367|-2|2|169	OE_70367|-2|2|169		1
257	0	1.41	11.11	11.11	11.11	OE_91732|-2|2|352	OE_91732|-2|2|352		1
257	0	1.41	6.667	6.667	6.667	OE_84940|-3|300|884	OE_84940|-3|300|884		1
257	0	1.41	10.24	10.24	10.24	OE_84939|-3|3|383	OE_84939|-3|3|383		1
257	0	1.41	14.94	14.94	14.94	OE_84938|-1|349|609	OE_84938|-1|349|609		1
257	0	1.41	14.94	14.94	14.94	OE_84937|-1|349|609	OE_84937|-1|349|609		1
257	0	1.41	22.03	22.03	22.03	OE_84936|-3|123|299	OE_84936|-3|123|299		1
257	0	1.41	17.11	17.11	17.11	OE_84935|-2|116|343	OE_84935|-2|116|343		1
257	0	1.41	7.647	7.647	7.647	OE_84914|-1|127|636	OE_84914|-1|127|636		1
257	0	1.41	12.32	12.32	12.32	OE_84913|-3|3|635	OE_84913|-3|3|635		1
257	0	1.41	11.11	11.11	11.11	OE_84911|-3|300|650	OE_84911|-3|300|650		1
257	0	1.41	7.927	7.927	7.927	OE_84910|-3|300|791	OE_84910|-3|300|791		1
257	0	1.41	9.22	9.22	9.22	OE_80926|-3|300|722	OE_80926|-3|300|722		1
257	0	1.41	20.63	20.63	20.63	OE_74690|-3|3|191	OE_74690|-3|3|191		1
257	0	1.24	15.29	15.29	15.29	OE_85756|-2|2|256	OE_85756|-2|2|256		1
257	0	1.24	13.4	13.4	13.4	OE_80927|-3|3|293	OE_80927|-3|3|293		1
257	0	1.24	20.97	20.97	20.97	OE_74639|-3|3|188	OE_74639|-3|3|188		1
257	0	1.24	16.25	16.25	16.25	OE_55861|-2|2|241	OE_55861|-2|2|241		1
257	0	1.24	15.48	15.48	15.48	OE_55855|-3|3|254	OE_55855|-3|3|254		1
258	3.32	3.47	39.39	36.36	36.36	OE_87468|+2|128|919	OE_87468|+2|128|919		2
258	0.01	1.33	14.23	8.13	8.13	OE_46180|+2|383|1120	OE_46180|+2|383|1120		1
258	0.01	1.33	13.51	7.722	7.722	OE_28566|-3|123|899	OE_28566|-3|123|899		1
258	0.01	0.2	12.79	3.876	3.876	OE_76223|-3|3|776	OE_76223|-3|3|776		1
258	0	3.47	31.68	31.68	31.68	OE_87469|+2|128|733	OE_87469|+2|128|733		2
258	0	3.47	6.422	6.422	6.422	OE_12624|-3|123|2084	OE_12624|-3|123|2084		2
258	0	2.27	12.35	9.877	9.877	OE_83419|-3|174|1145	OE_83419|-3|174|1145		2
258	0	1.3	12.27	12.27	12.27	OE_69106|-3|18|506	OE_69106|-3|18|506		1
258	0	1.3	7.519	7.519	7.519	OE_53607|+1|175|573	OE_53607|+1|175|573		1
258	0	1.3	3.774	3.774	3.774	OE_17983|+3|606|2195	OE_17983|+3|606|2195		1
258	0	0.18	16.36	9.091	9.091	OE_80624|-2|197|526	OE_80624|-2|197|526		1
258	0	0.18	7.194	7.194	7.194	OE_76224|-3|105|521	OE_76224|-3|105|521		1
259	3.2	3.34	16.92	13.33	13.33	OE_71194|-1|1|585	OE_71194|-1|1|585		2
259	0	3.34	25	19.7	19.7	OE_38971|-3|168|563	OE_38971|-3|168|563		2
259	0	3.34	17.28	13.61	13.61	OE_33043|-3|168|740	OE_33043|-3|168|740		2
259	0	3.34	17.28	13.61	13.61	OE_1685|-3|168|740	OE_1685|-3|168|740		2
259	0	3.33	20.16	20.16	20.16	OE_56018|-1|247|633	OE_56018|-1|247|633		2
260	3.19	3.34	29.41	29.41	29.41	OE_14741|-1|82|387	OE_14741|-1|82|387		2
261	2.93	3.07	13.91	13.91	13.91	OE_76073|-3|450|794	OE_76073|-3|450|794		2
261	0	3.07	14.41	14.41	14.41	OE_76072|-2|260|592	OE_76072|-2|260|592		2
261	0	1.32	5.645	5.645	5.645	OE_76074|-2|260|631	OE_76074|-2|260|631		1
262	2.92	3.09	11.26	11.26	7.792	OE_70701|+2|122|814	OE_70701|+2|122|814		2
262	0	2.31	9.199	9.199	3.264	OE_31326|+1|19|1029	OE_31326|+1|19|1029		1
263	2.87	3.02	15.34	15.34	8.995	OE_95874|+3|156|722	OE_95874|+3|156|722		2
263	0	3.02	22.66	22.66	13.28	OE_71867|-2|152|535	OE_71867|-2|152|535		2
263	0	3.02	21.32	21.32	12.5	OE_68401|-1|169|576	OE_68401|-1|169|576		2
263	0	3.02	15.34	15.34	8.995	OE_56595|-3|207|773	OE_56595|-3|207|773		2
263	0	3.02	22.66	22.66	13.28	OE_31906|+3|156|539	OE_31906|+3|156|539		2
263	0	2.97	16.67	16.67	16.67	OE_71871|-2|152|457	OE_71871|-2|152|457		2
263	0	2.97	16.67	16.67	16.67	OE_71870|-2|152|457	OE_71870|-2|152|457		2
263	0	2.97	16.67	16.67	16.67	OE_71869|-2|152|457	OE_71869|-2|152|457		2
263	0	2.97	19.77	19.77	19.77	OE_71868|-2|152|409	OE_71868|-2|152|409		2
264	2.86	23.48	49.31	49.31	49.31	OE_1230|+2|110|979	OE_1230|+2|110|979		15
265	2.82	3.2	22.31	22.31	16.15	OE_45567|-2|104|493	OE_45567|-2|104|493		2
265	0	3.1	21.01	21.01	15.22	OE_45570|-2|104|517	OE_45570|-2|104|517		2
265	0	2.92	44.68	44.68	44.68	OE_76178|+1|1|141	OE_76178|+1|1|141		2
265	0	2.92	25.93	25.93	25.93	OE_45569|-2|104|346	OE_45569|-2|104|346		2
266	2.77	2.9	3.471	3.471	3.471	OE_81390|+2|107|1921	OE_81390|+2|107|1921		2
266	0	2.9	2.703	2.703	2.703	OE_81389|+2|107|2437	OE_81389|+2|107|2437		2
266	0	2.9	4.208	4.208	4.208	OE_70565|-1|100|1596	OE_70565|-1|100|1596		2
266	0	2.9	4.208	4.208	4.208	OE_70564|-1|100|1596	OE_70564|-1|100|1596		2
266	0	2.9	4.762	4.762	4.762	OE_44347|+2|104|1426	OE_44347|+2|104|1426		2
266	0	2.9	2.703	2.703	2.703	OE_38088|-1|184|2514	OE_38088|-1|184|2514		2
266	0	2.9	2.703	2.703	2.703	OE_26105|-1|184|2514	OE_26105|-1|184|2514		2
266	0	2	5.581	5.581	5.581	OE_21968|-1|574|1218	OE_21968|-1|574|1218		1
267	2.66	3.1	10.67	10.67	8.933	OE_22457|-1|142|1350	OE_22457|-1|142|1350		3
267	0	3.01	5.806	5.806	5.806	OE_2583|-1|142|2001	OE_2583|-1|142|2001		3
268	2.66	3.05	26.5	14.5	9	OE_14851|-2|32|631	OE_14851|-2|32|631		2
269	2.59	3.04	7.551	5.492	2.403	OE_12860|-3|96|2717	OE_12860|-3|96|2717		2
269	0	1.51	6.637	4.204	1.991	OE_86424|-2|95|1450	OE_86424|-2|95|1450		1
270	2.53	14.67	60.18	60.18	53.98	OE_69016|-2|23|361	OE_69016|-2|23|361		9
271	2.51	2.58	29.13	29.13	17.48	OE_27635|+1|181|489	OE_27635|+1|181|489		2
272	2.46	4.61	35.62	35.62	35.62	OE_84344|-3|171|608	OE_84344|-3|171|608		3
272	0	4.61	35.62	35.62	35.62	OE_84340|-3|171|608	OE_84340|-3|171|608		3
272	0	4.61	35.62	35.62	35.62	OE_84335|-3|171|608	OE_84335|-3|171|608		3
272	0	4.61	35.62	35.62	35.62	OE_84334|-3|171|608	OE_84334|-3|171|608		3
272	0	2.51	44.44	44.44	44.44	OE_84333|-2|437|706	OE_84333|-2|437|706		2
272	0	2.39	25.45	25.45	25.45	OE_84337|-2|35|364	OE_84337|-2|35|364		2
273	2.45	4.6	67.39	67.39	67.39	OE_91242|-2|2|139	OE_91242|-2|2|139		3
273	0	4.6	41.33	41.33	41.33	OE_44788|-3|3|227	OE_44788|-3|3|227		3
273	0	4	25.81	25.81	25.81	OE_85839|-2|2|280	OE_85839|-2|2|280		2
273	0	2	17.31	17.31	17.31	OE_68988|+1|1|156	OE_68988|+1|1|156		1
274	2.4	20.59	65.98	61.41	53.53	OE_25287|+1|49|771	OE_25287|+1|49|771		14
274	0	21.7	71.09	65.88	64.93	OE_85874|+1|49|681	OE_85874|+1|49|681		14
275	2.33	2.36	23.19	23.19	23.19	OE_71082|-1|178|384	OE_71082|-1|178|384		3
275	0	2.36	10.06	10.06	10.06	OE_71081|-1|1|477	OE_71081|-1|1|477		3
276	2.26	2.29	14.86	14.86	9.143	OE_21456|+3|18|542	OE_21456|+3|18|542		1
277	2.25	2.29	1.644	1.109	0.3824	OE_5317|+1|217|8061	OE_5317|+1|217|8061		1
277	0	2	0.9058	0.9058	0.9058	OE_6119|+1|58|3369	OE_6119|+1|58|3369		1
278	2.24	2.28	6.158	2.493	1.173	OE_2352|-2|164|2209	OE_2352|-2|164|2209		1
279	2.23	2.27	13.7	13.7	8.904	OE_75424|+1|403|840	OE_75424|+1|403|840		1
279	0	2	11.3	11.3	11.3	OE_37006|+2|65|409	OE_37006|+2|65|409		1
279	0	2	11.3	11.3	11.3	OE_20344|+2|65|409	OE_20344|+2|65|409		1
280	2.18	8.3	37.18	37.18	26.92	OE_42938|-1|289|756	OE_42938|-1|289|756		6
280	0	7.89	49.41	49.41	49.41	OE_37040|-1|265|519	OE_37040|-1|265|519		6
280	0	7.89	49.41	49.41	49.41	OE_20577|-1|265|519	OE_20577|-1|265|519		6
280	0	6.36	41.46	41.46	28.46	OE_93561|-2|122|490	OE_93561|-2|122|490		5
280	0	6.19	41.46	41.46	28.46	OE_93562|-2|122|490	OE_93562|-2|122|490		5
280	0	6	43.21	43.21	43.21	OE_93563|-1|385|627	OE_93563|-1|385|627		5
280	0	6	41.18	41.18	41.18	OE_81403|+3|246|500	OE_81403|+3|246|500		5
280	0	4.28	24.84	24.84	14.65	OE_55715|+3|177|647	OE_55715|+3|177|647		3
280	0	4.28	30.49	30.49	20.73	OE_55714|+1|115|606	OE_55714|+1|115|606		3
280	0	4.28	24.22	24.22	14.29	OE_55713|+2|122|604	OE_55713|+2|122|604		3
280	0	4.28	26.53	26.53	15.65	OE_38403|-2|158|598	OE_38403|-2|158|598		3
281	2.14	2.16	3.827	2.888	1.444	OE_39473|+3|117|4271	OE_39473|+3|117|4271		1
281	0	2.16	3.03	2.287	1.144	OE_13684|-1|91|5337	OE_13684|-1|91|5337		1
282	2.11	9.08	58.27	58.27	47.24	OE_95343|-3|222|602	OE_95343|-3|222|602		6
282	0	9.08	58.27	58.27	47.24	OE_71814|-2|167|547	OE_71814|-2|167|547		6
282	0	9.08	58.27	58.27	47.24	OE_25084|-2|167|547	OE_25084|-2|167|547		6
282	0	6.56	38.52	38.52	32.79	OE_44812|-1|22|387	OE_44812|-1|22|387		4
282	0	6.56	38.52	38.52	32.79	OE_44811|-1|22|387	OE_44811|-1|22|387		4
282	0	6.33	47.06	47.06	47.06	OE_95344|-3|222|476	OE_95344|-3|222|476		4
283	2.1	2.12	12.82	12.82	7.179	OE_38154|-3|84|668	OE_38154|-3|84|668		1
283	0	2.12	8.532	8.532	4.778	OE_27140|+2|23|901	OE_27140|+2|23|901		1
283	0	2.12	12.82	12.82	7.179	OE_26312|-3|84|668	OE_26312|-3|84|668		1
283	0	2.12	14.2	14.2	7.955	OE_20992|-2|434|961	OE_20992|-2|434|961		1
283	0	2	11.2	11.2	11.2	OE_45205|-3|240|614	OE_45205|-3|240|614		1
283	0	2	5.858	5.858	5.858	OE_45204|-1|28|744	OE_45204|-1|28|744		1
284	2.08	4.26	20.8	15.49	7.522	OE_27225|-3|75|752	OE_27225|-3|75|752		2
285	2.08	2.1	28.7	28.7	11.11	OE_13916|+3|72|395	OE_13916|+3|72|395		1
286	2.08	2.09	25.23	17.12	9.91	OE_45741|+1|1|333	OE_45741|+1|1|333		1
286	0.01	2.03	9.585	2.85	2.85	OE_1492|-2|2|1159	OE_1492|-2|2|1159		1
286	0	2.01	6.289	3.459	3.459	OE_76173|+1|37|990	OE_76173|+1|37|990		1
286	0	2.01	6.536	3.595	3.595	OE_69100|+1|37|954	OE_69100|+1|37|954		1
286	0	2.01	14.6	8.029	8.029	OE_68117|+2|125|535	OE_68117|+2|125|535		1
286	0	2.01	6.211	3.416	3.416	OE_14245|+1|37|1002	OE_14245|+1|37|1002		1
286	0	2	2.709	2.709	2.709	OE_1490|+2|83|1300	OE_1490|+2|83|1300		1
287	2.07	2.08	3.36	3.36	2.24	OE_3509|-1|82|1956	OE_3509|-1|82|1956		1
287	0	2.08	3.07	3.07	2.047	OE_26242|-1|49|2100	OE_26242|-1|49|2100		1
287	0	2.08	3.07	3.07	2.047	OE_12846|-1|82|2133	OE_12846|-1|82|2133		1
288	2.05	2.05	25.83	25.83	20	OE_45635|-3|189|548	OE_45635|-3|189|548		1
288	0	2.05	25.83	25.83	20	OE_45634|-3|189|548	OE_45634|-3|189|548		1
289	2.04	2.05	7.914	7.914	4.556	OE_95191|-1|31|1281	OE_95191|-1|31|1281		1
289	0	2.05	16.5	16.5	9.5	OE_76160|-2|20|619	OE_76160|-2|20|619		1
289	0	2.05	12.55	12.55	7.224	OE_76159|-2|20|808	OE_76159|-2|20|808		1
289	0	2.05	12.69	12.69	7.308	OE_28735|-1|31|810	OE_28735|-1|31|810		1
290	2.03	2.16	7.818	7.818	7.818	OE_41573|-1|955|1875	OE_41573|-1|955|1875		2
290	0	1.68	4.805	4.805	4.805	OE_94492|-3|141|1139	OE_94492|-3|141|1139		1
290	0	1.68	1.752	1.752	1.752	OE_13711|-1|70|2808	OE_13711|-1|70|2808		1
291	2.02	2.02	15.38	6.667	6.667	OE_94796|-2|176|760	OE_94796|-2|176|760		1
291	0	2.02	14.02	6.075	6.075	OE_75881|-3|282|923	OE_75881|-3|282|923		1
291	0	2.02	13.04	5.652	5.652	OE_56221|-2|158|847	OE_56221|-2|158|847		1
291	0	2.02	18.18	7.879	7.879	OE_46090|-3|369|863	OE_46090|-3|369|863		1
291	0	2.02	21.9	9.489	9.489	OE_46089|-3|369|779	OE_46089|-3|369|779		1
291	0	2.02	15.38	6.667	6.667	OE_12226|+2|218|802	OE_12226|+2|218|802		1
292	2.02	2.02	10.71	4.592	4.592	OE_55514|+1|1|588	OE_55514|+1|1|588		1
292	0.01	2.01	10.32	5.806	5.806	OE_454|-3|24|488	OE_454|-3|24|488		1
292	0.01	2.01	10.32	5.806	5.806	OE_32820|-3|24|488	OE_32820|-3|24|488		1
292	0.01	2.01	17.2	9.677	9.677	OE_272|-3|207|485	OE_272|-3|207|485		1
292	0.01	2.01	14.16	7.965	7.965	OE_14864|-2|137|475	OE_14864|-2|137|475		1
292	0	2.02	13.12	5.625	5.625	OE_11279|+1|1|480	OE_11279|+1|1|480		1
292	0	2	8.738	8.738	8.738	OE_69976|+3|552|860	OE_69976|+3|552|860		1
292	0	2	5.422	5.422	5.422	OE_68949|-1|142|639	OE_68949|-1|142|639		1
292	0	2	7.895	7.895	7.895	OE_68127|-3|813|1154	OE_68127|-3|813|1154		1
292	0	2	5.921	5.921	5.921	OE_102387|-1|85|540	OE_102387|-1|85|540		1
293	2.01	4.01	28.79	28.79	28.79	OE_53224|-1|1|198	OE_53224|-1|1|198		3
293	0	4	23.94	23.94	23.94	OE_53223|-2|2|214	OE_53223|-2|2|214		2
294	2.01	2.14	9.583	9.583	3.75	OE_16524|+2|50|769	OE_16524|+2|50|769		1
295	2.01	2.01	15.45	8.943	8.943	OE_89307|-1|1|369	OE_89307|-1|1|369		1
296	2.01	2.01	11.89	7.568	7.568	OE_78227|-2|35|589	OE_78227|-2|35|589		2
296	0	2.01	14.67	9.333	9.333	OE_73619|-2|11|460	OE_73619|-2|11|460		2
297	2.01	2.01	11.18	7.453	7.453	OE_7022|+3|351|833	OE_7022|+3|351|833		1
297	0	2.01	13.04	8.696	8.696	OE_53217|-3|93|506	OE_53217|-3|93|506		1
297	0	2	15.38	15.38	15.38	OE_92993|-3|3|236	OE_92993|-3|3|236		1
297	0	2	23.53	23.53	23.53	OE_80243|-3|3|155	OE_80243|-3|3|155		1
297	0	2	17.91	17.91	17.91	OE_80239|-1|43|243	OE_80239|-1|43|243		1
297	0	2	13.33	13.33	13.33	OE_80233|-2|2|271	OE_80233|-2|2|271		1
297	0	2	14.81	14.81	14.81	OE_75562|+1|28|270	OE_75562|+1|28|270		1
297	0	2	11.43	11.43	11.43	OE_42959|+1|1|315	OE_42959|+1|1|315		1
297	0	2	14.63	14.63	14.63	OE_35831|+1|1321|1566	OE_35831|+1|1321|1566		1
297	0	2	14.63	14.63	14.63	OE_17401|+1|1321|1566	OE_17401|+1|1321|1566		1
298	2	167.78	62.46	61.6	60.48	OE_34403|-1|178|4716	OE_34403|-1|178|4716		118
299	2	22.53	28.78	28.78	28.78	OE_37349|+3|663|1496	OE_37349|+3|663|1496		13
299	0	22.53	28.78	28.78	28.78	OE_23045|+3|663|1496	OE_23045|+3|663|1496		13
300	2	16.14	62.39	62.39	58.97	OE_31562|+3|21|371	OE_31562|+3|21|371		12
301	2	11.61	45.51	44.87	39.74	OE_82154|-1|1|468	OE_82154|-1|1|468		8
302	2	11.38	57.14	57.14	57.14	OE_89353|+3|3|254	OE_89353|+3|3|254		12
302	0	4	21.95	21.95	21.95	OE_22376|-1|1|369	OE_22376|-1|1|369		6
302	0	2	11.59	11.59	11.59	OE_31295|-3|789|1280	OE_31295|-3|789|1280		3
303	2	10	25.32	25.32	25.32	OE_7161|-1|73|534	OE_7161|-1|73|534		6
303	0	10	43.59	43.59	43.59	OE_55273|-1|73|306	OE_55273|-1|73|306		6
303	0	10	43.59	43.59	43.59	OE_55269|-1|73|306	OE_55269|-1|73|306		6
303	0	4	14.46	14.46	14.46	OE_80864|+3|663|911	OE_80864|+3|663|911		3
303	0	4	22.22	22.22	22.22	OE_55255|-1|196|519	OE_55255|-1|196|519		3
303	0	4	22.22	22.22	22.22	OE_55253|-1|238|561	OE_55253|-1|238|561		3
304	2	8.5	24.77	24.31	24.31	OE_14771|-1|112|765	OE_14771|-1|112|765		6
305	2	6.6	26.18	26.18	26.18	OE_93956|+2|179|751	OE_93956|+2|179|751		5
306	2	6.44	25	25	25	OE_70956|-1|184|507	OE_70956|-1|184|507		4
307	2	6	34.68	34.68	34.68	OE_4226|+1|91|462	OE_4226|+1|91|462		9
308	2	5.58	21.74	21.74	21.74	OE_102169|-1|1|345	OE_102169|-1|1|345		4
308	0	3.64	33.33	33.33	33.33	OE_91522|+2|2|208	OE_91522|+2|2|208		3
309	2	4.17	15.13	15.13	15.13	OE_44813|-1|1|357	OE_44813|-1|1|357		4
310	2	4	26.79	25.89	25.89	OE_75744|+2|32|367	OE_75744|+2|32|367		3
310	0	2	22.41	22.41	22.41	OE_91646|-3|99|272	OE_91646|-3|99|272		2
310	0	2	17.57	17.57	17.57	OE_91645|-1|46|267	OE_91645|-1|46|267		2
310	0	2	10.83	10.83	10.83	OE_22813|+3|186|545	OE_22813|+3|186|545		2
311	2	4	17.48	17.48	17.48	OE_92451|+1|544|972	OE_92451|+1|544|972		2
311	0	2	11.84	11.84	11.84	OE_92458|+1|121|348	OE_92458|+1|121|348		1
311	0	2	14.29	14.29	14.29	OE_92457|+1|268|456	OE_92457|+1|268|456		1
311	0	2	10.47	10.47	10.47	OE_92455|+1|1|258	OE_92455|+1|1|258		1
311	0	2	10.47	10.47	10.47	OE_92453|+1|1|258	OE_92453|+1|1|258		1
311	0	2	7.087	7.087	7.087	OE_85846|+1|1|381	OE_85846|+1|1|381		1
312	2	4	30.09	30.09	30.09	OE_71253|-1|1|339	OE_71253|-1|1|339		2
313	2	2.71	8.939	6.518	6.518	OE_71942|-2|17|1627	OE_71942|-2|17|1627		2
313	0	2.71	8.939	6.518	6.518	OE_14486|+1|46|1656	OE_14486|+1|46|1656		2
313	0	2.71	10.7	10.7	10.7	OE_95809|+1|19|999	OE_95809|+1|19|999		2
314	2	2.01	20.72	10.81	10.81	OE_7655|-1|1117|1449	OE_7655|-1|1117|1449		1
314	0	2.01	8.127	4.24	4.24	OE_76201|-1|112|960	OE_76201|-1|112|960		1
314	0	2.01	10.8	5.634	5.634	OE_45170|-1|61|699	OE_45170|-1|61|699		1
314	0	2.01	6.59	3.438	3.438	OE_38981|-1|61|1107	OE_38981|-1|61|1107		1
314	0	2.01	7.012	3.659	3.659	OE_33050|-1|340|1323	OE_33050|-1|340|1323		1
314	0	2.01	7.012	3.659	3.659	OE_1719|-1|340|1323	OE_1719|-1|340|1323		1
314	0	2.01	11.62	6.061	6.061	OE_15046|-2|578|1171	OE_15046|-2|578|1171		1
315	2	2	25.4	15.87	15.87	OE_94154|-1|115|492	OE_94154|-1|115|492		1
316	2	2	12.12	8.081	8.081	OE_32319|-2|5|598	OE_32319|-2|5|598		1
317	2	2	7.884	4.149	4.149	OE_24102|-2|185|907	OE_24102|-2|185|907		1
317	0	2	5.291	5.291	5.291	OE_85630|-2|293|859	OE_85630|-2|293|859		1
317	0	2	13.7	13.7	13.7	OE_85597|-1|43|261	OE_85597|-1|43|261		1
317	0	2	5.155	5.155	5.155	OE_85596|-2|119|700	OE_85596|-2|119|700		1
317	0	2	5.263	5.263	5.263	OE_85594|-3|354|923	OE_85594|-3|354|923		1
317	0	2	5.464	5.464	5.464	OE_85593|-1|433|981	OE_85593|-1|433|981		1
317	0	2	7.519	7.519	7.519	OE_75464|-2|185|583	OE_75464|-2|185|583		1
317	0	2	4.237	4.237	4.237	OE_75463|-2|185|892	OE_75463|-2|185|892		1
317	0	2	4.405	4.405	4.405	OE_75462|-2|185|865	OE_75462|-2|185|865		1
317	0	2	5.618	5.618	5.618	OE_75460|-1|421|954	OE_75460|-1|421|954		1
317	0	2	4.63	4.63	4.63	OE_7143|-1|145|792	OE_7143|-1|145|792		1
317	0	2	7.519	7.519	7.519	OE_70244|-2|443|841	OE_70244|-2|443|841		1
317	0	2	7.813	7.813	7.813	OE_70238|-1|673|1056	OE_70238|-1|673|1056		1
317	0	2	7.092	7.092	7.092	OE_70237|-3|192|614	OE_70237|-3|192|614		1
317	0	2	8.547	8.547	8.547	OE_70222|-1|796|1146	OE_70222|-1|796|1146		1
317	0	2	8.547	8.547	8.547	OE_70221|-2|449|799	OE_70221|-2|449|799		1
317	0	2	7.813	7.813	7.813	OE_70220|-3|798|1181	OE_70220|-3|798|1181		1
317	0	2	7.813	7.813	7.813	OE_70219|-3|873|1256	OE_70219|-3|873|1256		1
317	0	2	5.525	5.525	5.525	OE_68963|-2|23|565	OE_68963|-2|23|565		1
317	0	2	8.547	8.547	8.547	OE_68053|-2|572|922	OE_68053|-2|572|922		1
317	0	2	5.618	5.618	5.618	OE_55152|-3|90|623	OE_55152|-3|90|623		1
317	0	2	3.289	3.289	3.289	OE_55149|-1|145|1056	OE_55149|-1|145|1056		1
317	0	2	9.009	9.009	9.009	OE_55146|-2|176|508	OE_55146|-2|176|508		1
317	0	2	3.145	3.145	3.145	OE_55141|-1|139|1092	OE_55141|-1|139|1092		1
317	0	2	14.29	14.29	14.29	OE_20717|-2|176|385	OE_20717|-2|176|385		1
318	2	2	6.475	6.475	6.475	OE_995|-2|104|520	OE_995|-2|104|520		1
318	0	2	7.031	7.031	7.031	OE_7371|+1|106|489	OE_7371|+1|106|489		1
318	0	2	7.258	7.258	7.258	OE_30159|+1|259|630	OE_30159|+1|259|630		1
319	2	2	8.824	8.824	8.824	OE_976|-1|718|1227	OE_976|-1|718|1227		1
319	0	2	15.31	15.31	15.31	OE_91671|-2|2|295	OE_91671|-2|2|295		1
319	0	2	7.463	7.463	7.463	OE_85621|-1|964|1566	OE_85621|-1|964|1566		1
319	0	2	14.15	14.15	14.15	OE_85619|-3|3|320	OE_85619|-3|3|320		1
320	2	2	40.98	40.98	40.98	OE_95116|-3|279|461	OE_95116|-3|279|461		2
320	0	2	35.21	35.21	35.21	OE_86587|+2|152|364	OE_86587|+2|152|364		2
320	0	2	35.21	35.21	35.21	OE_24122|+2|146|358	OE_24122|+2|146|358		2
321	2	2	2.083	2.083	2.083	OE_95025|+3|99|1538	OE_95025|+3|99|1538		1
321	0	2	2.994	2.994	2.994	OE_56207|+1|121|1122	OE_56207|+1|121|1122		1
321	0	2	6.803	6.803	6.803	OE_56205|+3|348|788	OE_56205|+3|348|788		1
321	0	2	1.898	1.898	1.898	OE_5476|+1|25|1605	OE_5476|+1|25|1605		1
321	0	2	3.704	3.704	3.704	OE_47064|+3|108|917	OE_47064|+3|108|917		1
321	0	2	3.175	3.175	3.175	OE_41652|+1|121|1065	OE_41652|+1|121|1065		1
321	0	2	5.208	5.208	5.208	OE_40277|-1|109|684	OE_40277|-1|109|684		1
321	0	2	3.39	3.39	3.39	OE_39605|+3|108|992	OE_39605|+3|108|992		1
321	0	2	2.174	2.174	2.174	OE_28691|+3|99|1478	OE_28691|+3|99|1478		1
321	0	2	1.786	1.786	1.786	OE_27695|-3|21|1700	OE_27695|-3|21|1700		1
321	0	2	3.077	3.077	3.077	OE_22506|-2|209|1183	OE_22506|-2|209|1183		1
321	0	2	3.279	3.279	3.279	OE_12750|-2|209|1123	OE_12750|-2|209|1123		1
322	2	2	1.795	1.795	1.795	OE_9347|-1|148|1317	OE_9347|-1|148|1317		1
323	2	2	8.654	8.654	8.654	OE_91329|-2|17|328	OE_91329|-2|17|328		1
323	0	2	5.233	5.233	5.233	OE_75393|+3|114|629	OE_75393|+3|114|629		1
323	0	2	23.08	23.08	23.08	OE_74886|+1|1|117	OE_74886|+1|1|117		1
323	0	2	11.84	11.84	11.84	OE_74573|+1|1|228	OE_74573|+1|1|228		1
323	0	2	25	25	25	OE_53138|+1|1|108	OE_53138|+1|1|108		1
323	0	2	6.383	6.383	6.383	OE_102328|+1|1|423	OE_102328|+1|1|423		1
323	0	2	6.383	6.383	6.383	OE_102276|+1|1|423	OE_102276|+1|1|423		1
324	2	2	5	5	5	OE_89568|-1|76|495	OE_89568|-1|76|495		1
325	2	2	26.56	26.56	26.56	OE_89224|-2|2|193	OE_89224|-2|2|193		1
326	2	2	5.063	5.063	5.063	OE_88756|-1|1|711	OE_88756|-1|1|711		1
327	2	2	3.917	3.917	3.917	OE_88074|+3|12|1313	OE_88074|+3|12|1313		1
327	0	2	4.096	4.096	4.096	OE_48131|-1|43|1287	OE_48131|-1|43|1287		1
328	2	2	3.704	3.704	3.704	OE_8524|-2|404|1132	OE_8524|-2|404|1132		1
329	2	2	9.396	9.396	9.396	OE_8326|-3|192|638	OE_8326|-3|192|638		1
329	0	2	9.396	9.396	9.396	OE_47367|+3|150|596	OE_47367|+3|150|596		1
330	2	2	43.08	43.08	43.08	OE_80167|+3|51|245	OE_80167|+3|51|245		1
331	2	2	4.839	4.839	4.839	OE_76431|-1|76|819	OE_76431|-1|76|819		1
331	0	2	4.461	4.461	4.461	OE_71996|-3|48|854	OE_71996|-3|48|854		1
331	0	2	5.53	5.53	5.53	OE_2753|+2|227|877	OE_2753|+2|227|877		1
332	2	2	4.5	4.5	4.5	OE_6421|-2|638|1237	OE_6421|-2|638|1237		1
333	2	2	11.54	11.54	11.54	OE_56550|-1|1|234	OE_56550|-1|1|234		1
334	2	2	4.28	4.28	4.28	OE_5607|+1|46|816	OE_5607|+1|46|816		1
335	2	2	6.383	6.383	6.383	OE_50079|-2|14|436	OE_50079|-2|14|436		1
336	2	2	14.71	14.71	14.71	OE_46765|-1|133|336	OE_46765|-1|133|336		1
336	0	2	14.71	14.71	14.71	OE_11796|+1|34|237	OE_11796|+1|34|237		1
337	2	2	18.56	18.56	18.56	OE_42392|-1|16|306	OE_42392|-1|16|306		1
338	2	2	4.594	4.594	4.594	OE_36066|-1|202|1050	OE_36066|-1|202|1050		1
338	0	2	3.746	3.746	3.746	OE_10269|-1|223|1263	OE_10269|-1|223|1263		1
339	2	2	7.339	7.339	7.339	OE_34894|-3|156|482	OE_34894|-3|156|482		1
339	0	2	7.339	7.339	7.339	OE_14802|-3|156|482	OE_14802|-3|156|482		1
340	2	2	3.955	3.955	3.955	OE_29965|+3|57|587	OE_29965|+3|57|587		1
341	2	2	10.64	10.64	10.64	OE_29921|+3|69|350	OE_29921|+3|69|350		1
342	2	2	10.26	10.26	10.26	OE_28483|-1|109|459	OE_28483|-1|109|459		1
343	2	2	15.63	15.63	15.63	OE_27318|-2|2|289	OE_27318|-2|2|289		2
343	0	2	22.73	22.73	22.73	OE_11742|-2|113|310	OE_11742|-2|113|310		2
344	2	2	9.615	9.615	9.615	OE_26655|-2|134|445	OE_26655|-2|134|445		1
344	0	2	9.615	9.615	9.615	OE_24095|-2|134|445	OE_24095|-2|134|445		1
345	2	2	7.071	7.071	7.071	OE_17560|+3|54|350	OE_17560|+3|54|350		1
346	2	2	2.632	2.632	2.632	OE_1622|-1|16|927	OE_1622|-1|16|927		1
347	2	2	11.63	11.63	11.63	OE_13374|+3|60|317	OE_13374|+3|60|317		1
348	1.92	2	8.511	8.511	8.511	OE_973|-1|703|984	OE_973|-1|703|984		1
348	0	2	8.511	8.511	8.511	OE_70247|-3|912|1193	OE_70247|-3|912|1193		1
348	0	2	2.721	2.721	2.721	OE_44957|-1|85|966	OE_44957|-1|85|966		1
348	0	2	5.97	5.97	5.97	OE_35955|-1|610|1011	OE_35955|-1|610|1011		1
349	1.85	2	7.576	7.576	7.576	OE_30523|+3|999|1394	OE_30523|+3|999|1394		1
350	1.82	2	2.976	2.976	2.976	OE_81252|+3|1071|2078	OE_81252|+3|1071|2078		1
350	0	2	1.198	1.198	1.198	OE_70890|-3|117|2621	OE_70890|-3|117|2621		1
350	0	2	4.292	4.292	4.292	OE_55720|+3|66|764	OE_55720|+3|66|764		1
350	0	2	3.584	3.584	3.584	OE_45874|-2|77|913	OE_45874|-2|77|913		1
350	0	2	3.356	3.356	3.356	OE_30304|+2|2|895	OE_30304|+2|2|895		1
350	0	2	4.902	4.902	4.902	OE_16330|-3|54|665	OE_16330|-3|54|665		1
350	0	2	2.387	2.387	2.387	OE_1591|-1|1|1257	OE_1591|-1|1|1257		1
351	1.8	4.01	10.91	10.91	10.91	OE_36291|-2|2|661	OE_36291|-2|2|661		2
351	0	4.01	10.91	10.91	10.91	OE_18488|-2|2|661	OE_18488|-2|2|661		2
352	1.74	1.92	20.37	20.37	20.37	OE_34810|-1|1|162	OE_34810|-1|1|162		1
352	0	1.92	20.37	20.37	20.37	OE_14567|-1|1|162	OE_14567|-1|1|162		1
353	1.68	1.86	15.91	5.682	5.682	OE_2445|+2|92|619	OE_2445|+2|92|619		1
354	1.68	1.85	3.237	1.978	1.978	OE_83844|-3|36|1703	OE_83844|-3|36|1703		1
354	0	1.85	3.237	1.978	1.978	OE_37234|-2|152|1819	OE_37234|-2|152|1819		1
354	0	1.85	3.237	1.978	1.978	OE_22387|-2|152|1819	OE_22387|-2|152|1819		1
355	1.63	12.86	48.04	38.73	35.29	OE_47473|-2|2|613	OE_47473|-2|2|613		8
356	1.62	1.8	7.619	7.619	7.619	OE_51234|-3|3|317	OE_51234|-3|3|317		1
357	1.6	1.8	3.241	3.241	3.241	OE_29457|-2|212|859	OE_29457|-2|212|859		1
357	0	1.8	2.756	2.756	2.756	OE_21135|-2|176|937	OE_21135|-2|176|937		1
358	1.57	1.74	2.642	2.642	2.642	OE_85907|-2|725|2200	OE_85907|-2|725|2200		1
358	0	1.74	2.218	2.218	2.218	OE_81203|-1|652|2409	OE_81203|-1|652|2409		1
358	0	1.74	6.599	6.599	6.599	OE_33007|-2|1292|1882	OE_33007|-2|1292|1882		1
358	0	1.74	2.156	2.156	2.156	OE_31581|+2|239|2047	OE_31581|+2|239|2047		1
358	0	1.74	6.599	6.599	6.599	OE_1505|-2|1292|1882	OE_1505|-2|1292|1882		1
359	1.57	1.74	14.49	14.49	14.49	OE_28484|-1|34|240	OE_28484|-1|34|240		1
359	0	1.74	14.93	14.93	14.93	OE_2555|-2|2|202	OE_2555|-2|2|202		1
360	1.46	1.64	5.114	5.114	5.114	OE_8323|-3|36|563	OE_8323|-3|36|563		1
361	1.41	1.59	7.746	7.746	7.746	OE_3664|-3|30|455	OE_3664|-3|30|455		1
362	1.36	1.62	8.78	8.78	4.878	OE_21212|-1|130|744	OE_21212|-1|130|744		1
363	1.35	1.66	24.53	24.53	24.53	OE_92966|+1|109|267	OE_92966|+1|109|267		2
363	0	1.66	18.06	18.06	18.06	OE_92965|+1|109|324	OE_92965|+1|109|324		2
363	0	1.66	14.61	14.61	14.61	OE_85637|-1|43|309	OE_85637|-1|43|309		2
363	0	1.66	13.98	13.98	13.98	OE_83044|+3|48|326	OE_83044|+3|48|326		2
363	0	1.66	20.31	20.31	20.31	OE_76025|+3|3|194	OE_76025|+3|3|194		2
363	0	0.01	15.85	15.85	15.85	OE_92970|+1|109|354	OE_92970|+1|109|354		2
363	0	0.01	15.85	15.85	15.85	OE_83043|+2|110|355	OE_83043|+2|110|355		2
364	1.34	1.52	3.058	3.058	3.058	OE_1354|-3|60|1040	OE_1354|-3|60|1040		1
364	0	1.52	2.77	2.77	2.77	OE_11419|+2|53|1135	OE_11419|+2|53|1135		1
365	1.3	1.52	6.017	6.017	2.006	OE_13060|-3|96|1142	OE_13060|-3|96|1142		1
366	1.24	1.53	21.52	21.52	21.52	OE_91593|+3|3|239	OE_91593|+3|3|239		2
367	1.24	1.41	10.1	10.1	10.1	OE_94297|-1|1141|1437	OE_94297|-1|1141|1437		1
367	0	1.41	9.901	9.901	9.901	OE_86423|+1|934|1236	OE_86423|+1|934|1236		1
367	0	1.41	9.901	9.901	9.901	OE_36960|-2|434|736	OE_36960|-2|434|736		1
368	1.21	1.52	21.01	21.01	21.01	OE_13962|+1|67|480	OE_13962|+1|67|480		2
369	1.13	1.76	10.45	6.818	6.818	OE_76796|-1|232|891	OE_76796|-1|232|891		3
369	0	1.76	10.45	6.818	6.818	OE_25434|+2|212|871	OE_25434|+2|212|871		3
369	0	1.3	9.412	9.412	9.412	OE_58593|-1|196|450	OE_58593|-1|196|450		1
370	1.11	1.29	10	10	10	OE_5841|-3|12|251	OE_5841|-3|12|251		1
371	1.06	30.53	41.19	39.38	37.31	OE_861|+1|1264|2421	OE_861|+1|1264|2421		18
372	1.06	1.23	15.15	15.15	15.15	OE_78347|+2|47|244	OE_78347|+2|47|244		1
372	0	1.23	15.15	15.15	15.15	OE_73531|+3|24|221	OE_73531|+3|24|221		1
373	1.02	3.37	10.16	10.16	10.16	OE_55376|-2|101|661	OE_55376|-2|101|661		2
373	0	3.37	7.819	7.819	7.819	OE_14149|-3|9|737	OE_14149|-3|9|737		2
373	0	1.19	6.164	6.164	6.164	OE_19161|-3|57|494	OE_19161|-3|57|494		1
374	1.02	1.27	5.451	4.323	2.256	OE_57355|-2|134|1729	OE_57355|-2|134|1729		1
374	0	1.27	6.697	5.312	2.771	OE_1795|-3|153|1451	OE_1795|-3|153|1451		1
374	0	1.27	6.25	4.957	2.586	OE_14232|-3|153|1544	OE_14232|-3|153|1544		1
375	1.02	1.24	13.49	13.49	6.349	OE_94697|+2|107|484	OE_94697|+2|107|484		1
375	0	1.24	8.333	8.333	3.922	OE_25400|-1|154|765	OE_25400|-1|154|765		1
375	0	1.24	8.763	8.763	4.124	OE_15622|-1|154|735	OE_15622|-1|154|735		1
375	0	1.24	10.18	10.18	4.79	OE_15621|-3|156|656	OE_15621|-3|156|656		1
375	0	1.15	5.921	5.921	5.263	OE_57582|-2|62|517	OE_57582|-2|62|517		1
375	0	1.15	6.294	6.294	5.594	OE_57581|-2|62|490	OE_57581|-2|62|490		1
376	0.98	1.14	0.4619	0.1808	0.1808	OE_11984|+2|86|15022	OE_11984|+2|86|15022		1
377	0.95	1.12	14.97	6.122	6.122	OE_6699|-2|140|580	OE_6699|-2|140|580		1
378	0.93	1.17	2.834	2.834	1.554	OE_6245|+1|166|3447	OE_6245|+1|166|3447		1
379	0.92	1.08	3.106	1.912	1.912	OE_83353|+2|53|2563	OE_83353|+2|53|2563		1
379	0	1.08	3.125	1.923	1.923	OE_81890|+1|49|2544	OE_81890|+1|49|2544		1
379	0	1.08	2.905	1.788	1.788	OE_39276|+3|30|2714	OE_39276|+3|30|2714		1
379	0	1.08	2.905	1.788	1.788	OE_1921|-1|94|2778	OE_1921|-1|94|2778		1
379	0	1.08	2.905	1.788	1.788	OE_12696|+1|103|2787	OE_12696|+1|103|2787		1
380	0.9	3.26	16.9	10.42	10.42	OE_982|+1|16|1080	OE_982|+1|16|1080		2
380	0	1.07	24.44	24.44	24.44	OE_31534|-1|16|825	OE_31534|-1|16|825		1
381	0.8	0.95	28.17	9.859	9.859	OE_100615|-3|3|215	OE_100615|-3|3|215		1
382	0.79	0.97	11.67	11.67	5.833	OE_72215|-1|1|360	OE_72215|-1|1|360		1
382	0.03	3.11	16.37	16.37	12.28	OE_83974|-2|2|514	OE_83974|-2|2|514		2
382	0.03	3.11	10.61	10.61	7.955	OE_83971|-2|2|793	OE_83971|-2|2|793		2
383	0.77	0.91	4.36	4.36	4.36	OE_13053|-2|11|1042	OE_13053|-2|11|1042		1
384	0.73	0.9	24.88	8.955	4.478	OE_85640|+1|190|792	OE_85640|+1|190|792		1
384	0	0.9	21.79	11.54	5.769	OE_85505|-3|1167|1634	OE_85505|-3|1167|1634		1
384	0	0.9	40.16	21.26	10.63	OE_70778|-3|438|1199	OE_70778|-3|438|1199		1
384	0	0.9	44.64	16.07	8.036	OE_46258|-3|195|530	OE_46258|-3|195|530		1
384	0	0.9	25.95	13.74	6.87	OE_46257|-2|110|502	OE_46257|-2|110|502		1
384	0	0.9	28.1	17.65	8.824	OE_37379|-1|82|999	OE_37379|-1|82|999		1
384	0	0.9	42.05	20.86	11.92	OE_34393|-3|348|1253	OE_34393|-3|348|1253		1
384	0	0.9	21.94	11.61	5.806	OE_29923|-1|43|507	OE_29923|-1|43|507		1
384	0	0.9	33.33	23.08	11.54	OE_25226|+2|266|733	OE_25226|+2|266|733		1
384	0	0.9	28.1	17.65	8.824	OE_23197|-1|82|999	OE_23197|-1|82|999		1
384	0	0.9	42.05	20.86	11.92	OE_11258|-3|348|1253	OE_11258|-3|348|1253		1
384	0	0.88	26.09	26.09	13.04	OE_57183|-3|3|209	OE_57183|-3|3|209		1
384	0	0.88	18.95	18.95	9.474	OE_57181|-2|2|286	OE_57181|-2|2|286		1
384	0	0.88	18.37	18.37	9.184	OE_57179|-3|3|296	OE_57179|-3|3|296		1
384	0	0.8	9.184	9.184	9.184	OE_56094|-1|1|294	OE_56094|-1|1|294		1
385	0.71	2.99	3.952	3.952	3.952	OE_12385|-1|145|1890	OE_12385|-1|145|1890		2
385	0	1.23	3.905	3.905	3.905	OE_12386|-3|30|1796	OE_12386|-3|30|1796		2
386	0.71	0.85	7.971	7.971	7.971	OE_15979|-1|85|498	OE_15979|-1|85|498		1
387	0.68	3.11	25.2	25.2	17.07	OE_28323|+2|2|370	OE_28323|+2|2|370		2
387	0	0.86	15.57	15.57	7.377	OE_93518|+2|2|367	OE_93518|+2|2|367		1
387	0	0.86	12.67	12.67	6	OE_93516|+2|2|451	OE_93516|+2|2|451		1
388	0.65	0.82	25.32	25.32	10.13	OE_53880|+1|229|465	OE_53880|+1|229|465		1
389	0.64	0.78	2.671	2.671	2.671	OE_58281|-3|921|1931	OE_58281|-3|921|1931		1
389	0	0.78	1.552	1.552	1.552	OE_35382|+2|50|1789	OE_35382|+2|50|1789		1
389	0	0.78	1.552	1.552	1.552	OE_16251|+2|50|1789	OE_16251|+2|50|1789		1
390	0.64	0.78	2.454	2.454	2.454	OE_1379|+2|152|1129	OE_1379|+2|152|1129		1
391	0.62	0.77	9.272	9.272	4.636	OE_28706|-3|117|569	OE_28706|-3|117|569		1
392	0.59	0.74	22.06	22.06	11.76	OE_55257|-1|1|204	OE_55257|-1|1|204		1
392	0	0.74	31.25	31.25	16.67	OE_31566|+3|279|422	OE_31566|+3|279|422		1
393	0.57	0.62	2.866	2.866	2.866	OE_94334|-1|22|963	OE_94334|-1|22|963		1
393	0	0.62	1.673	1.673	1.673	OE_94332|-3|276|1889	OE_94332|-3|276|1889		1
393	0	0.62	3.082	3.082	3.082	OE_85977|-2|65|940	OE_85977|-2|65|940		1
393	0	0.62	1.695	1.695	1.695	OE_85975|-3|225|1817	OE_85975|-3|225|1817		1
393	0	0.62	3.082	3.082	3.082	OE_81231|-2|65|940	OE_81231|-2|65|940		1
393	0	0.62	2.97	2.97	2.97	OE_7298|-3|486|1394	OE_7298|-3|486|1394		1
393	0	0.62	3.689	3.689	3.689	OE_43208|-2|245|976	OE_43208|-2|245|976		1
393	0	0.62	2.97	2.97	2.97	OE_36017|-1|739|1647	OE_36017|-1|739|1647		1
393	0	0.62	2.83	2.83	2.83	OE_25336|-2|65|1018	OE_25336|-2|65|1018		1
393	0	0.62	3.285	3.285	3.285	OE_25335|-2|1490|2311	OE_25335|-2|1490|2311		1
393	0	0.62	1.673	1.673	1.673	OE_23355|-2|113|1726	OE_23355|-2|113|1726		1
393	0	0.62	2.97	2.97	2.97	OE_17797|-1|739|1647	OE_17797|-1|739|1647		1
393	0	0.62	2.866	2.866	2.866	OE_11309|-1|22|963	OE_11309|-1|22|963		1
394	0.57	0.62	10.77	10.77	10.77	OE_35083|-2|116|310	OE_35083|-2|116|310		1
394	0	0.62	10.77	10.77	10.77	OE_30073|-3|366|560	OE_30073|-3|366|560		1
395	0.55	0.6	1.869	1.869	1.869	OE_3402|-3|216|1820	OE_3402|-3|216|1820		1
396	0.53	1.93	26.97	23.03	9.868	OE_85920|+3|450|905	OE_85920|+3|450|905		2
396	0	1.93	26.97	23.03	9.868	OE_85919|+3|450|905	OE_85919|+3|450|905		2
397	0.53	0.58	3.593	3.593	3.593	OE_7962|-3|120|1121	OE_7962|-3|120|1121		1
398	0.51	0.56	16.67	16.67	16.67	OE_94563|-1|772|969	OE_94563|-1|772|969		1
399	0.5	0.55	6.054	1.67	1.67	OE_30917|-1|79|1515	OE_30917|-1|79|1515		1
400	0.49	0.54	1.239	1.239	1.239	OE_41746|-2|734|2428	OE_41746|-2|734|2428		1
400	0	0.54	1.19	1.19	1.19	OE_15626|+1|40|1803	OE_15626|+1|40|1803		1
401	0.48	0.55	1.987	1.312	0	OE_25656|-1|145|7692	OE_25656|-1|145|7692		0
402	0.48	0.54	20.27	12.84	0	OE_13639|-3|234|677	OE_13639|-3|234|677		0
403	0.47	0.54	12.78	12.78	6.667	OE_97585|-2|539|1078	OE_97585|-2|539|1078		1
403	0	0.54	12.78	12.78	6.667	OE_71668|-3|447|986	OE_71668|-3|447|986		1
403	0	0.54	12.78	12.78	6.667	OE_56373|-2|269|808	OE_56373|-2|269|808		1
403	0	0.54	12.78	12.78	6.667	OE_29663|-3|570|1109	OE_29663|-3|570|1109		1
403	0	0.54	9.829	9.829	5.128	OE_29662|-2|224|925	OE_29662|-2|224|925		1
403	0	0.54	10	10	5.217	OE_24226|+3|258|947	OE_24226|+3|258|947		1
404	0.46	0.51	5.83	5.83	3.139	OE_75672|+3|3|671	OE_75672|+3|3|671		1
404	0	0.5	8.235	8.235	8.235	OE_93499|+3|3|257	OE_93499|+3|3|257		1
404	0	0.5	9.459	9.459	9.459	OE_93498|+3|3|224	OE_93498|+3|3|224		1
404	0	0.5	6.087	6.087	6.087	OE_79656|-2|2|346	OE_79656|-2|2|346		1
404	0	0.5	11.29	11.29	11.29	OE_44643|+2|2|187	OE_44643|+2|2|187		1
404	0	0.5	8.383	8.383	8.383	OE_44635|+1|64|564	OE_44635|+1|64|564		1
404	0	0.5	7.865	7.865	7.865	OE_44634|+2|38|571	OE_44634|+2|38|571		1
404	0	0.5	6.863	6.863	6.863	OE_14109|+3|2427|2732	OE_14109|+3|2427|2732		1
405	0.43	2.99	23.92	23.92	17.7	OE_89045|-2|38|664	OE_89045|-2|38|664		3
406	0.42	0.48	5	5	5	OE_14401|-1|109|768	OE_14401|-1|109|768		1
407	0.39	0.44	11.11	11.11	11.11	OE_55132|-1|499|687	OE_55132|-1|499|687		1
408	0.38	0.43	1.211	1.211	1.211	OE_4608|-3|123|1856	OE_4608|-3|123|1856		1
409	0.35	1.47	1.737	1.737	1.737	OE_9368|+3|96|1649	OE_9368|+3|96|1649		1
409	0.01	1.44	12.21	5.233	5.233	OE_85455|+1|928|1443	OE_85455|+1|928|1443		1
409	0.01	1.44	12.21	5.233	5.233	OE_72497|-1|1372|1887	OE_72497|-1|1372|1887		1
409	0.01	1.44	12.21	5.233	5.233	OE_6112|-3|675|1190	OE_6112|-3|675|1190		1
409	0.01	1.44	12.21	5.233	5.233	OE_33507|-3|675|1190	OE_33507|-3|675|1190		1
409	0	1.47	2.639	2.639	2.639	OE_3688|+2|815|1837	OE_3688|+2|815|1837		1
409	0	1.47	1.724	1.724	1.724	OE_32276|+2|5|1570	OE_32276|+2|5|1570		1
409	0	1.47	2.639	2.639	2.639	OE_31033|-3|207|1229	OE_31033|-3|207|1229		1
409	0	1.42	5.233	5.233	5.233	OE_54497|-2|755|1270	OE_54497|-2|755|1270		1
410	0.35	0.4	6.923	6.923	6.923	OE_8552|-3|405|794	OE_8552|-3|405|794		1
410	0	0.4	6.716	6.716	6.716	OE_30380|-2|65|466	OE_30380|-2|65|466		1
411	0.35	0.4	5.556	5.556	5.556	OE_74066|-2|104|697	OE_74066|-2|104|697		2
411	0	0.4	2.989	2.989	2.989	OE_20047|+2|137|1240	OE_20047|+2|137|1240		2
412	0.34	6.79	65.77	65.77	65.77	OE_102332|+2|2|334	OE_102332|+2|2|334		4
412	0	6.79	65.77	65.77	65.77	OE_102291|+2|2|334	OE_102291|+2|2|334		4
412	0	4.02	22.03	22.03	22.03	OE_76093|-2|2|355	OE_76093|-2|2|355		3
412	0	2.55	23.4	23.4	23.4	OE_44776|-1|1|282	OE_44776|-1|1|282		2
413	0.31	0.37	6.721	5.092	0	OE_45775|-2|185|1657	OE_45775|-2|185|1657		0
414	0.3	0.35	13.22	5.085	5.085	OE_86433|+2|56|940	OE_86433|+2|56|940		1
414	0	0.35	11.68	4.491	4.491	OE_76218|-1|115|1116	OE_76218|-1|115|1116		1
414	0	0.35	21.55	8.287	8.287	OE_55556|-2|527|1069	OE_55556|-2|527|1069		1
414	0	0.35	16.74	6.438	6.438	OE_17734|+1|115|813	OE_17734|+1|115|813		1
414	0	0.35	15.54	5.976	5.976	OE_15635|+1|121|873	OE_15635|+1|121|873		1
415	0.3	0.34	8.182	8.182	8.182	OE_100671|+3|3|332	OE_100671|+3|3|332		1
416	0.29	0.34	1.762	1.762	1.762	OE_8500|-2|230|1591	OE_8500|-2|230|1591		1
416	0	0.34	2.228	2.228	2.228	OE_72352|+3|222|1298	OE_72352|+3|222|1298		1
417	0.27	0.32	2.946	1.473	0	OE_94483|-2|1184|3016	OE_94483|-2|1184|3016		0
418	0.24	7.17	34.26	26.69	14.74	OE_36154|-1|85|837	OE_36154|-1|85|837		3
418	0	7.17	34.26	26.69	14.74	OE_18123|-1|85|837	OE_18123|-1|85|837		3
419	0.24	0.29	15.64	15.64	0	OE_27704|-1|1096|1728	OE_27704|-1|1096|1728		0
420	0.23	6.58	24.34	24.34	24.34	OE_55645|+3|99|554	OE_55645|+3|99|554		4
420	0	2.39	25.45	25.45	25.45	OE_84337|-2|35|364	OE_84337|-2|35|364		2
421	0.23	0.27	12.82	12.82	0	OE_10743|+2|47|280	OE_10743|+2|47|280		0
422	0.22	26.53	53.97	47.62	47.62	OE_81162|-3|357|1112	OE_81162|-3|357|1112		17
422	0	19.98	40.44	36.84	33.8	OE_93919|-2|314|1396	OE_93919|-2|314|1396		13
423	0.22	0.27	6.4	6.4	0	OE_41980|-2|1193|1567	OE_41980|-2|1193|1567		0
423	0	0.27	5.096	5.096	0	OE_32272|-2|245|715	OE_32272|-2|245|715		0
424	0.21	0.26	6.047	4.186	0	OE_70736|+3|126|1415	OE_70736|+3|126|1415		0
424	0	0.26	6.295	4.358	0	OE_38969|-3|747|1985	OE_38969|-3|747|1985		0
424	0	0.26	5.765	3.991	0	OE_28482|-3|666|2018	OE_28482|-3|666|2018		0
424	0	0.25	5.014	5.014	0	OE_70735|+3|126|1202	OE_70735|+3|126|1202		0
424	0	0.25	3.377	3.377	0	OE_45940|-3|324|1922	OE_45940|-3|324|1922		0
424	0	0.25	9.326	9.326	0	OE_45143|-1|100|678	OE_45143|-1|100|678		0
424	0	0.25	4.986	4.986	0	OE_39006|+3|666|1748	OE_39006|+3|666|1748		0
424	0	0.25	7.895	7.895	0	OE_28546|-1|130|813	OE_28546|-1|130|813		0
424	0	0.25	6.818	6.818	0	OE_28519|-1|79|870	OE_28519|-1|79|870		0
424	0	0.25	4.1	4.1	0	OE_22860|-1|130|1446	OE_22860|-1|130|1446		0
424	0	0.25	4.009	4.009	0	OE_16347|+3|102|1448	OE_16347|+3|102|1448		0
424	0	0.25	5.014	5.014	0	OE_1055|-3|51|1127	OE_1055|-3|51|1127		0
425	0.21	0.26	3.279	3.279	0	OE_10802|-2|140|871	OE_10802|-2|140|871		0
426	0.21	0.25	3.62	3.62	0	OE_6863|+3|1551|2213	OE_6863|+3|1551|2213		0
426	0	0.25	6.015	6.015	0	OE_5672|-1|1486|1884	OE_5672|-1|1486|1884		0
427	0.2	0.25	1.961	1.961	0	OE_59768|-2|35|2023	OE_59768|-2|35|2023		0
427	0	0.25	1.961	1.961	0	OE_2026|+3|90|2078	OE_2026|+3|90|2078		0
428	0.2	0.24	1.969	0.9845	0	OE_28432|-1|37|2169	OE_28432|-1|37|2169		0
428	0	0.24	3.665	3.665	0	OE_94247|-3|3|575	OE_94247|-3|3|575		0
428	0	0.24	3.415	3.415	0	OE_86090|-2|23|637	OE_86090|-2|23|637		0
428	0	0.24	3.415	3.415	0	OE_86089|-2|23|637	OE_86089|-2|23|637		0
428	0	0.24	3.415	3.415	0	OE_7326|-2|23|637	OE_7326|-2|23|637		0
428	0	0.24	3.415	3.415	0	OE_71630|-2|23|637	OE_71630|-2|23|637		0
428	0	0.24	3.415	3.415	0	OE_56026|-2|23|637	OE_56026|-2|23|637		0
428	0	0.24	3.415	3.415	0	OE_38139|-2|23|637	OE_38139|-2|23|637		0
428	0	0.24	3.5	3.5	0	OE_31597|-1|163|762	OE_31597|-1|163|762		0
428	0	0.24	3.415	3.415	0	OE_26261|-2|23|637	OE_26261|-2|23|637		0
428	0	0.24	3.415	3.415	0	OE_14507|-2|23|637	OE_14507|-2|23|637		0
428	0	0.24	3.415	3.415	0	OE_13454|+2|23|637	OE_13454|+2|23|637		0
429	0.2	0.24	0.8377	0.8377	0.8377	OE_931|-1|340|3204	OE_931|-1|340|3204		1
429	0	0.24	0.8377	0.8377	0.8377	OE_930|+3|405|3269	OE_930|+3|405|3269		1
430	0.19	0.24	1.446	0.3749	0	OE_8366|+2|119|5719	OE_8366|+2|119|5719		0
431	0.19	0.23	7.246	7.246	0	OE_13443|-1|94|300	OE_13443|-1|94|300		0
432	0.15	0.18	9.929	9.929	0	OE_81899|-1|55|900	OE_81899|-1|55|900		0
433	0.14	0.18	1.107	1.107	0	OE_82102|-2|236|5386	OE_82102|-2|236|5386		0
433	0	0.18	1.054	1.054	0	OE_13826|-2|2|5410	OE_13826|-2|2|5410		0
434	0.13	1.1	7.792	7.792	1.515	OE_28052|+1|19|1404	OE_28052|+1|19|1404		1
435	0.13	0.17	8.295	4.608	0	OE_48849|-3|243|893	OE_48849|-3|243|893		0
436	0.13	0.17	2.133	2.133	0	OE_56931|-2|23|1288	OE_56931|-2|23|1288		0
436	0	0.17	2.179	2.179	0	OE_39737|-2|443|1681	OE_39737|-2|443|1681		0
436	0	0.17	1.94	1.94	0	OE_27054|-1|160|1551	OE_27054|-1|160|1551		0
436	0	0.17	2.009	2.009	0	OE_14559|-1|322|1665	OE_14559|-1|322|1665		0
437	0.13	0.16	8.84	8.84	0	OE_58588|-3|108|650	OE_58588|-3|108|650		0
438	0.12	0.16	5.97	5.97	0	OE_7605|-3|2928|3329	OE_7605|-3|2928|3329		0
438	0	0.16	5.97	5.97	0	OE_639|-1|370|771	OE_639|-1|370|771		0
439	0.12	0.15	4.372	4.372	0	OE_93513|+1|376|924	OE_93513|+1|376|924		0
439	0	0.15	12.7	12.7	0	OE_63643|+1|1|189	OE_63643|+1|1|189		0
440	0.12	0.15	12	12	0	OE_69187|+2|320|619	OE_69187|+2|320|619		0
441	0.11	0.14	1.024	1.024	1.024	OE_5676|-3|276|3497	OE_5676|-3|276|3497		1
442	0.11	0.14	1.276	1.276	0	OE_35551|-3|558|2438	OE_35551|-3|558|2438		0
442	0	0.14	1.035	1.035	0	OE_25465|+2|161|2479	OE_25465|+2|161|2479		0
442	0	0.14	1.272	1.272	0	OE_22829|-3|84|1970	OE_22829|-3|84|1970		0
442	0	0.14	1.276	1.276	0	OE_16735|-3|558|2438	OE_16735|-3|558|2438		0
443	0.11	0.14	4.545	4.545	4.545	OE_14453|-1|85|744	OE_14453|-1|85|744		2
444	0.1	8.51	40.84	32.98	23.04	OE_83254|-3|15|587	OE_83254|-3|15|587		4
445	0.1	0.13	17.42	5.303	0	OE_82990|+1|1|396	OE_82990|+1|1|396		0
445	0	0.13	14.56	4.43	0	OE_37552|-1|1|474	OE_37552|-1|1|474		0
445	0	0.13	14.56	4.43	0	OE_24348|-1|1|474	OE_24348|-1|1|474		0
445	0	0.13	14.16	6.195	0	OE_44361|+3|267|605	OE_44361|+3|267|605		0
445	0	0.13	14.16	6.195	0	OE_44360|+2|140|478	OE_44360|+2|140|478		0
446	0.1	0.13	10.71	10.71	0	OE_81191|+2|401|652	OE_81191|+2|401|652		0
446	0	0.13	10.71	10.71	0	OE_7017|-2|611|862	OE_7017|-2|611|862		0
447	0.09	0.12	0.8434	0.8434	0	OE_27481|-1|316|2805	OE_27481|-1|316|2805		0
448	0.08	0.11	22.78	12.66	0	OE_29886|+1|43|279	OE_29886|+1|43|279		0
449	0.08	0.11	2.258	2.258	0	OE_2044|-2|2|931	OE_2044|-2|2|931		0
450	0.08	0.1	0.8299	0.8299	0	OE_12589|-1|511|7740	OE_12589|-1|511|7740		0
451	0.08	0.1	8	8	8	OE_86558|-1|532|831	OE_86558|-1|532|831		1
451	0	0.1	2.847	2.847	2.847	OE_35126|-1|127|969	OE_35126|-1|127|969		1
451	0	0.1	2.847	2.847	2.847	OE_10277|-1|127|969	OE_10277|-1|127|969		1
452	0.08	0.1	12.9	12.9	0	OE_78885|+2|2|187	OE_78885|+2|2|187		0
453	0.07	0.1	0.4818	0.4818	0	OE_97349|-3|453|4811	OE_97349|-3|453|4811		0
453	0	0.1	0.4818	0.4818	0	OE_1934|+1|220|4578	OE_1934|+1|220|4578		0
453	0	0.1	0.4818	0.4818	0	OE_1933|+1|220|4578	OE_1933|+1|220|4578		0
454	0.07	0.1	3.5	3.5	0	OE_81095|-2|626|1225	OE_81095|-2|626|1225		0
454	0	0.1	5.469	5.469	0	OE_7399|-1|346|729	OE_7399|-1|346|729		0
454	0	0.1	3.03	3.03	0	OE_71023|-3|390|1082	OE_71023|-3|390|1082		0
454	0	0.1	7.368	7.368	0	OE_68214|-2|68|352	OE_68214|-2|68|352		0
454	0	0.1	3.889	3.889	0	OE_56357|-3|348|887	OE_56357|-3|348|887		0
454	0	0.1	2.28	2.28	0	OE_56356|-3|24|944	OE_56356|-3|24|944		0
454	0	0.1	2.251	2.251	0	OE_41688|-3|24|956	OE_41688|-3|24|956		0
454	0	0.1	5.303	5.303	0	OE_41687|-2|455|850	OE_41687|-2|455|850		0
454	0	0.1	6.14	6.14	0	OE_35033|-2|68|409	OE_35033|-2|68|409		0
454	0	0.1	1.983	1.983	0	OE_34324|-3|24|1082	OE_34324|-3|24|1082		0
454	0	0.1	1.577	1.577	0	OE_30212|-1|328|1659	OE_30212|-1|328|1659		0
454	0	0.1	3.03	3.03	0	OE_23227|-3|414|1106	OE_23227|-3|414|1106		0
454	0	0.1	6.14	6.14	0	OE_15164|-2|68|409	OE_15164|-2|68|409		0
454	0	0.1	2.251	2.251	0	OE_12536|-3|24|956	OE_12536|-3|24|956		0
454	0	0.1	2.536	2.536	0	OE_12535|-3|93|920	OE_12535|-3|93|920		0
454	0	0.1	1.983	1.983	0	OE_10835|-3|24|1082	OE_10835|-3|24|1082		0
455	0.07	0.1	4.813	4.813	0	OE_81092|-2|134|694	OE_81092|-2|134|694		0
456	0.07	0.1	29.51	29.51	0	OE_79091|-3|3|185	OE_79091|-3|3|185		0
457	0.07	0.09	7.563	7.563	0	OE_95318|-2|548|904	OE_95318|-2|548|904		0
458	0.07	0.09	1.289	1.289	0	OE_58120|-3|81|2174	OE_58120|-3|81|2174		0
458	0	0.09	1.345	1.345	0	OE_41973|-3|81|2087	OE_41973|-3|81|2087		0
458	0	0.09	0.9967	0.9967	0	OE_3275|-2|89|2797	OE_3275|-2|89|2797		0
458	0	0.09	1.284	1.284	0	OE_3273|-1|88|2190	OE_3273|-1|88|2190		0
459	0.06	0.09	10.65	5.325	0	OE_97|-3|207|713	OE_97|-3|207|713		0
459	0	0.09	10.65	5.325	0	OE_32741|-3|207|713	OE_32741|-3|207|713		0
459	0	0.09	16.82	8.411	0	OE_32571|+3|21|341	OE_32571|+3|21|341		0
460	0.06	0.09	2.985	2.985	0	OE_60049|-1|4|1008	OE_60049|-1|4|1008		0
460	0	0.09	2.5	2.5	0	OE_27267|-1|4|1203	OE_27267|-1|4|1203		0
461	0.06	0.08	9.333	9.333	0	OE_89277|+2|590|814	OE_89277|+2|590|814		0
462	0.06	0.08	14	14	0	OE_52237|+1|1|150	OE_52237|+1|1|150		0
463	0.06	0.08	2.412	2.412	0	OE_42495|-1|208|1575	OE_42495|-1|208|1575		0
463	0	0.08	1.583	1.583	0	OE_29018|-3|135|2219	OE_29018|-3|135|2219		0
463	0	0.08	5.914	5.914	0	OE_25898|-2|83|640	OE_25898|-2|83|640		0
463	0	0.08	1.583	1.583	0	OE_22574|+3|81|2165	OE_22574|+3|81|2165		0
463	0	0.08	1.511	1.511	0	OE_21580|+3|135|2318	OE_21580|+3|135|2318		0
464	0.06	0.08	2.212	2.212	0	OE_26379|-1|1213|2568	OE_26379|-1|1213|2568		0
465	0.05	2.47	30.1	30.1	13.59	OE_59018|-3|3|311	OE_59018|-3|3|311		1
466	0.05	1.58	15.83	15.83	7.5	OE_86000|+3|567|926	OE_86000|+3|567|926		1
466	0	1.58	13.38	13.38	6.338	OE_85999|+2|638|1063	OE_85999|+2|638|1063		1
467	0.05	0.07	7.285	7.285	0	OE_95919|+2|32|484	OE_95919|+2|32|484		0
468	0.05	0.07	26.09	26.09	0	OE_91989|+1|133|270	OE_91989|+1|133|270		0
469	0.05	0.07	2.191	2.191	0	OE_29555|+2|941|2446	OE_29555|+2|941|2446		0
470	0.05	0.07	9.929	9.929	0	OE_26116|-2|755|1177	OE_26116|-2|755|1177		0
[truncated: 3 more columns]

## Sheet: Peptide Summary
N	Unused	Total	%Cov	%Cov(50)	%Cov(95)	Accessions	Names	Used	Annotation	Contrib	Conf	Sequence	Modifications	ProteinModifications	Cleavages	dMass	Obs MW	Obs m/z	Theor MW	Theor m/z	Theor z	Sc	Spectrum	Acq Time	Intensity (Peptide)	PrecursorIntensityAcquisition	Apex Time (Peptide)	Elution Peak Width (Peptide)	MS2Counts
1	275.17	275.17	74.03	70.73	69.38	OE_27477|-2|92|5185	OE_27477|-2|92|5185			2	99	ADGEVMYTPYTPEGNIIR				-0.0050758	2024.95	1013.48	2024.95	1013.48	2	9	2.1.1.1523.25	16.6977	1472.11	1390.72	16.71	0.1	127.744
1	275.17	275.17	74.03	70.73	69.38	OE_27477|-2|92|5185	OE_27477|-2|92|5185			2	99	AEDVVFDK				0.00161189	921.446	461.73	921.444	461.729	2	11	4.1.1.1393.3	12.1811	18773.8	17850.8	12.17	0.06	2316.63
1	275.17	275.17	74.03	70.73	69.38	OE_27477|-2|92|5185	OE_27477|-2|92|5185			2	99	AIVAGLLKEPNTQVGTYVWTMFK			missed K-E@8	-0.00384937	2565.36	856.128	2565.37	856.129	3	11	4.1.1.1671.11	21.0322	2013.38	1523.85	21	0.1	140.57
1	275.17	275.17	74.03	70.73	69.38	OE_27477|-2|92|5185	OE_27477|-2|92|5185			2	99	ATHPLVATYGLHGSVEETGPLFK				-0.00147819	2423.25	808.756	2423.25	808.757	3	12	3.1.1.1458.37	15.6323	6504.69	5182.34	15.68	0.1	745.735
1	275.17	275.17	74.03	70.73	69.38	OE_27477|-2|92|5185	OE_27477|-2|92|5185			2	99	ATHPLVATYGLHGSVEETGPLFKR			missed K-R@23	0.000385612	2579.35	645.845	2579.35	645.845	4	10	6.1.1.1496.12	14.8049	901.96	848.45	14.79	0.13	242.809
1	275.17	275.17	74.03	70.73	69.38	OE_27477|-2|92|5185	OE_27477|-2|92|5185			2	99	CVECTRDETHPVTSNAAYHYNIK	Carbamidomethyl(C)@1; Carbamidomethyl(C)@4		missed R-D@6	-0.00284093	2764.23	692.065	2764.23	692.066	4	21	4.1.1.1353.11	10.9265	3103.45	2814.04	10.94	0.06	582.308
1	275.17	275.17	74.03	70.73	69.38	OE_27477|-2|92|5185	OE_27477|-2|92|5185			2	99	DCSPHEHFLILGAK	Carbamidomethyl(C)@2			-0.00393611	1622.78	406.703	1622.79	406.704	4	20	4.1.1.1467.2	14.5254	12216.6	11495.1	14.55	0.06	2725.45
1	275.17	275.17	74.03	70.73	69.38	OE_27477|-2|92|5185	OE_27477|-2|92|5185			2	99	DETHPVTSNAAYHYNIK				-0.00106933	1958.91	490.735	1958.91	490.735	4	18	4.1.1.1367.10	11.3653	8765.33	7153.98	11.39	0.06	1118.27
1	275.17	275.17	74.03	70.73	69.38	OE_27477|-2|92|5185	OE_27477|-2|92|5185			2	99	DIEIFNIER				0.00256363	1147.59	574.802	1147.59	574.801	2	9	2.1.1.1572.4	18.2442	9423.97	722.4	18.11	0.06	219.641
1	275.17	275.17	74.03	70.73	69.38	OE_27477|-2|92|5185	OE_27477|-2|92|5185			2	99	DITFDVHTNPDDDTVK				-0.00309245	1830.82	916.419	1830.83	916.421	2	21	3.1.1.1405.30	13.9524	4820.65	3927.15	13.99	0.06	595.386
1	275.17	275.17	74.03	70.73	69.38	OE_27477|-2|92|5185	OE_27477|-2|92|5185			2	99	DITNEIAILFDWSTLTPETR				0.000412419	2334.18	779.066	2334.17	779.065	3	12	2.1.1.1712.30	22.7293	3319.5	3287.61	22.72	0.07	393.911
1	275.17	275.17	74.03	70.73	69.38	OE_27477|-2|92|5185	OE_27477|-2|92|5185			2	99	DLLLHDINFFIK				0.000696337	1486.82	496.614	1486.82	496.613	3	16	1.1.1.1634.3	21.24	10055.2	5485.39	21.29	0.06	672.358
1	275.17	275.17	74.03	70.73	69.38	OE_27477|-2|92|5185	OE_27477|-2|92|5185			2	99	DVEDFER				0.00183206	908.389	455.202	908.388	455.201	2	8	4.1.1.1370.4	11.4633	8731.76	3753.73	11.51	0.1	333.894
1	275.17	275.17	74.03	70.73	69.38	OE_27477|-2|92|5185	OE_27477|-2|92|5185			2	99	DVEDFERK			missed R-K@7	-0.00102754	1036.48	519.248	1036.48	519.249	2	9	4.1.1.1328.4	10.1256	1889.11	1712.1	10.14	0.06	676.212
1	275.17	275.17	74.03	70.73	69.38	OE_27477|-2|92|5185	OE_27477|-2|92|5185			2	99	DVETYDR				0.00190019	896.389	449.202	896.388	449.201	2	9	4.1.1.1291.2	8.94348	6796.03	6243.32	8.97	0.06	1154.41
1	275.17	275.17	74.03	70.73	69.38	OE_27477|-2|92|5185	OE_27477|-2|92|5185			2	99	EALPYLEK				0.0027769	961.515	481.765	961.512	481.763	2	9	3.1.1.1412.8	14.1555	15847.1	11121.7	14.19	0.1	1386.61
1	275.17	275.17	74.03	70.73	69.38	OE_27477|-2|92|5185	OE_27477|-2|92|5185			2	99	EIDQSLHIEPR				0.00229945	1335.68	446.234	1335.68	446.233	3	12	4.1.1.1404.4	12.5334	39860.8	15924.9	12.59	0.06	1112.78
1	275.17	275.17	74.03	70.73	69.38	OE_27477|-2|92|5185	OE_27477|-2|92|5185			2	99	EKYYYIYENPEWHPR			missed K-Y@2	-0.00602609	2085.95	522.495	2085.96	522.497	4	13	4.1.1.1475.7	14.7846	1882.26	1784.55	14.77	0.06	433.815
1	275.17	275.17	74.03	70.73	69.38	OE_27477|-2|92|5185	OE_27477|-2|92|5185			2	99	ELEAPVGK	Glu->pyro-Glu@N-term			-0.000246788	823.444	412.729	823.444	412.729	2	10	4.1.1.1344.2	10.6265	2295.36	2281.47	10.63	0.1	228.275
1	275.17	275.17	74.03	70.73	69.38	OE_27477|-2|92|5185	OE_27477|-2|92|5185			2	99	EPAFMYYK				0.00127563	1047.47	524.745	1047.47	524.744	2	7	3.1.1.1440.9	15.0489	11136	6592.78	15.01	0.1	905.442
1	275.17	275.17	74.03	70.73	69.38	OE_27477|-2|92|5185	OE_27477|-2|92|5185			2	99	EPNTQVGTYVWTMFK				-0.00227376	1799.85	900.934	1799.86	900.935	2	12	2.1.1.1631.12	20.1498	2109.33	2085.25	20.13	0.1	150.542
1	275.17	275.17	74.03	70.73	69.38	OE_27477|-2|92|5185	OE_27477|-2|92|5185			2	99	EPSETLFDEYYR				-0.000159583	1547.68	774.846	1547.68	774.846	2	10	2.1.1.1525.28	16.7567	5777.37	4518.81	16.8	0.1	748.212
1	275.17	275.17	74.03	70.73	69.38	OE_27477|-2|92|5185	OE_27477|-2|92|5185			2	99	EVFAELLK	Glu->pyro-Glu@N-term			-0.00123876	929.521	465.768	929.522	465.768	2	9	2.1.1.1543.2	17.3145	736.77	712.17	17.31	0.1	68.929
1	275.17	275.17	74.03	70.73	69.38	OE_27477|-2|92|5185	OE_27477|-2|92|5185			2	99	EVGFHCLPAK	Carbamidomethyl(C)@6			0.00245902	1156.57	579.293	1156.57	579.292	2	12	4.1.1.1392.15	12.1656	9708.58	1497.76	12.08	0.1	207.524
1	275.17	275.17	74.03	70.73	69.38	OE_27477|-2|92|5185	OE_27477|-2|92|5185			2	99	EYFHETLGTGLK				-0.00312439	1393.68	697.85	1393.69	697.851	2	16	3.1.1.1394.31	13.5946	8952.96	8645.76	13.58	0.06	549.891
1	275.17	275.17	74.03	70.73	69.38	OE_27477|-2|92|5185	OE_27477|-2|92|5185			2	99	EYVYEYVGK				0.00131718	1148.54	575.277	1148.54	575.277	2	11	3.1.1.1394.18	13.5859	16156	7638.3	13.64	0.06	637.337
1	275.17	275.17	74.03	70.73	69.38	OE_27477|-2|92|5185	OE_27477|-2|92|5185			2	99	FQELVGPDK				0.00392638	1031.53	516.774	1031.53	516.772	2	13	4.1.1.1412.5	12.7912	5505.19	5162.94	12.78	0.19	976.724
1	275.17	275.17	74.03	70.73	69.38	OE_27477|-2|92|5185	OE_27477|-2|92|5185			2	99	FVETGTEEEK				-0.000451662	1167.53	584.772	1167.53	584.772	2	11	4.1.1.1304.5	9.37682	2105.99	2068.86	9.38	0.06	419.576
1	275.17	275.17	74.03	70.73	69.38	OE_27477|-2|92|5185	OE_27477|-2|92|5185			2	99	FVETGTEEEKGTYK			missed K-G@10	0.00124443	1616.76	539.927	1616.76	539.926	3	15	4.1.1.1316.15	9.74978	7692.46	5238.04	9.79	0.06	650.661
1	275.17	275.17	74.03	70.73	69.38	OE_27477|-2|92|5185	OE_27477|-2|92|5185			2	99	FVETGTEEEKGTYKEVFAELLK			missed K-G@10; missed K-E@14	-0.00340505	2546.28	637.576	2546.28	637.577	4	19	4.1.1.1574.8	17.937	7772.43	6804.77	17.96	0.06	1795.06
1	275.17	275.17	74.03	70.73	69.38	OE_27477|-2|92|5185	OE_27477|-2|92|5185			2	99	FYGEDPR				0.00132039	882.388	442.202	882.387	442.201	2	10	2.1.1.1328.4	10.4636	4281.82	4198.45	10.48	0.1	1055.89
1	275.17	275.17	74.03	70.73	69.38	OE_27477|-2|92|5185	OE_27477|-2|92|5185			2	99	GDVSPTHSLWSYFGR				-0.000165219	1707.8	570.274	1707.8	570.274	3	17	2.1.1.1559.3	17.8289	8059.23	3180.87	17.89	0.06	433.15
1	275.17	275.17	74.03	70.73	69.38	OE_27477|-2|92|5185	OE_27477|-2|92|5185			2	99	GKICGLCGDYNMNK	Carbamidomethyl(C)@4; Carbamidomethyl(C)@7		missed K-I@2	0.000182569	1628.71	543.911	1628.71	543.911	3	13	4.1.1.1388.9	12.035	726.05	651.8	12.05	0.06	223.975
1	275.17	275.17	74.03	70.73	69.38	OE_27477|-2|92|5185	OE_27477|-2|92|5185			2	99	GLPLHIR				0.00207626	804.499	403.257	804.497	403.256	2	8	1.1.1.1368.2	12.7574	5634.03	3401.1	12.81	0.1	499.605
1	275.17	275.17	74.03	70.73	69.38	OE_27477|-2|92|5185	OE_27477|-2|92|5185			2	99	GLPLHIREPSETLFDEYYR			missed R-E@7	-0.00137809	2334.16	779.062	2334.16	779.062	3	21	4.1.1.1555.15	17.3411	4446.07	4245.21	17.35	0.06	757.721
1	275.17	275.17	74.03	70.73	69.38	OE_27477|-2|92|5185	OE_27477|-2|92|5185			2	99	GQYLVFKAEDVVFDK			missed K-A@7	-0.00673447	1756.9	586.64	1756.9	586.642	3	13	4.1.1.1567.8	17.71	854.73	759.26	17.73	0.06	214.332
1	275.17	275.17	74.03	70.73	69.38	OE_27477|-2|92|5185	OE_27477|-2|92|5185			2	99	GQYLVFKAEDVVFDKVHR			missed K-A@7; missed K-V@15	0.0057158	2149.14	538.292	2149.13	538.29	4	12	5.1.1.1554.4	16.6343	701.04	675.54	16.66	0.1	286.395
1	275.17	275.17	74.03	70.73	69.38	OE_27477|-2|92|5185	OE_27477|-2|92|5185			2	99	GTYKEVFAELLK			missed K-E@4	0.00106341	1396.76	466.594	1396.76	466.594	3	14	4.1.1.1573.2	17.8942	1353.27	1342.04	17.89	0.06	329.545
1	275.17	275.17	74.03	70.73	69.38	OE_27477|-2|92|5185	OE_27477|-2|92|5185			2	99	GVWEHTVEQKR			missed K-R@10	-0.000280567	1367.69	684.854	1367.69	684.855	2	17	4.1.1.1321.13	9.91812	1428.66	1384.5	9.92	0.06	306.471
1	275.17	275.17	74.03	70.73	69.38	OE_27477|-2|92|5185	OE_27477|-2|92|5185			2	99	HDMSFFLPTEIGLPFYLEYK				-0.000570577	2446.19	816.404	2446.19	816.405	3	12	1.1.1.1680.33	22.717	4701.65	4623.39	22.72	0.07	644.72
1	275.17	275.17	74.03	70.73	69.38	OE_27477|-2|92|5185	OE_27477|-2|92|5185			2	99	HIYFPWVHHVEDLHVNNPENK				-0.000162562	2623.27	656.825	2623.27	656.825	4	14	3.1.1.1441.19	15.0903	9449.97	7072.28	15.14	0.13	1477.1
1	275.17	275.17	74.03	70.73	69.38	OE_27477|-2|92|5185	OE_27477|-2|92|5185			2	99	HNYIIETVK				0.00256617	1115.6	558.807	1115.6	558.806	2	14	4.1.1.1398.6	12.3499	36321.3	1107.31	12.21	0.06	220.949
1	275.17	275.17	74.03	70.73	69.38	OE_27477|-2|92|5185	OE_27477|-2|92|5185			2	99	HRYCDVQGPTIK	Carbamidomethyl(C)@4		missed R-Y@2	0.00190048	1472.72	491.914	1472.72	491.914	3	11	4.1.1.1316.10	9.7431	2035.03	1437.28	9.79	0.1	209.82
1	275.17	275.17	74.03	70.73	69.38	OE_27477|-2|92|5185	OE_27477|-2|92|5185			2	99	HYNFLEYSMLSEYTTLYR				0.00113706	2329.07	777.365	2329.07	777.365	3	17	2.1.1.1644.10	20.5564	1288.98	1267.47	20.57	0.1	284.773
1	275.17	275.17	74.03	70.73	69.38	OE_27477|-2|92|5185	OE_27477|-2|92|5185			2	99	ICFHGSAK	Carbamidomethyl(C)@2			0.00177728	918.44	460.227	918.438	460.226	2	10	4.1.1.1286.4	8.79	2780.39	2131.15	8.81	0.09	363.272
1	275.17	275.17	74.03	70.73	69.38	OE_27477|-2|92|5185	OE_27477|-2|92|5185			2	99	ICGLCGDYNMNK	Carbamidomethyl(C)@2; Carbamidomethyl(C)@5			-0.000104496	1443.59	722.804	1443.59	722.805	2	15	4.1.1.1426.11	13.2491	3469.39	3331.37	13.26	0.06	584.125
1	275.17	275.17	74.03	70.73	69.38	OE_27477|-2|92|5185	OE_27477|-2|92|5185			2	99	IEILPITADTEPIVR				0.0021682	1678.95	560.658	1678.95	560.657	3	16	1.1.1.1572.2	19.2571	5009.31	4504.13	19.28	0.06	815.223
1	275.17	275.17	74.03	70.73	69.38	OE_27477|-2|92|5185	OE_27477|-2|92|5185			2	99	IFYDGQGIFVQVAPYYR				-0.00223261	2035.02	679.347	2035.02	679.347	3	15	2.1.1.1634.5	20.2276	1207.85	1002.21	20.19	0.1	231.91
1	275.17	275.17	74.03	70.73	69.38	OE_27477|-2|92|5185	OE_27477|-2|92|5185			2	99	IGVTPANR				0.00378778	826.47	414.242	826.466	414.24	2	9	4.1.1.1310.3	9.54978	32137.9	15065.9	9.6	0.06	810.073
1	275.17	275.17	74.03	70.73	69.38	OE_27477|-2|92|5185	OE_27477|-2|92|5185			2	99	ISEDDALEILR				0.00318091	1272.66	637.337	1272.66	637.335	2	15	2.1.1.1544.6	17.3538	10971.7	6245.15	17.41	0.06	557.472
1	275.17	275.17	74.03	70.73	69.38	OE_27477|-2|92|5185	OE_27477|-2|92|5185			2	99	ISSEIIYTR				0.000685691	1080.58	541.298	1080.58	541.298	2	11	4.1.1.1433.11	13.4557	8668.89	3676.27	13.51	0.06	276.04
1	275.17	275.17	74.03	70.73	69.38	OE_27477|-2|92|5185	OE_27477|-2|92|5185			2	99	KISSEIIYTR			missed K-I@1	0.00129861	1208.68	403.9	1208.68	403.899	3	13	4.1.1.1395.4	12.2457	8363.36	8063.75	12.24	0.06	2059.82
1	275.17	275.17	74.03	70.73	69.38	OE_27477|-2|92|5185	OE_27477|-2|92|5185			2	99	KRQDHLATIEYPEGCYKP	Carbamidomethyl(C)@15		missed K-R@1; missed R-Q@2	-0.000699081	2204.07	552.024	2204.07	552.024	4	14	4.1.1.1397.12	12.3194	7750.73	5475.34	12.36	0.1	965.163
1	275.17	275.17	74.03	70.73	69.38	OE_27477|-2|92|5185	OE_27477|-2|92|5185			2	99	KVPITVSEPFK			missed K-V@1	0.00241453	1243.72	415.581	1243.72	415.58	3	14	4.1.1.1447.2	13.891	17218.3	10275	13.95	0.09	988.903
1	275.17	275.17	74.03	70.73	69.38	OE_27477|-2|92|5185	OE_27477|-2|92|5185			2	99	KVPITVSEPFKQYINTGVR			missed K-V@1; missed K-Q@11	-0.00237331	2175.2	726.075	2175.21	726.076	3	11	4.1.1.1502.17	15.6533	945.81	911.49	15.66	0.1	266.632
1	275.17	275.17	74.03	70.73	69.38	OE_27477|-2|92|5185	OE_27477|-2|92|5185			2	99	LADFIYEEGDIPVAIEK				0.00122823	1920.97	961.494	1920.97	961.493	2	14	1.1.1.1561.28	18.924	10549.2	6538.07	18.97	0.06	286.352
1	275.17	275.17	74.03	70.73	69.38	OE_27477|-2|92|5185	OE_27477|-2|92|5185			2	99	LADFIYEEGDIPVAIEKEQIPVK			missed K-E@17	0.0001064	2615.37	872.798	2615.37	872.798	3	12	4.1.1.1606.7	18.9569	4658.56	3569.85	19	0.06	252.523
1	275.17	275.17	74.03	70.73	69.38	OE_27477|-2|92|5185	OE_27477|-2|92|5185			2	99	LCEGSSVR	Carbamidomethyl(C)@2			0.00190394	906.425	454.22	906.423	454.219	2	10	4.1.1.1262.5	8.03423	12989.5	11027.5	8.05	0.1	1501.59
1	275.17	275.17	74.03	70.73	69.38	OE_27477|-2|92|5185	OE_27477|-2|92|5185			2	99	LFPTDVDETFPIKDELK			missed K-D@13	0.00039683	2006.03	669.682	2006.02	669.682	3	13	2.1.1.1567.11	18.0903	14766.6	4715.06	17.98	0.1	587.396
1	275.17	275.17	74.03	70.73	69.38	OE_27477|-2|92|5185	OE_27477|-2|92|5185			2	99	LGSFIVLMK				0.00236139	1006.59	504.303	1006.59	504.302	2	13	2.1.1.1593.5	18.9167	3680.6	2941.72	18.94	0.06	610.795
1	275.17	275.17	74.03	70.73	69.38	OE_27477|-2|92|5185	OE_27477|-2|92|5185			2	99	LNHFTGDVEYENLSEEFLWYANYAR				-0.00873556	3079.39	1027.47	3079.4	1027.47	3	17	1.1.1.1632.16	21.1975	2500.19	2465.85	21.2	0.06	89.8851
1	275.17	275.17	74.03	70.73	69.38	OE_27477|-2|92|5185	OE_27477|-2|92|5185			2	99	LPHENIYYK				0.00173171	1175.6	588.807	1175.6	588.806	2	14	4.1.1.1373.13	11.5596	12943.5	8992.57	11.6	0.06	1119.41
1	275.17	275.17	74.03	70.73	69.38	OE_27477|-2|92|5185	OE_27477|-2|92|5185			2	99	LRGVWEHTVEQK			missed R-G@2	0.00091359	1480.78	494.601	1480.78	494.6	3	9	4.1.1.1359.8	11.1097	1471.92	1293.61	11.13	0.06	280.114
1	275.17	275.17	74.03	70.73	69.38	OE_27477|-2|92|5185	OE_27477|-2|92|5185			2	99	LRGVWEHTVEQKR			missed R-G@2; missed K-R@12	-0.00277057	1636.88	410.226	1636.88	410.227	4	12	4.1.1.1335.2	10.3387	1596.87	1457.05	10.36	0.1	333.772
1	275.17	275.17	74.03	70.73	69.38	OE_27477|-2|92|5185	OE_27477|-2|92|5185			2	99	LVSEIYGLR				0.00165739	1048.59	525.304	1048.59	525.303	2	10	3.1.1.1451.4	15.4001	19332.1	9572.33	15.46	0.06	1084.54
1	275.17	275.17	74.03	70.73	69.38	OE_27477|-2|92|5185	OE_27477|-2|92|5185			2	99	MAGIWALAK				0.00153559	959.528	480.771	959.526	480.77	2	11	2.1.1.1557.3	17.7626	2720.65	1438.3	17.82	0.06	256.197
1	275.17	275.17	74.03	70.73	69.38	OE_27477|-2|92|5185	OE_27477|-2|92|5185			2	99	MEQQVSGIIFK				0.00234491	1278.67	640.341	1278.66	640.339	2	13	3.1.1.1467.13	15.911	16135.1	3634.1	15.84	0.06	461.975
1	275.17	275.17	74.03	70.73	69.38	OE_27477|-2|92|5185	OE_27477|-2|92|5185			2	99	MYTHLPK				0.000277966	888.453	445.234	888.453	445.234	2	11	2.1.1.1317.2	10.113	1563.65	1498	10.11	0.1	1062.96
1	275.17	275.17	74.03	70.73	69.38	OE_27477|-2|92|5185	OE_27477|-2|92|5185			2	99	NPFKDTWEK			missed K-D@4	0.00107739	1163.56	582.788	1163.56	582.788	2	13	4.1.1.1397.15	12.3234	4661.09	3792.87	12.36	0.1	639.027
1	275.17	275.17	74.03	70.73	69.38	OE_27477|-2|92|5185	OE_27477|-2|92|5185			2	99	NTPYIFFGEK				0.00201899	1214.6	608.307	1214.6	608.306	2	9	2.1.1.1544.3	17.3488	4924.87	4681.05	17.34	0.06	927.732
1	275.17	275.17	74.03	70.73	69.38	OE_27477|-2|92|5185	OE_27477|-2|92|5185			2	99	QDHLATIEYPEGCYKP	Carbamidomethyl(C)@13			-0.00217984	1919.87	640.964	1919.87	640.965	3	14	4.1.1.1454.10	14.1301	3475.83	2739.72	14.17	0.09	565.737
1	275.17	275.17	74.03	70.73	69.38	OE_27477|-2|92|5185	OE_27477|-2|92|5185			2	99	QVCFSIAPLTHCSASCLVTNYVTR	Gln->pyro-Glu@N-term; Carbamidomethyl(C)@3; Carbamidomethyl(C)@12; Carbamidomethyl(C)@16			-0.00130542	2766.29	923.104	2766.29	923.105	3	18	4.1.1.1657.3	20.5877	1963.48	1878.06	20.59	0.1	118.968
1	275.17	275.17	74.03	70.73	69.38	OE_27477|-2|92|5185	OE_27477|-2|92|5185			2	99	QYDEPFGTFK	Gln->pyro-Glu@N-term			0.00241961	1213.53	607.773	1213.53	607.772	2	9	2.1.1.1563.4	17.9566	1024.08	667.43	18.01	0.13	182.153
1	275.17	275.17	74.03	70.73	69.38	OE_27477|-2|92|5185	OE_27477|-2|92|5185			2	99	QYINTGVR				0.000846903	949.499	475.757	949.498	475.756	2	10	4.1.1.1348.9	10.7592	17266.9	11164.1	10.81	0.1	821.944
1	275.17	275.17	74.03	70.73	69.38	OE_27477|-2|92|5185	OE_27477|-2|92|5185			2	99	RISEDDALEILR			missed R-I@1	0.000853827	1428.76	477.26	1428.76	477.26	3	15	4.1.1.1512.3	15.9561	4812.7	3501.52	15.99	0.06	636.997
1	275.17	275.17	74.03	70.73	69.38	OE_27477|-2|92|5185	OE_27477|-2|92|5185			2	99	RLADFIYEEGDIPVAIEK			missed R-L@1	-0.00267008	2077.07	693.364	2077.07	693.365	3	18	4.1.1.1583.7	18.2197	1810.61	1430.47	18.24	0.1	307.902
1	275.17	275.17	74.03	70.73	69.38	OE_27477|-2|92|5185	OE_27477|-2|92|5185			2	99	RQDHLATIEYPEGCYKP	Carbamidomethyl(C)@14		missed R-Q@1	0.00145204	2075.97	692.999	2075.97	692.998	3	10	4.1.1.1423.17	13.1455	1453.78	833.68	13.19	0.06	169.771
1	275.17	275.17	74.03	70.73	69.38	OE_27477|-2|92|5185	OE_27477|-2|92|5185			2	99	RYSGIVDLPTSYR			missed R-Y@1	-0.00206683	1525.79	509.603	1525.79	509.604	3	12	4.1.1.1477.4	14.8457	954.75	928.21	14.84	0.06	267.417
1	275.17	275.17	74.03	70.73	69.38	OE_27477|-2|92|5185	OE_27477|-2|92|5185			2	99	SIASIFNLDLEAVQPILPK				0.00430129	2067.17	690.063	2067.16	690.061	3	11	2.1.1.1712.22	22.7266	3135.02	2967.55	22.74	0.07	628.775
1	275.17	275.17	74.03	70.73	69.38	OE_27477|-2|92|5185	OE_27477|-2|92|5185			2	99	SIASIFNLDLEAVQPILPKEEK			missed K-E@19	-0.00367126	2453.34	818.787	2453.34	818.788	3	23	4.1.1.1693.7	21.7248	5134.86	4814.47	21.74	0.06	680.221
1	275.17	275.17	74.03	70.73	69.38	OE_27477|-2|92|5185	OE_27477|-2|92|5185			2	99	SKIIVQPK			missed K-I@2	-0.00628391	911.574	456.794	911.58	456.797	2	8	5.1.1.1326.4	9.37967	374.07	349.02	9.37	0.06	205.807
1	275.17	275.17	74.03	70.73	69.38	OE_27477|-2|92|5185	OE_27477|-2|92|5185			2	99	SKLFPTDVDETFPIKDELK			missed K-L@2; missed K-D@15	-0.00345228	2221.15	556.294	2221.15	556.295	4	15	4.1.1.1543.7	16.9451	4716.98	3809.86	16.97	0.09	789.207
1	275.17	275.17	74.03	70.73	69.38	OE_27477|-2|92|5185	OE_27477|-2|92|5185			2	99	STFEYIFGEEER				0.00204524	1505.67	753.842	1505.67	753.841	2	13	2.1.1.1551.10	17.5808	6397.34	2402.36	17.66	0.1	463.838
1	275.17	275.17	74.03	70.73	69.38	OE_27477|-2|92|5185	OE_27477|-2|92|5185			2	99	STHPCHYEVAK	Carbamidomethyl(C)@5			0.00253439	1327.6	443.541	1327.6	443.54	3	18	4.1.1.1239.4	7.30412	6615.36	6015.85	7.32	0.06	1189.97
1	275.17	275.17	74.03	70.73	69.38	OE_27477|-2|92|5185	OE_27477|-2|92|5185			2	99	SYTTVIDTQIFLR				-0.00305231	1555.82	778.918	1555.82	778.92	2	15	3.1.1.1569.13	19.1772	3942.81	2981.16	19.23	0.1	363.686
1	275.17	275.17	74.03	70.73	69.38	OE_27477|-2|92|5185	OE_27477|-2|92|5185			2	99	TAVSVPLNVEGTVDLVDHK				-4.40505e-05	1992.05	665.025	1992.05	665.025	3	18	2.1.1.1544.9	17.3588	18865.9	9835.98	17.41	0.06	834.82
1	275.17	275.17	74.03	70.73	69.38	OE_27477|-2|92|5185	OE_27477|-2|92|5185			2	99	TAVSVPLNVEGTVDLVDHKFGLK			missed K-F@19	-0.00171883	2437.32	610.337	2437.32	610.338	4	15	5.1.1.1655.8	19.8724	1118.67	1085.48	19.86	0.06	342.295
1	275.17	275.17	74.03	70.73	69.38	OE_27477|-2|92|5185	OE_27477|-2|92|5185			2	99	TEPVWSINLK				-0.00140069	1185.64	593.826	1185.64	593.827	2	11	2.1.1.1537.6	17.1261	10059	7162.06	17.16	0.1	1189.6
1	275.17	275.17	74.03	70.73	69.38	OE_27477|-2|92|5185	OE_27477|-2|92|5185			2	99	TEPVWSINLKK			missed K-K@10	-0.00050103	1313.73	438.918	1313.73	438.919	3	11	4.1.1.1482.2	15.0021	18758.8	12642	15.06	0.1	1404.09
1	275.17	275.17	74.03	70.73	69.38	OE_27477|-2|92|5185	OE_27477|-2|92|5185			2	99	TFDGVFYNLPDTDCFK	Carbamidomethyl(C)@14			-0.00755845	1937.84	646.955	1937.85	646.957	3	13	4.1.1.1619.5	19.3629	5455.63	4149.16	19.41	0.1	413.08
1	275.17	275.17	74.03	70.73	69.38	OE_27477|-2|92|5185	OE_27477|-2|92|5185			2	99	TGEPCTVMR	Carbamidomethyl(C)@5			0.00265587	1049.47	525.74	1049.46	525.739	2	13	4.1.1.1330.9	10.1966	9296.38	6601.98	10.24	0.06	879.765
1	275.17	275.17	74.03	70.73	69.38	OE_27477|-2|92|5185	OE_27477|-2|92|5185			2	99	TKDLLLHDINFFIK			missed K-D@2	0.000708706	1715.96	429.998	1715.96	429.998	4	17	4.1.1.1605.2	18.912	8400.12	5710.55	18.87	0.06	879.964
1	275.17	275.17	74.03	70.73	69.38	OE_27477|-2|92|5185	OE_27477|-2|92|5185			2	99	TKDLLLHDINFFIKR			missed K-D@2; missed K-R@14	-0.00812495	1872.05	625.025	1872.06	625.028	3	15	4.1.1.1566.3	17.6805	782.7	621.09	17.64	0.1	177.485
1	275.17	275.17	74.03	70.73	69.38	OE_27477|-2|92|5185	OE_27477|-2|92|5185			2	99	TKGDVSPTHSLWSYFGR			missed K-G@2	-0.00128113	1936.94	485.243	1936.94	485.243	4	17	4.1.1.1533.4	16.6254	6677.58	5415.22	16.65	0.06	1265.87
1	275.17	275.17	74.03	70.73	69.38	OE_27477|-2|92|5185	OE_27477|-2|92|5185			2	99	TKTIELGGGK			missed K-T@2	-8.20781e-05	1002.57	502.293	1002.57	502.293	2	11	4.1.1.1306.3	9.43213	505.15	457.75	9.41	0.06	138.392
1	275.17	275.17	74.03	70.73	69.38	OE_27477|-2|92|5185	OE_27477|-2|92|5185			2	99	TLTLVDVHDVR				0.00250621	1266.7	423.239	1266.69	423.238	3	13	3.1.1.1419.2	14.3762	30960.9	24121.3	14.34	0.06	3502.53
1	275.17	275.17	74.03	70.73	69.38	OE_27477|-2|92|5185	OE_27477|-2|92|5185			2	99	TNNANFQK				0.00096055	935.447	468.731	935.446	468.73	2	10	4.1.1.1240.6	7.34162	7918.62	5186.69	7.38	0.06	550.298
1	275.17	275.17	74.03	70.73	69.38	OE_27477|-2|92|5185	OE_27477|-2|92|5185			2	99	TNPDLYLLK				0.000108343	1075.59	538.803	1075.59	538.803	2	9	3.1.1.1470.6	16.004	11511.5	6745.42	15.94	0.1	1094.6
1	275.17	275.17	74.03	70.73	69.38	OE_27477|-2|92|5185	OE_27477|-2|92|5185			2	99	TPFKVTETDDTK			missed K-V@4	-0.00143908	1380.68	461.233	1380.68	461.233	3	14	4.1.1.1345.6	10.6674	1374.97	1263.7	10.68	0.06	315.272
1	275.17	275.17	74.03	70.73	69.38	OE_27477|-2|92|5185	OE_27477|-2|92|5185			2	99	VAGNFAVK				0.00304643	804.452	403.233	804.449	403.232	2	10	4.1.1.1355.2	10.9758	28647.9	5384.09	11.06	0.1	215.434
1	275.17	275.17	74.03	70.73	69.38	OE_27477|-2|92|5185	OE_27477|-2|92|5185			2	99	VAGTNPAFLYSK				0.0120469	1266.67	634.344	1266.66	634.338	2	14	3.1.1.1414.26	14.2307	29229.2	8647.53	14.31	0.06	631.15
1	275.17	275.17	74.03	70.73	69.38	OE_27477|-2|92|5185	OE_27477|-2|92|5185			2	99	VASFYPEK				-0.00266104	939.467	470.741	939.47	470.742	2	8	5.1.1.1427.3	12.5808	361.62	349.87	12.57	0.1	128.979
1	275.17	275.17	74.03	70.73	69.38	OE_27477|-2|92|5185	OE_27477|-2|92|5185			2	99	VDVFLEEDLHK				0.00215006	1342.68	448.567	1342.68	448.566	3	9	3.1.1.1447.3	15.2714	32632.5	1256.92	15.11	0.06	262.149
1	275.17	275.17	74.03	70.73	69.38	OE_27477|-2|92|5185	OE_27477|-2|92|5185			2	99	VDVFLEEDLHKFEK			missed K-F@11	-0.00253281	1746.88	583.301	1746.88	583.302	3	13	4.1.1.1521.6	16.2451	4988.14	2439.92	16.3	0.06	344.162
1	275.17	275.17	74.03	70.73	69.38	OE_27477|-2|92|5185	OE_27477|-2|92|5185			2	99	VEGHYLETPEFWGSWK				0.00309239	1963.91	655.645	1963.91	655.644	3	16	1.1.1.1536.7	18.1104	13171.2	9276.23	18.14	0.1	1522.62
1	275.17	275.17	74.03	70.73	69.38	OE_27477|-2|92|5185	OE_27477|-2|92|5185			2	99	VGQNHLYK				0.000720779	957.504	479.759	957.503	479.759	2	11	4.1.1.1259.6	7.94792	9960.22	5978.85	7.99	0.06	386.658
1	275.17	275.17	74.03	70.73	69.38	OE_27477|-2|92|5185	OE_27477|-2|92|5185			2	99	VHRDVEDFER			missed R-D@3	-0.00945465	1300.61	434.543	1300.62	434.546	3	12	4.1.1.1309.3	9.51912	541.39	539.48	9.54	0.1	148.79
1	275.17	275.17	74.03	70.73	69.38	OE_27477|-2|92|5185	OE_27477|-2|92|5185			2	99	VICNPAVAAK	Carbamidomethyl(C)@3			0.0022206	1041.57	521.79	1041.56	521.789	2	11	4.1.1.1347.5	10.7287	23893.7	2791.24	10.84	0.1	237.328
1	275.17	275.17	74.03	70.73	69.38	OE_27477|-2|92|5185	OE_27477|-2|92|5185			2	99	VKNFEECR	Carbamidomethyl(C)@7		missed K-N@2	0.000758669	1080.5	541.259	1080.5	541.258	2	9	4.1.1.1274.6	8.42005	2806.1	2475.6	8.46	0.1	476.727
1	275.17	275.17	74.03	70.73	69.38	OE_27477|-2|92|5185	OE_27477|-2|92|5185			2	99	VPITVSEPFK				-0.00130027	1115.62	558.818	1115.62	558.819	2	8	3.1.1.1442.12	15.1139	3654.54	1495.45	15.17	0.1	410.091
1	275.17	275.17	74.03	70.73	69.38	OE_27477|-2|92|5185	OE_27477|-2|92|5185			2	99	VPITVSEPFKQYINTGVR			missed K-Q@10	-0.00307901	2047.11	683.376	2047.11	683.377	3	13	4.1.1.1541.15	16.8928	579.41	577.58	16.88	0.09	186.819
1	275.17	275.17	74.03	70.73	69.38	OE_27477|-2|92|5185	OE_27477|-2|92|5185			2	99	VRPLMEFR				6.80607e-05	1046.57	524.292	1046.57	524.292	2	11	4.1.1.1448.13	13.9336	10204.8	7799.15	13.98	0.09	1564.46
1	275.17	275.17	74.03	70.73	69.38	OE_27477|-2|92|5185	OE_27477|-2|92|5185			2	99	VSVGVGYESR				-5.8548e-05	1051.53	526.772	1051.53	526.772	2	11	4.1.1.1380.9	11.7815	24959.6	2178.03	11.64	0.06	308.097
1	275.17	275.17	74.03	70.73	69.38	OE_27477|-2|92|5185	OE_27477|-2|92|5185			2	99	VTETDDTK				0.00106296	907.414	454.714	907.413	454.714	2	9	2.1.1.1161.3	5.51948	2065.29	2031.13	5.52	0.06	550.45
1	275.17	275.17	74.03	70.73	69.38	OE_27477|-2|92|5185	OE_27477|-2|92|5185			2	99	VTETDDTKICFHGSAK	Carbamidomethyl(C)@10		missed K-I@8	-0.00177182	1807.84	452.967	1807.84	452.968	4	14	4.1.1.1334.6	10.3154	1823.72	1244.41	10.36	0.1	324.836
1	275.17	275.17	74.03	70.73	69.38	OE_27477|-2|92|5185	OE_27477|-2|92|5185			2	99	VTTFDMK				0.00168162	840.407	421.211	840.405	421.21	2	7	4.1.1.1393.2	12.1801	9635.11	3108.26	12.24	0.06	221.974
1	275.17	275.17	74.03	70.73	69.38	OE_27477|-2|92|5185	OE_27477|-2|92|5185			2	99	VYYDHGK				-0.000162215	880.408	441.211	880.408	441.211	2	9	4.1.1.1235.3	7.17178	4872.72	4146.09	7.19	0.06	560.008
1	275.17	275.17	74.03	70.73	69.38	OE_27477|-2|92|5185	OE_27477|-2|92|5185			2	99	YADDTAHR				0.000900976	947.411	474.713	947.41	474.712	2	11	4.1.1.1195.2	6.03887	1337.01	1025.7	6.08	0.07	159.035
1	275.17	275.17	74.03	70.73	69.38	OE_27477|-2|92|5185	OE_27477|-2|92|5185			2	99	YADDTAHRYPK			missed R-Y@8	-0.00289894	1335.62	446.213	1335.62	446.214	3	10	4.1.1.1251.3	7.68708	3424.93	1874.43	7.73	0.1	556.819
1	275.17	275.17	74.03	70.73	69.38	OE_27477|-2|92|5185	OE_27477|-2|92|5185			2	99	YCDVQGPTIK	Carbamidomethyl(C)@2			0.00245535	1179.56	590.788	1179.56	590.787	2	10	4.1.1.1377.7	11.6846	13451.3	752.74	11.57	0.1	138.125
1	275.17	275.17	74.03	70.73	69.38	OE_27477|-2|92|5185	OE_27477|-2|92|5185			2	99	YCLIHLYEASK	Carbamidomethyl(C)@2			0.000607437	1395.69	698.85	1395.69	698.85	2	17	3.1.1.1444.26	15.1853	1516.9	1500.2	15.17	0.1	477.844
1	275.17	275.17	74.03	70.73	69.38	OE_27477|-2|92|5185	OE_27477|-2|92|5185			2	99	YDYGGFSQLSYIMADDSYLPR				-0.000635203	2460.09	821.038	2460.09	821.039	3	14	3.1.1.1642.10	21.5245	733.18	698.46	21.5	0.16	112.794
1	275.17	275.17	74.03	70.73	69.38	OE_27477|-2|92|5185	OE_27477|-2|92|5185			2	99	YFNYLVPQYER				-0.000627368	1490.72	746.367	1490.72	746.367	2	11	2.1.1.1542.17	17.2973	4415.25	2899.09	17.25	0.1	488.018
1	275.17	275.17	74.03	70.73	69.38	OE_27477|-2|92|5185	OE_27477|-2|92|5185			2	99	YHNTWNAGK				0.00203442	1089.5	545.758	1089.5	545.757	2	15	4.1.1.1288.7	8.86802	2406.9	2153.11	8.9	0.1	363.832
1	275.17	275.17	74.03	70.73	69.38	OE_27477|-2|92|5185	OE_27477|-2|92|5185			2	99	YSGIVDLPTSYR				-0.000716258	1369.69	685.851	1369.69	685.851	2	8	3.1.1.1476.26	16.2017	21144.7	1014.41	16.06	0.06	371.544
1	275.17	275.17	74.03	70.73	69.38	OE_27477|-2|92|5185	OE_27477|-2|92|5185			2	99	YYYIYENPEWHPR				0.000544903	1828.82	610.614	1828.82	610.614	3	13	3.1.1.1462.4	15.7489	20373.9	11761	15.71	0.1	1400.37
1	275.17	275.17	74.03	70.73	69.38	OE_27477|-2|92|5185	OE_27477|-2|92|5185			1.82391	98.67	TKPLPAHNIFYYDFKPFSYVEDYQNALPVVHEDTR				-0.00155476	4213.06	703.183	4213.06	703.184	6	13	4.1.1.1609.9	19.0544	2829.36	2370.88	19.09	0.1	639.936
1	275.17	275.17	74.03	70.73	69.38	OE_27477|-2|92|5185	OE_27477|-2|92|5185			1.76955	98.81	EVKEIDQSLHIEPR			missed K-E@3	-0.000721303	1691.88	423.978	1691.88	423.978	4	10	4.1.1.1407.6	12.6282	2084.48	1853.16	12.65	0.06	564.335
1	275.17	275.17	74.03	70.73	69.38	OE_27477|-2|92|5185	OE_27477|-2|92|5185			1.74473	98.24	KIFNYR			missed K-I@1	0.00303889	839.468	420.741	839.465	420.74	2	8	4.1.1.1348.4	10.7542	10998.2	9436.37	10.78	0.06	1257.54
1	275.17	275.17	74.03	70.73	69.38	OE_27477|-2|92|5185	OE_27477|-2|92|5185			1.69897	98.2	GVWEHTVEQK				0.000878985	1211.59	404.872	1211.59	404.872	3	9	4.1.1.1348.2	10.7522	4331.21	3642.17	10.78	0.06	735.48
1	275.17	275.17	74.03	70.73	69.38	OE_27477|-2|92|5185	OE_27477|-2|92|5185			1.61979	98.06	GQYLVFK				0.00103361	853.471	427.743	853.47	427.742	2	7	1.1.1.1431.2	14.7644	3828.52	3759.14	14.79	0.1	793.375
1	275.17	275.17	74.03	70.73	69.38	OE_27477|-2|92|5185	OE_27477|-2|92|5185			1.45593	97.24	DITVSKEVKEIDQSLHIEPR			missed K-E@6; missed K-E@9	-0.0128643	2335.23	584.814	2335.24	584.817	4	10	5.1.1.1566.6	17.0218	645.29	619.21	17.01	0.06	225.522
1	275.17	275.17	74.03	70.73	69.38	OE_27477|-2|92|5185	OE_27477|-2|92|5185			1.45593	96.87	QKGVLFSK			missed K-G@2	-0.000229276	905.533	453.774	905.533	453.774	2	8	4.1.1.1351.7	10.8567	889.3	852.08	10.87	0.1	205.824
1	275.17	275.17	74.03	70.73	69.38	OE_27477|-2|92|5185	OE_27477|-2|92|5185			1.40894	96.49	NFEECR	Carbamidomethyl(C)@5			-0.000889435	853.338	427.676	853.339	427.677	2	7	4.1.1.1282.3	8.66002	2923.06	1876.36	8.71	0.09	278.003
1	275.17	275.17	74.03	70.73	69.38	OE_27477|-2|92|5185	OE_27477|-2|92|5185			1.30103	97.22	NFWYTK				-0.00106249	857.406	429.71	857.407	429.711	2	7	2.1.1.1453.3	14.4472	3485.77	2838.04	14.48	0.06	710.927
1	275.17	275.17	74.03	70.73	69.38	OE_27477|-2|92|5185	OE_27477|-2|92|5185			1.21467	96.07	ERVICNPAVAAK	Carbamidomethyl(C)@5		missed R-V@2	-0.00621006	1326.7	443.241	1326.71	443.243	3	9	4.1.1.1336.2	10.3715	441.87	426.23	10.39	0.1	180.096
1	275.17	275.17	74.03	70.73	69.38	OE_27477|-2|92|5185	OE_27477|-2|92|5185			1.20066	94.35	NIQIGRTEPVWSINLKK			missed R-T@6; missed K-K@16	0.00545494	1995.13	499.79	1995.13	499.789	4	11	5.1.1.1527.2	15.7697	557.82	537.72	15.76	0.1	215.021
1	275.17	275.17	74.03	70.73	69.38	OE_27477|-2|92|5185	OE_27477|-2|92|5185			0.970616	92.18	CVECTR	Carbamidomethyl(C)@1; Carbamidomethyl(C)@4			6.51678e-05	823.332	412.673	823.332	412.673	2	7	4.1.1.1208.2	6.33952	844.98	681.87	6.36	0.06	177.54
1	275.17	275.17	74.03	70.73	69.38	OE_27477|-2|92|5185	OE_27477|-2|92|5185			0.931814	90.4	VAGNFAVKEALPYLEK			missed K-E@8	5.06716e-05	1747.95	583.658	1747.95	583.658	3	9	5.1.1.1557.4	16.7325	528.29	410.77	16.76	0.1	108.132
1	275.17	275.17	74.03	70.73	69.38	OE_27477|-2|92|5185	OE_27477|-2|92|5185			0.835647	86.77	FYGEDPRR			missed R-R@7	4.27999e-05	1038.49	520.251	1038.49	520.251	2	10	4.1.1.1315.7	9.71812	6113.64	3581.53	9.67	0.06	718.628
1	275.17	275.17	74.03	70.73	69.38	OE_27477|-2|92|5185	OE_27477|-2|92|5185			0.826814	90.1	NKDITFDVHTNPDDDTVK			missed K-D@2	0.00418995	2072.97	691.997	2072.97	691.996	3	13	4.1.1.1395.20	12.2664	1773.37	1748.07	12.27	0.1	1504.98
1	275.17	275.17	74.03	70.73	69.38	OE_27477|-2|92|5185	OE_27477|-2|92|5185			0.580044	75.85	VDVFLEEDLHKFEKEYFHETLGTGLK			missed K-F@11; missed K-E@14	-0.00433709	3122.56	781.646	3122.56	781.647	4	9	4.1.1.1615.9	19.2451	664.34	659.81	19.23	0.1	190.531
1	275.17	275.17	74.03	70.73	69.38	OE_27477|-2|92|5185	OE_27477|-2|92|5185			0.517126	76.28	DVETYDRLTYIK			missed R-L@7	-0.00593029	1514.76	758.385	1514.76	758.388	2	9	5.1.1.1493.18	14.703	507.37	503.36	14.71	0.1	131.432
1	275.17	275.17	74.03	70.73	69.38	OE_27477|-2|92|5185	OE_27477|-2|92|5185			0.375718	87.8	MFVHTFK	Oxidation(M)@1			-0.00045419	924.452	463.233	924.453	463.234	2	8	4.1.1.1352.3	10.8809	2941.13	1463.59	10.94	0.13	349.559
1	275.17	275.17	74.03	70.73	69.38	OE_27477|-2|92|5185	OE_27477|-2|92|5185			0.29243	63.97	DFKVTTFDMK			missed K-V@3	-0.00195879	1230.59	411.205	1230.6	411.206	3	6	4.1.1.1493.2	15.3517	465.03	442.63	15.34	0.1	111.61
1	275.17	275.17	74.03	70.73	69.38	OE_27477|-2|92|5185	OE_27477|-2|92|5185			0.241088	48.16	FEKEYFHETLGTGLK			missed K-E@3	-0.000813965	1797.89	450.481	1797.89	450.481	4	7	4.1.1.1440.7	13.6741	1412.82	1350.74	13.67	0.06	485.754
1	275.17	275.17	74.03	70.73	69.38	OE_27477|-2|92|5185	OE_27477|-2|92|5185			0.238824	45.08	LDIPVIPDLFTYNDLVYEFVDPK				-0.00839231	2724.39	909.136	2724.39	909.139	3	7	3.1.1.1680.45	22.7341	7296.62	7275.53	22.72	0.07	524.83
1	275.17	275.17	74.03	70.73	69.38	OE_27477|-2|92|5185	OE_27477|-2|92|5185			0.228413	45.03	VASFYPEKVR			missed K-V@8	-0.00475498	1194.64	598.325	1194.64	598.327	2	6	5.1.1.1421.14	12.4036	372.25	306.55	12.38	0.22	108.704
1	275.17	275.17	74.03	70.73	69.38	OE_27477|-2|92|5185	OE_27477|-2|92|5185			0.199283	42.16	TFNWAYSQFYMDSGYEDK				0.00152893	2250.92	1126.47	2250.92	1126.47	2	7	3.1.1.1568.30	19.159	1538.5	1438.92	19.17	0.1	19.5692
1	275.17	275.17	74.03	70.73	69.38	OE_27477|-2|92|5185	OE_27477|-2|92|5185			0.138466	27.26	VVDLKATHPLVATYGLHGSVEETGPLFKR			missed K-A@5; missed K-R@28	-0.0116422	3133.68	627.743	3133.69	627.746	5	8	5.1.1.1523.10	15.6596	879.95	820.7	15.64	0.1	274.454
1	275.17	275.17	74.03	70.73	69.38	OE_27477|-2|92|5185	OE_27477|-2|92|5185			0.0695604	47.61	VRPLMEFRR	Oxidation(M)@5		missed R-R@8	-0.00142667	1218.66	407.229	1218.67	407.229	3	7	4.1.1.1339.3	10.4712	1608.02	1450.98	10.49	0.1	406.064
1	275.17	275.17	74.03	70.73	69.38	OE_27477|-2|92|5185	OE_27477|-2|92|5185			0	99	ADGEVMYTPYTPEGNIIR				-0.000503414	2024.95	675.991	2024.95	675.991	3	10	3.1.1.1490.13	16.648	2603.35	1909.33	16.7	0.1	719.563
1	275.17	275.17	74.03	70.73	69.38	OE_27477|-2|92|5185	OE_27477|-2|92|5185			0	99	ADGEVMYTPYTPEGNIIR				0.00245877	2024.95	1013.48	2024.95	1013.48	2	14	3.1.1.1490.29	16.66	3101.34	2540.92	16.7	0.1	213.504
1	275.17	275.17	74.03	70.73	69.38	OE_27477|-2|92|5185	OE_27477|-2|92|5185			0	99	ADGEVMYTPYTPEGNIIR				0.000459918	2024.95	1013.48	2024.95	1013.48	2	13	4.1.1.1537.21	16.77	9560.45	5708.61	16.81	0.06	298.454
1	275.17	275.17	74.03	70.73	69.38	OE_27477|-2|92|5185	OE_27477|-2|92|5185			0	99	ADGEVMYTPYTPEGNIIR				-0.00180487	2024.95	1013.48	2024.95	1013.48	2	10	1.1.1.1491.31	16.6936	2487.52	2340.24	16.7	0.1	268.831
1	275.17	275.17	74.03	70.73	69.38	OE_27477|-2|92|5185	OE_27477|-2|92|5185			0	99	ADGEVMYTPYTPEGNIIR	Oxidation(M)@6			-0.00239721	2040.94	681.322	2040.95	681.323	3	11	4.1.1.1504.14	15.7127	3411.47	2728.87	15.73	0.1	709.985
1	275.17	275.17	74.03	70.73	69.38	OE_27477|-2|92|5185	OE_27477|-2|92|5185			0	61.27	ADGEVMYTPYTPEGNIIR				0.000459918	2024.95	1013.48	2024.95	1013.48	2	7	4.1.1.1543.20	16.9601	9560.45	504.22	16.81	0.06	84.5553
1	275.17	275.17	74.03	70.73	69.38	OE_27477|-2|92|5185	OE_27477|-2|92|5185			0	22.48	ADGEVMYTPYTPEGNIIR				-0.00823066	2024.94	675.988	2024.95	675.991	3	7	1.1.1.1490.18	16.6465	2187.73	968.8	16.7	0.1	441.003
1	275.17	275.17	74.03	70.73	69.38	OE_27477|-2|92|5185	OE_27477|-2|92|5185			0	99	AEDVVFDK				9.20536e-05	921.444	461.729	921.444	461.729	2	10	2.1.1.1374.6	11.9319	7557.47	5529.05	11.96	0.1	969.439
1	275.17	275.17	74.03	70.73	69.38	OE_27477|-2|92|5185	OE_27477|-2|92|5185			0	99	AEDVVFDK				0.00116438	921.445	461.73	921.444	461.729	2	10	3.1.1.1344.8	11.9927	16376.8	5663.54	11.92	0.06	643.629
1	275.17	275.17	74.03	70.73	69.38	OE_27477|-2|92|5185	OE_27477|-2|92|5185			0	98.95	AEDVVFDK				-0.00265493	921.442	461.728	921.444	461.729	2	9	1.1.1.1346.8	12.0601	9734.23	1439.7	11.96	0.06	405.625
1	275.17	275.17	74.03	70.73	69.38	OE_27477|-2|92|5185	OE_27477|-2|92|5185			0	54.24	AEDVVFDK				-0.00265493	921.442	461.728	921.444	461.729	2	6	1.1.1.1341.7	11.9021	9734.23	3157.19	11.96	0.06	360.973
1	275.17	275.17	74.03	70.73	69.38	OE_27477|-2|92|5185	OE_27477|-2|92|5185			0	90.52	AIVAGLLKEPNTQVGTYVWTMFK	Oxidation(M)@21		missed K-E@8	-0.00754461	2581.35	861.459	2581.36	861.461	3	10	4.1.1.1620.15	19.4061	1002.04	858.44	19.38	0.06	133.85
1	275.17	275.17	74.03	70.73	69.38	OE_27477|-2|92|5185	OE_27477|-2|92|5185			0	19.38	AIVAGLLKEPNTQVGTYVWTMFK	Deamidated(N)@11		missed K-E@8	0.00618079	2566.36	642.596	2566.35	642.595	4	8	4.1.1.1671.6	21.0205	367.4	323.07	21	0.1	239.173
1	275.17	275.17	74.03	70.73	69.38	OE_27477|-2|92|5185	OE_27477|-2|92|5185			0	99	ATHPLVATYGLHGSVEETGPLFK				-0.0014308	2423.25	606.819	2423.25	606.819	4	12	3.1.1.1457.10	15.5934	18333.4	5879.61	15.65	0.1	543.724
1	275.17	275.17	74.03	70.73	69.38	OE_27477|-2|92|5185	OE_27477|-2|92|5185			0	99	ATHPLVATYGLHGSVEETGPLFK				-0.0014308	2423.25	606.819	2423.25	606.819	4	9	3.1.1.1463.9	15.7817	18333.4	2947.96	15.65	0.1	437.135
1	275.17	275.17	74.03	70.73	69.38	OE_27477|-2|92|5185	OE_27477|-2|92|5185			0	99	ATHPLVATYGLHGSVEETGPLFK				-0.000194635	2423.25	606.819	2423.25	606.819	4	13	4.1.1.1507.14	15.8052	9120.2	3273.24	15.89	0.1	367.244
1	275.17	275.17	74.03	70.73	69.38	OE_27477|-2|92|5185	OE_27477|-2|92|5185			0	99	ATHPLVATYGLHGSVEETGPLFK				-0.000194635	2423.25	606.819	2423.25	606.819	4	16	4.1.1.1509.11	15.87	9120.2	8830.34	15.89	0.1	369.16
1	275.17	275.17	74.03	70.73	69.38	OE_27477|-2|92|5185	OE_27477|-2|92|5185			0	99	ATHPLVATYGLHGSVEETGPLFK				-0.000194635	2423.25	606.819	2423.25	606.819	4	13	4.1.1.1513.12	15.9977	9120.2	2030.42	15.89	0.1	323.057
1	275.17	275.17	74.03	70.73	69.38	OE_27477|-2|92|5185	OE_27477|-2|92|5185			0	99	ATHPLVATYGLHGSVEETGPLFK				-0.0080051	2423.24	606.817	2423.25	606.819	4	14	6.1.1.1530.5	15.8798	2213.04	1777.48	15.84	0.1	449.225
1	275.17	275.17	74.03	70.73	69.38	OE_27477|-2|92|5185	OE_27477|-2|92|5185			0	99	ATHPLVATYGLHGSVEETGPLFK				-0.0080051	2423.24	606.817	2423.25	606.819	4	10	6.1.1.1531.8	15.9123	2213.04	1004.72	15.84	0.1	232.494
1	275.17	275.17	74.03	70.73	69.38	OE_27477|-2|92|5185	OE_27477|-2|92|5185			0	99	ATHPLVATYGLHGSVEETGPLFK				0.00164536	2423.25	606.82	2423.25	606.819	4	15	2.1.1.1491.14	15.6644	9679.83	5495	15.72	0.06	750.074
1	275.17	275.17	74.03	70.73	69.38	OE_27477|-2|92|5185	OE_27477|-2|92|5185			0	99	ATHPLVATYGLHGSVEETGPLFK				0.00213019	2423.25	606.82	2423.25	606.819	4	17	1.1.1.1459.15	15.6597	10538.2	9024.78	15.68	0.06	1938.86
1	275.17	275.17	74.03	70.73	69.38	OE_27477|-2|92|5185	OE_27477|-2|92|5185			0	99	ATHPLVATYGLHGSVEETGPLFK				0.00213019	2423.25	606.82	2423.25	606.819	4	21	1.1.1.1460.9	15.6922	10538.2	10067.6	15.68	0.06	1899.85
1	275.17	275.17	74.03	70.73	69.38	OE_27477|-2|92|5185	OE_27477|-2|92|5185			0	99	ATHPLVATYGLHGSVEETGPLFK				0.00213019	2423.25	606.82	2423.25	606.819	4	19	1.1.1.1461.7	15.7227	10538.2	7864.85	15.68	0.06	1153.32
1	275.17	275.17	74.03	70.73	69.38	OE_27477|-2|92|5185	OE_27477|-2|92|5185			0	99	ATHPLVATYGLHGSVEETGPLFK				0.00213019	2423.25	606.82	2423.25	606.819	4	12	1.1.1.1463.9	15.7853	10538.2	2494.13	15.68	0.06	379.693
1	275.17	275.17	74.03	70.73	69.38	OE_27477|-2|92|5185	OE_27477|-2|92|5185			0	99	ATHPLVATYGLHGSVEETGPLFK				0.00213019	2423.25	606.82	2423.25	606.819	4	10	1.1.1.1458.14	15.6275	10538.2	5020.5	15.68	0.06	777.756
1	275.17	275.17	74.03	70.73	69.38	OE_27477|-2|92|5185	OE_27477|-2|92|5185			0	90.01	ATHPLVATYGLHGSVEETGPLFK				0.00146833	2423.25	808.757	2423.25	808.757	3	8	1.1.1.1458.43	15.6372	4236.72	2583.16	15.69	0.1	504.545
1	275.17	275.17	74.03	70.73	69.38	OE_27477|-2|92|5185	OE_27477|-2|92|5185			0	56.42	ATHPLVATYGLHGSVEETGPLFK				0.00164536	2423.25	606.82	2423.25	606.819	4	7	2.1.1.1491.15	15.6651	9679.83	5578.17	15.72	0.06	414.995
1	275.17	275.17	74.03	70.73	69.38	OE_27477|-2|92|5185	OE_27477|-2|92|5185			0	26.76	ATHPLVATYGLHGSVEETGPLFK				-0.0014308	2423.25	606.819	2423.25	606.819	4	6	3.1.1.1465.15	15.8481	18333.4	1584.45	15.65	0.1	437.095
1	275.17	275.17	74.03	70.73	69.38	OE_27477|-2|92|5185	OE_27477|-2|92|5185			0	99	ATHPLVATYGLHGSVEETGPLFKR			missed K-R@23	-0.00154008	2579.35	645.844	2579.35	645.845	4	13	5.1.1.1500.14	14.919	902.6	832.8	14.93	0.1	252.879
1	275.17	275.17	74.03	70.73	69.38	OE_27477|-2|92|5185	OE_27477|-2|92|5185			0	95.18	ATHPLVATYGLHGSVEETGPLFKR			missed K-R@23	-0.0091783	2579.34	516.875	2579.35	516.877	5	10	4.1.1.1475.6	14.7836	2935.27	2340.78	14.81	0.1	491.444
1	275.17	275.17	74.03	70.73	69.38	OE_27477|-2|92|5185	OE_27477|-2|92|5185			0	88.66	ATHPLVATYGLHGSVEETGPLFKR			missed K-R@23	-0.00533596	2579.34	860.789	2579.35	860.79	3	9	4.1.1.1476.18	14.8328	891.14	846.41	14.81	0.1	128.971
1	275.17	275.17	74.03	70.73	69.38	OE_27477|-2|92|5185	OE_27477|-2|92|5185			0	99	DCSPHEHFLILGAK	Carbamidomethyl(C)@2			-0.00203659	1622.79	541.936	1622.79	541.936	3	18	4.1.1.1466.12	14.5038	18940.8	13106.3	14.55	0.09	1951.23
1	275.17	275.17	74.03	70.73	69.38	OE_27477|-2|92|5185	OE_27477|-2|92|5185			0	99	DCSPHEHFLILGAK	Carbamidomethyl(C)@2			-0.00393611	1622.78	406.703	1622.79	406.704	4	19	4.1.1.1468.2	14.5571	12216.6	11770.3	14.55	0.06	2331.53
1	275.17	275.17	74.03	70.73	69.38	OE_27477|-2|92|5185	OE_27477|-2|92|5185			0	99	DCSPHEHFLILGAK	Carbamidomethyl(C)@2			-0.00393611	1622.78	406.703	1622.79	406.704	4	16	4.1.1.1469.2	14.5889	12216.6	7446.2	14.55	0.06	949.502
1	275.17	275.17	74.03	70.73	69.38	OE_27477|-2|92|5185	OE_27477|-2|92|5185			0	99	DCSPHEHFLILGAK	Carbamidomethyl(C)@2			-0.00393611	1622.78	406.703	1622.79	406.704	4	14	4.1.1.1470.2	14.6203	12216.6	2579.93	14.55	0.06	322.316
1	275.17	275.17	74.03	70.73	69.38	OE_27477|-2|92|5185	OE_27477|-2|92|5185			0	99	DCSPHEHFLILGAK	Carbamidomethyl(C)@2			-0.00203659	1622.79	541.936	1622.79	541.936	3	11	4.1.1.1472.11	14.6931	18940.8	970.73	14.55	0.09	339.135
1	275.17	275.17	74.03	70.73	69.38	OE_27477|-2|92|5185	OE_27477|-2|92|5185			0	99	DETHPVTSNAAYHYNIK				-0.000933073	1958.91	490.735	1958.91	490.735	4	18	2.1.1.1350.6	11.1682	6405.03	4829.52	11.19	0.1	978.698
1	275.17	275.17	74.03	70.73	69.38	OE_27477|-2|92|5185	OE_27477|-2|92|5185			0	99	DETHPVTSNAAYHYNIK				-0.00174014	1958.91	653.977	1958.91	653.978	3	15	1.1.1.1320.17	11.25	4454.17	2342.05	11.2	0.06	371.843
1	275.17	275.17	74.03	70.73	69.38	OE_27477|-2|92|5185	OE_27477|-2|92|5185			0	67.71	DETHPVTSNAAYHYNIK				-0.00231885	1958.91	490.735	1958.91	490.735	4	8	3.1.1.1316.8	11.0999	12012.1	5320.88	11.16	0.06	734.782
1	275.17	275.17	74.03	70.73	69.38	OE_27477|-2|92|5185	OE_27477|-2|92|5185			0	56.53	DETHPVTSNAAYHYNIK				-0.00382487	1958.91	980.462	1958.91	980.463	2	8	3.1.1.1317.21	11.1523	875.71	851.74	11.16	0.06	83.6542
1	275.17	275.17	74.03	70.73	69.38	OE_27477|-2|92|5185	OE_27477|-2|92|5185			0	36.61	DETHPVTSNAAYHYNIK	Deamidated(N)@9			-0.00828338	1959.89	654.303	1959.9	654.306	3	8	3.1.1.1326.22	11.4267	824.24	715.42	11.44	0.1	241.104
1	275.17	275.17	74.03	70.73	69.38	OE_27477|-2|92|5185	OE_27477|-2|92|5185			0	99	DIEIFNIER				0.00256363	1147.59	574.802	1147.59	574.801	2	9	2.1.1.1566.6	18.0517	9423.97	4087.31	18.11	0.06	497.796
1	275.17	275.17	74.03	70.73	69.38	OE_27477|-2|92|5185	OE_27477|-2|92|5185			0	99	DIEIFNIER				0.00217964	1147.59	574.802	1147.59	574.801	2	10	3.1.1.1539.3	18.2089	21139.3	2118.02	18.11	0.06	389.384
1	275.17	275.17	74.03	70.73	69.38	OE_27477|-2|92|5185	OE_27477|-2|92|5185			0	99	DIEIFNIER				0.00343994	1147.59	574.803	1147.59	574.801	2	10	4.1.1.1581.5	18.1543	37017.6	17308.6	18.21	0.06	1256.81
1	275.17	275.17	74.03	70.73	69.38	OE_27477|-2|92|5185	OE_27477|-2|92|5185			0	99	DIEIFNIER				0.00108975	1147.59	574.802	1147.59	574.801	2	9	1.1.1.1534.4	18.0445	12000.2	4980.13	18.1	0.06	617.994
1	275.17	275.17	74.03	70.73	69.38	OE_27477|-2|92|5185	OE_27477|-2|92|5185			0	99	DIEIFNIER				0.00343994	1147.59	574.803	1147.59	574.801	2	10	4.1.1.1587.8	18.3518	37017.6	2359.91	18.21	0.06	529.043
1	275.17	275.17	74.03	70.73	69.38	OE_27477|-2|92|5185	OE_27477|-2|92|5185			0	69.36	DIEIFNIER				0.00217964	1147.59	574.802	1147.59	574.801	2	7	3.1.1.1533.5	18.0169	21139.3	3156.61	18.11	0.06	246.873
1	275.17	275.17	74.03	70.73	69.38	OE_27477|-2|92|5185	OE_27477|-2|92|5185			0	99	DITFDVHTNPDDDTVK				-0.00187133	1830.83	611.282	1830.83	611.283	3	12	2.1.1.1438.11	13.9765	2885.98	2215.45	14.02	0.1	548.069
1	275.17	275.17	74.03	70.73	69.38	OE_27477|-2|92|5185	OE_27477|-2|92|5185			0	96.41	DITFDVHTNPDDDTVK				-0.0017753	1830.83	611.282	1830.83	611.283	3	11	4.1.1.1453.15	14.0988	3284.08	1810.59	14.14	0.09	314.954
1	275.17	275.17	74.03	70.73	69.38	OE_27477|-2|92|5185	OE_27477|-2|92|5185			0	96.16	DITFDVHTNPDDDTVK				-0.00131354	1830.83	916.42	1830.83	916.421	2	8	1.1.1.1405.50	13.959	3030.19	1400.93	14.03	0.1	215.867
1	275.17	275.17	74.03	70.73	69.38	OE_27477|-2|92|5185	OE_27477|-2|92|5185			0	94.12	DITFDVHTNPDDDTVK				-0.00156651	1830.83	611.283	1830.83	611.283	3	8	3.1.1.1410.14	14.0977	16881.1	1648.55	13.99	0.06	391.64
1	275.17	275.17	74.03	70.73	69.38	OE_27477|-2|92|5185	OE_27477|-2|92|5185			0	93.12	DITFDVHTNPDDDTVK				-0.00156651	1830.83	611.283	1830.83	611.283	3	9	3.1.1.1409.21	14.0673	16881.1	3503.88	13.99	0.06	571.097
1	275.17	275.17	74.03	70.73	69.38	OE_27477|-2|92|5185	OE_27477|-2|92|5185			0	73.32	DITFDVHTNPDDDTVK				-0.00505319	1830.82	916.418	1830.83	916.421	2	7	2.1.1.1439.32	14.0204	870.4	860.05	14.03	0.1	117.628
1	275.17	275.17	74.03	70.73	69.38	OE_27477|-2|92|5185	OE_27477|-2|92|5185			0	36.44	DITFDVHTNPDDDTVK				-0.00197844	1830.83	611.282	1830.83	611.283	3	7	1.1.1.1410.18	14.1018	10069.8	1981.87	14.03	0.1	475.59
1	275.17	275.17	74.03	70.73	69.38	OE_27477|-2|92|5185	OE_27477|-2|92|5185			0	20.26	DITFDVHTNPDDDTVK				-0.00309245	1830.82	916.419	1830.83	916.421	2	6	3.1.1.1408.36	14.048	4820.65	1815.67	13.99	0.06	214.512
1	275.17	275.17	74.03	70.73	69.38	OE_27477|-2|92|5185	OE_27477|-2|92|5185			0	99	DITNEIAILFDWSTLTPETR				-0.00750137	2334.17	779.063	2334.17	779.065	3	15	3.1.1.1680.27	22.7281	6231.01	6110.49	22.72	0.07	829.578
1	275.17	275.17	74.03	70.73	69.38	OE_27477|-2|92|5185	OE_27477|-2|92|5185			0	94.51	DITNEIAILFDWSTLTPETR				0.001598	2334.18	779.066	2334.17	779.065	3	9	1.1.1.1681.17	22.7485	2589.61	2145.69	22.73	0.07	359.601
1	275.17	275.17	74.03	70.73	69.38	OE_27477|-2|92|5185	OE_27477|-2|92|5185			0	99	DLLLHDINFFIK				0.0010091	1486.82	496.614	1486.82	496.613	3	14	2.1.1.1666.3	21.253	8491.85	4150.41	21.31	0.06	364.972
1	275.17	275.17	74.03	70.73	69.38	OE_27477|-2|92|5185	OE_27477|-2|92|5185			0	99	DLLLHDINFFIK				0.00108959	1486.82	496.614	1486.82	496.613	3	18	3.1.1.1634.2	21.2497	24261.2	18308	21.28	0.06	2713.46
1	275.17	275.17	74.03	70.73	69.38	OE_27477|-2|92|5185	OE_27477|-2|92|5185			0	99	DLLLHDINFFIK				0.00225531	1486.82	496.614	1486.82	496.613	3	15	4.1.1.1682.2	21.3675	2735.7	2171.46	21.39	0.06	325.339
1	275.17	275.17	74.03	70.73	69.38	OE_27477|-2|92|5185	OE_27477|-2|92|5185			0	99	DVEDFER				1.35823e-05	908.388	455.201	908.388	455.201	2	8	3.1.1.1324.5	11.3524	4253.46	4100.05	11.35	0.09	863.789
1	275.17	275.17	74.03	70.73	69.38	OE_27477|-2|92|5185	OE_27477|-2|92|5185			0	97.38	DVEDFER				-3.90022e-05	908.387	455.201	908.388	455.201	2	8	1.1.1.1324.9	11.361	4341.3	4160.1	11.38	0.1	1198.18
1	275.17	275.17	74.03	70.73	69.38	OE_27477|-2|92|5185	OE_27477|-2|92|5185			0	95.84	DVEDFER				0.00183206	908.389	455.202	908.388	455.201	2	7	4.1.1.1376.8	11.6456	8731.76	781.22	11.51	0.1	163.183
1	275.17	275.17	74.03	70.73	69.38	OE_27477|-2|92|5185	OE_27477|-2|92|5185			0	60.63	DVEDFER				-0.00106216	908.386	455.2	908.388	455.201	2	6	5.1.1.1397.6	11.6405	406.84	352.68	11.62	0.1	237.167
1	275.17	275.17	74.03	70.73	69.38	OE_27477|-2|92|5185	OE_27477|-2|92|5185			0	33.17	DVEDFER				0.000935852	908.388	455.202	908.388	455.201	2	6	2.1.1.1354.10	11.296	4597.17	1261.25	11.38	0.1	298.086
1	275.17	275.17	74.03	70.73	69.38	OE_27477|-2|92|5185	OE_27477|-2|92|5185			0	17.62	DVEDFER				0.000935852	908.388	455.202	908.388	455.201	2	5	2.1.1.1360.3	11.4819	4597.17	588.17	11.38	0.1	210.006
1	275.17	275.17	74.03	70.73	69.38	OE_27477|-2|92|5185	OE_27477|-2|92|5185			0	93.81	DVETYDR				-0.000127117	896.387	449.201	896.388	449.201	2	7	3.1.1.1244.6	8.81657	4252.77	2652.1	8.77	0.06	458.768
1	275.17	275.17	74.03	70.73	69.38	OE_27477|-2|92|5185	OE_27477|-2|92|5185			0	74.59	DVETYDR				0.00190019	896.389	449.202	896.388	449.201	2	6	4.1.1.1297.4	9.13447	6796.03	281.11	8.97	0.06	117.53
1	275.17	275.17	74.03	70.73	69.38	OE_27477|-2|92|5185	OE_27477|-2|92|5185			0	71.99	DVETYDR				3.95559e-05	896.388	449.201	896.388	449.201	2	6	2.1.1.1277.3	8.84123	1993.14	1211.79	8.8	0.1	284.94
1	275.17	275.17	74.03	70.73	69.38	OE_27477|-2|92|5185	OE_27477|-2|92|5185			0	29.55	DVETYDRLTYIK			missed R-L@7	-0.00579173	1514.76	505.926	1514.76	505.928	3	7	4.1.1.1468.8	14.5638	2471.58	1925.25	14.59	0.09	440.166
1	275.17	275.17	74.03	70.73	69.38	OE_27477|-2|92|5185	OE_27477|-2|92|5185			0	99	EALPYLEK				0.00047055	961.512	481.764	961.512	481.763	2	9	4.1.1.1466.7	14.4988	34701.2	2346.85	14.39	0.06	305.636
1	275.17	275.17	74.03	70.73	69.38	OE_27477|-2|92|5185	OE_27477|-2|92|5185			0	99	EALPYLEK				-0.00100522	961.511	481.763	961.512	481.763	2	9	5.1.1.1486.3	14.4596	1186	840.47	14.49	0.1	177.027
1	275.17	275.17	74.03	70.73	69.38	OE_27477|-2|92|5185	OE_27477|-2|92|5185			0	99	EALPYLEK				-0.0017542	961.51	481.762	961.512	481.763	2	8	1.1.1.1413.7	14.1943	9157.11	6623.58	14.22	0.06	956.072
1	275.17	275.17	74.03	70.73	69.38	OE_27477|-2|92|5185	OE_27477|-2|92|5185			0	97.95	EALPYLEK				-0.00235978	961.51	481.762	961.512	481.763	2	8	2.1.1.1445.4	14.1925	7029.04	4712.66	14.25	0.1	693.966
1	275.17	275.17	74.03	70.73	69.38	OE_27477|-2|92|5185	OE_27477|-2|92|5185			0	92.26	EALPYLEK				0.00047055	961.512	481.764	961.512	481.763	2	7	4.1.1.1460.4	14.3056	34701.2	5141.39	14.39	0.06	273.216
1	275.17	275.17	74.03	70.73	69.38	OE_27477|-2|92|5185	OE_27477|-2|92|5185			0	91.24	EALPYLEK				-0.0017542	961.51	481.762	961.512	481.763	2	7	1.1.1.1413.8	14.1946	9157.11	6654.5	14.22	0.06	564.417
1	275.17	275.17	74.03	70.73	69.38	OE_27477|-2|92|5185	OE_27477|-2|92|5185			0	78.73	EALPYLEK				0.00047055	961.512	481.764	961.512	481.763	2	7	4.1.1.1467.6	14.5307	34701.2	1256.34	14.39	0.06	596.197
1	275.17	275.17	74.03	70.73	69.38	OE_27477|-2|92|5185	OE_27477|-2|92|5185			0	99	EIDQSLHIEPR				0.00270225	1335.68	446.234	1335.68	446.233	3	11	1.1.1.1356.4	12.3764	21623.3	15528.2	12.41	0.06	2584.05
1	275.17	275.17	74.03	70.73	69.38	OE_27477|-2|92|5185	OE_27477|-2|92|5185			0	96.37	EIDQSLHIEPR	Deamidated(Q)@4			0.000822249	1336.66	446.562	1336.66	446.561	3	9	4.1.1.1418.7	12.9775	1037.83	1028.46	13	0.09	443.643
1	275.17	275.17	74.03	70.73	69.38	OE_27477|-2|92|5185	OE_27477|-2|92|5185			0	81.82	EIDQSLHIEPR				0.00286191	1335.68	446.234	1335.68	446.233	3	8	3.1.1.1360.2	12.4948	36610.9	1873.41	12.37	0.06	587.924
1	275.17	275.17	74.03	70.73	69.38	OE_27477|-2|92|5185	OE_27477|-2|92|5185			0	75.18	EIDQSLHIEPR	Glu->pyro-Glu@N-term			0.000914699	1317.67	440.23	1317.67	440.23	3	7	3.1.1.1355.5	12.3377	4489.02	3236.97	12.37	0.1	350.891
1	275.17	275.17	74.03	70.73	69.38	OE_27477|-2|92|5185	OE_27477|-2|92|5185			0	70.64	EIDQSLHIEPR	Glu->pyro-Glu@N-term			-0.00215732	1317.67	440.229	1317.67	440.23	3	7	2.1.1.1388.3	12.3748	2548.74	1827.05	12.41	0.1	256.083
1	275.17	275.17	74.03	70.73	69.38	OE_27477|-2|92|5185	OE_27477|-2|92|5185			0	68.08	EIDQSLHIEPR				0.000982291	1335.68	446.234	1335.68	446.233	3	7	2.1.1.1393.2	12.5328	17663.5	1150.82	12.41	0.1	487.421
1	275.17	275.17	74.03	70.73	69.38	OE_27477|-2|92|5185	OE_27477|-2|92|5185			0	39.24	EIDQSLHIEPR				0.000982291	1335.68	446.234	1335.68	446.233	3	7	2.1.1.1387.3	12.3425	17663.5	4162.46	12.41	0.1	560.208
1	275.17	275.17	74.03	70.73	69.38	OE_27477|-2|92|5185	OE_27477|-2|92|5185			0	17.51	EIDQSLHIEPR				0.00286191	1335.68	446.234	1335.68	446.233	3	6	3.1.1.1354.2	12.3036	36610.9	7383.7	12.37	0.06	559.143
1	275.17	275.17	74.03	70.73	69.38	OE_27477|-2|92|5185	OE_27477|-2|92|5185			0	99	EKYYYIYENPEWHPR			missed K-Y@2	-0.00527553	2085.95	696.325	2085.96	696.327	3	10	4.1.1.1473.17	14.7309	2886.77	2040.22	14.77	0.06	250.108
1	275.17	275.17	74.03	70.73	69.38	OE_27477|-2|92|5185	OE_27477|-2|92|5185			0	95.93	EKYYYIYENPEWHPR			missed K-Y@2	-0.00602609	2085.95	522.495	2085.96	522.497	4	9	4.1.1.1474.6	14.7517	1882.26	1654.65	14.77	0.06	218.25
1	275.17	275.17	74.03	70.73	69.38	OE_27477|-2|92|5185	OE_27477|-2|92|5185			0	99	ELEAPVGK				0.00324702	841.458	421.736	841.455	421.735	2	10	4.1.1.1343.2	10.594	22729.2	14492	10.65	0.1	1327.95
1	275.17	275.17	74.03	70.73	69.38	OE_27477|-2|92|5185	OE_27477|-2|92|5185			0	98.58	ELEAPVGK				0.00208105	841.457	421.736	841.455	421.735	2	8	3.1.1.1296.6	10.4629	14328.2	6503.16	10.4	0.09	875.632
1	275.17	275.17	74.03	70.73	69.38	OE_27477|-2|92|5185	OE_27477|-2|92|5185			0	98.18	ELEAPVGK				0.00101371	841.455	421.735	841.455	421.735	2	9	2.1.1.1326.3	10.4008	6263.2	4450.89	10.43	0.1	854.375
1	275.17	275.17	74.03	70.73	69.38	OE_27477|-2|92|5185	OE_27477|-2|92|5185			0	92.52	ELEAPVGK				-0.000989236	841.453	421.734	841.455	421.735	2	8	1.1.1.1294.4	10.4059	8971.25	5106.45	10.46	0.1	887
1	275.17	275.17	74.03	70.73	69.38	OE_27477|-2|92|5185	OE_27477|-2|92|5185			0	72.21	ELEAPVGK	Glu->pyro-Glu@N-term			0.000528149	823.444	412.729	823.444	412.729	2	8	2.1.1.1326.2	10.3985	725.8	529.28	10.43	0.1	214.501
1	275.17	275.17	74.03	70.73	69.38	OE_27477|-2|92|5185	OE_27477|-2|92|5185			0	54.24	ELEAPVGK				-0.000989236	841.453	421.734	841.455	421.735	2	6	1.1.1.1300.5	10.5981	8971.25	445.83	10.46	0.1	246.123
1	275.17	275.17	74.03	70.73	69.38	OE_27477|-2|92|5185	OE_27477|-2|92|5185			0	97.32	EPAFMYYK				0.00193574	1047.48	524.745	1047.47	524.744	2	7	1.1.1.1438.3	14.9886	6475.75	4790.85	15.02	0.1	936.288
1	275.17	275.17	74.03	70.73	69.38	OE_27477|-2|92|5185	OE_27477|-2|92|5185			0	88.77	EPAFMYYK	Oxidation(M)@5			0.000314543	1063.47	532.742	1063.47	532.742	2	7	4.1.1.1431.11	13.397	798.26	775.89	13.41	0.1	191.98
1	275.17	275.17	74.03	70.73	69.38	OE_27477|-2|92|5185	OE_27477|-2|92|5185			0	25.32	EPAFMYYK				0.00180657	1047.48	524.745	1047.47	524.744	2	6	4.1.1.1487.5	15.1667	1950.89	1565.4	15.19	0.1	244.083
1	275.17	275.17	74.03	70.73	69.38	OE_27477|-2|92|5185	OE_27477|-2|92|5185			0	99	EPNTQVGTYVWTMFK				-0.000779677	1799.85	900.934	1799.86	900.935	2	14	3.1.1.1598.21	20.1166	6416.29	5893.11	20.13	0.1	300.076
1	275.17	275.17	74.03	70.73	69.38	OE_27477|-2|92|5185	OE_27477|-2|92|5185			0	99	EPNTQVGTYVWTMFK				0.00355903	1799.86	900.937	1799.86	900.935	2	14	4.1.1.1646.7	20.2344	3673.37	3416.18	20.24	0.1	209.72
1	275.17	275.17	74.03	70.73	69.38	OE_27477|-2|92|5185	OE_27477|-2|92|5185			0	99	EPNTQVGTYVWTMFK				0.000834362	1799.86	900.935	1799.86	900.935	2	10	1.1.1.1598.16	20.1039	2813.01	2325.36	20.14	0.1	147.552
1	275.17	275.17	74.03	70.73	69.38	OE_27477|-2|92|5185	OE_27477|-2|92|5185			0	99	EPSETLFDEYYR				0.00151062	1547.68	774.847	1547.68	774.846	2	11	3.1.1.1492.23	16.7185	12788	8046.84	16.76	0.06	1016.24
1	275.17	275.17	74.03	70.73	69.38	OE_27477|-2|92|5185	OE_27477|-2|92|5185			0	99	EPSETLFDEYYR				-0.000262738	1547.68	774.846	1547.68	774.846	2	11	4.1.1.1545.14	17.0194	13483.8	1176.75	16.9	0.09	195.129
1	275.17	275.17	74.03	70.73	69.38	OE_27477|-2|92|5185	OE_27477|-2|92|5185			0	99	EPSETLFDEYYR				-0.000262738	1547.68	774.846	1547.68	774.846	2	11	4.1.1.1539.21	16.8348	13483.8	6128	16.9	0.09	509.229
1	275.17	275.17	74.03	70.73	69.38	OE_27477|-2|92|5185	OE_27477|-2|92|5185			0	99	EPSETLFDEYYR				0.000479077	1547.68	774.846	1547.68	774.846	2	12	1.1.1.1496.27	16.8405	7425.01	4129.57	16.79	0.1	559.633
1	275.17	275.17	74.03	70.73	69.38	OE_27477|-2|92|5185	OE_27477|-2|92|5185			0	99	EVFAELLK				0.00188949	947.535	474.775	947.533	474.774	2	8	3.1.1.1508.2	17.2161	25736.8	12823.7	17.27	0.06	971.415
1	275.17	275.17	74.03	70.73	69.38	OE_27477|-2|92|5185	OE_27477|-2|92|5185			0	99	EVFAELLK	Glu->pyro-Glu@N-term			0.00055087	929.523	465.769	929.522	465.768	2	8	4.1.1.1558.2	17.4182	929.4	897.47	17.44	0.09	90.7527
1	275.17	275.17	74.03	70.73	69.38	OE_27477|-2|92|5185	OE_27477|-2|92|5185			0	98.63	EVFAELLK				0.00150127	947.534	474.774	947.533	474.774	2	7	2.1.1.1541.3	17.2511	11602	5132.55	17.31	0.06	510.288
1	275.17	275.17	74.03	70.73	69.38	OE_27477|-2|92|5185	OE_27477|-2|92|5185			0	98.49	EVFAELLK				0.000305356	947.533	474.774	947.533	474.774	2	9	4.1.1.1557.3	17.3867	17156.6	9650.04	17.44	0.09	1168.02
1	275.17	275.17	74.03	70.73	69.38	OE_27477|-2|92|5185	OE_27477|-2|92|5185			0	98.4	EVFAELLK				0.00241885	947.535	474.775	947.533	474.774	2	7	1.1.1.1509.2	17.2449	11271	6872.17	17.3	0.1	727.807
1	275.17	275.17	74.03	70.73	69.38	OE_27477|-2|92|5185	OE_27477|-2|92|5185			0	17.05	EVFAELLK	Glu->pyro-Glu@N-term			0.0033519	929.526	465.77	929.522	465.768	2	4	3.1.1.1509.2	17.2483	1529.25	1421.15	17.27	0.1	93.1269
1	275.17	275.17	74.03	70.73	69.38	OE_27477|-2|92|5185	OE_27477|-2|92|5185			0	38.11	EVKEIDQSLHIEPR			missed K-E@3	0.00309998	1691.89	423.979	1691.88	423.978	4	8	5.1.1.1434.3	12.8029	515.8	493.36	12.8	0.1	288.825
1	275.17	275.17	74.03	70.73	69.38	OE_27477|-2|92|5185	OE_27477|-2|92|5185			0	17.1	EVKEIDQSLHIEPR			missed K-E@3	0.0085491	1691.89	564.972	1691.88	564.969	3	6	5.1.1.1434.11	12.8136	502.76	450.38	12.8	0.1	220.585
1	275.17	275.17	74.03	70.73	69.38	OE_27477|-2|92|5185	OE_27477|-2|92|5185			0	99	EYFHETLGTGLK				-0.00130592	1393.69	697.851	1393.69	697.851	2	19	4.1.1.1443.25	13.7853	5501.06	5187.55	13.79	0.06	1054.61
1	275.17	275.17	74.03	70.73	69.38	OE_27477|-2|92|5185	OE_27477|-2|92|5185			0	99	EYFHETLGTGLK				4.37264e-05	1393.69	465.57	1393.69	465.57	3	14	3.1.1.1395.6	13.6112	24286.5	20783.8	13.58	0.06	3482.51
1	275.17	275.17	74.03	70.73	69.38	OE_27477|-2|92|5185	OE_27477|-2|92|5185			0	99	EYFHETLGTGLK	Glu->pyro-Glu@N-term			-0.000993031	1375.68	459.566	1375.68	459.566	3	10	2.1.1.1427.4	13.6191	1292.98	1280.37	13.62	0.06	236.372
1	275.17	275.17	74.03	70.73	69.38	OE_27477|-2|92|5185	OE_27477|-2|92|5185			0	98.21	EYFHETLGTGLK				0.00127469	1393.69	465.57	1393.69	465.57	3	10	2.1.1.1426.2	13.5847	11434.6	7518.7	13.62	0.1	1008.59
1	275.17	275.17	74.03	70.73	69.38	OE_27477|-2|92|5185	OE_27477|-2|92|5185			0	94.31	EYFHETLGTGLK	Glu->pyro-Glu@N-term			-0.00141212	1375.68	459.566	1375.68	459.566	3	8	4.1.1.1444.4	13.798	1534.85	1505.83	13.79	0.06	180.862
1	275.17	275.17	74.03	70.73	69.38	OE_27477|-2|92|5185	OE_27477|-2|92|5185			0	91.44	EYFHETLGTGLK				-0.0015554	1393.69	465.569	1393.69	465.57	3	9	1.1.1.1394.3	13.5867	13472.1	8682.81	13.62	0.1	1536.45
1	275.17	275.17	74.03	70.73	69.38	OE_27477|-2|92|5185	OE_27477|-2|92|5185			0	36.44	EYFHETLGTGLK	Glu->pyro-Glu@N-term			-0.00296015	1375.67	459.565	1375.68	459.566	3	6	1.1.1.1395.6	13.6198	1363.51	1356.48	13.62	0.1	248.395
1	275.17	275.17	74.03	70.73	69.38	OE_27477|-2|92|5185	OE_27477|-2|92|5185			0	99	EYVYEYVGK				0.00107976	1148.54	575.277	1148.54	575.277	2	10	4.1.1.1443.19	13.7793	7474.4	4567.32	13.82	0.06	497.588
1	275.17	275.17	74.03	70.73	69.38	OE_27477|-2|92|5185	OE_27477|-2|92|5185			0	99	EYVYEYVGK				-0.000314094	1148.54	575.277	1148.54	575.277	2	11	2.1.1.1427.11	13.6261	7258.68	4261.99	13.68	0.06	643.324
1	275.17	275.17	74.03	70.73	69.38	OE_27477|-2|92|5185	OE_27477|-2|92|5185			0	98.33	EYVYEYVGK				-0.000695023	1148.54	575.276	1148.54	575.277	2	9	1.1.1.1395.25	13.6262	9634.66	5065.96	13.68	0.06	596.476
1	275.17	275.17	74.03	70.73	69.38	OE_27477|-2|92|5185	OE_27477|-2|92|5185			0	94.23	EYVYEYVGK				-0.000695023	1148.54	575.276	1148.54	575.277	2	8	1.1.1.1401.12	13.814	9634.66	564.98	13.68	0.06	421.496
1	275.17	275.17	74.03	70.73	69.38	OE_27477|-2|92|5185	OE_27477|-2|92|5185			0	93.78	EYVYEYVGK				0.00107976	1148.54	575.277	1148.54	575.277	2	9	4.1.1.1449.11	13.9633	7474.4	504.42	13.82	0.06	322.696
1	275.17	275.17	74.03	70.73	69.38	OE_27477|-2|92|5185	OE_27477|-2|92|5185			0	21.06	EYVYEYVGK				-0.000314094	1148.54	575.277	1148.54	575.277	2	6	2.1.1.1433.8	13.8112	7258.68	475.01	13.68	0.06	343.408
1	275.17	275.17	74.03	70.73	69.38	OE_27477|-2|92|5185	OE_27477|-2|92|5185			0	99	FQELVGPDK				0.00529235	1031.53	516.774	1031.53	516.772	2	10	3.1.1.1361.7	12.5298	4452.08	4286.06	12.55	0.19	1268.51
1	275.17	275.17	74.03	70.73	69.38	OE_27477|-2|92|5185	OE_27477|-2|92|5185			0	98.74	FQELVGPDK				0.00529235	1031.53	516.774	1031.53	516.772	2	9	3.1.1.1360.6	12.4975	4452.08	3242.95	12.55	0.19	672.069
1	275.17	275.17	74.03	70.73	69.38	OE_27477|-2|92|5185	OE_27477|-2|92|5185			0	98.33	FQELVGPDK				0.00174214	1031.53	516.773	1031.53	516.772	2	9	2.1.1.1394.9	12.5698	2448.4	2326.2	12.59	0.22	621.117
1	275.17	275.17	74.03	70.73	69.38	OE_27477|-2|92|5185	OE_27477|-2|92|5185			0	97.27	FQELVGPDK				0.00591779	1031.53	516.775	1031.53	516.772	2	10	1.1.1.1362.5	12.5684	2527.14	2526	12.59	0.19	756.267
1	275.17	275.17	74.03	70.73	69.38	OE_27477|-2|92|5185	OE_27477|-2|92|5185			0	94.76	FQELVGPDK				0.00591779	1031.53	516.775	1031.53	516.772	2	11	1.1.1.1361.5	12.5384	2527.14	2080.9	12.59	0.19	791.323
1	275.17	275.17	74.03	70.73	69.38	OE_27477|-2|92|5185	OE_27477|-2|92|5185			0	22.39	FQELVGPDK				0.00591779	1031.53	516.775	1031.53	516.772	2	7	1.1.1.1361.6	12.5394	2527.14	2098.78	12.59	0.19	502.434
1	275.17	275.17	74.03	70.73	69.38	OE_27477|-2|92|5185	OE_27477|-2|92|5185			0	99	FVETGTEEEK				0.00223519	1167.53	584.773	1167.53	584.772	2	12	1.1.1.1256.18	9.2175	5887.16	4620.41	9.19	0.06	829.657
1	275.17	275.17	74.03	70.73	69.38	OE_27477|-2|92|5185	OE_27477|-2|92|5185			0	99	FVETGTEEEK				0.0025862	1167.53	584.773	1167.53	584.772	2	12	2.1.1.1286.9	9.14173	4689.31	3341.62	9.18	0.06	708.375
1	275.17	275.17	74.03	70.73	69.38	OE_27477|-2|92|5185	OE_27477|-2|92|5185			0	99	FVETGTEEEK				0.000523693	1167.53	584.772	1167.53	584.772	2	12	3.1.1.1254.10	9.14188	10714.5	10249.8	9.15	0.06	2386
1	275.17	275.17	74.03	70.73	69.38	OE_27477|-2|92|5185	OE_27477|-2|92|5185			0	97.22	FVETGTEEEK				0.00223519	1167.53	584.773	1167.53	584.772	2	10	1.1.1.1254.6	9.14867	5887.16	3896.35	9.19	0.06	392.283
1	275.17	275.17	74.03	70.73	69.38	OE_27477|-2|92|5185	OE_27477|-2|92|5185			0	99	FVETGTEEEKGTYK			missed K-G@10	-0.00933314	1616.75	539.923	1616.76	539.926	3	13	3.1.1.1267.12	9.55835	687.68	668.63	9.54	0.13	479.128
1	275.17	275.17	74.03	70.73	69.38	OE_27477|-2|92|5185	OE_27477|-2|92|5185			0	99	FVETGTEEEKGTYKEVFAELLK			missed K-G@10; missed K-E@14	4.54583e-05	2546.28	637.577	2546.28	637.577	4	11	6.1.1.1595.2	17.9437	574.2	567.35	17.94	0.1	186.502
1	275.17	275.17	74.03	70.73	69.38	OE_27477|-2|92|5185	OE_27477|-2|92|5185			0	99	FYGEDPR				0.0011099	882.388	442.201	882.387	442.201	2	9	3.1.1.1294.5	10.4001	9495.63	6468.33	10.43	0.09	1062.05
1	275.17	275.17	74.03	70.73	69.38	OE_27477|-2|92|5185	OE_27477|-2|92|5185			0	98.02	FYGEDPR				0.00060351	882.388	442.201	882.387	442.201	2	6	4.1.1.1344.3	10.6292	1513.96	1106.85	10.66	0.1	198.118
1	275.17	275.17	74.03	70.73	69.38	OE_27477|-2|92|5185	OE_27477|-2|92|5185			0	59.73	FYGEDPR				-0.000930282	882.386	442.2	882.387	442.201	2	6	1.1.1.1294.6	10.4072	5914.04	1721.56	10.47	0.1	229.724
1	275.17	275.17	74.03	70.73	69.38	OE_27477|-2|92|5185	OE_27477|-2|92|5185			0	16.61	FYGEDPR				-0.000930282	882.386	442.2	882.387	442.201	2	5	1.1.1.1300.9	10.6021	5914.04	534.83	10.47	0.1	212.303
1	275.17	275.17	74.03	70.73	69.38	OE_27477|-2|92|5185	OE_27477|-2|92|5185			0	99	GDVSPTHSLWSYFGR				-0.00507978	1707.8	854.905	1707.8	854.908	2	11	2.1.1.1561.13	17.9019	2252.21	2091.34	17.89	0.06	199.976
1	275.17	275.17	74.03	70.73	69.38	OE_27477|-2|92|5185	OE_27477|-2|92|5185			0	99	GDVSPTHSLWSYFGR				0.00162385	1707.8	570.275	1707.8	570.274	3	15	3.1.1.1526.5	17.7943	17571.2	5009.06	17.86	0.1	513.928
1	275.17	275.17	74.03	70.73	69.38	OE_27477|-2|92|5185	OE_27477|-2|92|5185			0	99	GDVSPTHSLWSYFGR				-0.00101462	1707.8	854.907	1707.8	854.908	2	13	3.1.1.1528.28	17.8713	4760.1	4593.39	17.86	0.1	355.596
1	275.17	275.17	74.03	70.73	69.38	OE_27477|-2|92|5185	OE_27477|-2|92|5185			0	99	GDVSPTHSLWSYFGR				-0.00196751	1707.8	570.273	1707.8	570.274	3	19	4.1.1.1575.2	17.9592	9476.94	4426.02	18.02	0.06	477.581
1	275.17	275.17	74.03	70.73	69.38	OE_27477|-2|92|5185	OE_27477|-2|92|5185			0	99	GDVSPTHSLWSYFGR				0.00162385	1707.8	570.275	1707.8	570.274	3	10	3.1.1.1532.5	17.9862	17571.2	1318.44	17.86	0.1	259.085
1	275.17	275.17	74.03	70.73	69.38	OE_27477|-2|92|5185	OE_27477|-2|92|5185			0	99	GDVSPTHSLWSYFGR				-0.00196751	1707.8	570.273	1707.8	570.274	3	11	4.1.1.1582.8	18.1888	9476.94	406.23	18.02	0.06	91.9242
1	275.17	275.17	74.03	70.73	69.38	OE_27477|-2|92|5185	OE_27477|-2|92|5185			0	99	GDVSPTHSLWSYFGR				-0.00107453	1707.8	854.907	1707.8	854.908	2	10	1.1.1.1528.27	17.8672	2994.5	2846.71	17.88	0.1	287.554
1	275.17	275.17	74.03	70.73	69.38	OE_27477|-2|92|5185	OE_27477|-2|92|5185			0	99	GLPLHIR				0.00218019	804.499	403.257	804.497	403.256	2	7	4.1.1.1418.2	12.9725	12666.3	3566.35	13.03	0.06	285.611
1	275.17	275.17	74.03	70.73	69.38	OE_27477|-2|92|5185	OE_27477|-2|92|5185			0	89.87	GLPLHIR				-0.00142113	804.496	403.255	804.497	403.256	2	7	2.1.1.1400.2	12.7553	4088.26	2313.1	12.81	0.1	330.766
1	275.17	275.17	74.03	70.73	69.38	OE_27477|-2|92|5185	OE_27477|-2|92|5185			0	63.41	GLPLHIR				-0.000952495	804.496	403.255	804.497	403.256	2	6	3.1.1.1370.2	12.8126	9126.85	2914.77	12.75	0.06	270.962
1	275.17	275.17	74.03	70.73	69.38	OE_27477|-2|92|5185	OE_27477|-2|92|5185			0	99	GLPLHIREPSETLFDEYYR			missed R-E@7	-0.00634655	2334.16	584.547	2334.16	584.548	4	14	4.1.1.1556.11	17.3629	8461.13	7630.57	17.35	0.06	1565.34
1	275.17	275.17	74.03	70.73	69.38	OE_27477|-2|92|5185	OE_27477|-2|92|5185			0	99	GLPLHIREPSETLFDEYYR			missed R-E@7	-0.00634655	2334.16	584.547	2334.16	584.548	4	13	4.1.1.1557.10	17.3951	8461.13	4934.29	17.35	0.06	600.68
1	275.17	275.17	74.03	70.73	69.38	OE_27477|-2|92|5185	OE_27477|-2|92|5185			0	99	GLPLHIREPSETLFDEYYR			missed R-E@7	-0.00255676	2334.16	779.061	2334.16	779.062	3	12	5.1.1.1579.12	17.4441	971.01	915.27	17.46	0.13	207.707
1	275.17	275.17	74.03	70.73	69.38	OE_27477|-2|92|5185	OE_27477|-2|92|5185			0	98.83	GLPLHIREPSETLFDEYYR			missed R-E@7	-0.00634655	2334.16	584.547	2334.16	584.548	4	10	4.1.1.1559.4	17.4542	8461.13	971	17.35	0.06	302.119
1	275.17	275.17	74.03	70.73	69.38	OE_27477|-2|92|5185	OE_27477|-2|92|5185			0	97.87	GQYLVFK				-0.0012681	853.468	427.741	853.47	427.742	2	9	2.1.1.1463.2	14.7643	5736.37	4871.43	14.79	0.06	957.885
1	275.17	275.17	74.03	70.73	69.38	OE_27477|-2|92|5185	OE_27477|-2|92|5185			0	96.9	GQYLVFK				0.000678256	853.47	427.743	853.47	427.742	2	9	4.1.1.1479.4	14.9097	20906.3	11453.2	14.96	0.06	1105.57
1	275.17	275.17	74.03	70.73	69.38	OE_27477|-2|92|5185	OE_27477|-2|92|5185			0	96.82	GQYLVFK				0.000678256	853.47	427.743	853.47	427.742	2	7	4.1.1.1485.2	15.0984	20906.3	904.43	14.96	0.06	188.851
1	275.17	275.17	74.03	70.73	69.38	OE_27477|-2|92|5185	OE_27477|-2|92|5185			0	96.78	GQYLVFK				0.00115648	853.471	427.743	853.47	427.742	2	8	3.1.1.1429.2	14.6953	10685.3	7189.42	14.73	0.1	997.964
1	275.17	275.17	74.03	70.73	69.38	OE_27477|-2|92|5185	OE_27477|-2|92|5185			0	79.63	GQYLVFK	Deamidated(Q)@2			0.00389997	854.458	428.236	854.454	428.234	2	6	4.1.1.1493.3	15.3527	580.62	550.7	15.38	0.13	156.439
1	275.17	275.17	74.03	70.73	69.38	OE_27477|-2|92|5185	OE_27477|-2|92|5185			0	95.95	GVWEHTVEQK				0.000324625	1211.59	404.872	1211.59	404.872	3	9	2.1.1.1330.2	10.5248	5021.6	4428.51	10.55	0.06	1142.84
1	275.17	275.17	74.03	70.73	69.38	OE_27477|-2|92|5185	OE_27477|-2|92|5185			0	95.25	GVWEHTVEQK				-0.000698142	1211.59	404.872	1211.59	404.872	3	9	3.1.1.1296.2	10.4603	9970.44	7472.97	10.49	0.06	1490.09
1	275.17	275.17	74.03	70.73	69.38	OE_27477|-2|92|5185	OE_27477|-2|92|5185			0	76.46	GVWEHTVEQK				-0.00115727	1211.59	404.871	1211.59	404.872	3	8	1.1.1.1297.3	10.5006	5522.71	3150.91	10.56	0.09	627.209
1	275.17	275.17	74.03	70.73	69.38	OE_27477|-2|92|5185	OE_27477|-2|92|5185			0	98.96	HDMSFFLPTEIGLPFYLEYK	Oxidation(M)@3			-0.00317096	2462.18	821.735	2462.19	821.736	3	12	4.1.1.1725.9	22.6929	645.46	615.49	22.68	0.07	331.662
1	275.17	275.17	74.03	70.73	69.38	OE_27477|-2|92|5185	OE_27477|-2|92|5185			0	99	HIYFPWVHHVEDLHVNNPENK				-0.00311953	2623.27	656.824	2623.27	656.825	4	13	4.1.1.1492.7	15.3289	5528.24	2801.46	15.38	0.1	452.096
1	275.17	275.17	74.03	70.73	69.38	OE_27477|-2|92|5185	OE_27477|-2|92|5185			0	99	HIYFPWVHHVEDLHVNNPENK				-0.000162562	2623.27	656.825	2623.27	656.825	4	8	3.1.1.1447.23	15.2848	9449.97	1874.48	15.14	0.13	449.836
1	275.17	275.17	74.03	70.73	69.38	OE_27477|-2|92|5185	OE_27477|-2|92|5185			0	91.19	HIYFPWVHHVEDLHVNNPENK				-0.00284209	2623.27	656.825	2623.27	656.825	4	8	1.1.1.1442.32	15.1262	5739.69	4167.97	15.17	0.1	972.391
1	275.17	275.17	74.03	70.73	69.38	OE_27477|-2|92|5185	OE_27477|-2|92|5185			0	87.61	HIYFPWVHHVEDLHVNNPENK				-0.00311953	2623.27	656.824	2623.27	656.825	4	9	4.1.1.1498.9	15.5207	5528.24	1353.82	15.38	0.1	243.748
1	275.17	275.17	74.03	70.73	69.38	OE_27477|-2|92|5185	OE_27477|-2|92|5185			0	85.9	HIYFPWVHHVEDLHVNNPENK				-0.00511629	2623.27	525.661	2623.27	525.662	5	9	4.1.1.1495.6	15.4209	6303.33	5451.12	15.38	0.1	401.179
1	275.17	275.17	74.03	70.73	69.38	OE_27477|-2|92|5185	OE_27477|-2|92|5185			0	38.12	HIYFPWVHHVEDLHVNNPENK				-0.00516009	2623.27	656.824	2623.27	656.825	4	9	2.1.1.1475.20	15.1596	3491.18	2412.17	15.21	0.13	887.21
1	275.17	275.17	74.03	70.73	69.38	OE_27477|-2|92|5185	OE_27477|-2|92|5185			0	99	HNYIIETVK				0.00256617	1115.6	558.807	1115.6	558.806	2	15	4.1.1.1392.11	12.1603	36321.3	21214.4	12.21	0.06	1413.3
1	275.17	275.17	74.03	70.73	69.38	OE_27477|-2|92|5185	OE_27477|-2|92|5185			0	99	HNYIIETVK				-0.000563822	1115.6	558.806	1115.6	558.806	2	15	2.1.1.1374.13	11.9389	8580.88	6966.48	11.96	0.1	1300.24
1	275.17	275.17	74.03	70.73	69.38	OE_27477|-2|92|5185	OE_27477|-2|92|5185			0	99	HNYIIETVK				-0.000563822	1115.6	558.806	1115.6	558.806	2	14	2.1.1.1375.17	11.9739	8580.88	8409.94	11.96	0.1	390.851
1	275.17	275.17	74.03	70.73	69.38	OE_27477|-2|92|5185	OE_27477|-2|92|5185			0	99	HNYIIETVK				0.00256617	1115.6	558.807	1115.6	558.806	2	14	4.1.1.1392.12	12.1616	36321.3	21984.3	12.21	0.06	1715.91
1	275.17	275.17	74.03	70.73	69.38	OE_27477|-2|92|5185	OE_27477|-2|92|5185			0	99	HNYIIETVK				-0.00202659	1115.6	558.805	1115.6	558.806	2	15	1.1.1.1342.20	11.9428	8672.52	7516.87	11.96	0.06	1712.73
1	275.17	275.17	74.03	70.73	69.38	OE_27477|-2|92|5185	OE_27477|-2|92|5185			0	99	HNYIIETVK				0.00134115	1115.6	558.807	1115.6	558.806	2	15	3.1.1.1340.11	11.868	23634.4	14903.7	11.92	0.06	1785.97
1	275.17	275.17	74.03	70.73	69.38	OE_27477|-2|92|5185	OE_27477|-2|92|5185			0	99	HYNFLEYSMLSEYTTLYR				-0.00513497	2329.07	777.363	2329.07	777.365	3	18	3.1.1.1610.11	20.4921	5459.58	3079.08	20.54	0.06	401.121
1	275.17	275.17	74.03	70.73	69.38	OE_27477|-2|92|5185	OE_27477|-2|92|5185			0	99	HYNFLEYSMLSEYTTLYR	Oxidation(M)@9			-0.00234316	2345.07	782.696	2345.07	782.696	3	17	4.1.1.1606.4	18.9489	4098.17	2816.72	19	0.1	395.678
1	275.17	275.17	74.03	70.73	69.38	OE_27477|-2|92|5185	OE_27477|-2|92|5185			0	99	HYNFLEYSMLSEYTTLYR				0.00373117	2329.08	777.366	2329.07	777.365	3	20	4.1.1.1659.4	20.6413	4883.62	3798.56	20.68	0.1	453.139
1	275.17	275.17	74.03	70.73	69.38	OE_27477|-2|92|5185	OE_27477|-2|92|5185			0	99	HYNFLEYSMLSEYTTLYR				-0.00281184	2329.07	777.364	2329.07	777.365	3	13	1.1.1.1610.10	20.4792	2529.36	1394.83	20.53	0.06	291.258
1	275.17	275.17	74.03	70.73	69.38	OE_27477|-2|92|5185	OE_27477|-2|92|5185			0	99	ICFHGSAK	Carbamidomethyl(C)@2			-0.00343746	918.435	460.225	918.438	460.226	2	9	3.1.1.1232.5	8.43758	1054.55	887.22	8.46	0.1	273.604
1	275.17	275.17	74.03	70.73	69.38	OE_27477|-2|92|5185	OE_27477|-2|92|5185			0	91.23	ICFHGSAK	Carbamidomethyl(C)@2			-0.0107257	918.427	460.221	918.438	460.226	2	7	2.1.1.1267.3	8.52125	346.66	333.82	8.51	0.29	132.278
1	275.17	275.17	74.03	70.73	69.38	OE_27477|-2|92|5185	OE_27477|-2|92|5185			0	99	ICGLCGDYNMNK	Carbamidomethyl(C)@2; Carbamidomethyl(C)@5; Oxidation(M)@10			-0.00121621	1459.59	730.801	1459.59	730.802	2	14	4.1.1.1384.9	11.9148	1349.37	1310.89	11.92	0.06	239.725
1	275.17	275.17	74.03	70.73	69.38	OE_27477|-2|92|5185	OE_27477|-2|92|5185			0	99	IEILPITADTEPIVR				0.00258293	1678.95	840.484	1678.95	840.483	2	15	1.1.1.1571.16	19.2376	10306.6	6978.22	19.28	0.06	842.147
1	275.17	275.17	74.03	70.73	69.38	OE_27477|-2|92|5185	OE_27477|-2|92|5185			0	99	IEILPITADTEPIVR				0.000877106	1678.95	840.483	1678.95	840.483	2	13	2.1.1.1603.9	19.2445	6244.58	4178.43	19.29	0.06	527.587
1	275.17	275.17	74.03	70.73	69.38	OE_27477|-2|92|5185	OE_27477|-2|92|5185			0	99	IEILPITADTEPIVR				0.00131208	1678.95	560.658	1678.95	560.657	3	15	3.1.1.1571.5	19.2358	6658.77	4550.54	19.27	0.1	862.516
1	275.17	275.17	74.03	70.73	69.38	OE_27477|-2|92|5185	OE_27477|-2|92|5185			0	99	IEILPITADTEPIVR				-0.00333665	1678.95	840.481	1678.95	840.483	2	17	4.1.1.1618.13	19.3383	31677.6	18201.3	19.38	0.06	1270.91
1	275.17	275.17	74.03	70.73	69.38	OE_27477|-2|92|5185	OE_27477|-2|92|5185			0	99	IEILPITADTEPIVR				-0.00333665	1678.95	840.481	1678.95	840.483	2	13	4.1.1.1624.9	19.5328	31677.6	968.94	19.38	0.06	157.088
1	275.17	275.17	74.03	70.73	69.38	OE_27477|-2|92|5185	OE_27477|-2|92|5185			0	77.29	IEILPITADTEPIVR				0.00185493	1678.95	840.484	1678.95	840.483	2	7	3.1.1.1577.20	19.442	15772.1	578.44	19.27	0.1	194.983
1	275.17	275.17	74.03	70.73	69.38	OE_27477|-2|92|5185	OE_27477|-2|92|5185			0	99	IFYDGQGIFVQVAPYYR				-0.000955434	2035.02	1018.52	2035.02	1018.52	2	13	3.1.1.1600.13	20.1806	2439.69	2259.91	20.19	0.1	136.668
1	275.17	275.17	74.03	70.73	69.38	OE_27477|-2|92|5185	OE_27477|-2|92|5185			0	99	IFYDGQGIFVQVAPYYR				0.00413468	2035.03	1018.52	2035.02	1018.52	2	17	4.1.1.1648.7	20.3017	3954.69	3827.57	20.31	0.06	217.213
1	275.17	275.17	74.03	70.73	69.38	OE_27477|-2|92|5185	OE_27477|-2|92|5185			0	99	IFYDGQGIFVQVAPYYR				-0.000136355	2035.02	1018.52	2035.02	1018.52	2	13	1.1.1.1600.16	20.1694	1615.43	1424.64	20.21	0.1	109.766
1	275.17	275.17	74.03	70.73	69.38	OE_27477|-2|92|5185	OE_27477|-2|92|5185			0	98.97	IFYDGQGIFVQVAPYYR				0.00235801	2035.02	679.348	2035.02	679.347	3	10	1.1.1.1603.5	20.25	3244.07	1763.77	20.21	0.1	282.731
1	275.17	275.17	74.03	70.73	69.38	OE_27477|-2|92|5185	OE_27477|-2|92|5185			0	99	IGVTPANR				0.00179768	826.468	414.241	826.466	414.24	2	9	3.1.1.1265.2	9.47902	18826.1	916.5	9.35	0.06	274.427
1	275.17	275.17	74.03	70.73	69.38	OE_27477|-2|92|5185	OE_27477|-2|92|5185			0	99	IGVTPANR				-0.000376448	826.466	414.24	826.466	414.24	2	9	1.1.1.1260.3	9.32647	10670.2	2949.14	9.39	0.1	366.512
1	275.17	275.17	74.03	70.73	69.38	OE_27477|-2|92|5185	OE_27477|-2|92|5185			0	99	IGVTPANR				-0.000628166	826.465	414.24	826.466	414.24	2	8	2.1.1.1292.2	9.31487	8393.72	2176.13	9.38	0.1	356.267
1	275.17	275.17	74.03	70.73	69.38	OE_27477|-2|92|5185	OE_27477|-2|92|5185			0	98.56	IGVTPANR				0.00179768	826.468	414.241	826.466	414.24	2	9	3.1.1.1259.3	9.28868	18826.1	5686.79	9.35	0.06	498.346
1	275.17	275.17	74.03	70.73	69.38	OE_27477|-2|92|5185	OE_27477|-2|92|5185			0	94.83	IGVTPANR				-0.000376448	826.466	414.24	826.466	414.24	2	8	1.1.1.1266.4	9.51945	10670.2	655.2	9.39	0.1	252.754
1	275.17	275.17	74.03	70.73	69.38	OE_27477|-2|92|5185	OE_27477|-2|92|5185			0	88.44	IGVTPANR				-0.000628166	826.465	414.24	826.466	414.24	2	7	2.1.1.1298.2	9.50668	8393.72	540.72	9.38	0.1	169.678
1	275.17	275.17	74.03	70.73	69.38	OE_27477|-2|92|5185	OE_27477|-2|92|5185			0	82.37	IGVTPANR				0.00378778	826.47	414.242	826.466	414.24	2	8	4.1.1.1316.4	9.7371	32137.9	1132.56	9.6	0.06	407.877
1	275.17	275.17	74.03	70.73	69.38	OE_27477|-2|92|5185	OE_27477|-2|92|5185			0	23.17	IGVTPANR	Deamidated(N)@7			0.00359234	827.454	414.734	827.45	414.732	2	6	4.1.1.1325.4	10.0289	315.11	313.96	10.02	0.13	328.673
1	275.17	275.17	74.03	70.73	69.38	OE_27477|-2|92|5185	OE_27477|-2|92|5185			0	22.88	IGVTPANR				-0.000376448	826.466	414.24	826.466	414.24	2	6	1.1.1.1261.3	9.35763	10670.2	7471.09	9.39	0.1	315.517
1	275.17	275.17	74.03	70.73	69.38	OE_27477|-2|92|5185	OE_27477|-2|92|5185			0	99	ISEDDALEILR				0.00336698	1272.66	637.337	1272.66	637.335	2	13	3.1.1.1511.10	17.3179	23378.2	8673.98	17.38	0.06	527.695
1	275.17	275.17	74.03	70.73	69.38	OE_27477|-2|92|5185	OE_27477|-2|92|5185			0	99	ISEDDALEILR				0.00336698	1272.66	637.337	1272.66	637.335	2	10	3.1.1.1517.8	17.5086	23378.2	1191.5	17.38	0.06	208.418
1	275.17	275.17	74.03	70.73	69.38	OE_27477|-2|92|5185	OE_27477|-2|92|5185			0	99	ISEDDALEILR				0.00250719	1272.66	637.337	1272.66	637.335	2	17	4.1.1.1559.7	17.4612	27585.7	12632.4	17.51	0.06	775.319
1	275.17	275.17	74.03	70.73	69.38	OE_27477|-2|92|5185	OE_27477|-2|92|5185			0	99	ISEDDALEILR				-0.000475525	1272.66	425.226	1272.66	425.226	3	11	4.1.1.1560.2	17.4817	955.77	683.09	17.51	0.1	214.923
1	275.17	275.17	74.03	70.73	69.38	OE_27477|-2|92|5185	OE_27477|-2|92|5185			0	99	ISEDDALEILR				0.00250719	1272.66	637.337	1272.66	637.335	2	13	4.1.1.1565.4	17.6467	27585.7	1288.6	17.51	0.06	200.843
1	275.17	275.17	74.03	70.73	69.38	OE_27477|-2|92|5185	OE_27477|-2|92|5185			0	99	ISEDDALEILR				0.0021766	1272.66	637.336	1272.66	637.335	2	14	1.1.1.1512.5	17.3446	12977.8	7741.74	17.4	0.1	755.66
1	275.17	275.17	74.03	70.73	69.38	OE_27477|-2|92|5185	OE_27477|-2|92|5185			0	90.88	ISEDDALEILR				-0.00106643	1272.66	637.335	1272.66	637.335	2	9	5.1.1.1582.5	17.5317	2157.58	1102.57	17.59	0.1	224.139
1	275.17	275.17	74.03	70.73	69.38	OE_27477|-2|92|5185	OE_27477|-2|92|5185			0	99	ISSEIIYTR				0.00089054	1080.58	541.298	1080.58	541.298	2	9	3.1.1.1383.13	13.2291	10022.2	3311.78	13.29	0.1	535.783
1	275.17	275.17	74.03	70.73	69.38	OE_27477|-2|92|5185	OE_27477|-2|92|5185			0	99	ISSEIIYTR				0.00165835	1080.58	541.299	1080.58	541.298	2	10	1.1.1.1384.13	13.2747	5481.04	2319.65	13.33	0.1	540.106
1	275.17	275.17	74.03	70.73	69.38	OE_27477|-2|92|5185	OE_27477|-2|92|5185			0	99	ISSEIIYTR				-0.000565783	1080.58	541.298	1080.58	541.298	2	10	2.1.1.1417.7	13.2999	4438.79	3374.4	13.33	0.1	865.431
1	275.17	275.17	74.03	70.73	69.38	OE_27477|-2|92|5185	OE_27477|-2|92|5185			0	98.85	ISSEIIYTR				0.00089054	1080.58	541.298	1080.58	541.298	2	9	3.1.1.1389.16	13.4269	10022.2	593.49	13.29	0.1	468.022
1	275.17	275.17	74.03	70.73	69.38	OE_27477|-2|92|5185	OE_27477|-2|92|5185			0	74.15	ISSEIIYTR				0.000685691	1080.58	541.298	1080.58	541.298	2	8	4.1.1.1437.11	13.586	8668.89	2207.14	13.51	0.06	285.761
1	275.17	275.17	74.03	70.73	69.38	OE_27477|-2|92|5185	OE_27477|-2|92|5185			0	40.37	KIFNYR			missed K-I@1	0.00141788	839.467	420.741	839.465	420.74	2	5	2.1.1.1330.4	10.5274	1319.52	934.95	10.49	0.06	202.538
1	275.17	275.17	74.03	70.73	69.38	OE_27477|-2|92|5185	OE_27477|-2|92|5185			0	38.3	KIFNYR			missed K-I@1	-0.00109464	839.464	420.739	839.465	420.74	2	5	5.1.1.1377.2	10.9929	687.27	680.99	10.99	0.09	278.47
1	275.17	275.17	74.03	70.73	69.38	OE_27477|-2|92|5185	OE_27477|-2|92|5185			0	99	KISSEIIYTR			missed K-I@1	0.00215162	1208.68	605.347	1208.68	605.346	2	16	4.1.1.1394.14	12.2253	12332.5	11182.8	12.24	0.06	1739.8
1	275.17	275.17	74.03	70.73	69.38	OE_27477|-2|92|5185	OE_27477|-2|92|5185			0	99	KISSEIIYTR			missed K-I@1	0.000298242	1208.68	605.346	1208.68	605.346	2	14	3.1.1.1342.30	11.9383	3369.27	3126.03	11.95	0.06	809.712
1	275.17	275.17	74.03	70.73	69.38	OE_27477|-2|92|5185	OE_27477|-2|92|5185			0	98.8	KISSEIIYTR			missed K-I@1	0.00129861	1208.68	403.9	1208.68	403.899	3	9	4.1.1.1397.2	12.3074	8363.36	2725.77	12.24	0.06	488.06
1	275.17	275.17	74.03	70.73	69.38	OE_27477|-2|92|5185	OE_27477|-2|92|5185			0	96.11	KISSEIIYTR			missed K-I@1	0.00129861	1208.68	403.9	1208.68	403.899	3	8	4.1.1.1396.2	12.2756	8363.36	6228.2	12.24	0.06	989.504
1	275.17	275.17	74.03	70.73	69.38	OE_27477|-2|92|5185	OE_27477|-2|92|5185			0	93.64	KISSEIIYTR			missed K-I@1	0.00129861	1208.68	403.9	1208.68	403.899	3	9	4.1.1.1398.3	12.3429	8363.36	1033.77	12.24	0.06	351.165
1	275.17	275.17	74.03	70.73	69.38	OE_27477|-2|92|5185	OE_27477|-2|92|5185			0	99	KVPITVSEPFK			missed K-V@1	0.00243803	1243.72	622.867	1243.72	622.866	2	13	4.1.1.1447.19	13.9096	13921.3	11652.9	13.95	0.09	1694.87
1	275.17	275.17	74.03	70.73	69.38	OE_27477|-2|92|5185	OE_27477|-2|92|5185			0	99	KVPITVSEPFK			missed K-V@1	0.00241453	1243.72	415.581	1243.72	415.58	3	15	4.1.1.1448.2	13.9226	17218.3	16810.5	13.95	0.09	3767.73
1	275.17	275.17	74.03	70.73	69.38	OE_27477|-2|92|5185	OE_27477|-2|92|5185			0	99	KVPITVSEPFK			missed K-V@1	-0.00177414	1243.72	415.579	1243.72	415.58	3	9	3.1.1.1402.2	13.8337	16889.6	1018.14	13.71	0.06	179.932
1	275.17	275.17	74.03	70.73	69.38	OE_27477|-2|92|5185	OE_27477|-2|92|5185			0	99	KVPITVSEPFK			missed K-V@1	0.00120217	1243.72	622.867	1243.72	622.866	2	9	3.1.1.1396.20	13.6526	10743.9	4329.75	13.71	0.06	630.409
1	275.17	275.17	74.03	70.73	69.38	OE_27477|-2|92|5185	OE_27477|-2|92|5185			0	97.42	KVPITVSEPFK			missed K-V@1	0.00241453	1243.72	415.581	1243.72	415.58	3	10	4.1.1.1452.2	14.0506	17218.3	1203.03	13.95	0.09	622.456
1	275.17	275.17	74.03	70.73	69.38	OE_27477|-2|92|5185	OE_27477|-2|92|5185			0	78.37	KVPITVSEPFK			missed K-V@1	0.00120217	1243.72	622.867	1243.72	622.866	2	7	3.1.1.1402.26	13.843	10743.9	611.13	13.71	0.06	396.175
1	275.17	275.17	74.03	70.73	69.38	OE_27477|-2|92|5185	OE_27477|-2|92|5185			0	74.15	KVPITVSEPFK			missed K-V@1	0.00243803	1243.72	622.867	1243.72	622.866	2	7	4.1.1.1446.18	13.8753	13921.3	5295.3	13.95	0.09	243.302
1	275.17	275.17	74.03	70.73	69.38	OE_27477|-2|92|5185	OE_27477|-2|92|5185			0	39.96	KVPITVSEPFK			missed K-V@1	-0.00177414	1243.72	415.579	1243.72	415.58	3	6	3.1.1.1396.4	13.6425	16889.6	3946.74	13.71	0.06	265.976
1	275.17	275.17	74.03	70.73	69.38	OE_27477|-2|92|5185	OE_27477|-2|92|5185			0	99	LADFIYEEGDIPVAIEK				0.00355204	1920.98	961.495	1920.97	961.493	2	18	2.1.1.1593.14	18.9314	7514.24	5093.62	18.97	0.06	199.309
1	275.17	275.17	74.03	70.73	69.38	OE_27477|-2|92|5185	OE_27477|-2|92|5185			0	99	LADFIYEEGDIPVAIEK				0.00446603	1920.98	961.495	1920.97	961.493	2	17	3.1.1.1561.13	18.9293	18551.8	11576.5	18.97	0.06	345.272
1	275.17	275.17	74.03	70.73	69.38	OE_27477|-2|92|5185	OE_27477|-2|92|5185			0	99	LADFIYEEGDIPVAIEK				0.00446603	1920.98	961.495	1920.97	961.493	2	16	3.1.1.1561.14	18.931	18551.8	12028.4	18.97	0.06	643.827
1	275.17	275.17	74.03	70.73	69.38	OE_27477|-2|92|5185	OE_27477|-2|92|5185			0	99	LADFIYEEGDIPVAIEK				-0.00291261	1920.97	641.33	1920.97	641.331	3	12	3.1.1.1566.3	19.0746	10662.6	1198.62	18.97	0.06	196.726
1	275.17	275.17	74.03	70.73	69.38	OE_27477|-2|92|5185	OE_27477|-2|92|5185			0	99	LADFIYEEGDIPVAIEK				0.00307435	1920.98	961.495	1920.97	961.493	2	20	4.1.1.1608.10	19.0296	22435.7	17258	19.07	0.06	377.834
1	275.17	275.17	74.03	70.73	69.38	OE_27477|-2|92|5185	OE_27477|-2|92|5185			0	70.8	LCEGSSVR	Carbamidomethyl(C)@2			-0.000895324	906.422	454.218	906.423	454.219	2	7	3.1.1.1214.4	7.86497	1828.48	1148.58	7.82	0.06	291.593
1	275.17	275.17	74.03	70.73	69.38	OE_27477|-2|92|5185	OE_27477|-2|92|5185			0	59.06	LCEGSSVR	Carbamidomethyl(C)@2			-1.42611e-05	906.423	454.219	906.423	454.219	2	6	5.1.1.1289.4	8.21075	379.74	371.78	8.2	0.22	157.829
1	275.17	275.17	74.03	70.73	69.38	OE_27477|-2|92|5185	OE_27477|-2|92|5185			0	23.59	LCEGSSVR	Carbamidomethyl(C)@2			-0.000210975	906.423	454.219	906.423	454.219	2	5	2.1.1.1247.8	7.89682	562.61	380.36	7.85	0.1	135.582
1	275.17	275.17	74.03	70.73	69.38	OE_27477|-2|92|5185	OE_27477|-2|92|5185			0	99	LFPTDVDETFPIKDELK			missed K-D@13	0.00039683	2006.03	669.682	2006.02	669.682	3	10	2.1.1.1561.7	17.8949	14766.6	3668.74	17.98	0.1	369.132
1	275.17	275.17	74.03	70.73	69.38	OE_27477|-2|92|5185	OE_27477|-2|92|5185			0	99	LFPTDVDETFPIKDELK			missed K-D@13	0.00216231	2006.03	669.683	2006.02	669.682	3	13	3.1.1.1534.12	18.0512	34344.4	16831.9	17.98	0.13	1740.05
1	275.17	275.17	74.03	70.73	69.38	OE_27477|-2|92|5185	OE_27477|-2|92|5185			0	99	LFPTDVDETFPIKDELK			missed K-D@13	0.0047251	2006.03	669.684	2006.02	669.682	3	15	4.1.1.1576.14	18.0049	32099.7	10846.7	18.08	0.09	988.229
1	275.17	275.17	74.03	70.73	69.38	OE_27477|-2|92|5185	OE_27477|-2|92|5185			0	99	LFPTDVDETFPIKDELK			missed K-D@13	0.0047251	2006.03	669.684	2006.02	669.682	3	17	4.1.1.1582.14	18.1978	32099.7	8687.38	18.08	0.09	850.339
1	275.17	275.17	74.03	70.73	69.38	OE_27477|-2|92|5185	OE_27477|-2|92|5185			0	99	LFPTDVDETFPIKDELK			missed K-D@13	0.00143482	2006.03	669.683	2006.02	669.682	3	11	1.1.1.1529.9	17.8855	19939.2	5536.13	17.98	0.13	531.877
1	275.17	275.17	74.03	70.73	69.38	OE_27477|-2|92|5185	OE_27477|-2|92|5185			0	96.94	LFPTDVDETFPIKDELK			missed K-D@13	0.00143482	2006.03	669.683	2006.02	669.682	3	10	1.1.1.1535.18	18.08	19939.2	5712.74	17.98	0.13	786.077
1	275.17	275.17	74.03	70.73	69.38	OE_27477|-2|92|5185	OE_27477|-2|92|5185			0	62.04	LFPTDVDETFPIKDELK			missed K-D@13	0.00216231	2006.03	669.683	2006.02	669.682	3	8	3.1.1.1528.12	17.8606	34344.4	4038.76	17.98	0.13	352.192
1	275.17	275.17	74.03	70.73	69.38	OE_27477|-2|92|5185	OE_27477|-2|92|5185			0	99	LGSFIVLMK				0.000173421	1006.59	504.302	1006.59	504.302	2	12	3.1.1.1560.2	18.8813	10429.6	7397.6	18.91	0.1	937.672
1	275.17	275.17	74.03	70.73	69.38	OE_27477|-2|92|5185	OE_27477|-2|92|5185			0	99	LGSFIVLMK	Oxidation(M)@8			0.000485635	1022.58	512.299	1022.58	512.299	2	13	4.1.1.1540.3	16.8461	9058.46	7079.66	16.87	0.06	1389.89
1	275.17	275.17	74.03	70.73	69.38	OE_27477|-2|92|5185	OE_27477|-2|92|5185			0	99	LGSFIVLMK				0.00173181	1006.59	504.302	1006.59	504.302	2	14	4.1.1.1608.3	19.0099	24123.3	10547.9	19.07	0.06	689.653
1	275.17	275.17	74.03	70.73	69.38	OE_27477|-2|92|5185	OE_27477|-2|92|5185			0	99	LGSFIVLMK				0.00173181	1006.59	504.302	1006.59	504.302	2	13	4.1.1.1614.3	19.2051	24123.3	878.35	19.07	0.06	151.133
1	275.17	275.17	74.03	70.73	69.38	OE_27477|-2|92|5185	OE_27477|-2|92|5185			0	99	LGSFIVLMK				0.00107574	1006.59	504.302	1006.59	504.302	2	12	1.1.1.1560.3	18.8751	6965.27	3282.3	18.93	0.06	334.19
1	275.17	275.17	74.03	70.73	69.38	OE_27477|-2|92|5185	OE_27477|-2|92|5185			0	99	LGSFIVLMK	Oxidation(M)@8			-0.00260373	1022.58	512.298	1022.58	512.299	2	9	5.1.1.1565.3	16.9841	375.01	362.25	16.98	0.1	158.765
1	275.17	275.17	74.03	70.73	69.38	OE_27477|-2|92|5185	OE_27477|-2|92|5185			0	99	LNHFTGDVEYENLSEEFLWYANYAR				-0.00557634	3079.39	1027.47	3079.4	1027.47	3	18	3.1.1.1631.16	21.1754	3469.45	3234.54	21.19	0.09	122.116
1	275.17	275.17	74.03	70.73	69.38	OE_27477|-2|92|5185	OE_27477|-2|92|5185			0	98.77	LNHFTGDVEYENLSEEFLWYANYAR				-0.00188928	3079.4	1027.47	3079.4	1027.47	3	7	2.1.1.1665.11	21.2381	1696.27	1626.32	21.21	0.1	20.8242
1	275.17	275.17	74.03	70.73	69.38	OE_27477|-2|92|5185	OE_27477|-2|92|5185			0	99	LPHENIYYK				0.00101777	1175.6	588.807	1175.6	588.806	2	12	3.1.1.1323.12	11.325	2485.88	2435.06	11.32	0.09	337.154
1	275.17	275.17	74.03	70.73	69.38	OE_27477|-2|92|5185	OE_27477|-2|92|5185			0	99	LPHENIYYK				0.000665709	1175.6	588.806	1175.6	588.806	2	12	1.1.1.1324.22	11.3697	3474.27	3412.05	11.38	0.1	663.709
1	275.17	275.17	74.03	70.73	69.38	OE_27477|-2|92|5185	OE_27477|-2|92|5185			0	81.33	LPHENIYYK				0.00173171	1175.6	588.807	1175.6	588.806	2	9	4.1.1.1379.8	11.7493	12943.5	489.09	11.6	0.06	208.312
1	275.17	275.17	74.03	70.73	69.38	OE_27477|-2|92|5185	OE_27477|-2|92|5185			0	67.84	LPHENIYYK				0.000243953	1175.6	588.806	1175.6	588.806	2	7	2.1.1.1358.22	11.4327	2690.67	1290.96	11.38	0.06	264.75
1	275.17	275.17	74.03	70.73	69.38	OE_27477|-2|92|5185	OE_27477|-2|92|5185			0	99	LVSEIYGLR				0.00194395	1048.59	525.304	1048.59	525.303	2	11	4.1.1.1500.6	15.5803	55094.5	10227	15.66	0.06	344.976
1	275.17	275.17	74.03	70.73	69.38	OE_27477|-2|92|5185	OE_27477|-2|92|5185			0	99	LVSEIYGLR				0.00194395	1048.59	525.304	1048.59	525.303	2	12	4.1.1.1506.5	15.771	55094.5	3265.04	15.66	0.06	439.36
1	275.17	275.17	74.03	70.73	69.38	OE_27477|-2|92|5185	OE_27477|-2|92|5185			0	99	LVSEIYGLR				0.00185087	1048.59	525.304	1048.59	525.303	2	11	2.1.1.1486.10	15.5026	8673.99	8409.81	15.5	0.1	3077.13
1	275.17	275.17	74.03	70.73	69.38	OE_27477|-2|92|5185	OE_27477|-2|92|5185			0	99	LVSEIYGLR				0.00207273	1048.59	525.304	1048.59	525.303	2	10	1.1.1.1454.6	15.4984	12454.6	11860.1	15.49	0.1	2893.8
1	275.17	275.17	74.03	70.73	69.38	OE_27477|-2|92|5185	OE_27477|-2|92|5185			0	99	LVSEIYGLR				0.00165739	1048.59	525.304	1048.59	525.303	2	7	3.1.1.1457.5	15.5901	19332.1	1018.8	15.46	0.06	354.581
1	275.17	275.17	74.03	70.73	69.38	OE_27477|-2|92|5185	OE_27477|-2|92|5185			0	98.94	LVSEIYGLR				0.000613229	1048.59	525.303	1048.59	525.303	2	9	5.1.1.1526.3	15.7379	459.24	390.43	15.76	0.19	153.799
1	275.17	275.17	74.03	70.73	69.38	OE_27477|-2|92|5185	OE_27477|-2|92|5185			0	99	MAGIWALAK				-0.00051999	959.526	480.77	959.526	480.77	2	11	3.1.1.1524.3	17.7289	6476.05	3951.66	17.78	0.1	560.481
1	275.17	275.17	74.03	70.73	69.38	OE_27477|-2|92|5185	OE_27477|-2|92|5185			0	99	MAGIWALAK	Oxidation(M)@1			0.000684654	975.522	488.768	975.521	488.768	2	11	4.1.1.1528.3	16.4648	6154.68	1881.38	16.53	0.06	199.006
1	275.17	275.17	74.03	70.73	69.38	OE_27477|-2|92|5185	OE_27477|-2|92|5185			0	99	MAGIWALAK				0.000709334	959.527	480.771	959.526	480.77	2	12	4.1.1.1573.4	17.8955	20141.5	9980.7	17.95	0.06	884.376
1	275.17	275.17	74.03	70.73	69.38	OE_27477|-2|92|5185	OE_27477|-2|92|5185			0	99	MAGIWALAK				0.00189577	959.528	480.771	959.526	480.77	2	9	5.1.1.1597.2	18.0075	1127.73	784.74	18.04	0.1	166.621
1	275.17	275.17	74.03	70.73	69.38	OE_27477|-2|92|5185	OE_27477|-2|92|5185			0	99	MAGIWALAK				0.00104946	959.527	480.771	959.526	480.77	2	12	1.1.1.1525.2	17.7552	5463.98	4196.34	17.79	0.06	653.051
1	275.17	275.17	74.03	70.73	69.38	OE_27477|-2|92|5185	OE_27477|-2|92|5185			0	99	MAGIWALAK				0.000709334	959.527	480.771	959.526	480.77	2	9	4.1.1.1579.3	18.0867	20141.5	800.43	17.95	0.06	141.423
1	275.17	275.17	74.03	70.73	69.38	OE_27477|-2|92|5185	OE_27477|-2|92|5185			0	97.64	MAGIWALAK	Oxidation(M)@1			0.000684654	975.522	488.768	975.521	488.768	2	8	4.1.1.1534.3	16.6558	6154.68	479.54	16.53	0.06	95.9818
1	275.17	275.17	74.03	70.73	69.38	OE_27477|-2|92|5185	OE_27477|-2|92|5185			0	20.77	MAGIWALAK	Oxidation(M)@1			0.00110751	975.522	488.768	975.521	488.768	2	8	5.1.1.1553.3	16.6005	621.51	469.69	16.63	0.1	279.927
1	275.17	275.17	74.03	70.73	69.38	OE_27477|-2|92|5185	OE_27477|-2|92|5185			0	99	MEQQVSGIIFK				0.00185004	1278.67	640.34	1278.66	640.339	2	14	4.1.1.1512.18	15.9708	21697.6	10501.4	16.02	0.06	865.774
1	275.17	275.17	74.03	70.73	69.38	OE_27477|-2|92|5185	OE_27477|-2|92|5185			0	99	MEQQVSGIIFK	Deamidated(Q)@4			0.00159237	1279.65	640.832	1279.65	640.831	2	12	4.1.1.1526.17	16.415	704.01	640.07	16.46	0.19	289.075
1	275.17	275.17	74.03	70.73	69.38	OE_27477|-2|92|5185	OE_27477|-2|92|5185			0	99	MEQQVSGIIFK				0.000378081	1278.66	640.34	1278.66	640.339	2	12	2.1.1.1496.7	15.8196	6972.98	3428.24	15.88	0.06	381.538
1	275.17	275.17	74.03	70.73	69.38	OE_27477|-2|92|5185	OE_27477|-2|92|5185			0	99	MEQQVSGIIFK				0.00185004	1278.67	640.34	1278.66	640.339	2	10	4.1.1.1518.9	16.1603	21697.6	999.97	16.02	0.06	227.939
1	275.17	275.17	74.03	70.73	69.38	OE_27477|-2|92|5185	OE_27477|-2|92|5185			0	99	MEQQVSGIIFK				0.000662088	1278.66	640.34	1278.66	640.339	2	16	1.1.1.1464.19	15.8207	9708.79	8131.05	15.84	0.06	1468.57
1	275.17	275.17	74.03	70.73	69.38	OE_27477|-2|92|5185	OE_27477|-2|92|5185			0	99	MEQQVSGIIFK	Oxidation(M)@1			0.000356003	1294.66	648.337	1294.66	648.337	2	15	4.1.1.1490.11	15.2744	10885.9	6964.75	15.32	0.06	1312.59
1	275.17	275.17	74.03	70.73	69.38	OE_27477|-2|92|5185	OE_27477|-2|92|5185			0	70.1	MEQQVSGIIFK				0.000378081	1278.66	640.34	1278.66	640.339	2	6	2.1.1.1502.12	16.0129	6972.98	420.1	15.88	0.06	135.253
1	275.17	275.17	74.03	70.73	69.38	OE_27477|-2|92|5185	OE_27477|-2|92|5185			0	17.92	MEQQVSGIIFK				0.000241733	1278.66	640.34	1278.66	640.339	2	6	5.1.1.1538.13	16.1327	745.16	670.61	16.12	0.1	278.754
1	275.17	275.17	74.03	70.73	69.38	OE_27477|-2|92|5185	OE_27477|-2|92|5185			0	53.19	MFVHTFK				0.000674091	908.458	455.236	908.458	455.236	2	6	2.1.1.1379.7	12.0907	723.42	680.16	12.11	0.1	301.851
1	275.17	275.17	74.03	70.73	69.38	OE_27477|-2|92|5185	OE_27477|-2|92|5185			0	34.79	MFVHTFK				-0.00184757	908.456	455.235	908.458	455.236	2	5	4.1.1.1403.5	12.5047	9696.23	529.96	12.37	0.06	121.35
1	275.17	275.17	74.03	70.73	69.38	OE_27477|-2|92|5185	OE_27477|-2|92|5185			0	32.54	MFVHTFK				-0.00104141	908.457	455.236	908.458	455.236	2	6	3.1.1.1344.7	11.9917	4193.98	1992.16	12.05	0.06	323.881
1	275.17	275.17	74.03	70.73	69.38	OE_27477|-2|92|5185	OE_27477|-2|92|5185			0	98.94	MYTHLPK	Oxidation(M)@1			-0.00184691	904.446	453.23	904.448	453.231	2	9	4.1.1.1293.4	9.01248	2623.25	1268.97	9.09	0.13	180.491
1	275.17	275.17	74.03	70.73	69.38	OE_27477|-2|92|5185	OE_27477|-2|92|5185			0	97.11	MYTHLPK				-0.00131739	888.451	445.233	888.453	445.234	2	10	3.1.1.1284.8	10.087	4141.85	2909.32	10.05	0.09	1303.38
1	275.17	275.17	74.03	70.73	69.38	OE_27477|-2|92|5185	OE_27477|-2|92|5185			0	96.61	MYTHLPK				0.00158131	888.454	445.234	888.453	445.234	2	9	4.1.1.1334.5	10.3134	5643.11	2204.4	10.37	0.06	804.176
1	275.17	275.17	74.03	70.73	69.38	OE_27477|-2|92|5185	OE_27477|-2|92|5185			0	68.38	MYTHLPK				-0.00131739	888.451	445.233	888.453	445.234	2	8	3.1.1.1281.5	9.99013	4141.85	1887.09	10.05	0.09	1172.69
1	275.17	275.17	74.03	70.73	69.38	OE_27477|-2|92|5185	OE_27477|-2|92|5185			0	42.45	MYTHLPK				-0.00334957	888.449	445.232	888.453	445.234	2	7	1.1.1.1283.2	10.0576	2721.84	1324.15	10.12	0.09	959.81
1	275.17	275.17	74.03	70.73	69.38	OE_27477|-2|92|5185	OE_27477|-2|92|5185			0	83.52	NFWYTK				0.000376629	857.408	429.711	857.407	429.711	2	7	1.1.1.1421.3	14.4478	3825.87	3429.36	14.47	0.06	1070.51
1	275.17	275.17	74.03	70.73	69.38	OE_27477|-2|92|5185	OE_27477|-2|92|5185			0	78.76	NFWYTK				0.00110809	857.408	429.711	857.407	429.711	2	6	3.1.1.1419.3	14.3765	7038.42	4018.88	14.43	0.1	861.823
1	275.17	275.17	74.03	70.73	69.38	OE_27477|-2|92|5185	OE_27477|-2|92|5185			0	73.47	NFWYTK				-9.7163e-05	857.407	429.711	857.407	429.711	2	7	4.1.1.1469.5	14.5929	7673.19	3694.84	14.65	0.06	515.657
1	275.17	275.17	74.03	70.73	69.38	OE_27477|-2|92|5185	OE_27477|-2|92|5185			0	99	NTPYIFFGEK				0.00229756	1214.6	608.307	1214.6	608.306	2	9	3.1.1.1511.7	17.316	10532.4	9903.62	17.31	0.06	1726.48
1	275.17	275.17	74.03	70.73	69.38	OE_27477|-2|92|5185	OE_27477|-2|92|5185			0	99	NTPYIFFGEK				0.00252025	1214.6	608.307	1214.6	608.306	2	9	5.1.1.1582.4	17.5301	1134.15	999.71	17.55	0.22	296.386
1	275.17	275.17	74.03	70.73	69.38	OE_27477|-2|92|5185	OE_27477|-2|92|5185			0	99	NTPYIFFGEK				-0.000196333	1214.6	608.306	1214.6	608.306	2	9	1.1.1.1512.4	17.3436	6805.79	6343.71	17.33	0.1	1258.47
1	275.17	275.17	74.03	70.73	69.38	OE_27477|-2|92|5185	OE_27477|-2|92|5185			0	98.11	NTPYIFFGEK				0.00315915	1214.6	608.307	1214.6	608.306	2	9	4.1.1.1557.11	17.3964	31278.1	11404.2	17.45	0.09	787.907
1	275.17	275.17	74.03	70.73	69.38	OE_27477|-2|92|5185	OE_27477|-2|92|5185			0	96.82	NTPYIFFGEK				0.00315915	1214.6	608.307	1214.6	608.306	2	8	4.1.1.1563.7	17.5832	31278.1	1793.97	17.45	0.09	288.202
1	275.17	275.17	74.03	70.73	69.38	OE_27477|-2|92|5185	OE_27477|-2|92|5185			0	90.52	NTPYIFFGEK	Deamidated(N)@1			-0.00246953	1215.58	608.797	1215.58	608.798	2	7	4.1.1.1601.4	18.7883	387.66	360.68	18.78	0.09	110.316
1	275.17	275.17	74.03	70.73	69.38	OE_27477|-2|92|5185	OE_27477|-2|92|5185			0	96.58	QDHLATIEYPEGCYKP	Gln->pyro-Glu@N-term; Carbamidomethyl(C)@13			0.00200963	1902.85	952.431	1902.85	952.43	2	10	4.1.1.1504.25	15.7237	1616.95	1544.48	15.73	0.06	185.891
1	275.17	275.17	74.03	70.73	69.38	OE_27477|-2|92|5185	OE_27477|-2|92|5185			0	89.93	QDHLATIEYPEGCYKP	Carbamidomethyl(C)@13			-0.00392715	1919.87	640.963	1919.87	640.965	3	8	3.1.1.1406.9	13.9665	1449.23	1403.71	13.96	0.1	527.444
1	275.17	275.17	74.03	70.73	69.38	OE_27477|-2|92|5185	OE_27477|-2|92|5185			0	98.77	QVCFSIAPLTHCSASCLVTNYVTR	Carbamidomethyl(C)@3; Carbamidomethyl(C)@12; Carbamidomethyl(C)@16			-0.00868936	2783.31	928.778	2783.32	928.78	3	11	4.1.1.1658.5	20.6195	667.46	648.65	20.6	0.1	133.73
1	275.17	275.17	74.03	70.73	69.38	OE_27477|-2|92|5185	OE_27477|-2|92|5185			0	99	QYDEPFGTFK				0.00154892	1230.56	616.286	1230.56	616.285	2	11	3.1.1.1449.9	15.3391	10856.5	10419.8	15.33	0.06	2072.91
1	275.17	275.17	74.03	70.73	69.38	OE_27477|-2|92|5185	OE_27477|-2|92|5185			0	99	QYDEPFGTFK	Gln->pyro-Glu@N-term			-0.00142955	1213.53	607.771	1213.53	607.772	2	9	3.1.1.1532.6	17.9869	1968.27	1781.08	18.01	0.1	448.199
1	275.17	275.17	74.03	70.73	69.38	OE_27477|-2|92|5185	OE_27477|-2|92|5185			0	99	QYDEPFGTFK				0.00143054	1230.56	616.286	1230.56	616.285	2	12	4.1.1.1499.12	15.5569	10133.4	8384.41	15.54	0.1	1234.22
1	275.17	275.17	74.03	70.73	69.38	OE_27477|-2|92|5185	OE_27477|-2|92|5185			0	99	QYDEPFGTFK				-0.000345242	1230.56	616.285	1230.56	616.285	2	12	1.1.1.1448.11	15.318	6475.25	4392.34	15.36	0.09	983.827
1	275.17	275.17	74.03	70.73	69.38	OE_27477|-2|92|5185	OE_27477|-2|92|5185			0	99	QYDEPFGTFK	Gln->pyro-Glu@N-term			0.00233876	1213.53	607.773	1213.53	607.772	2	10	4.1.1.1578.5	18.059	3286.22	2517.06	18.09	0.09	470.517
1	275.17	275.17	74.03	70.73	69.38	OE_27477|-2|92|5185	OE_27477|-2|92|5185			0	99	QYDEPFGTFK	Gln->pyro-Glu@N-term			-0.00223694	1213.53	607.771	1213.53	607.772	2	8	1.1.1.1533.3	18.012	1050.07	1020.83	18.01	0.1	271.74
1	275.17	275.17	74.03	70.73	69.38	OE_27477|-2|92|5185	OE_27477|-2|92|5185			0	98.3	QYDEPFGTFK				0.000811746	1230.56	616.285	1230.56	616.285	2	9	2.1.1.1481.12	15.3488	4787.2	3851.95	15.37	0.1	812.56
1	275.17	275.17	74.03	70.73	69.38	OE_27477|-2|92|5185	OE_27477|-2|92|5185			0	45.09	QYDEPFGTFK				0.00143054	1230.56	616.286	1230.56	616.285	2	7	4.1.1.1505.9	15.7432	10133.4	358.84	15.54	0.1	120.739
1	275.17	275.17	74.03	70.73	69.38	OE_27477|-2|92|5185	OE_27477|-2|92|5185			0	99	QYINTGVR	Gln->pyro-Glu@N-term			-0.000522161	932.471	467.243	932.472	467.243	2	10	4.1.1.1450.5	13.99	2880.22	2872.14	13.99	0.1	707.77
1	275.17	275.17	74.03	70.73	69.38	OE_27477|-2|92|5185	OE_27477|-2|92|5185			0	97.87	QYINTGVR				-0.00271589	949.495	475.755	949.498	475.756	2	9	2.1.1.1331.11	10.5683	4406.69	3527.8	10.59	0.1	823.149
1	275.17	275.17	74.03	70.73	69.38	OE_27477|-2|92|5185	OE_27477|-2|92|5185			0	96.45	QYINTGVR				-0.00264943	949.495	475.755	949.498	475.756	2	9	1.1.1.1299.9	10.5704	7288.33	6104.43	10.59	0.06	1418.51
1	275.17	275.17	74.03	70.73	69.38	OE_27477|-2|92|5185	OE_27477|-2|92|5185			0	93.94	QYINTGVR				-0.00167549	949.496	475.755	949.498	475.756	2	8	3.1.1.1297.5	10.4954	12681.5	4635.84	10.55	0.06	604.317
1	275.17	275.17	74.03	70.73	69.38	OE_27477|-2|92|5185	OE_27477|-2|92|5185			0	82.83	QYINTGVR	Gln->pyro-Glu@N-term			-0.00626505	932.465	467.24	932.472	467.243	2	7	1.1.1.1403.4	13.8736	1077.18	1057.34	13.9	0.13	411.993
1	275.17	275.17	74.03	70.73	69.38	OE_27477|-2|92|5185	OE_27477|-2|92|5185			0	74.12	QYINTGVR				-0.00264943	949.495	475.755	949.498	475.756	2	7	1.1.1.1298.16	10.5439	7288.33	3644.95	10.59	0.06	385.479
1	275.17	275.17	74.03	70.73	69.38	OE_27477|-2|92|5185	OE_27477|-2|92|5185			0	70.51	QYINTGVR	Gln->pyro-Glu@N-term			-0.00174655	932.47	467.242	932.472	467.243	2	6	2.1.1.1434.7	13.842	956.31	783.33	13.87	0.1	313.505
1	275.17	275.17	74.03	70.73	69.38	OE_27477|-2|92|5185	OE_27477|-2|92|5185			0	29.61	QYINTGVR	Gln->pyro-Glu@N-term			0.00242893	932.474	467.244	932.472	467.243	2	5	3.1.1.1401.7	13.8034	1801.57	1066.15	13.86	0.1	262.392
1	275.17	275.17	74.03	70.73	69.38	OE_27477|-2|92|5185	OE_27477|-2|92|5185			0	15.93	RISEDDALEILR			missed R-I@1	-0.00180118	1428.76	477.259	1428.76	477.26	3	8	4.1.1.1521.4	16.2431	4273.93	2851.88	16.27	0.09	518.213
1	275.17	275.17	74.03	70.73	69.38	OE_27477|-2|92|5185	OE_27477|-2|92|5185			0	84.31	RQDHLATIEYPEGCYKP	Carbamidomethyl(C)@14		missed R-Q@1	-0.0016799	2075.97	520	2075.97	520.001	4	10	4.1.1.1425.15	13.2067	1762.19	1647.36	13.19	0.06	543.447
1	275.17	275.17	74.03	70.73	69.38	OE_27477|-2|92|5185	OE_27477|-2|92|5185			0	99	SIASIFNLDLEAVQPILPK				-0.00100242	2067.16	690.061	2067.16	690.061	3	14	3.1.1.1680.14	22.7237	6341.08	6128.99	22.74	0.07	1157.97
1	275.17	275.17	74.03	70.73	69.38	OE_27477|-2|92|5185	OE_27477|-2|92|5185			0	99	SIASIFNLDLEAVQPILPK				-3.32718e-05	2067.16	690.061	2067.16	690.061	3	15	1.1.1.1680.13	22.7103	10888.1	10576.5	22.72	0.07	1800.2
1	275.17	275.17	74.03	70.73	69.38	OE_27477|-2|92|5185	OE_27477|-2|92|5185			0	99	SIASIFNLDLEAVQPILPK				-0.00142294	2067.16	690.061	2067.16	690.061	3	12	4.1.1.1726.21	22.717	3968.78	3848.48	22.73	0.07	562.535
1	275.17	275.17	74.03	70.73	69.38	OE_27477|-2|92|5185	OE_27477|-2|92|5185			0	27.99	SIASIFNLDLEAVQPILPK				0.00127366	2067.16	1034.59	2067.16	1034.59	2	8	2.1.1.1711.52	22.7043	2165.19	2025.79	22.72	0.07	954.209
1	275.17	275.17	74.03	70.73	69.38	OE_27477|-2|92|5185	OE_27477|-2|92|5185			0	99	SIASIFNLDLEAVQPILPKEEK			missed K-E@19	0.00108202	2453.34	818.788	2453.34	818.788	3	12	5.1.1.1715.7	21.789	1008.55	911.16	21.8	0.06	131.55
1	275.17	275.17	74.03	70.73	69.38	OE_27477|-2|92|5185	OE_27477|-2|92|5185			0	99	STFEYIFGEEER				0.00235096	1505.67	753.842	1505.67	753.841	2	8	3.1.1.1518.9	17.5438	14389.2	2522.97	17.63	0.06	375.861
1	275.17	275.17	74.03	70.73	69.38	OE_27477|-2|92|5185	OE_27477|-2|92|5185			0	99	STFEYIFGEEER				-3.09941e-05	1505.67	502.896	1505.67	502.896	3	10	3.1.1.1521.3	17.6323	1858.43	1812.1	17.63	0.06	587.511
1	275.17	275.17	74.03	70.73	69.38	OE_27477|-2|92|5185	OE_27477|-2|92|5185			0	99	STFEYIFGEEER				0.00144114	1505.67	753.842	1505.67	753.841	2	15	4.1.1.1567.15	17.7194	25252.9	14851.1	17.76	0.06	941.853
1	275.17	275.17	74.03	70.73	69.38	OE_27477|-2|92|5185	OE_27477|-2|92|5185			0	99	STFEYIFGEEER				0.00144114	1505.67	753.842	1505.67	753.841	2	13	4.1.1.1573.16	17.9055	25252.9	1288.57	17.76	0.06	148.606
1	275.17	275.17	74.03	70.73	69.38	OE_27477|-2|92|5185	OE_27477|-2|92|5185			0	99	STFEYIFGEEER				0.00445678	1505.67	753.843	1505.67	753.841	2	9	6.1.1.1589.3	17.7597	457.39	427.81	17.75	0.13	79.9669
1	275.17	275.17	74.03	70.73	69.38	OE_27477|-2|92|5185	OE_27477|-2|92|5185			0	99	STFEYIFGEEER				0.00208557	1505.67	753.842	1505.67	753.841	2	11	1.1.1.1520.16	17.6062	4228.04	3258.72	17.65	0.1	696.324
1	275.17	275.17	74.03	70.73	69.38	OE_27477|-2|92|5185	OE_27477|-2|92|5185			0	99	STFEYIFGEEER				0.00189094	1505.67	753.842	1505.67	753.841	2	9	5.1.1.1592.8	17.8581	518.23	482.19	17.84	0.13	89.8115
1	275.17	275.17	74.03	70.73	69.38	OE_27477|-2|92|5185	OE_27477|-2|92|5185			0	98.73	STFEYIFGEEER				0.00208557	1505.67	753.842	1505.67	753.841	2	9	1.1.1.1519.11	17.5752	4228.04	1612.69	17.65	0.1	581.94
1	275.17	275.17	74.03	70.73	69.38	OE_27477|-2|92|5185	OE_27477|-2|92|5185			0	71.73	STFEYIFGEEER				0.00235096	1505.67	753.842	1505.67	753.841	2	7	3.1.1.1521.16	17.6373	14389.2	13483.9	17.63	0.06	529.367
1	275.17	275.17	74.03	70.73	69.38	OE_27477|-2|92|5185	OE_27477|-2|92|5185			0	99	STHPCHYEVAK	Carbamidomethyl(C)@5			-0.00328929	1327.59	443.539	1327.6	443.54	3	12	3.1.1.1185.2	6.9457	544.9	502.39	6.96	0.06	186.751
1	275.17	275.17	74.03	70.73	69.38	OE_27477|-2|92|5185	OE_27477|-2|92|5185			0	98.24	STHPCHYEVAK	Carbamidomethyl(C)@5			0.0010715	1327.6	443.54	1327.6	443.54	3	10	1.1.1.1188.4	7.05132	331.23	285.74	7.03	0.1	136.395
1	275.17	275.17	74.03	70.73	69.38	OE_27477|-2|92|5185	OE_27477|-2|92|5185			0	99	SYTTVIDTQIFLR				-0.00349199	1555.82	778.918	1555.82	778.92	2	15	4.1.1.1617.4	19.3028	6572.62	5723.26	19.32	0.1	756.769
1	275.17	275.17	74.03	70.73	69.38	OE_27477|-2|92|5185	OE_27477|-2|92|5185			0	99	SYTTVIDTQIFLR				-0.00276663	1555.82	778.918	1555.82	778.92	2	15	6.1.1.1638.3	19.2954	1307.34	1076.47	19.32	0.1	159.721
1	275.17	275.17	74.03	70.73	69.38	OE_27477|-2|92|5185	OE_27477|-2|92|5185			0	97.39	SYTTVIDTQIFLR				0.00676185	1555.83	778.923	1555.82	778.92	2	8	4.1.1.1720.8	22.5404	201.04	168.72	22.67	0.32	64.6722
1	275.17	275.17	74.03	70.73	69.38	OE_27477|-2|92|5185	OE_27477|-2|92|5185			0	69.36	SYTTVIDTQIFLR				-0.00185794	1555.82	519.615	1555.82	519.615	3	8	3.1.1.1569.4	19.1712	1744.69	1242.49	19.2	0.1	430.887
1	275.17	275.17	74.03	70.73	69.38	OE_27477|-2|92|5185	OE_27477|-2|92|5185			0	17.19	SYTTVIDTQIFLR				-0.00678976	1555.82	519.613	1555.82	519.615	3	7	4.1.1.1621.2	19.4204	2731.31	813.33	19.29	0.1	416.642
1	275.17	275.17	74.03	70.73	69.38	OE_27477|-2|92|5185	OE_27477|-2|92|5185			0	99	TAVSVPLNVEGTVDLVDHK				0.00302407	1992.06	665.026	1992.05	665.025	3	16	3.1.1.1513.23	17.389	40142.8	39044.6	17.4	0.1	4405.73
1	275.17	275.17	74.03	70.73	69.38	OE_27477|-2|92|5185	OE_27477|-2|92|5185			0	99	TAVSVPLNVEGTVDLVDHK				0.00302407	1992.06	665.026	1992.05	665.025	3	15	3.1.1.1518.8	17.5428	40142.8	2150.14	17.4	0.1	329.825
1	275.17	275.17	74.03	70.73	69.38	OE_27477|-2|92|5185	OE_27477|-2|92|5185			0	99	TAVSVPLNVEGTVDLVDHK				-0.00286101	1992.05	665.024	1992.05	665.025	3	21	4.1.1.1559.8	17.4636	37127.5	17813.4	17.51	0.1	1137.04
1	275.17	275.17	74.03	70.73	69.38	OE_27477|-2|92|5185	OE_27477|-2|92|5185			0	99	TAVSVPLNVEGTVDLVDHK				-0.00286101	1992.05	665.024	1992.05	665.025	3	19	4.1.1.1565.5	17.6494	37127.5	3339.97	17.51	0.1	638.551
1	275.17	275.17	74.03	70.73	69.38	OE_27477|-2|92|5185	OE_27477|-2|92|5185			0	99	TAVSVPLNVEGTVDLVDHK				0.00141275	1992.05	665.025	1992.05	665.025	3	18	6.1.1.1581.4	17.5129	1722.57	1679.9	17.52	0.1	364.228
1	275.17	275.17	74.03	70.73	69.38	OE_27477|-2|92|5185	OE_27477|-2|92|5185			0	99	TAVSVPLNVEGTVDLVDHK				0.000996851	1992.05	665.025	1992.05	665.025	3	17	1.1.1.1512.8	17.3476	26485.7	11186.8	17.4	0.06	757.983
1	275.17	275.17	74.03	70.73	69.38	OE_27477|-2|92|5185	OE_27477|-2|92|5185			0	99	TAVSVPLNVEGTVDLVDHK	Deamidated(N)@8			0.0130555	1993.05	665.357	1993.04	665.353	3	13	4.1.1.1571.4	17.8377	685.33	521.55	17.89	0.16	278.845
1	275.17	275.17	74.03	70.73	69.38	OE_27477|-2|92|5185	OE_27477|-2|92|5185			0	98.03	TAVSVPLNVEGTVDLVDHK				-0.000544682	1992.05	665.025	1992.05	665.025	3	10	5.1.1.1584.6	17.5957	724.33	713.88	17.62	0.1	256.928
1	275.17	275.17	74.03	70.73	69.38	OE_27477|-2|92|5185	OE_27477|-2|92|5185			0	97.86	TAVSVPLNVEGTVDLVDHK				-0.00932564	1992.04	499.018	1992.05	499.02	4	13	4.1.1.1561.2	17.5132	332.73	301.23	17.54	0.1	599.215
1	275.17	275.17	74.03	70.73	69.38	OE_27477|-2|92|5185	OE_27477|-2|92|5185			0	86.49	TAVSVPLNVEGTVDLVDHK				-0.00286101	1992.05	665.024	1992.05	665.025	3	17	4.1.1.1563.10	17.5872	37127.5	13426.2	17.51	0.1	3838.96
1	275.17	275.17	74.03	70.73	69.38	OE_27477|-2|92|5185	OE_27477|-2|92|5185			0	99	TEPVWSINLK				-0.000193883	1185.64	593.827	1185.64	593.827	2	12	1.1.1.1507.4	17.1824	13162.9	11308.8	17.15	0.13	1842.32
1	275.17	275.17	74.03	70.73	69.38	OE_27477|-2|92|5185	OE_27477|-2|92|5185			0	99	TEPVWSINLK				0.00253853	1185.64	593.828	1185.64	593.827	2	12	4.1.1.1553.5	17.2659	8132.7	7007.02	17.29	0.06	1410.49
1	275.17	275.17	74.03	70.73	69.38	OE_27477|-2|92|5185	OE_27477|-2|92|5185			0	88.43	TEPVWSINLK				-0.000193883	1185.64	593.827	1185.64	593.827	2	8	1.1.1.1504.3	17.0874	13162.9	4068.62	17.15	0.13	558.649
1	275.17	275.17	74.03	70.73	69.38	OE_27477|-2|92|5185	OE_27477|-2|92|5185			0	39.44	TEPVWSINLK				0.00118248	1185.64	593.828	1185.64	593.827	2	7	3.1.1.1503.9	17.0591	22710	5144.84	17.14	0.1	488.707
1	275.17	275.17	74.03	70.73	69.38	OE_27477|-2|92|5185	OE_27477|-2|92|5185			0	99	TEPVWSINLKK			missed K-K@10	0.00159771	1313.74	438.919	1313.73	438.919	3	10	5.1.1.1508.2	15.1621	1482.62	1464.44	15.16	0.1	372.018
1	275.17	275.17	74.03	70.73	69.38	OE_27477|-2|92|5185	OE_27477|-2|92|5185			0	38.36	TEPVWSINLKK	Deamidated(N)@8		missed K-K@10	0.00122531	1314.72	439.247	1314.72	439.247	3	7	4.1.1.1493.4	15.3537	440.68	408.59	15.38	0.19	110.644
1	275.17	275.17	74.03	70.73	69.38	OE_27477|-2|92|5185	OE_27477|-2|92|5185			0	99	TFDGVFYNLPDTDCFK	Carbamidomethyl(C)@14			-0.00299316	1937.85	969.931	1937.85	969.933	2	18	4.1.1.1619.10	19.3746	11364.3	10195.7	19.39	0.1	728.293
1	275.17	275.17	74.03	70.73	69.38	OE_27477|-2|92|5185	OE_27477|-2|92|5185			0	99	TGEPCTVMR	Carbamidomethyl(C)@5; Oxidation(M)@8			0.000447306	1065.46	533.737	1065.46	533.736	2	11	4.1.1.1268.6	8.22638	2742.61	1564.71	8.17	0.1	253.199
1	275.17	275.17	74.03	70.73	69.38	OE_27477|-2|92|5185	OE_27477|-2|92|5185			0	99	TGEPCTVMR	Carbamidomethyl(C)@5			0.00265587	1049.47	525.74	1049.46	525.739	2	9	4.1.1.1336.7	10.3849	9296.38	449.9	10.24	0.06	101.36
1	275.17	275.17	74.03	70.73	69.38	OE_27477|-2|92|5185	OE_27477|-2|92|5185			0	99	TGEPCTVMR	Carbamidomethyl(C)@5			0.000909023	1049.46	525.739	1049.46	525.739	2	10	3.1.1.1280.8	9.96498	1017.2	916.08	9.98	0.16	335.774
1	275.17	275.17	74.03	70.73	69.38	OE_27477|-2|92|5185	OE_27477|-2|92|5185			0	96.69	TGEPCTVMR	Carbamidomethyl(C)@5			-0.00389471	1049.46	525.737	1049.46	525.739	2	8	1.1.1.1283.9	10.0693	722.76	690.66	10.05	0.13	288.839
1	275.17	275.17	74.03	70.73	69.38	OE_27477|-2|92|5185	OE_27477|-2|92|5185			0	99	TKDLLLHDINFFIK			missed K-D@2	0.00102827	1715.96	572.995	1715.96	572.994	3	24	4.1.1.1603.4	18.8508	14451	12737.3	18.87	0.06	2439.26
1	275.17	275.17	74.03	70.73	69.38	OE_27477|-2|92|5185	OE_27477|-2|92|5185			0	99	TKDLLLHDINFFIK			missed K-D@2	0.000708706	1715.96	429.998	1715.96	429.998	4	18	4.1.1.1604.2	18.8803	8400.12	8051.26	18.87	0.06	1878.95
1	275.17	275.17	74.03	70.73	69.38	OE_27477|-2|92|5185	OE_27477|-2|92|5185			0	93.14	TKDLLLHDINFFIKR			missed K-D@2; missed K-R@14	-0.000219626	1872.06	469.023	1872.06	469.023	4	9	4.1.1.1567.2	17.7034	1956.41	988.38	17.64	0.1	189.395
1	275.17	275.17	74.03	70.73	69.38	OE_27477|-2|92|5185	OE_27477|-2|92|5185			0	99	TKGDVSPTHSLWSYFGR			missed K-G@2	0.00112511	1936.94	485.243	1936.94	485.243	4	11	5.1.1.1558.3	16.7613	833.68	645.81	16.79	0.06	224.356
1	275.17	275.17	74.03	70.73	69.38	OE_27477|-2|92|5185	OE_27477|-2|92|5185			0	37.79	TKGDVSPTHSLWSYFGR			missed K-G@2	0.00502244	1936.95	646.657	1936.94	646.655	3	8	5.1.1.1560.6	16.8296	1134.46	824.79	16.79	0.1	317.612
1	275.17	275.17	74.03	70.73	69.38	OE_27477|-2|92|5185	OE_27477|-2|92|5185			0	23.16	TKPLPAHNIFYYDFKPFSYVEDYQNALPVVHEDTR				-0.00477816	4213.05	703.183	4213.06	703.184	6	8	2.1.1.1595.8	18.991	826.25	572.03	18.97	0.1	212.338
1	275.17	275.17	74.03	70.73	69.38	OE_27477|-2|92|5185	OE_27477|-2|92|5185			0	99	TLTLVDVHDVR				-0.00206942	1266.69	423.238	1266.69	423.238	3	12	4.1.1.1469.3	14.5902	25398.1	20334.7	14.56	0.06	2992.04
1	275.17	275.17	74.03	70.73	69.38	OE_27477|-2|92|5185	OE_27477|-2|92|5185			0	99	TLTLVDVHDVR				0.00250621	1266.7	423.239	1266.69	423.238	3	12	3.1.1.1418.3	14.3447	30960.9	30384.9	14.34	0.06	8102.73
1	275.17	275.17	74.03	70.73	69.38	OE_27477|-2|92|5185	OE_27477|-2|92|5185			0	99	TLTLVDVHDVR				-0.00206942	1266.69	423.238	1266.69	423.238	3	11	4.1.1.1470.4	14.6222	25398.1	8852.59	14.56	0.06	1048.88
1	275.17	275.17	74.03	70.73	69.38	OE_27477|-2|92|5185	OE_27477|-2|92|5185			0	99	TLTLVDVHDVR				0.00112566	1266.69	423.239	1266.69	423.238	3	12	1.1.1.1419.3	14.3834	18007.3	17482.1	14.38	0.06	4544.26
1	275.17	275.17	74.03	70.73	69.38	OE_27477|-2|92|5185	OE_27477|-2|92|5185			0	99	TLTLVDVHDVR				0.00112566	1266.69	423.239	1266.69	423.238	3	10	1.1.1.1420.2	14.4149	18007.3	12173	14.38	0.06	1737.24
1	275.17	275.17	74.03	70.73	69.38	OE_27477|-2|92|5185	OE_27477|-2|92|5185			0	99	TLTLVDVHDVR				0.00112566	1266.69	423.239	1266.69	423.238	3	10	1.1.1.1417.2	14.3194	18007.3	8708.74	14.38	0.06	1077.73
1	275.17	275.17	74.03	70.73	69.38	OE_27477|-2|92|5185	OE_27477|-2|92|5185			0	99	TLTLVDVHDVR				0.00250621	1266.7	423.239	1266.69	423.238	3	9	3.1.1.1420.2	14.4081	30960.9	11058.1	14.34	0.06	1193.66
1	275.17	275.17	74.03	70.73	69.38	OE_27477|-2|92|5185	OE_27477|-2|92|5185			0	99	TLTLVDVHDVR				0.00250621	1266.7	423.239	1266.69	423.238	3	10	3.1.1.1416.3	14.2817	30960.9	10789.4	14.34	0.06	1324.94
1	275.17	275.17	74.03	70.73	69.38	OE_27477|-2|92|5185	OE_27477|-2|92|5185			0	99	TLTLVDVHDVR				0.00250621	1266.7	423.239	1266.69	423.238	3	11	3.1.1.1417.3	14.3135	30960.9	24560.7	14.34	0.06	6531.01
1	275.17	275.17	74.03	70.73	69.38	OE_27477|-2|92|5185	OE_27477|-2|92|5185			0	99	TLTLVDVHDVR				-0.00206942	1266.69	423.238	1266.69	423.238	3	12	4.1.1.1468.4	14.5591	25398.1	24859.6	14.56	0.06	5957.74
1	275.17	275.17	74.03	70.73	69.38	OE_27477|-2|92|5185	OE_27477|-2|92|5185			0	99	TLTLVDVHDVR				0.00112566	1266.69	423.239	1266.69	423.238	3	11	1.1.1.1418.3	14.3516	18007.3	16087.2	14.38	0.06	4102.06
1	275.17	275.17	74.03	70.73	69.38	OE_27477|-2|92|5185	OE_27477|-2|92|5185			0	99	TLTLVDVHDVR				0.00112566	1266.69	423.239	1266.69	423.238	3	10	1.1.1.1421.2	14.4471	18007.3	5162.23	14.38	0.06	728.508
1	275.17	275.17	74.03	70.73	69.38	OE_27477|-2|92|5185	OE_27477|-2|92|5185			0	98.77	TLTLVDVHDVR				-0.00206942	1266.69	423.238	1266.69	423.238	3	11	4.1.1.1467.3	14.5267	25398.1	19924.5	14.56	0.06	4197.42
1	275.17	275.17	74.03	70.73	69.38	OE_27477|-2|92|5185	OE_27477|-2|92|5185			0	30.56	TLTLVDVHDVR				-0.00143908	1266.69	423.238	1266.69	423.238	3	7	2.1.1.1449.2	14.3192	10818.7	2392.94	14.38	0.1	520.438
1	275.17	275.17	74.03	70.73	69.38	OE_27477|-2|92|5185	OE_27477|-2|92|5185			0	99	TNNANFQK	Deamidated(N)@2			0.000154708	936.43	469.222	936.43	469.222	2	9	4.1.1.1253.4	7.74942	984.79	817.12	7.73	0.1	157.511
1	275.17	275.17	74.03	70.73	69.38	OE_27477|-2|92|5185	OE_27477|-2|92|5185			0	99	TNNANFQK	Deamidated(N)@3			0.000154708	936.43	469.222	936.43	469.222	2	9	4.1.1.1253.4	7.74942	984.79	817.12	7.73	0.1	157.511
1	275.17	275.17	74.03	70.73	69.38	OE_27477|-2|92|5185	OE_27477|-2|92|5185			0	99	TNNANFQK				0.000219832	935.446	468.73	935.446	468.73	2	10	2.1.1.1224.5	7.16737	1471.99	1433.75	7.17	0.1	507.464
1	275.17	275.17	74.03	70.73	69.38	OE_27477|-2|92|5185	OE_27477|-2|92|5185			0	99	TNNANFQK				0.00219148	935.448	468.731	935.446	468.73	2	10	3.1.1.1190.6	7.11102	3470.82	2912.91	7.13	0.1	696.879
1	275.17	275.17	74.03	70.73	69.38	OE_27477|-2|92|5185	OE_27477|-2|92|5185			0	99	TNNANFQK				0.00138168	935.447	468.731	935.446	468.73	2	10	1.1.1.1192.5	7.17997	2079.28	2063	7.17	0.1	655.023
1	275.17	275.17	74.03	70.73	69.38	OE_27477|-2|92|5185	OE_27477|-2|92|5185			0	96.01	TNNANFQK	Deamidated(N)@2			0.000167085	936.43	469.222	936.43	469.222	2	9	3.1.1.1203.4	7.52082	645.99	618.19	7.51	0.16	230.711
1	275.17	275.17	74.03	70.73	69.38	OE_27477|-2|92|5185	OE_27477|-2|92|5185			0	96.01	TNNANFQK	Deamidated(N)@3			0.000167085	936.43	469.222	936.43	469.222	2	9	3.1.1.1203.4	7.52082	645.99	618.19	7.51	0.16	230.711
1	275.17	275.17	74.03	70.73	69.38	OE_27477|-2|92|5185	OE_27477|-2|92|5185			0	87.12	TNNANFQK	Deamidated(N)@2			0.00497383	936.435	469.225	936.43	469.222	2	8	1.1.1.1205.6	7.59478	447.77	348.12	7.54	0.16	170.159
1	275.17	275.17	74.03	70.73	69.38	OE_27477|-2|92|5185	OE_27477|-2|92|5185			0	48.19	TNNANFQK	Deamidated(Q)@7			0.0088648	936.439	469.227	936.43	469.222	2	7	5.1.1.1268.3	7.54147	325.39	321.27	7.53	0.13	118.137
1	275.17	275.17	74.03	70.73	69.38	OE_27477|-2|92|5185	OE_27477|-2|92|5185			0	25.6	TNNANFQK				0.00219148	935.448	468.731	935.446	468.73	2	7	3.1.1.1190.7	7.11437	3470.82	3043.76	7.13	0.1	383.817
1	275.17	275.17	74.03	70.73	69.38	OE_27477|-2|92|5185	OE_27477|-2|92|5185			0	99	TNPDLYLLK				0.00111867	1075.59	538.803	1075.59	538.803	2	10	1.1.1.1470.6	16.008	6745.29	5168.85	15.97	0.06	1045.87
1	275.17	275.17	74.03	70.73	69.38	OE_27477|-2|92|5185	OE_27477|-2|92|5185			0	97.7	TNPDLYLLK				-0.000343236	1075.59	538.803	1075.59	538.803	2	8	4.1.1.1522.5	16.2768	27200.6	2191.48	16.14	0.1	328.471
1	275.17	275.17	74.03	70.73	69.38	OE_27477|-2|92|5185	OE_27477|-2|92|5185			0	95.31	TNPDLYLLK				-0.000343236	1075.59	538.803	1075.59	538.803	2	9	4.1.1.1516.7	16.087	27200.6	13460.3	16.14	0.1	1785.55
1	275.17	275.17	74.03	70.73	69.38	OE_27477|-2|92|5185	OE_27477|-2|92|5185			0	92.34	TNPDLYLLK				-4.95295e-06	1075.59	538.803	1075.59	538.803	2	9	2.1.1.1500.2	15.9437	4523.32	2494.77	16	0.09	737.989
1	275.17	275.17	74.03	70.73	69.38	OE_27477|-2|92|5185	OE_27477|-2|92|5185			0	99	VAGNFAVK				0.00304643	804.452	403.233	804.449	403.232	2	8	4.1.1.1361.2	11.1648	28647.9	1543.7	11.06	0.1	210.943
1	275.17	275.17	74.03	70.73	69.38	OE_27477|-2|92|5185	OE_27477|-2|92|5185			0	99	VAGNFAVK				-0.00119046	804.448	403.231	804.449	403.232	2	10	1.1.1.1306.2	10.7855	8932.93	7416.17	10.81	0.06	1414.1
1	275.17	275.17	74.03	70.73	69.38	OE_27477|-2|92|5185	OE_27477|-2|92|5185			0	99	VAGNFAVK				0.000157397	804.45	403.232	804.449	403.232	2	10	3.1.1.1304.2	10.7148	13807	7528.76	10.77	0.1	1487.55
1	275.17	275.17	74.03	70.73	69.38	OE_27477|-2|92|5185	OE_27477|-2|92|5185			0	99	VAGTNPAFLYSK				0.00586882	1266.67	634.341	1266.66	634.338	2	16	4.1.1.1464.18	14.4454	40698.7	25165.3	14.49	0.09	2246.53
1	275.17	275.17	74.03	70.73	69.38	OE_27477|-2|92|5185	OE_27477|-2|92|5185			0	99	VAGTNPAFLYSK				0.0065565	1266.67	634.341	1266.66	634.338	2	13	5.1.1.1489.10	14.5678	804.24	708.67	14.58	0.1	219.213
1	275.17	275.17	74.03	70.73	69.38	OE_27477|-2|92|5185	OE_27477|-2|92|5185			0	99	VAGTNPAFLYSK				0.00861647	1266.67	634.342	1266.66	634.338	2	15	1.1.1.1415.8	14.2628	16335.4	5037.51	14.35	0.1	524.801
1	275.17	275.17	74.03	70.73	69.38	OE_27477|-2|92|5185	OE_27477|-2|92|5185			0	99	VAGTNPAFLYSK				0.00318981	1266.66	634.339	1266.66	634.338	2	16	2.1.1.1448.15	14.2957	11071.8	6865.27	14.35	0.1	910.528
1	275.17	275.17	74.03	70.73	69.38	OE_27477|-2|92|5185	OE_27477|-2|92|5185			0	97.11	VAGTNPAFLYSK				-0.000285089	1266.66	423.227	1266.66	423.228	3	8	4.1.1.1402.3	12.4681	456.45	447.92	12.46	0.06	142.836
1	275.17	275.17	74.03	70.73	69.38	OE_27477|-2|92|5185	OE_27477|-2|92|5185			0	99	VASFYPEK				0.00107913	939.471	470.743	939.47	470.742	2	10	4.1.1.1400.8	12.4091	27311.7	16296.8	12.46	0.06	1086.72
1	275.17	275.17	74.03	70.73	69.38	OE_27477|-2|92|5185	OE_27477|-2|92|5185			0	99	VASFYPEK				0.00133647	939.471	470.743	939.47	470.742	2	9	3.1.1.1349.3	12.1468	12520.1	5332.73	12.2	0.06	732.099
1	275.17	275.17	74.03	70.73	69.38	OE_27477|-2|92|5185	OE_27477|-2|92|5185			0	99	VASFYPEK				-0.000945827	939.469	470.742	939.47	470.742	2	9	1.1.1.1350.4	12.1866	7961.3	3161.38	12.25	0.06	412.198
1	275.17	275.17	74.03	70.73	69.38	OE_27477|-2|92|5185	OE_27477|-2|92|5185			0	99	VASFYPEK				0.00015117	939.47	470.742	939.47	470.742	2	9	2.1.1.1383.5	12.2172	6116.48	5074.08	12.24	0.06	819.978
1	275.17	275.17	74.03	70.73	69.38	OE_27477|-2|92|5185	OE_27477|-2|92|5185			0	92.37	VASFYPEK				0.00133647	939.471	470.743	939.47	470.742	2	7	3.1.1.1355.10	12.341	12520.1	699.49	12.2	0.06	263.505
1	275.17	275.17	74.03	70.73	69.38	OE_27477|-2|92|5185	OE_27477|-2|92|5185			0	34.79	VASFYPEK				0.00107913	939.471	470.743	939.47	470.742	2	5	4.1.1.1406.5	12.5971	27311.7	907.25	12.46	0.06	240.337
1	275.17	275.17	74.03	70.73	69.38	OE_27477|-2|92|5185	OE_27477|-2|92|5185			0	99	VDVFLEEDLHK				0.00316136	1342.68	672.347	1342.68	672.346	2	14	3.1.1.1441.20	15.0909	9798.79	9033.15	15.11	0.06	1454.77
1	275.17	275.17	74.03	70.73	69.38	OE_27477|-2|92|5185	OE_27477|-2|92|5185			0	99	VDVFLEEDLHK				0.00162148	1342.68	448.567	1342.68	448.566	3	12	4.1.1.1491.2	15.2885	2639.9	2507.16	15.31	0.1	478.555
1	275.17	275.17	74.03	70.73	69.38	OE_27477|-2|92|5185	OE_27477|-2|92|5185			0	99	VDVFLEEDLHK				0.0015872	1342.68	448.567	1342.68	448.566	3	13	2.1.1.1475.4	15.1489	15030.4	14814	15.15	0.06	2572.83
1	275.17	275.17	74.03	70.73	69.38	OE_27477|-2|92|5185	OE_27477|-2|92|5185			0	99	VDVFLEEDLHK				0.0015872	1342.68	448.567	1342.68	448.566	3	13	2.1.1.1476.2	15.1809	15030.4	12376.7	15.15	0.06	1297.66
1	275.17	275.17	74.03	70.73	69.38	OE_27477|-2|92|5185	OE_27477|-2|92|5185			0	99	VDVFLEEDLHK				0.0015872	1342.68	448.567	1342.68	448.566	3	10	2.1.1.1477.2	15.2123	15030.4	5875.67	15.15	0.06	467.225
1	275.17	275.17	74.03	70.73	69.38	OE_27477|-2|92|5185	OE_27477|-2|92|5185			0	99	VDVFLEEDLHK				0.00134742	1342.68	672.346	1342.68	672.346	2	9	2.1.1.1473.14	15.0926	4385.82	2023.02	15.15	0.06	244.502
1	275.17	275.17	74.03	70.73	69.38	OE_27477|-2|92|5185	OE_27477|-2|92|5185			0	99	VDVFLEEDLHK				0.00124121	1342.68	448.567	1342.68	448.566	3	9	1.1.1.1441.2	15.0841	19190.4	8510.56	15.14	0.06	526.122
1	275.17	275.17	74.03	70.73	69.38	OE_27477|-2|92|5185	OE_27477|-2|92|5185			0	99	VDVFLEEDLHK				0.0010669	1342.68	672.346	1342.68	672.346	2	9	1.1.1.1444.17	15.1869	6251.42	3710.83	15.14	0.06	529.891
1	275.17	275.17	74.03	70.73	69.38	OE_27477|-2|92|5185	OE_27477|-2|92|5185			0	99	VDVFLEEDLHKFEK			missed K-F@11	-0.00137822	1746.88	437.728	1746.88	437.728	4	14	4.1.1.1523.2	16.3046	6583.84	6435.92	16.3	0.06	1116.6
1	275.17	275.17	74.03	70.73	69.38	OE_27477|-2|92|5185	OE_27477|-2|92|5185			0	99	VDVFLEEDLHKFEK			missed K-F@11	-0.00137822	1746.88	437.728	1746.88	437.728	4	14	4.1.1.1524.2	16.3365	6583.84	4917.14	16.3	0.06	575.992
1	275.17	275.17	74.03	70.73	69.38	OE_27477|-2|92|5185	OE_27477|-2|92|5185			0	99	VDVFLEEDLHKFEK			missed K-F@11	-0.00137822	1746.88	437.728	1746.88	437.728	4	13	4.1.1.1522.2	16.2728	6583.84	5683.91	16.3	0.06	986.78
1	275.17	275.17	74.03	70.73	69.38	OE_27477|-2|92|5185	OE_27477|-2|92|5185			0	99	VEGHYLETPEFWGSWK				0.000436292	1963.91	655.644	1963.91	655.644	3	14	2.1.1.1568.12	18.1232	7820.17	4629.54	18.17	0.06	507.42
1	275.17	275.17	74.03	70.73	69.38	OE_27477|-2|92|5185	OE_27477|-2|92|5185			0	99	VEGHYLETPEFWGSWK				0.00453291	1963.92	655.646	1963.91	655.644	3	18	3.1.1.1536.7	18.1156	21305.5	17791.8	18.14	0.06	3333.27
1	275.17	275.17	74.03	70.73	69.38	OE_27477|-2|92|5185	OE_27477|-2|92|5185			0	99	VEGHYLETPEFWGSWK				-0.00275524	1963.91	655.643	1963.91	655.644	3	18	4.1.1.1585.9	18.2882	7669.29	7654.74	18.28	0.09	1602.29
1	275.17	275.17	74.03	70.73	69.38	OE_27477|-2|92|5185	OE_27477|-2|92|5185			0	99	VGQNHLYK				0.0015442	957.505	479.76	957.503	479.759	2	13	2.1.1.1241.6	7.70182	1362.83	1302.47	7.72	0.06	358.553
1	275.17	275.17	74.03	70.73	69.38	OE_27477|-2|92|5185	OE_27477|-2|92|5185			0	99	VGQNHLYK				0.00201371	957.505	479.76	957.503	479.759	2	12	1.1.1.1208.6	7.68327	2177.27	1458.7	7.73	0.06	227.837
1	275.17	275.17	74.03	70.73	69.38	OE_27477|-2|92|5185	OE_27477|-2|92|5185			0	99	VGQNHLYK				-0.00160082	957.502	479.758	957.503	479.759	2	12	3.1.1.1206.7	7.61967	3498.69	2285.62	7.66	0.06	346.277
1	275.17	275.17	74.03	70.73	69.38	OE_27477|-2|92|5185	OE_27477|-2|92|5185			0	99	VGQNHLYK				0.000720779	957.504	479.759	957.503	479.759	2	9	4.1.1.1265.6	8.1309	9960.22	397.48	7.99	0.06	90.5826
1	275.17	275.17	74.03	70.73	69.38	OE_27477|-2|92|5185	OE_27477|-2|92|5185			0	95.57	VICNPAVAAK	Carbamidomethyl(C)@3			-0.00472579	1041.56	521.787	1041.56	521.789	2	8	5.1.1.1376.4	10.9659	1102	585.96	11.02	0.1	190.23
1	275.17	275.17	74.03	70.73	69.38	OE_27477|-2|92|5185	OE_27477|-2|92|5185			0	29.34	VICNPAVAAK	Carbamidomethyl(C)@3			0.0022206	1041.57	521.79	1041.56	521.789	2	7	4.1.1.1358.7	11.0823	23893.7	518.97	10.84	0.1	160.492
1	275.17	275.17	74.03	70.73	69.38	OE_27477|-2|92|5185	OE_27477|-2|92|5185			0	99	VPITVSEPFK				0.00104725	1115.62	558.819	1115.62	558.819	2	16	4.1.1.1493.9	15.3597	8806.66	8191.78	15.38	0.1	1453.41
1	275.17	275.17	74.03	70.73	69.38	OE_27477|-2|92|5185	OE_27477|-2|92|5185			0	98.41	VRPLMEFR				-0.000760833	1046.57	524.292	1046.57	524.292	2	8	1.1.1.1398.7	13.716	4702.52	3688.06	13.74	0.06	939.251
1	275.17	275.17	74.03	70.73	69.38	OE_27477|-2|92|5185	OE_27477|-2|92|5185			0	94.56	VRPLMEFR				-0.000904248	1046.57	524.292	1046.57	524.292	2	7	3.1.1.1396.13	13.6479	7581.74	4873.47	13.7	0.1	1018.72
1	275.17	275.17	74.03	70.73	69.38	OE_27477|-2|92|5185	OE_27477|-2|92|5185			0	90.36	VRPLMEFR				-0.000989721	1046.57	524.292	1046.57	524.292	2	7	2.1.1.1430.10	13.7177	3052.27	2522.04	13.74	0.06	694.777
1	275.17	275.17	74.03	70.73	69.38	OE_27477|-2|92|5185	OE_27477|-2|92|5185			0	99	VSVGVGYESR				-5.8548e-05	1051.53	526.772	1051.53	526.772	2	13	4.1.1.1374.14	11.5883	24959.6	13812.4	11.64	0.06	1147.07
1	275.17	275.17	74.03	70.73	69.38	OE_27477|-2|92|5185	OE_27477|-2|92|5185			0	99	VSVGVGYESR				0.00127577	1051.53	526.773	1051.53	526.772	2	11	2.1.1.1358.15	11.4261	5775.02	4690.76	11.45	0.1	970.661
1	275.17	275.17	74.03	70.73	69.38	OE_27477|-2|92|5185	OE_27477|-2|92|5185			0	99	VSVGVGYESR				0.000518718	1051.53	526.773	1051.53	526.772	2	13	3.1.1.1326.12	11.42	14659.9	14279.4	11.41	0.1	2620.3
1	275.17	275.17	74.03	70.73	69.38	OE_27477|-2|92|5185	OE_27477|-2|92|5185			0	99	VSVGVGYESR				0.00127577	1051.53	526.773	1051.53	526.772	2	10	2.1.1.1360.11	11.4895	5775.02	4339.43	11.45	0.1	285.411
1	275.17	275.17	74.03	70.73	69.38	OE_27477|-2|92|5185	OE_27477|-2|92|5185			0	99	VSVGVGYESR				-5.8548e-05	1051.53	526.772	1051.53	526.772	2	9	4.1.1.1386.11	11.9668	24959.6	437.57	11.64	0.06	118.056
1	275.17	275.17	74.03	70.73	69.38	OE_27477|-2|92|5185	OE_27477|-2|92|5185			0	99	VSVGVGYESR				-0.00135245	1051.53	526.771	1051.53	526.772	2	11	1.1.1.1326.15	11.4278	8209.83	6840.5	11.45	0.1	1586.75
1	275.17	275.17	74.03	70.73	69.38	OE_27477|-2|92|5185	OE_27477|-2|92|5185			0	61.2	VSVGVGYESR				-5.8548e-05	1051.53	526.772	1051.53	526.772	2	8	4.1.1.1378.9	11.72	24959.6	6783.33	11.64	0.06	193.875
1	275.17	275.17	74.03	70.73	69.38	OE_27477|-2|92|5185	OE_27477|-2|92|5185			0	27.07	VSVGVGYESR				-0.00135245	1051.53	526.771	1051.53	526.772	2	6	1.1.1.1334.14	11.6835	8209.83	484.28	11.45	0.1	233.088
1	275.17	275.17	74.03	70.73	69.38	OE_27477|-2|92|5185	OE_27477|-2|92|5185			0	99	VTETDDTK				0.000320711	907.414	454.714	907.413	454.714	2	9	3.1.1.1135.3	5.53898	4473.04	4407.02	5.54	0.06	1019.1
1	275.17	275.17	74.03	70.73	69.38	OE_27477|-2|92|5185	OE_27477|-2|92|5185			0	99	VTETDDTK				0.000981626	907.414	454.714	907.413	454.714	2	8	4.1.1.1170.5	5.68723	3287.13	3002.9	5.7	0.06	514.153
1	275.17	275.17	74.03	70.73	69.38	OE_27477|-2|92|5185	OE_27477|-2|92|5185			0	99	VTETDDTK				-0.00150319	907.412	454.713	907.413	454.714	2	9	1.1.1.1137.3	5.56525	2297.46	2158.01	5.55	0.06	508.18
1	275.17	275.17	74.03	70.73	69.38	OE_27477|-2|92|5185	OE_27477|-2|92|5185			0	96.97	VTETDDTKICFHGSAK	Carbamidomethyl(C)@10		missed K-I@8	0.000167871	1807.84	603.621	1807.84	603.621	3	9	4.1.1.1335.12	10.3581	788.68	776.2	10.36	0.1	168.347
1	275.17	275.17	74.03	70.73	69.38	OE_27477|-2|92|5185	OE_27477|-2|92|5185			0	98.09	VTTFDMK				0.00168162	840.407	421.211	840.405	421.21	2	7	4.1.1.1399.2	12.3719	9635.11	609.34	12.24	0.06	130.486
1	275.17	275.17	74.03	70.73	69.38	OE_27477|-2|92|5185	OE_27477|-2|92|5185			0	74.17	VTTFDMK				-0.000184446	840.405	421.21	840.405	421.21	2	6	2.1.1.1379.3	12.088	3367.01	1739.19	12.02	0.1	191.858
1	275.17	275.17	74.03	70.73	69.38	OE_27477|-2|92|5185	OE_27477|-2|92|5185			0	72.33	VTTFDMK	Oxidation(M)@6			0.000878267	856.401	429.208	856.4	429.207	2	6	4.1.1.1307.3	9.45328	1781.28	959.5	9.51	0.1	220.542
1	275.17	275.17	74.03	70.73	69.38	OE_27477|-2|92|5185	OE_27477|-2|92|5185			0	22.65	VTTFDMK				0.00271075	840.408	421.211	840.405	421.21	2	5	3.1.1.1342.4	11.923	10745.2	3329.56	11.98	0.06	409.79
1	275.17	275.17	74.03	70.73	69.38	OE_27477|-2|92|5185	OE_27477|-2|92|5185			0	18.42	VVDLKATHPLVATYGLHGSVEETGPLFKR			missed K-A@5; missed K-R@28	-0.0116422	3133.68	627.743	3133.69	627.746	5	8	5.1.1.1522.12	15.6217	879.95	781.85	15.64	0.1	353.986
1	275.17	275.17	74.03	70.73	69.38	OE_27477|-2|92|5185	OE_27477|-2|92|5185			0	96.21	VYYDHGK				-0.000209331	880.408	441.211	880.408	441.211	2	8	3.1.1.1183.4	6.88603	1903.32	1813.45	6.9	0.09	466.175
1	275.17	275.17	74.03	70.73	69.38	OE_27477|-2|92|5185	OE_27477|-2|92|5185			0	86.45	VYYDHGK				-0.000115896	880.408	441.211	880.408	441.211	2	7	1.1.1.1185.4	6.95298	1123.04	957.14	6.94	0.09	350.956
1	275.17	275.17	74.03	70.73	69.38	OE_27477|-2|92|5185	OE_27477|-2|92|5185			0	68.78	VYYDHGK				0.000617683	880.408	441.212	880.408	441.211	2	6	2.1.1.1217.2	6.93237	580.16	569.62	6.92	0.1	175.658
1	275.17	275.17	74.03	70.73	69.38	OE_27477|-2|92|5185	OE_27477|-2|92|5185			0	99	YADDTAHR				-0.00162207	947.408	474.711	947.41	474.712	2	11	2.1.1.1180.4	5.87913	777.98	715.96	5.85	0.06	179.843
1	275.17	275.17	74.03	70.73	69.38	OE_27477|-2|92|5185	OE_27477|-2|92|5185			0	99	YADDTAHR				0.000754145	947.41	474.712	947.41	474.712	2	11	1.1.1.1147.2	5.89173	1175.74	1164.68	5.89	0.1	384.867
1	275.17	275.17	74.03	70.73	69.38	OE_27477|-2|92|5185	OE_27477|-2|92|5185			0	99	YADDTAHR				-0.00083256	947.409	474.712	947.41	474.712	2	12	3.1.1.1147.3	5.85628	1999.76	1948.51	5.86	0.1	607.761
1	275.17	275.17	74.03	70.73	69.38	OE_27477|-2|92|5185	OE_27477|-2|92|5185			0	99	YCDVQGPTIK	Carbamidomethyl(C)@2			0.00245535	1179.56	590.788	1179.56	590.787	2	11	4.1.1.1371.20	11.5023	13451.3	6282.13	11.57	0.1	486.522
1	275.17	275.17	74.03	70.73	69.38	OE_27477|-2|92|5185	OE_27477|-2|92|5185			0	99	YCDVQGPTIK	Carbamidomethyl(C)@2; Deamidated(Q)@5			0.00427392	1180.55	591.281	1180.54	591.279	2	10	4.1.1.1383.11	11.8759	481.25	459.14	11.86	0.19	149.188
1	275.17	275.17	74.03	70.73	69.38	OE_27477|-2|92|5185	OE_27477|-2|92|5185			0	99	YCDVQGPTIK	Carbamidomethyl(C)@2			0.00462523	1179.56	590.789	1179.56	590.787	2	11	2.1.1.1356.14	11.3657	695.97	645.05	11.38	0.1	250.068
1	275.17	275.17	74.03	70.73	69.38	OE_27477|-2|92|5185	OE_27477|-2|92|5185			0	99	YCLIHLYEASK	Carbamidomethyl(C)@2			0.000145601	1395.69	466.236	1395.69	466.236	3	15	4.1.1.1493.6	15.3557	10714.2	5124.28	15.41	0.06	560.224
1	275.17	275.17	74.03	70.73	69.38	OE_27477|-2|92|5185	OE_27477|-2|92|5185			0	99	YCLIHLYEASK	Carbamidomethyl(C)@2			-0.00418454	1395.68	466.234	1395.69	466.236	3	9	1.1.1.1445.2	15.212	1585.41	1573.62	15.21	0.1	364.015
1	275.17	275.17	74.03	70.73	69.38	OE_27477|-2|92|5185	OE_27477|-2|92|5185			0	99	YFNYLVPQYER				0.00237939	1490.72	497.915	1490.72	497.914	3	9	3.1.1.1507.3	17.185	2302.23	1670.01	17.22	0.1	332.635
1	275.17	275.17	74.03	70.73	69.38	OE_27477|-2|92|5185	OE_27477|-2|92|5185			0	99	YFNYLVPQYER				0.00237939	1490.72	497.915	1490.72	497.914	3	9	3.1.1.1508.3	17.2164	2302.23	2295.18	17.22	0.1	684.202
1	275.17	275.17	74.03	70.73	69.38	OE_27477|-2|92|5185	OE_27477|-2|92|5185			0	99	YFNYLVPQYER				0.000403048	1490.72	746.367	1490.72	746.367	2	14	3.1.1.1509.20	17.2583	13424.8	10815	17.22	0.1	1538.41
1	275.17	275.17	74.03	70.73	69.38	OE_27477|-2|92|5185	OE_27477|-2|92|5185			0	99	YFNYLVPQYER				-0.000869755	1490.72	746.367	1490.72	746.367	2	15	4.1.1.1555.13	17.3377	23406.4	17213	17.38	0.06	2102.75
1	275.17	275.17	74.03	70.73	69.38	OE_27477|-2|92|5185	OE_27477|-2|92|5185			0	99	YFNYLVPQYER				-0.000704985	1490.72	746.367	1490.72	746.367	2	11	1.1.1.1509.20	17.2509	6717.41	6394.22	17.24	0.06	1344.72
1	275.17	275.17	74.03	70.73	69.38	OE_27477|-2|92|5185	OE_27477|-2|92|5185			0	99	YFNYLVPQYER				-0.000869755	1490.72	746.367	1490.72	746.367	2	9	4.1.1.1561.8	17.5232	23406.4	873.7	17.38	0.06	236.654
1	275.17	275.17	74.03	70.73	69.38	OE_27477|-2|92|5185	OE_27477|-2|92|5185			0	99	YFNYLVPQYER	Deamidated(N)@3			0.00473177	1491.71	746.861	1491.7	746.859	2	10	4.1.1.1567.13	17.7167	860.71	597.89	17.67	0.16	166.655
1	275.17	275.17	74.03	70.73	69.38	OE_27477|-2|92|5185	OE_27477|-2|92|5185			0	99	YHNTWNAGK				-0.000334537	1089.5	545.757	1089.5	545.757	2	12	2.1.1.1269.8	8.60143	657.1	632.51	8.61	0.06	209.086
1	275.17	275.17	74.03	70.73	69.38	OE_27477|-2|92|5185	OE_27477|-2|92|5185			0	99	YHNTWNAGK				0.00100482	1089.5	545.757	1089.5	545.757	2	14	1.1.1.1237.12	8.6107	1065.73	1060.05	8.59	0.1	313.108
1	275.17	275.17	74.03	70.73	69.38	OE_27477|-2|92|5185	OE_27477|-2|92|5185			0	99	YHNTWNAGK				0.000625381	1089.5	545.757	1089.5	545.757	2	15	3.1.1.1235.9	8.53975	1581.98	1429.84	8.55	0.06	425.94
1	275.17	275.17	74.03	70.73	69.38	OE_27477|-2|92|5185	OE_27477|-2|92|5185			0	99	YSGIVDLPTSYR				-0.000716258	1369.69	685.851	1369.69	685.851	2	14	3.1.1.1470.25	16.0104	21144.7	11565.7	16.06	0.06	1497.75
1	275.17	275.17	74.03	70.73	69.38	OE_27477|-2|92|5185	OE_27477|-2|92|5185			0	99	YSGIVDLPTSYR				-0.000716258	1369.69	685.851	1369.69	685.851	2	10	3.1.1.1474.8	16.1339	21144.7	5881.21	16.06	0.06	806.742
1	275.17	275.17	74.03	70.73	69.38	OE_27477|-2|92|5185	OE_27477|-2|92|5185			0	99	YSGIVDLPTSYR				0.00108869	1369.69	685.852	1369.69	685.851	2	16	4.1.1.1519.15	16.1892	33753.8	20490.6	16.24	0.06	2099.31
1	275.17	275.17	74.03	70.73	69.38	OE_27477|-2|92|5185	OE_27477|-2|92|5185			0	99	YSGIVDLPTSYR				0.00108869	1369.69	685.852	1369.69	685.851	2	14	4.1.1.1525.8	16.3788	33753.8	1158.34	16.24	0.06	277.045
1	275.17	275.17	74.03	70.73	69.38	OE_27477|-2|92|5185	OE_27477|-2|92|5185			0	99	YSGIVDLPTSYR				0.00192959	1369.69	685.852	1369.69	685.851	2	14	2.1.1.1503.24	16.0519	10828.3	6633.08	16.1	0.06	977.509
1	275.17	275.17	74.03	70.73	69.38	OE_27477|-2|92|5185	OE_27477|-2|92|5185			0	99	YSGIVDLPTSYR				0.00217437	1369.69	685.852	1369.69	685.851	2	13	1.1.1.1470.16	16.0147	12800.3	7712.89	16.06	0.06	1180.64
1	275.17	275.17	74.03	70.73	69.38	OE_27477|-2|92|5185	OE_27477|-2|92|5185			0	98.89	YSGIVDLPTSYR				0.00192959	1369.69	685.852	1369.69	685.851	2	9	2.1.1.1509.19	16.2409	10828.3	576.22	16.1	0.06	241.218
1	275.17	275.17	74.03	70.73	69.38	OE_27477|-2|92|5185	OE_27477|-2|92|5185			0	99	YYYIYENPEWHPR				-0.000361443	1828.82	610.614	1828.82	610.614	3	12	4.1.1.1508.8	15.8357	18785.5	8673.69	15.89	0.06	843.797
1	275.17	275.17	74.03	70.73	69.38	OE_27477|-2|92|5185	OE_27477|-2|92|5185			0	99	YYYIYENPEWHPR				-0.00210636	1828.82	915.417	1828.82	915.418	2	10	4.1.1.1508.16	15.8463	3345.62	2220.81	15.89	0.06	141.184
1	275.17	275.17	74.03	70.73	69.38	OE_27477|-2|92|5185	OE_27477|-2|92|5185			0	99	YYYIYENPEWHPR				0.00123054	1828.82	610.615	1828.82	610.614	3	10	2.1.1.1492.17	15.6931	8215.15	4666.67	15.75	0.06	832.694
1	275.17	275.17	74.03	70.73	69.38	OE_27477|-2|92|5185	OE_27477|-2|92|5185			0	93.14	YYYIYENPEWHPR				-0.00589637	1828.81	458.211	1828.82	458.212	4	8	4.1.1.1510.3	15.8933	650.51	622.52	15.89	0.06	306.258
1	275.17	275.17	74.03	70.73	69.38	OE_27477|-2|92|5185	OE_27477|-2|92|5185			0	43.3	YYYIYENPEWHPR				0.0034198	1828.82	915.419	1828.82	915.418	2	6	2.1.1.1492.45	15.7094	1509.65	1203.13	15.75	0.1	204.774
1	275.17	275.17	74.03	70.73	69.38	OE_27477|-2|92|5185	OE_27477|-2|92|5185			0	37.05	YYYIYENPEWHPR				-0.00679444	1828.81	915.414	1828.82	915.418	2	6	1.1.1.1459.44	15.6714	2108.83	1502.91	15.72	0.1	268.163
2	270	269.99	52.67	49.82	46.24	OE_12422|-3|15|9389	OE_12422|-3|15|9389			2	99	AASVVSSWIK				-0.00147836	1046.57	524.295	1046.58	524.295	2	8	3.1.1.1464.6	15.8127	1572.69	1276.51	15.84	0.06	449.819
2	270	269.99	52.67	49.82	46.24	OE_12422|-3|15|9389	OE_12422|-3|15|9389			2	99	ADLTTVCIQNGEEYR	Carbamidomethyl(C)@7			-0.00158573	1767.81	884.911	1767.81	884.912	2	12	4.1.1.1456.14	14.1955	628.82	549.2	14.17	0.09	81.1261
2	270	269.99	52.67	49.82	46.24	OE_12422|-3|15|9389	OE_12422|-3|15|9389			2	99	AEGYEHLLEHIFAVQEHEDPEGK				-0.00172273	2676.24	893.089	2676.25	893.089	3	14	5.1.1.1607.12	18.3469	878.68	849.75	18.35	0.13	108.852
2	270	269.99	52.67	49.82	46.24	OE_12422|-3|15|9389	OE_12422|-3|15|9389			2	99	AIDPYAAYVGSVQLK				-0.0012087	1593.84	532.287	1593.84	532.287	3	14	4.1.1.1565.2	17.6414	1200.77	1162.23	17.66	0.1	307.171
2	270	269.99	52.67	49.82	46.24	OE_12422|-3|15|9389	OE_12422|-3|15|9389			2	99	AIDPYAAYVGSVQLKR			missed K-R@15	-0.0068722	1749.93	584.319	1749.94	584.321	3	12	4.1.1.1517.7	16.1197	1048.42	807.67	16.15	0.1	244.083
2	270	269.99	52.67	49.82	46.24	OE_12422|-3|15|9389	OE_12422|-3|15|9389			2	99	AIISMLQIPR				-0.000335941	1140.67	571.342	1140.67	571.342	2	10	2.1.1.1586.7	18.696	983.17	729.35	18.75	0.1	185.003
2	270	269.99	52.67	49.82	46.24	OE_12422|-3|15|9389	OE_12422|-3|15|9389			2	99	AITSTIAEIYEPGTYEGNYNFWEKLEHR			missed K-L@24	-0.00501507	3330.58	833.652	3330.58	833.653	4	17	5.1.1.1645.12	19.558	2205.83	1990.84	19.54	0.1	265.725
2	270	269.99	52.67	49.82	46.24	OE_12422|-3|15|9389	OE_12422|-3|15|9389			2	99	AIVDYDSFFGK				0.00207162	1260.6	631.31	1260.6	631.309	2	10	2.1.1.1568.7	18.1182	3096.89	1976.04	18.17	0.1	321.014
2	270	269.99	52.67	49.82	46.24	OE_12422|-3|15|9389	OE_12422|-3|15|9389			2	99	ALTQGQQVLSAINLADVRDDIAHFVEK			missed R-D@18	-0.00577345	2950.55	738.644	2950.55	738.645	4	17	4.1.1.1680.5	21.3093	2687.64	2435.61	21.33	0.06	404.323
2	270	269.99	52.67	49.82	46.24	OE_12422|-3|15|9389	OE_12422|-3|15|9389			2	99	ASEWISSLYTIK				-0.00350697	1396.72	699.367	1396.72	699.369	2	13	2.1.1.1582.7	18.5715	1241.89	952.13	18.53	0.1	208.216
2	270	269.99	52.67	49.82	46.24	OE_12422|-3|15|9389	OE_12422|-3|15|9389			2	99	ATEGSLCHLYFK	Carbamidomethyl(C)@7			0.000339294	1424.68	475.899	1424.68	475.899	3	10	5.1.1.1485.7	14.4313	736.44	695.29	14.42	0.06	247.512
2	270	269.99	52.67	49.82	46.24	OE_12422|-3|15|9389	OE_12422|-3|15|9389			2	99	DDIAHFVEK				-0.00591043	1072.51	537.264	1072.52	537.267	2	13	3.1.1.1364.13	12.6289	1085.59	1021.05	12.62	0.19	461.214
2	270	269.99	52.67	49.82	46.24	OE_12422|-3|15|9389	OE_12422|-3|15|9389			2	99	DNIFFASQDMILAAEK				-0.000661571	1811.88	604.966	1811.88	604.966	3	14	1.1.1.1624.3	20.9215	728.19	717.41	20.94	0.1	196.976
2	270	269.99	52.67	49.82	46.24	OE_12422|-3|15|9389	OE_12422|-3|15|9389			2	99	DNIIEADAQR				0.00274551	1143.55	572.785	1143.55	572.783	2	10	2.1.1.1364.14	11.6205	1723.07	1522.56	11.64	0.13	628.266
2	270	269.99	52.67	49.82	46.24	OE_12422|-3|15|9389	OE_12422|-3|15|9389			2	99	DNVIELFPAK				0.00102391	1144.61	573.314	1144.61	573.314	2	11	2.1.1.1550.2	17.5391	1226.37	862	17.59	0.1	200.691
2	270	269.99	52.67	49.82	46.24	OE_12422|-3|15|9389	OE_12422|-3|15|9389			2	99	EQTDDHKK			missed K-K@7	-0.00122748	999.461	500.738	999.462	500.738	2	8	4.1.1.795.2	3.26825	182.01	181.15	3.26	0.08	94.9575
2	270	269.99	52.67	49.82	46.24	OE_12422|-3|15|9389	OE_12422|-3|15|9389			2	99	ETAGLARPEGAR				-0.00133292	1226.64	409.886	1226.64	409.886	3	10	1.1.1.1238.4	8.63102	1343.42	1306.06	8.65	0.1	543.045
2	270	269.99	52.67	49.82	46.24	OE_12422|-3|15|9389	OE_12422|-3|15|9389			2	99	EVALQEVSVANR				0.0017707	1313.7	657.855	1313.69	657.854	2	10	5.1.1.1464.8	13.7739	354.26	278.07	13.72	0.09	152.049
2	270	269.99	52.67	49.82	46.24	OE_12422|-3|15|9389	OE_12422|-3|15|9389			2	99	EVALQEVSVANRR			missed R-R@12	-0.00274593	1469.79	490.938	1469.8	490.939	3	10	5.1.1.1427.5	12.5854	1465.51	1140.31	12.61	0.1	306.96
2	270	269.99	52.67	49.82	46.24	OE_12422|-3|15|9389	OE_12422|-3|15|9389			2	99	EVMLDLTGIVR				-0.00717747	1244.67	623.344	1244.68	623.347	2	9	3.1.1.1566.2	19.0737	505.88	502.22	19.07	0.1	160.2
2	270	269.99	52.67	49.82	46.24	OE_12422|-3|15|9389	OE_12422|-3|15|9389			2	99	FGLIGFGHK				-0.00157688	974.532	488.273	974.534	488.274	2	8	1.1.1.1463.3	15.7833	1382.33	1131.4	15.81	0.06	310.57
2	270	269.99	52.67	49.82	46.24	OE_12422|-3|15|9389	OE_12422|-3|15|9389			2	99	FGSSLPIIYTPYESK				-0.00738762	1700.86	851.437	1700.87	851.44	2	10	3.1.1.1547.17	18.4759	1198.06	1179.74	18.49	0.13	245.543
2	270	269.99	52.67	49.82	46.24	OE_12422|-3|15|9389	OE_12422|-3|15|9389			2	99	FIVVFQPK				-0.000708187	976.574	489.294	976.575	489.295	2	8	2.1.1.1539.2	17.1865	732.39	721.46	17.18	0.06	199.617
2	270	269.99	52.67	49.82	46.24	OE_12422|-3|15|9389	OE_12422|-3|15|9389			2	99	FTTNIDIAPHSAIAIPR				-0.000110376	1835.99	613.004	1835.99	613.004	3	15	4.1.1.1526.14	16.412	5053.74	3526.13	16.46	0.06	651.654
2	270	269.99	52.67	49.82	46.24	OE_12422|-3|15|9389	OE_12422|-3|15|9389			2	99	FYSSLSQPAELR				-0.00404381	1396.69	699.355	1396.7	699.357	2	14	4.1.1.1475.19	14.7996	2650.27	2445.42	14.81	0.06	513.374
2	270	269.99	52.67	49.82	46.24	OE_12422|-3|15|9389	OE_12422|-3|15|9389			2	99	GAVYLNSQPVELPVPGEHLR				-0.000385133	2174.15	725.723	2174.15	725.723	3	9	3.1.1.1494.25	16.7793	2464.57	2084.82	16.8	0.1	440.609
2	270	269.99	52.67	49.82	46.24	OE_12422|-3|15|9389	OE_12422|-3|15|9389			2	99	GEQILESIMENPDVK				-0.0120248	1700.82	851.416	1700.83	851.422	2	11	1.1.1.1533.13	18.0197	873.41	863.17	18.01	0.22	236.352
2	270	269.99	52.67	49.82	46.24	OE_12422|-3|15|9389	OE_12422|-3|15|9389			2	99	GGLVDNVGQFVK				0.00150069	1231.66	616.836	1231.66	616.835	2	11	3.1.1.1471.11	16.0431	2604.46	1861.48	16.09	0.09	467.155
2	270	269.99	52.67	49.82	46.24	OE_12422|-3|15|9389	OE_12422|-3|15|9389			2	99	GITLHLVADKPIK				-0.00153676	1403.85	468.957	1403.85	468.957	3	14	5.1.1.1472.6	14.0165	1805.89	1527.42	14.04	0.06	698.639
2	270	269.99	52.67	49.82	46.24	OE_12422|-3|15|9389	OE_12422|-3|15|9389			2	99	GIYGIDADTVYGNK				0.00782067	1484.72	743.369	1484.71	743.365	2	8	3.1.1.1444.30	15.188	1673.27	1342.34	15.23	0.1	401.292
2	270	269.99	52.67	49.82	46.24	OE_12422|-3|15|9389	OE_12422|-3|15|9389			2	99	GIYGIDADTVYGNKDVSQAR			missed K-D@14	-0.00771834	2141.03	714.684	2141.04	714.687	3	14	5.1.1.1490.11	14.6073	1622.1	1186.95	14.65	0.06	211.296
2	270	269.99	52.67	49.82	46.24	OE_12422|-3|15|9389	OE_12422|-3|15|9389			2	99	GKYIWDAR			missed K-Y@2	-0.000259393	1007.52	504.767	1007.52	504.767	2	12	5.1.1.1450.7	13.3197	1034.55	966.6	13.34	0.1	368.394
2	270	269.99	52.67	49.82	46.24	OE_12422|-3|15|9389	OE_12422|-3|15|9389			2	99	GLAEQTTLTSTAELILR				-0.00490053	1815.99	606.337	1815.99	606.339	3	10	5.1.1.1664.7	20.1641	475.82	396.76	20.11	0.1	93.4458
2	270	269.99	52.67	49.82	46.24	OE_12422|-3|15|9389	OE_12422|-3|15|9389			2	99	GLTFPNMK				0.00758283	906.471	454.243	906.463	454.239	2	7	3.1.1.1441.3	15.0796	867.26	769.46	15.11	0.16	230.925
2	270	269.99	52.67	49.82	46.24	OE_12422|-3|15|9389	OE_12422|-3|15|9389			2	99	GSAYYSIEMSTPHEAAR	Oxidation(M)@9			0.00101315	1884.83	629.285	1884.83	629.284	3	13	4.1.1.1392.17	12.1683	1153.64	1101.1	12.18	0.06	249.878
2	270	269.99	52.67	49.82	46.24	OE_12422|-3|15|9389	OE_12422|-3|15|9389			2	99	GTEIKLELEGQPR			missed K-L@5	-0.00177276	1468.79	490.603	1468.79	490.603	3	16	4.1.1.1442.6	13.74	1600.97	1330.19	13.76	0.09	399.812
2	270	269.99	52.67	49.82	46.24	OE_12422|-3|15|9389	OE_12422|-3|15|9389			2	99	GTLTATVQK				-0.00993347	917.508	459.761	917.518	459.766	2	9	2.1.1.1299.3	9.54335	430.53	391.95	9.57	0.22	170.196
2	270	269.99	52.67	49.82	46.24	OE_12422|-3|15|9389	OE_12422|-3|15|9389			2	99	HAPQELPWALNVK				-0.0156943	1501.79	501.603	1501.8	501.609	3	10	2.1.1.1513.5	16.3595	1991.63	1958	16.36	0.1	564.329
2	270	269.99	52.67	49.82	46.24	OE_12422|-3|15|9389	OE_12422|-3|15|9389			2	99	HAPQELPWALNVKR			missed K-R@13	0.000683239	1657.91	553.643	1657.91	553.642	3	16	5.1.1.1503.8	15.0079	2969.95	2515.55	14.97	0.1	447.327
2	270	269.99	52.67	49.82	46.24	OE_12422|-3|15|9389	OE_12422|-3|15|9389			2	99	HDPNNDNVDAK				-0.000232812	1237.53	619.773	1237.53	619.773	2	16	4.1.1.1191.4	5.95172	545.16	539.73	5.95	0.13	132.405
2	270	269.99	52.67	49.82	46.24	OE_12422|-3|15|9389	OE_12422|-3|15|9389			2	99	HFEALAFDR				0.00232531	1104.54	553.276	1104.54	553.275	2	12	3.1.1.1414.15	14.2233	4054.57	2493.51	14.18	0.06	458.541
2	270	269.99	52.67	49.82	46.24	OE_12422|-3|15|9389	OE_12422|-3|15|9389			2	99	HIIELQMK				0.00296285	1010.56	506.288	1010.56	506.286	2	12	4.1.1.1421.8	13.0752	398.66	381.94	13.07	0.09	152.26
2	270	269.99	52.67	49.82	46.24	OE_12422|-3|15|9389	OE_12422|-3|15|9389			2	99	HIPLYFLEVK				-0.000899042	1257.71	629.863	1257.71	629.863	2	12	4.1.1.1582.10	18.1915	2126.68	1496.74	18.24	0.1	274.23
2	270	269.99	52.67	49.82	46.24	OE_12422|-3|15|9389	OE_12422|-3|15|9389			2	99	HIPLYFLEVKR			missed K-R@10	-0.000389995	1413.81	472.278	1413.81	472.278	3	13	4.1.1.1526.6	16.4039	1571.86	1544.88	16.4	0.1	360.791
2	270	269.99	52.67	49.82	46.24	OE_12422|-3|15|9389	OE_12422|-3|15|9389			2	99	HMFSLELSNYIDSDK				0.00503069	1797.83	600.284	1797.82	600.282	3	15	2.1.1.1556.5	17.7339	916.11	836.38	17.76	0.06	244.331
2	270	269.99	52.67	49.82	46.24	OE_12422|-3|15|9389	OE_12422|-3|15|9389			2	99	HRDPNVFDASFTFYR			missed R-D@2	-0.00427192	1870.87	624.631	1870.88	624.632	3	13	4.1.1.1538.8	16.7883	1252.46	1131.04	16.81	0.06	315.515
2	270	269.99	52.67	49.82	46.24	OE_12422|-3|15|9389	OE_12422|-3|15|9389			2	99	HTDFSYSIER				-0.00273624	1253.56	627.79	1253.57	627.791	2	13	1.1.1.1351.16	12.2361	2756.23	2574.12	12.25	0.09	711.354
2	270	269.99	52.67	49.82	46.24	OE_12422|-3|15|9389	OE_12422|-3|15|9389			2	99	HYQLLFDTPGSSVQR				-0.00182426	1746.87	583.296	1746.87	583.297	3	13	3.1.1.1448.6	15.3053	1490.61	1241.04	15.33	0.06	335.939
2	270	269.99	52.67	49.82	46.24	OE_12422|-3|15|9389	OE_12422|-3|15|9389			2	99	IAAYIGVMR				-0.000335209	992.547	497.281	992.548	497.281	2	7	3.1.1.1444.3	15.1749	793.46	620.54	15.2	0.06	293.109
2	270	269.99	52.67	49.82	46.24	OE_12422|-3|15|9389	OE_12422|-3|15|9389			2	99	IAFAYLQRVEK			missed R-V@8	3.2238e-05	1336.75	446.591	1336.75	446.591	3	11	5.1.1.1518.3	15.4834	1502.36	1495.43	15.48	0.1	523.848
2	270	269.99	52.67	49.82	46.24	OE_12422|-3|15|9389	OE_12422|-3|15|9389			2	99	IALEFNKPANKPAFIR				0.00826795	1828.04	458.018	1828.04	458.016	4	9	5.1.1.1498.3	14.8464	516.26	448.37	14.87	0.06	166.597
2	270	269.99	52.67	49.82	46.24	OE_12422|-3|15|9389	OE_12422|-3|15|9389			2	99	IASAYPIVDGK				-0.00173917	1132.61	567.313	1132.61	567.314	2	12	4.1.1.1435.10	13.5223	1546.97	1203.84	13.57	0.1	263.528
2	270	269.99	52.67	49.82	46.24	OE_12422|-3|15|9389	OE_12422|-3|15|9389			2	99	IASAYPIVDGKR			missed K-R@11	-0.00348965	1288.71	430.577	1288.71	430.579	3	10	4.1.1.1392.4	12.1509	2344.49	1768.46	12.18	0.1	376.268
2	270	269.99	52.67	49.82	46.24	OE_12422|-3|15|9389	OE_12422|-3|15|9389			2	99	IASTVHTSTILDGK				-0.00166668	1441.78	481.599	1441.78	481.6	3	12	2.1.1.1372.10	11.8719	1204.82	1072.99	11.89	0.06	321.194
2	270	269.99	52.67	49.82	46.24	OE_12422|-3|15|9389	OE_12422|-3|15|9389			2	99	IDDGWDSEAR				0.00183724	1162.49	582.253	1162.49	582.252	2	10	4.1.1.1391.10	12.1304	528.64	517.44	12.14	0.13	184.972
2	270	269.99	52.67	49.82	46.24	OE_12422|-3|15|9389	OE_12422|-3|15|9389			2	99	IGFGQNEYIR				-0.000891317	1195.6	598.806	1195.6	598.807	2	13	2.1.1.1462.11	14.7386	1596.65	1593.44	14.73	0.1	505.775
2	270	269.99	52.67	49.82	46.24	OE_12422|-3|15|9389	OE_12422|-3|15|9389			2	99	ILLNAIQEPER	Deamidated(N)@4			0.0151647	1295.72	648.869	1295.71	648.862	2	11	4.1.1.1496.13	15.4594	2006.65	1805.99	15.47	0.22	1040.8
2	270	269.99	52.67	49.82	46.24	OE_12422|-3|15|9389	OE_12422|-3|15|9389			2	99	ISSTTTELTCR	Carbamidomethyl(C)@10			0.00517423	1267.61	634.814	1267.61	634.811	2	11	4.1.1.1351.13	10.8677	1149.13	1064.93	10.88	0.09	253.611
2	270	269.99	52.67	49.82	46.24	OE_12422|-3|15|9389	OE_12422|-3|15|9389			2	99	ITHGETTVIK				0.000555562	1097.61	549.812	1097.61	549.811	2	13	5.1.1.1320.7	9.19885	1790.99	1547.61	9.21	0.1	362.151
2	270	269.99	52.67	49.82	46.24	OE_12422|-3|15|9389	OE_12422|-3|15|9389			2	99	KAMDANSIVTETDVLGSCETR	Carbamidomethyl(C)@18		missed K-A@1	0.00917685	2296.08	766.366	2296.07	766.363	3	17	5.1.1.1515.14	15.4086	551.21	538.04	15.41	0.06	157.333
2	270	269.99	52.67	49.82	46.24	OE_12422|-3|15|9389	OE_12422|-3|15|9389			2	99	LAAIEAFR				-0.000926463	889.501	445.758	889.502	445.758	2	9	3.1.1.1441.2	15.0789	2002.64	804.33	15.14	0.06	288.795
2	270	269.99	52.67	49.82	46.24	OE_12422|-3|15|9389	OE_12422|-3|15|9389			2	99	LAAIEAFRK			missed R-K@8	-0.000988863	1017.6	509.805	1017.6	509.806	2	8	5.1.1.1448.3	13.2495	1242.4	915.29	13.28	0.1	234.792
2	270	269.99	52.67	49.82	46.24	OE_12422|-3|15|9389	OE_12422|-3|15|9389			2	99	LANTIEITPR				-0.00101937	1126.63	564.324	1126.63	564.325	2	11	3.1.1.1393.14	13.5562	884.91	859.17	13.54	0.1	392.324
2	270	269.99	52.67	49.82	46.24	OE_12422|-3|15|9389	OE_12422|-3|15|9389			2	99	LDSVISQRPSK				-0.00818565	1228.67	615.342	1228.68	615.346	2	12	1.1.1.1278.20	9.91695	435.8	430.79	9.92	0.1	225.909
2	270	269.99	52.67	49.82	46.24	OE_12422|-3|15|9389	OE_12422|-3|15|9389			2	99	LFSGWNVR				0.00353821	977.512	489.763	977.508	489.761	2	8	3.1.1.1471.3	16.0354	1637.78	1388.32	16	0.19	434.031
2	270	269.99	52.67	49.82	46.24	OE_12422|-3|15|9389	OE_12422|-3|15|9389			2	99	LIDKELLNAGYVGNR			missed K-E@4	0.000312973	1673.91	558.977	1673.91	558.977	3	15	5.1.1.1500.9	14.9126	4105.95	2460.96	14.96	0.06	369.957
2	270	269.99	52.67	49.82	46.24	OE_12422|-3|15|9389	OE_12422|-3|15|9389			2	99	LIGQPDLRPQIATAK				0.00380963	1619.94	540.987	1619.94	540.986	3	14	5.1.1.1474.5	14.0802	2660.21	2607.68	14.07	0.1	964.757
2	270	269.99	52.67	49.82	46.24	OE_12422|-3|15|9389	OE_12422|-3|15|9389			2	99	LRDLGTQHLQK			missed R-D@2	-0.00239485	1307.73	436.917	1307.73	436.918	3	9	4.1.1.1300.3	9.2308	571.21	568.29	9.25	0.1	143.03
2	270	269.99	52.67	49.82	46.24	OE_12422|-3|15|9389	OE_12422|-3|15|9389			2	99	LYFPPESYETVK				-0.000743055	1471.72	736.869	1471.72	736.869	2	8	3.1.1.1474.14	16.1379	1161.97	1124.73	16.16	0.67	313.716
2	270	269.99	52.67	49.82	46.24	OE_12422|-3|15|9389	OE_12422|-3|15|9389			2	99	LYFPPESYETVKR			missed K-R@12	-0.00321282	1627.82	543.614	1627.82	543.615	3	9	4.1.1.1475.8	14.7856	1306.2	1127.4	14.81	0.29	226.98
2	270	269.99	52.67	49.82	46.24	OE_12422|-3|15|9389	OE_12422|-3|15|9389			2	99	MRGEQILESIMENPDVK	Oxidation(M)@1		missed R-G@2	0.00306031	2003.97	668.997	2003.97	668.996	3	13	5.1.1.1573.10	17.2491	727.59	657.05	17.23	0.06	206.746
2	270	269.99	52.67	49.82	46.24	OE_12422|-3|15|9389	OE_12422|-3|15|9389			2	99	NEISMTGYELK	Oxidation(M)@5			-0.00766239	1299.59	650.804	1299.6	650.808	2	9	4.1.1.1407.22	12.6429	482.15	455.87	12.63	0.1	135.45
2	270	269.99	52.67	49.82	46.24	OE_12422|-3|15|9389	OE_12422|-3|15|9389			2	99	NPTLGMVAAYTPLIR				-0.000500781	1615.88	808.945	1615.88	808.945	2	13	2.1.1.1614.11	19.6028	624.39	622.68	19.61	0.1	164.039
2	270	269.99	52.67	49.82	46.24	OE_12422|-3|15|9389	OE_12422|-3|15|9389			2	99	QGISGWTDDETGR				-0.00114784	1420.62	711.318	1420.62	711.318	2	11	3.1.1.1378.29	13.0816	1296.64	956.33	13.04	0.1	280.686
2	270	269.99	52.67	49.82	46.24	OE_12422|-3|15|9389	OE_12422|-3|15|9389			2	99	QGISGWTDDETGRNFER			missed R-N@13	-0.000598511	1966.88	656.633	1966.88	656.633	3	11	5.1.1.1467.19	13.8685	1344.55	1223.11	13.88	0.06	686.346
2	270	269.99	52.67	49.82	46.24	OE_12422|-3|15|9389	OE_12422|-3|15|9389			2	99	QIAPNGDDISDITFVSDGKEFQGR	Deamidated(N)@5		missed K-E@19	-0.0155655	2609.21	870.744	2609.22	870.749	3	14	4.1.1.1542.9	16.9294	726.15	706.39	16.94	0.06	166.922
2	270	269.99	52.67	49.82	46.24	OE_12422|-3|15|9389	OE_12422|-3|15|9389			2	99	QMAELSIRPVPLDPDTKPEFR	Gln->pyro-Glu@N-term			0.000122062	2421.24	808.086	2421.24	808.086	3	17	5.1.1.1609.11	18.407	1365.24	1286.26	18.42	0.06	323.675
2	270	269.99	52.67	49.82	46.24	OE_12422|-3|15|9389	OE_12422|-3|15|9389			2	99	QQYLDALPLIGSEASVR				0.000521206	1858.98	620.667	1858.98	620.667	3	11	2.1.1.1605.13	19.3093	563.12	554.08	19.29	0.1	177.588
2	270	269.99	52.67	49.82	46.24	OE_12422|-3|15|9389	OE_12422|-3|15|9389			2	99	RLMTSAYTNGPK			missed R-L@1	0.00271813	1337.68	446.9	1337.68	446.899	3	11	4.1.1.1342.3	10.5702	296.11	273.27	10.56	0.13	240.381
2	270	269.99	52.67	49.82	46.24	OE_12422|-3|15|9389	OE_12422|-3|15|9389			2	99	RPNPPTDLILAMTSLAYTSCR	Carbamidomethyl(C)@20			-0.00200539	2376.19	793.071	2376.19	793.072	3	15	5.1.1.1711.6	21.6583	778.97	765.15	21.64	0.22	117.66
2	270	269.99	52.67	49.82	46.24	OE_12422|-3|15|9389	OE_12422|-3|15|9389			2	99	SAQLFDEK				0.000209976	936.455	469.235	936.455	469.235	2	9	4.1.1.1393.4	12.1821	1467.9	1405.34	12.18	0.06	330.826
2	270	269.99	52.67	49.82	46.24	OE_12422|-3|15|9389	OE_12422|-3|15|9389			2	99	SGHATAFLGR				0.00149887	1015.52	508.768	1015.52	508.767	2	15	4.1.1.1356.6	11.0127	1442.08	1370.31	11.03	0.06	340.301
2	270	269.99	52.67	49.82	46.24	OE_12422|-3|15|9389	OE_12422|-3|15|9389			2	99	SGMNSQPHIR				-0.0038416	1125.53	563.773	1125.53	563.775	2	12	5.1.1.1311.5	8.90637	327.03	305.87	8.9	0.09	122.506
2	270	269.99	52.67	49.82	46.24	OE_12422|-3|15|9389	OE_12422|-3|15|9389			2	99	SHDVITIER				-0.00178376	1068.55	535.284	1068.56	535.285	2	10	5.1.1.1392.8	11.4857	643.08	624.95	11.47	0.1	296.019
2	270	269.99	52.67	49.82	46.24	OE_12422|-3|15|9389	OE_12422|-3|15|9389			2	99	SHQSSVGDAAR				0.00032474	1113.52	557.766	1113.52	557.765	2	13	5.1.1.1222.6	6.25407	961.65	935.53	6.26	0.06	321.599
2	270	269.99	52.67	49.82	46.24	OE_12422|-3|15|9389	OE_12422|-3|15|9389			2	99	SIIITLKDNVIELFPAK			missed K-D@7	-0.00626328	1913.12	638.713	1913.12	638.715	3	15	5.1.1.1677.3	20.5647	1094.36	763.88	20.62	0.1	127.587
2	270	269.99	52.67	49.82	46.24	OE_12422|-3|15|9389	OE_12422|-3|15|9389			2	99	SIPTTINVATTLK				0.00226483	1357.78	679.899	1357.78	679.898	2	9	3.1.1.1468.15	15.9479	1623.61	1266.77	15.97	0.06	335.732
2	270	269.99	52.67	49.82	46.24	OE_12422|-3|15|9389	OE_12422|-3|15|9389			2	99	SIPTTINVATTLKFDHSVVR			missed K-F@13	0.000192665	2198.21	550.559	2198.21	550.559	4	14	5.1.1.1555.3	16.664	1993.47	1679.96	16.69	0.06	512.974
2	270	269.99	52.67	49.82	46.24	OE_12422|-3|15|9389	OE_12422|-3|15|9389			2	99	SPSAAGIIAYVLSSK				-0.00115938	1462.8	732.408	1462.8	732.409	2	19	5.1.1.1734.3	22.3969	1238.84	1087.27	22.41	0.1	284.369
2	270	269.99	52.67	49.82	46.24	OE_12422|-3|15|9389	OE_12422|-3|15|9389			2	99	SSQNIEWSK				-0.00166722	1077.51	539.761	1077.51	539.762	2	12	5.1.1.1385.9	11.2647	829.32	775.23	11.28	0.06	342.595
2	270	269.99	52.67	49.82	46.24	OE_12422|-3|15|9389	OE_12422|-3|15|9389			2	99	TAGLLGTFNNEPSDDLMRPR				-0.00374302	2203.07	735.362	2203.07	735.364	3	12	5.1.1.1567.14	17.0625	1340.85	1141.78	17.04	0.1	263.855
2	270	269.99	52.67	49.82	46.24	OE_12422|-3|15|9389	OE_12422|-3|15|9389			2	99	TARDNIFFASQDMILAAEK			missed R-D@3	-0.000954591	2140.06	714.361	2140.06	714.361	3	19	5.1.1.1635.6	19.2361	896.08	789.64	19.22	0.06	230.439
2	270	269.99	52.67	49.82	46.24	OE_12422|-3|15|9389	OE_12422|-3|15|9389			2	99	TDIYSVDAEVERPLPQNER				0.00630724	2230.09	744.372	2230.09	744.369	3	12	1.1.1.1416.12	14.3041	1556.8	1451.34	14.32	0.06	524.863
2	270	269.99	52.67	49.82	46.24	OE_12422|-3|15|9389	OE_12422|-3|15|9389			2	99	TDTAVSGSK				-0.00168952	864.417	433.216	864.419	433.217	2	11	2.1.1.1176.2	5.73912	852.82	809.59	5.75	0.12	350.327
2	270	269.99	52.67	49.82	46.24	OE_12422|-3|15|9389	OE_12422|-3|15|9389			2	99	TNLYGMGIMHGEDELIK				-0.000508451	1919.91	640.978	1919.91	640.978	3	11	4.1.1.1544.8	16.9864	898.94	861.96	17	0.06	265.922
2	270	269.99	52.67	49.82	46.24	OE_12422|-3|15|9389	OE_12422|-3|15|9389			2	99	TPLVAEYFK				-0.000301767	1066.57	534.292	1066.57	534.292	2	11	2.1.1.1525.9	16.744	3079.73	2659.29	16.77	0.06	572.819
2	270	269.99	52.67	49.82	46.24	OE_12422|-3|15|9389	OE_12422|-3|15|9389			2	99	TSLPSECYVCHVDESTR	Carbamidomethyl(C)@7; Carbamidomethyl(C)@10			0.00422815	2038.88	680.633	2038.87	680.631	3	11	5.1.1.1442.16	13.0781	343.49	335.34	13.08	0.1	153.414
2	270	269.99	52.67	49.82	46.24	OE_12422|-3|15|9389	OE_12422|-3|15|9389			2	99	TTGEYTPTK				-0.000265723	996.476	499.245	996.476	499.245	2	9	4.1.1.1270.5	8.28137	1036.49	761.29	8.33	0.1	158.393
2	270	269.99	52.67	49.82	46.24	OE_12422|-3|15|9389	OE_12422|-3|15|9389			2	99	VAVDYVVTLR				-0.00146293	1133.64	567.829	1133.64	567.83	2	10	4.1.1.1526.10	16.408	792.93	726.19	16.39	0.1	287.774
2	270	269.99	52.67	49.82	46.24	OE_12422|-3|15|9389	OE_12422|-3|15|9389			2	99	VDIFDDR				0.000261771	878.414	440.214	878.413	440.214	2	8	1.1.1.1416.2	14.2888	2423.82	2031.55	14.32	0.06	382.796
2	270	269.99	52.67	49.82	46.24	OE_12422|-3|15|9389	OE_12422|-3|15|9389			2	99	VEEGIIGELR				0.000197196	1113.6	557.809	1113.6	557.809	2	12	3.1.1.1458.10	15.6222	1743.45	1706.4	15.65	0.1	526.572
2	270	269.99	52.67	49.82	46.24	OE_12422|-3|15|9389	OE_12422|-3|15|9389			2	99	VEGTEPDGVR				-0.000272985	1057.5	529.759	1057.5	529.759	2	11	4.1.1.1287.5	8.82533	790.25	713.79	8.84	0.06	156.222
2	270	269.99	52.67	49.82	46.24	OE_12422|-3|15|9389	OE_12422|-3|15|9389			2	99	VEVTPSGEINIIYNMPR				-0.00336352	1930.98	644.667	1930.98	644.668	3	11	2.1.1.1583.5	18.5967	533.71	509.96	18.59	0.06	114.997
2	270	269.99	52.67	49.82	46.24	OE_12422|-3|15|9389	OE_12422|-3|15|9389			2	99	VFYLQR				-0.000381627	824.454	413.234	824.454	413.235	2	7	4.1.1.1449.2	13.9543	2375.08	2059.42	13.98	0.06	473.502
2	270	269.99	52.67	49.82	46.24	OE_12422|-3|15|9389	OE_12422|-3|15|9389			2	99	VGEVWYGMK				-0.000374782	1067.51	534.763	1067.51	534.763	2	10	1.1.1.1445.4	15.2134	1236.75	1071.73	15.24	0.13	370.134
2	270	269.99	52.67	49.82	46.24	OE_12422|-3|15|9389	OE_12422|-3|15|9389			2	99	VNLVRPNQPQGSVYFR				0.00081015	1873	625.34	1873	625.339	3	11	1.1.1.1409.21	14.0708	3310.74	2432.9	14.03	0.06	662.862
2	270	269.99	52.67	49.82	46.24	OE_12422|-3|15|9389	OE_12422|-3|15|9389			2	99	VQNAQQR				-0.000410018	842.435	422.225	842.436	422.225	2	9	5.1.1.1187.2	5.24365	755.26	751.39	5.24	0.1	319.21
2	270	269.99	52.67	49.82	46.24	OE_12422|-3|15|9389	OE_12422|-3|15|9389			2	99	VSTLMLDTQALQFK				-0.000319462	1593.84	797.929	1593.84	797.929	2	12	4.1.1.1600.13	18.765	1028.63	867.78	18.78	0.09	150.941
2	270	269.99	52.67	49.82	46.24	OE_12422|-3|15|9389	OE_12422|-3|15|9389			2	99	YDLNPGLYEGQTLVTINR				-0.000689138	2065.05	689.356	2065.05	689.357	3	15	4.1.1.1581.7	18.1577	1612.26	1560.92	18.15	0.06	360.236
2	270	269.99	52.67	49.82	46.24	OE_12422|-3|15|9389	OE_12422|-3|15|9389			2	99	YFRDDAEQLR			missed R-D@3	0.00173613	1311.62	656.818	1311.62	656.818	2	9	4.1.1.1365.10	11.3103	540.47	492.36	11.29	0.06	142.974
2	270	269.99	52.67	49.82	46.24	OE_12422|-3|15|9389	OE_12422|-3|15|9389			2	99	YGHDGGAITGGIK				0.00439895	1244.62	623.317	1244.61	623.315	2	11	4.1.1.1338.10	10.4577	1034.07	1018.81	10.46	0.1	201.239
2	270	269.99	52.67	49.82	46.24	OE_12422|-3|15|9389	OE_12422|-3|15|9389			2	99	YIEFEAK				0.00371037	898.447	450.231	898.444	450.229	2	8	1.1.1.1377.5	13.0462	1960.44	1750.44	13.01	0.13	595.47
2	270	269.99	52.67	49.82	46.24	OE_12422|-3|15|9389	OE_12422|-3|15|9389			2	99	YIHDATHAYAFEMR				0.00105354	1723.78	575.6	1723.78	575.6	3	14	4.1.1.1426.10	13.2464	1302.01	1233.74	13.23	0.09	311.815
2	270	269.99	52.67	49.82	46.24	OE_12422|-3|15|9389	OE_12422|-3|15|9389			2	99	YIVDGVNYK				-0.00337727	1069.54	535.778	1069.54	535.779	2	9	5.1.1.1449.6	13.2862	462.8	428.84	13.31	0.22	320.316
2	270	269.99	52.67	49.82	46.24	OE_12422|-3|15|9389	OE_12422|-3|15|9389			2	99	YSSPYMAAEFR				-6.30522e-05	1320.58	661.298	1320.58	661.298	2	11	4.1.1.1492.8	15.3306	1481.75	1232.91	15.35	0.1	294.384
2	270	269.99	52.67	49.82	46.24	OE_12422|-3|15|9389	OE_12422|-3|15|9389			1.92082	98.88	LRQQYLDALPLIGSEASVR			missed R-Q@2	-0.00341653	2128.16	710.394	2128.16	710.395	3	10	5.1.1.1611.6	18.4609	2121	1614.46	18.42	0.1	212.24
2	270	269.99	52.67	49.82	46.24	OE_12422|-3|15|9389	OE_12422|-3|15|9389			1.88606	98.89	GSNFLLR				-0.00160754	805.443	403.729	805.445	403.73	2	8	4.1.1.1466.2	14.4938	2240.89	1613.09	14.53	0.09	316.549
2	270	269.99	52.67	49.82	46.24	OE_12422|-3|15|9389	OE_12422|-3|15|9389			1.88606	98.76	IYVENTDR				-0.000581493	1008.49	505.251	1008.49	505.251	2	7	4.1.1.1319.7	9.83927	1403.5	1248.65	9.86	0.06	273.379
2	270	269.99	52.67	49.82	46.24	OE_12422|-3|15|9389	OE_12422|-3|15|9389			1.88606	98.9	MVCRPCQPLAPK	Carbamidomethyl(C)@3; Carbamidomethyl(C)@6			-0.000940582	1455.71	486.245	1455.71	486.246	3	10	5.1.1.1375.2	10.9322	433.38	415.75	10.93	0.19	142.658
2	270	269.99	52.67	49.82	46.24	OE_12422|-3|15|9389	OE_12422|-3|15|9389			1.79588	99	IQTDIQKK			missed K-K@7	-0.00216329	972.558	487.286	972.56	487.287	2	8	4.1.1.1249.5	7.62693	298.03	275.11	7.61	0.06	96.4669
2	270	269.99	52.67	49.82	46.24	OE_12422|-3|15|9389	OE_12422|-3|15|9389			1.76955	98.88	ELLNAGYVGNR				0.00308771	1204.62	603.319	1204.62	603.317	2	9	1.1.1.1388.12	13.398	1514.2	948.56	13.45	0.13	395.092
2	270	269.99	52.67	49.82	46.24	OE_12422|-3|15|9389	OE_12422|-3|15|9389			1.74473	98.53	VDIFDDRVNLVRPNQPQGSVYFR			missed R-V@7	-0.0043152	2733.39	684.356	2733.4	684.357	4	10	4.1.1.1549.8	17.1432	1035.96	992.82	17.13	0.1	306.275
2	270	269.99	52.67	49.82	46.24	OE_12422|-3|15|9389	OE_12422|-3|15|9389			1.72125	98.43	AEEGGELLYK				-0.00315481	1107.54	554.778	1107.54	554.78	2	8	4.1.1.1413.11	12.8266	1557.13	1068.06	12.78	0.09	219.244
2	270	269.99	52.67	49.82	46.24	OE_12422|-3|15|9389	OE_12422|-3|15|9389			1.58503	97.54	LFSGWNVRDNIIEADAQR			missed R-D@8	0.000655358	2103.05	702.024	2103.05	702.024	3	12	5.1.1.1575.9	17.3144	3196.58	2986.68	17.33	0.06	776.928
2	270	269.99	52.67	49.82	46.24	OE_12422|-3|15|9389	OE_12422|-3|15|9389			1.55284	97.67	FDHSVVR				0.00104111	858.436	430.225	858.435	430.225	2	8	2.1.1.1274.5	8.74992	363.43	350.41	8.74	0.19	219.223
2	270	269.99	52.67	49.82	46.24	OE_12422|-3|15|9389	OE_12422|-3|15|9389			1.52288	97.45	GSTDIQIK				0.000133548	860.46	431.238	860.46	431.237	2	8	4.1.1.1342.2	10.5652	731.54	730.01	10.59	0.1	322.04
2	270	269.99	52.67	49.82	46.24	OE_12422|-3|15|9389	OE_12422|-3|15|9389			1.49485	98.21	INLDGAPK				-0.000213497	826.455	414.235	826.455	414.235	2	8	3.1.1.1317.3	11.1292	1167.24	1009.12	11.16	0.1	403.254
2	270	269.99	52.67	49.82	46.24	OE_12422|-3|15|9389	OE_12422|-3|15|9389			1.46852	97.45	NLQQTECPIK	Carbamidomethyl(C)@7			8.08845e-05	1229.61	615.811	1229.61	615.811	2	8	3.1.1.1301.25	10.6346	687.19	643.46	10.65	0.1	212.433
2	270	269.99	52.67	49.82	46.24	OE_12422|-3|15|9389	OE_12422|-3|15|9389			1.42022	98.02	DVHHNIPIK				-0.0011185	1071.58	536.798	1071.58	536.799	2	8	1.1.1.1250.16	9.022	398.32	393.41	9.01	0.1	186.971
2	270	269.99	52.67	49.82	46.24	OE_12422|-3|15|9389	OE_12422|-3|15|9389			1.35655	95.93	VPLSVYTSDDLEY				0.00184779	1499.71	750.86	1499.7	750.859	2	9	5.1.1.1613.8	18.5315	3067.01	1991.41	18.58	0.1	234.204
2	270	269.99	52.67	49.82	46.24	OE_12422|-3|15|9389	OE_12422|-3|15|9389			1.17393	94.93	DLCSTITTDVRPDTGYIFSHLVSSLR	Carbamidomethyl(C)@3			-0.00141822	2952.46	739.123	2952.47	739.124	4	10	5.1.1.1699.8	21.2868	727.85	621.35	21.26	0.13	132.994
2	270	269.99	52.67	49.82	46.24	OE_12422|-3|15|9389	OE_12422|-3|15|9389			1.16749	95.39	DKQEILSLK			missed K-Q@2	0.000315149	1072.61	537.314	1072.61	537.314	2	9	4.1.1.1413.10	12.8252	831.28	695.32	12.81	0.09	402.58
2	270	269.99	52.67	49.82	46.24	OE_12422|-3|15|9389	OE_12422|-3|15|9389			1.13077	95.54	GDSPLVPGFWK				-0.00288695	1201.61	601.812	1201.61	601.814	2	7	2.1.1.1578.6	18.437	592.44	578.4	18.43	0.13	160.6
2	270	269.99	52.67	49.82	46.24	OE_12422|-3|15|9389	OE_12422|-3|15|9389			1.0655	92.74	LELEGQPR				-0.0122696	940.485	471.25	940.498	471.256	2	8	2.1.1.1354.12	11.2981	1117.43	803.92	11.35	0.19	259.063
2	270	269.99	52.67	49.82	46.24	OE_12422|-3|15|9389	OE_12422|-3|15|9389			1	91.47	ISYPDMR				0.00269251	880.414	441.214	880.411	441.213	2	6	4.1.1.1403.4	12.5027	733.94	731.07	12.5	0.13	247.629
2	270	269.99	52.67	49.82	46.24	OE_12422|-3|15|9389	OE_12422|-3|15|9389			0.9914	91.35	LIDKELLNAGYVGNRFGLIGFGHK			missed K-E@4; missed R-F@15	-0.00244898	2630.43	658.615	2630.43	658.616	4	10	5.1.1.1595.7	17.9492	775.53	752.44	17.94	0.1	253.019
2	270	269.99	52.67	49.82	46.24	OE_12422|-3|15|9389	OE_12422|-3|15|9389			0.815309	89.23	IQTDIQK				-0.000833074	844.465	423.24	844.465	423.24	2	8	4.1.1.1293.2	9.00548	409.49	396.63	9	0.06	138.3
2	270	269.99	52.67	49.82	46.24	OE_12422|-3|15|9389	OE_12422|-3|15|9389			0.790485	86.07	FFNDIR				-0.000376196	810.402	406.208	810.402	406.208	2	6	1.1.1.1397.3	13.6828	1750.63	1151.96	13.71	0.06	383.378
2	270	269.99	52.67	49.82	46.24	OE_12422|-3|15|9389	OE_12422|-3|15|9389			0.709965	86.1	IRLDSVISQRPSKR			missed R-L@2; missed K-R@13	0.00216687	1653.97	552.329	1653.96	552.329	3	7	5.1.1.1405.5	11.8896	690.81	622.8	11.88	0.06	205.689
2	270	269.99	52.67	49.82	46.24	OE_12422|-3|15|9389	OE_12422|-3|15|9389			0.627088	77.58	IAFAYLQR				0.000817521	980.545	491.28	980.544	491.279	2	7	1.1.1.1465.2	15.847	847.16	825.43	15.84	0.06	839.742
2	270	269.99	52.67	49.82	46.24	OE_12422|-3|15|9389	OE_12422|-3|15|9389			0.585027	77.34	TPNSYEGHWK				-0.00430071	1217.54	609.778	1217.55	609.781	2	8	4.1.1.1328.7	10.1366	332.47	275.51	10.11	0.06	124.403
2	270	269.99	52.67	49.82	46.24	OE_12422|-3|15|9389	OE_12422|-3|15|9389			0.531653	78.32	DLQSALNK				0.00143949	887.473	444.744	887.471	444.743	2	7	3.1.1.1327.2	11.4449	1302.28	1228.58	11.47	0.1	520.77
2	270	269.99	52.67	49.82	46.24	OE_12422|-3|15|9389	OE_12422|-3|15|9389			0.514279	75.42	DIDTTVR				0.000493574	818.414	410.214	818.413	410.214	2	9	2.1.1.1307.3	9.79533	987.01	981.18	9.79	0.1	428.963
2	270	269.99	52.67	49.82	46.24	OE_12422|-3|15|9389	OE_12422|-3|15|9389			0.511449	70.6	GREEECER	Carbamidomethyl(C)@6		missed R-E@2	-0.0019923	1063.43	532.724	1063.44	532.725	2	7	5.1.1.1194.5	5.46362	248.6	211.48	5.44	0.06	65.7097
2	270	269.99	52.67	49.82	46.24	OE_12422|-3|15|9389	OE_12422|-3|15|9389			0.477556	68.17	YFRDDAEQLRLDYIR			missed R-D@3; missed R-L@10	-0.00352985	1971.98	658.333	1971.98	658.334	3	7	4.1.1.1493.13	15.3651	772.03	757.68	15.35	0.1	344.272
2	270	269.99	52.67	49.82	46.24	OE_12422|-3|15|9389	OE_12422|-3|15|9389			0.430626	64.38	GITLHLVADKPIKVR			missed K-V@13	0.00232347	1659.02	554.015	1659.02	554.014	3	8	5.1.1.1467.14	13.8632	370.08	321.52	13.88	0.1	192.178
2	270	269.99	52.67	49.82	46.24	OE_12422|-3|15|9389	OE_12422|-3|15|9389			0.338187	58.54	IASYYYTVEHGERPAFLITIEPETQGDEVK				-0.0019452	3454.69	864.68	3454.69	864.681	4	9	4.1.1.1573.22	17.9115	2294.09	2222.36	17.92	0.1	281.772
2	270	269.99	52.67	49.82	46.24	OE_12422|-3|15|9389	OE_12422|-3|15|9389			0.289883	50.32	TPLVAEYFKQGISGWTDDETGRNFER			missed K-Q@9; missed R-N@22	-0.00680362	3015.43	754.865	3015.44	754.866	4	8	5.1.1.1610.11	18.4389	688.63	679.92	18.45	0.1	255.993
2	270	269.99	52.67	49.82	46.24	OE_12422|-3|15|9389	OE_12422|-3|15|9389			0.253366	45.82	NKFFNDIRR			missed K-F@2; missed R-R@8	-0.00277906	1208.64	605.327	1208.64	605.328	2	7	5.1.1.1395.9	11.5818	601.54	571.24	11.59	0.06	209.056
2	270	269.99	52.67	49.82	46.24	OE_12422|-3|15|9389	OE_12422|-3|15|9389			0.247952	47.94	YIWDAR				0.0144571	822.417	412.216	822.402	412.208	2	6	2.1.1.1458.2	14.6052	2507.83	1774.25	14.64	0.1	580.108
2	270	269.99	52.67	49.82	46.24	OE_12422|-3|15|9389	OE_12422|-3|15|9389			0.236572	49.18	ALRGDGKNWK			missed R-G@3; missed K-N@7	-0.000897666	1143.61	572.814	1143.61	572.815	2	7	5.1.1.1283.5	8.02643	403.48	381.21	8.01	0.1	148.412
2	270	269.99	52.67	49.82	46.24	OE_12422|-3|15|9389	OE_12422|-3|15|9389			0.209012	42.59	TDDNEYFQNMDIK				0.000285794	1631.68	816.846	1631.68	816.846	2	6	4.1.1.1493.21	15.3757	540.04	463.22	15.35	0.1	82.6129
2	270	269.99	52.67	49.82	46.24	OE_12422|-3|15|9389	OE_12422|-3|15|9389			0.159894	32.21	TRHFEALAFDR			missed R-H@2	-0.00225945	1361.68	454.901	1361.68	454.902	3	7	4.1.1.1420.6	13.0412	1186.76	1159.94	13.04	0.09	198.093
2	270	269.99	52.67	49.82	46.24	OE_12422|-3|15|9389	OE_12422|-3|15|9389			0.146302	32.37	TCIPHVQSR	Carbamidomethyl(C)@2			-0.00289933	1096.54	549.278	1096.54	549.28	2	6	5.1.1.1342.10	9.90232	273.24	272.33	9.88	0.16	165.4
2	270	269.99	52.67	49.82	46.24	OE_12422|-3|15|9389	OE_12422|-3|15|9389			0.137272	30.86	FHGEGER				0.000151463	830.367	416.191	830.367	416.191	2	6	4.1.1.1201.2	6.17135	711.25	620.13	6.19	0.1	212.462
2	270	269.99	52.67	49.82	46.24	OE_12422|-3|15|9389	OE_12422|-3|15|9389			0.114639	28.76	QVLWSIDDTK				-0.000937447	1203.61	602.814	1203.61	602.814	2	6	4.1.1.1521.8	16.2471	684.62	643.6	16.24	0.09	223.175
2	270	269.99	52.67	49.82	46.24	OE_12422|-3|15|9389	OE_12422|-3|15|9389			0.0777937	17.33	AEGYEHLLEHIFAVQEHEDPEGKSR			missed K-S@23	-0.00572032	2919.37	584.882	2919.38	584.883	5	6	5.1.1.1586.2	17.6559	1329.14	700.01	17.59	0.1	253.141
2	270	269.99	52.67	49.82	46.24	OE_12422|-3|15|9389	OE_12422|-3|15|9389			0.076756	23.04	QIAPNGDDISDITFVSDGK				0.00352835	1990.95	996.483	1990.95	996.481	2	6	2.1.1.1521.20	16.628	1191.45	1064.7	16.64	0.1	63.7627
2	270	269.99	52.67	49.82	46.24	OE_12422|-3|15|9389	OE_12422|-3|15|9389			0.0726296	21.41	DLGTQHLQK				0.00270896	1038.55	520.282	1038.55	520.28	2	7	1.1.1.1243.10	8.79652	332.11	312.69	8.78	0.1	323.224
2	270	269.99	52.67	49.82	46.24	OE_12422|-3|15|9389	OE_12422|-3|15|9389			0.0209071	95.74	YISDALSR			cleaved M-Y@N-term	-0.00213802	923.469	462.742	923.471	462.743	2	8	1.1.1.1338.7	11.8066	1089.41	1037.58	11.8	0.16	408.921
2	270	269.99	52.67	49.82	46.24	OE_12422|-3|15|9389	OE_12422|-3|15|9389			0.0190881	22.3	DIFAAIAYAVNMPYR	Oxidation(M)@12			0.00961503	1729.86	865.937	1729.85	865.932	2	8	5.1.1.1743.8	22.6867	629.69	599.2	22.67	0.07	547.498
2	270	269.99	52.67	49.82	46.24	OE_12422|-3|15|9389	OE_12422|-3|15|9389			0	99	AASVVSSWIK				0.00212865	1046.58	524.296	1046.58	524.295	2	11	2.1.1.1498.4	15.8821	1006.17	994.88	15.88	0.06	344.142
2	270	269.99	52.67	49.82	46.24	OE_12422|-3|15|9389	OE_12422|-3|15|9389			0	99	AASVVSSWIK				-0.00228258	1046.57	524.294	1046.58	524.295	2	12	1.1.1.1465.3	15.8473	1665.89	1658.44	15.85	0.1	553.124
2	270	269.99	52.67	49.82	46.24	OE_12422|-3|15|9389	OE_12422|-3|15|9389			0	36.54	AASVVSSWIK				-0.00264803	1046.57	524.294	1046.58	524.295	2	6	5.1.1.1538.6	16.1233	723.83	636.6	16.15	0.06	163.844
2	270	269.99	52.67	49.82	46.24	OE_12422|-3|15|9389	OE_12422|-3|15|9389			0	17.69	AEGYEHLLEHIFAVQEHEDPEGK				0.00235791	2676.25	536.257	2676.25	536.256	5	8	5.1.1.1608.3	18.3593	1043.75	988.38	18.35	0.06	680.131
2	270	269.99	52.67	49.82	46.24	OE_12422|-3|15|9389	OE_12422|-3|15|9389			0	16.97	AEGYEHLLEHIFAVQEHEDPEGK				0.00190565	2676.25	670.069	2676.25	670.069	4	7	5.1.1.1610.10	18.4369	1418.59	549.74	18.36	0.1	265.644
2	270	269.99	52.67	49.82	46.24	OE_12422|-3|15|9389	OE_12422|-3|15|9389			0	99	AIISMLQIPR				-0.00133808	1140.67	571.341	1140.67	571.342	2	9	3.1.1.1553.6	18.6598	1572.39	913.88	18.72	0.1	201.61
2	270	269.99	52.67	49.82	46.24	OE_12422|-3|15|9389	OE_12422|-3|15|9389			0	99	AIISMLQIPR				0.00085131	1140.67	571.342	1140.67	571.342	2	13	5.1.1.1625.4	18.9055	2834.89	2202.58	18.93	0.1	400.225
2	270	269.99	52.67	49.82	46.24	OE_12422|-3|15|9389	OE_12422|-3|15|9389			0	99	AIISMLQIPR	Oxidation(M)@5			-0.000609481	1156.66	579.339	1156.66	579.339	2	10	5.1.1.1555.4	16.6653	1873.11	759.74	16.72	0.1	183.655
2	270	269.99	52.67	49.82	46.24	OE_12422|-3|15|9389	OE_12422|-3|15|9389			0	99	AIISMLQIPR				0.000337729	1140.67	571.342	1140.67	571.342	2	10	1.1.1.1554.5	18.6848	1830.19	1557.91	18.71	0.06	310.602
2	270	269.99	52.67	49.82	46.24	OE_12422|-3|15|9389	OE_12422|-3|15|9389			0	99	AIVDYDSFFGK				-0.000436718	1260.6	631.308	1260.6	631.309	2	10	4.1.1.1583.4	18.2153	3696.19	2027.56	18.27	0.06	298.154
2	270	269.99	52.67	49.82	46.24	OE_12422|-3|15|9389	OE_12422|-3|15|9389			0	99	AIVDYDSFFGK				0.00279312	1260.61	631.31	1260.6	631.309	2	7	3.1.1.1535.12	18.0859	3154.01	1283.04	18.14	0.06	215.327
2	270	269.99	52.67	49.82	46.24	OE_12422|-3|15|9389	OE_12422|-3|15|9389			0	99	ASEWISSLYTIK				-0.000306957	1396.72	699.369	1396.72	699.369	2	11	3.1.1.1548.8	18.5007	1654.74	1394.43	18.52	0.06	363.166
2	270	269.99	52.67	49.82	46.24	OE_12422|-3|15|9389	OE_12422|-3|15|9389			0	99	ASEWISSLYTIK				-0.0050267	1396.72	699.367	1396.72	699.369	2	11	1.1.1.1550.13	18.5618	1903.22	1321.12	18.52	0.06	279.09
2	270	269.99	52.67	49.82	46.24	OE_12422|-3|15|9389	OE_12422|-3|15|9389			0	99	DDIAHFVEK				-0.0061225	1072.51	537.264	1072.52	537.267	2	14	1.1.1.1365.8	12.6672	1233.1	1164.54	12.66	0.22	466.771
2	270	269.99	52.67	49.82	46.24	OE_12422|-3|15|9389	OE_12422|-3|15|9389			0	99	DDIAHFVEK				-0.00627889	1072.51	537.264	1072.52	537.267	2	13	2.1.1.1397.10	12.6678	870.26	810.44	12.65	0.19	351.952
2	270	269.99	52.67	49.82	46.24	OE_12422|-3|15|9389	OE_12422|-3|15|9389			0	39.33	DIDTTVR				-0.00168233	818.412	410.213	818.413	410.214	2	6	3.1.1.1273.4	9.735	1403.02	1077.41	9.76	0.1	479.736
2	270	269.99	52.67	49.82	46.24	OE_12422|-3|15|9389	OE_12422|-3|15|9389			0	38.82	DIDTTVR				-0.00301233	818.41	410.212	818.413	410.214	2	6	1.1.1.1274.2	9.77093	1585.03	1145.67	9.8	0.1	426.269
2	270	269.99	52.67	49.82	46.24	OE_12422|-3|15|9389	OE_12422|-3|15|9389			0	28.25	DIDTTVR				0.0005795	818.414	410.214	818.413	410.214	2	5	5.1.1.1347.3	10.044	925.72	614.47	10.1	0.09	169.027
2	270	269.99	52.67	49.82	46.24	OE_12422|-3|15|9389	OE_12422|-3|15|9389			0	99	DNIFFASQDMILAAEK				0.000310977	1811.88	906.946	1811.88	906.945	2	11	2.1.1.1657.9	20.9795	785.4	576.96	20.93	0.1	103.24
2	270	269.99	52.67	49.82	46.24	OE_12422|-3|15|9389	OE_12422|-3|15|9389			0	99	DNIFFASQDMILAAEK				0.00137237	1811.88	604.967	1811.88	604.966	3	15	3.1.1.1624.4	20.933	625.21	612.39	20.93	0.1	164.006
2	270	269.99	52.67	49.82	46.24	OE_12422|-3|15|9389	OE_12422|-3|15|9389			0	99	DNIIEADAQR				0.00718991	1143.56	572.787	1143.55	572.783	2	10	3.1.1.1331.19	11.5829	1972.53	1776.5	11.6	0.13	768.823
2	270	269.99	52.67	49.82	46.24	OE_12422|-3|15|9389	OE_12422|-3|15|9389			0	99	DNIIEADAQR				0.000810334	1143.55	572.784	1143.55	572.783	2	10	1.1.1.1332.12	11.623	2215.12	2036.03	11.64	0.09	875.513
2	270	269.99	52.67	49.82	46.24	OE_12422|-3|15|9389	OE_12422|-3|15|9389			0	99	DNVIELFPAK				0.000900762	1144.61	573.314	1144.61	573.314	2	8	3.1.1.1517.6	17.5073	1794.36	1153.38	17.56	0.1	664.59
2	270	269.99	52.67	49.82	46.24	OE_12422|-3|15|9389	OE_12422|-3|15|9389			0	99	DNVIELFPAK				-0.00118205	1144.61	573.313	1144.61	573.314	2	12	1.1.1.1518.3	17.5372	2275.58	1972.5	17.56	0.09	484.524
2	270	269.99	52.67	49.82	46.24	OE_12422|-3|15|9389	OE_12422|-3|15|9389			0	81.76	ELLNAGYVGNR				0.00308771	1204.62	603.319	1204.62	603.317	2	8	1.1.1.1389.20	13.4327	1514.2	1435.6	13.45	0.13	511.854
2	270	269.99	52.67	49.82	46.24	OE_12422|-3|15|9389	OE_12422|-3|15|9389			0	99	ETAGLARPEGAR				-0.00382273	1226.63	409.885	1226.64	409.886	3	9	3.1.1.1237.2	8.58907	887.57	882.43	8.61	0.1	354.684
2	270	269.99	52.67	49.82	46.24	OE_12422|-3|15|9389	OE_12422|-3|15|9389			0	99	ETAGLARPEGAR				-0.0013799	1226.64	409.886	1226.64	409.886	3	8	2.1.1.1270.2	8.61575	810.74	733.52	8.64	0.06	282.472
2	270	269.99	52.67	49.82	46.24	OE_12422|-3|15|9389	OE_12422|-3|15|9389			0	94.52	ETAGLARPEGAR				0.00231831	1226.64	409.887	1226.64	409.886	3	7	5.1.1.1315.2	9.02652	832.57	705.29	9.05	0.06	293.81
2	270	269.99	52.67	49.82	46.24	OE_12422|-3|15|9389	OE_12422|-3|15|9389			0	31.55	ETAGLARPEGAR				-0.00172654	1226.64	614.325	1226.64	614.326	2	7	5.1.1.1315.6	9.04655	487.86	477.56	9.05	0.1	210.965
2	270	269.99	52.67	49.82	46.24	OE_12422|-3|15|9389	OE_12422|-3|15|9389			0	47.65	EVALQEVSVANR				0.00156464	1313.7	657.855	1313.69	657.854	2	6	3.1.1.1392.23	13.5274	3548.05	702.61	13.41	0.13	269.692
2	270	269.99	52.67	49.82	46.24	OE_12422|-3|15|9389	OE_12422|-3|15|9389			0	20.99	EVALQEVSVANR				0.00249062	1313.7	657.856	1313.69	657.854	2	5	2.1.1.1425.20	13.5651	4053.98	687.64	13.45	0.1	215.426
2	270	269.99	52.67	49.82	46.24	OE_12422|-3|15|9389	OE_12422|-3|15|9389			0	99	EVMLDLTGIVR				-0.000139818	1244.68	623.347	1244.68	623.347	2	11	4.1.1.1613.7	19.1753	903.65	792.24	19.19	0.06	194.698
2	270	269.99	52.67	49.82	46.24	OE_12422|-3|15|9389	OE_12422|-3|15|9389			0	99	EVMLDLTGIVR	Oxidation(M)@3			0.00324932	1260.68	631.346	1260.67	631.345	2	12	4.1.1.1574.7	17.9354	846.16	726.11	17.96	0.06	277.063
2	270	269.99	52.67	49.82	46.24	OE_12422|-3|15|9389	OE_12422|-3|15|9389			0	96.58	FDHSVVR				-0.00224114	858.432	430.224	858.435	430.225	2	9	5.1.1.1320.2	9.1835	456.91	431.97	9.21	0.1	214.995
2	270	269.99	52.67	49.82	46.24	OE_12422|-3|15|9389	OE_12422|-3|15|9389			0	73.01	FDHSVVR				0.0018587	858.437	430.226	858.435	430.225	2	7	1.1.1.1241.8	8.72818	644.66	555.62	8.75	0.1	307.758
2	270	269.99	52.67	49.82	46.24	OE_12422|-3|15|9389	OE_12422|-3|15|9389			0	53.35	FDHSVVR				-0.00443147	858.43	430.223	858.435	430.225	2	6	3.1.1.1240.6	8.68957	521.82	498.38	8.71	0.54	285.486
2	270	269.99	52.67	49.82	46.24	OE_12422|-3|15|9389	OE_12422|-3|15|9389			0	84.98	FFNDIR				-0.000323535	810.402	406.208	810.402	406.208	2	6	2.1.1.1429.3	13.6814	1501.92	1229.17	13.71	0.06	293.101
2	270	269.99	52.67	49.82	46.24	OE_12422|-3|15|9389	OE_12422|-3|15|9389			0	50.28	FFNDIR				0.00220754	810.405	406.21	810.402	406.208	2	5	3.1.1.1396.3	13.6422	1647.88	1387.12	13.67	0.06	454.504
2	270	269.99	52.67	49.82	46.24	OE_12422|-3|15|9389	OE_12422|-3|15|9389			0	99	FGLIGFGHK				0.000443482	974.534	488.274	974.534	488.274	2	9	2.1.1.1497.2	15.8482	816.57	801.19	15.84	0.06	228.643
2	270	269.99	52.67	49.82	46.24	OE_12422|-3|15|9389	OE_12422|-3|15|9389			0	69.04	FGLIGFGHK				0.00168216	974.535	488.275	974.534	488.274	2	9	5.1.1.1539.6	16.1552	1092.57	1073.84	16.15	0.1	3581.18
2	270	269.99	52.67	49.82	46.24	OE_12422|-3|15|9389	OE_12422|-3|15|9389			0	99	FGSSLPIIYTPYESK				0.00364856	1700.87	567.964	1700.87	567.963	3	11	5.1.1.1618.3	18.6787	694.8	663.97	18.67	0.06	145.003
2	270	269.99	52.67	49.82	46.24	OE_12422|-3|15|9389	OE_12422|-3|15|9389			0	98.71	FGSSLPIIYTPYESK				0.00108671	1700.87	851.441	1700.87	851.44	2	10	5.1.1.1616.9	18.6295	3211.74	2056.17	18.67	0.06	207.552
2	270	269.99	52.67	49.82	46.24	OE_12422|-3|15|9389	OE_12422|-3|15|9389			0	96.41	FGSSLPIIYTPYESK				-0.000550373	1700.87	851.44	1700.87	851.44	2	9	1.1.1.1547.15	18.4708	1321.48	1275.73	18.49	0.22	238.879
2	270	269.99	52.67	49.82	46.24	OE_12422|-3|15|9389	OE_12422|-3|15|9389			0	99	FIVVFQPK				0.000118401	976.575	489.295	976.575	489.295	2	9	4.1.1.1554.3	17.2912	3114.21	2479.76	17.32	0.06	417.355
2	270	269.99	52.67	49.82	46.24	OE_12422|-3|15|9389	OE_12422|-3|15|9389			0	99	FYSSLSQPAELR				-0.000417946	1396.7	699.356	1396.7	699.357	2	11	2.1.1.1460.20	14.6808	628.97	595.58	14.67	0.1	322.476
2	270	269.99	52.67	49.82	46.24	OE_12422|-3|15|9389	OE_12422|-3|15|9389			0	23.04	FYSSLSQPAELR				0.00597398	1396.7	699.36	1396.7	699.357	2	5	3.1.1.1428.25	14.6745	762.9	441.5	14.63	0.1	301.811
2	270	269.99	52.67	49.82	46.24	OE_12422|-3|15|9389	OE_12422|-3|15|9389			0	99	GAVYLNSQPVELPVPGEHLR				-0.00526307	2174.14	725.722	2174.15	725.723	3	15	5.1.1.1565.12	16.9965	2639.46	1660.06	17.04	0.1	233.07
2	270	269.99	52.67	49.82	46.24	OE_12422|-3|15|9389	OE_12422|-3|15|9389			0	99	GAVYLNSQPVELPVPGEHLR				-0.000800201	2174.15	725.723	2174.15	725.723	3	9	2.1.1.1526.21	16.784	2134.33	1204.35	16.83	0.1	210.941
2	270	269.99	52.67	49.82	46.24	OE_12422|-3|15|9389	OE_12422|-3|15|9389			0	75.66	GAVYLNSQPVELPVPGEHLR				0.00257876	2174.15	725.724	2174.15	725.723	3	7	1.1.1.1494.15	16.7754	3190.18	1703.48	16.83	0.06	376.482
2	270	269.99	52.67	49.82	46.24	OE_12422|-3|15|9389	OE_12422|-3|15|9389			0	31.11	GAVYLNSQPVELPVPGEHLR				0.00257876	2174.15	725.724	2174.15	725.723	3	6	1.1.1.1495.21	16.8048	3190.18	2707.71	16.83	0.06	523.968
2	270	269.99	52.67	49.82	46.24	OE_12422|-3|15|9389	OE_12422|-3|15|9389			0	95.82	GEQILESIMENPDVK				-0.0120248	1700.82	851.416	1700.83	851.422	2	8	1.1.1.1534.22	18.0565	873.41	702.94	18.01	0.22	198.292
2	270	269.99	52.67	49.82	46.24	OE_12422|-3|15|9389	OE_12422|-3|15|9389			0	99	GGLVDNVGQFVK				0.00053326	1231.66	616.836	1231.66	616.835	2	14	5.1.1.1543.7	16.2857	3674.05	2369.73	16.34	0.1	314.115
2	270	269.99	52.67	49.82	46.24	OE_12422|-3|15|9389	OE_12422|-3|15|9389			0	99	GGLVDNVGQFVK				0.000399874	1231.66	616.836	1231.66	616.835	2	10	2.1.1.1507.6	16.1699	2557.33	1378.14	16.13	0.1	269.611
2	270	269.99	52.67	49.82	46.24	OE_12422|-3|15|9389	OE_12422|-3|15|9389			0	69.94	GITLHLVADKPIK				-0.00472628	1403.85	468.956	1403.85	468.957	3	7	1.1.1.1397.9	13.6848	965.56	914.86	13.68	0.06	421.304
2	270	269.99	52.67	49.82	46.24	OE_12422|-3|15|9389	OE_12422|-3|15|9389			0	99	GIYGIDADTVYGNK				-0.00463146	1484.71	743.362	1484.71	743.365	2	12	2.1.1.1477.23	15.2263	1177.76	937.61	15.24	0.09	347.386
2	270	269.99	52.67	49.82	46.24	OE_12422|-3|15|9389	OE_12422|-3|15|9389			0	82.3	GLAEQTTLTSTAELILR				0.0103616	1816	909.01	1815.99	909.004	2	8	1.1.1.1593.19	19.9421	430.55	384.38	19.92	0.26	170.916
2	270	269.99	52.67	49.82	46.24	OE_12422|-3|15|9389	OE_12422|-3|15|9389			0	93.83	GLTFPNMK				-0.00023026	906.463	454.239	906.463	454.239	2	7	1.1.1.1442.4	15.1169	982.42	885.55	15.14	0.1	307.887
2	270	269.99	52.67	49.82	46.24	OE_12422|-3|15|9389	OE_12422|-3|15|9389			0	19.15	GLTFPNMK				0.00270142	906.466	454.24	906.463	454.239	2	5	5.1.1.1514.2	15.3526	1202.18	667.09	15.41	0.1	116.266
2	270	269.99	52.67	49.82	46.24	OE_12422|-3|15|9389	OE_12422|-3|15|9389			0	99	GSAYYSIEMSTPHEAAR				-0.00245354	1868.83	623.952	1868.84	623.953	3	11	4.1.1.1434.13	13.4917	1525.61	1330.41	13.51	0.1	325.128
2	270	269.99	52.67	49.82	46.24	OE_12422|-3|15|9389	OE_12422|-3|15|9389			0	53.41	GSTDIQIK				-0.00277367	860.458	431.236	860.46	431.237	2	7	5.1.1.1368.4	10.7121	366.79	315.22	10.73	0.22	187.287
2	270	269.99	52.67	49.82	46.24	OE_12422|-3|15|9389	OE_12422|-3|15|9389			0	99	GTLTATVQK				-0.00521159	917.513	459.764	917.518	459.766	2	9	3.1.1.1266.3	9.51468	579.85	579.84	9.54	0.13	268.606
2	270	269.99	52.67	49.82	46.24	OE_12422|-3|15|9389	OE_12422|-3|15|9389			0	95.43	GTLTATVQK				-0.007022	917.511	459.763	917.518	459.766	2	8	1.1.1.1267.4	9.55045	347.8	324.15	9.57	0.16	241.891
2	270	269.99	52.67	49.82	46.24	OE_12422|-3|15|9389	OE_12422|-3|15|9389			0	71.63	GTLTATVQK				0.000798609	917.519	459.767	917.518	459.766	2	7	4.1.1.1316.7	9.7401	898.42	792.85	9.76	0.06	273.356
2	270	269.99	52.67	49.82	46.24	OE_12422|-3|15|9389	OE_12422|-3|15|9389			0	98.63	HAPQELPWALNVK				-0.0156943	1501.79	501.603	1501.8	501.609	3	8	2.1.1.1514.3	16.3904	1991.63	1697.25	16.36	0.1	404.161
2	270	269.99	52.67	49.82	46.24	OE_12422|-3|15|9389	OE_12422|-3|15|9389			0	99	HFEALAFDR				-0.00297529	1104.53	553.273	1104.54	553.275	2	11	4.1.1.1465.7	14.4721	2715.54	1502.45	14.42	0.1	368.509
2	270	269.99	52.67	49.82	46.24	OE_12422|-3|15|9389	OE_12422|-3|15|9389			0	99	HFEALAFDR				-0.00333656	1104.53	553.273	1104.54	553.275	2	12	2.1.1.1448.8	14.291	3643.74	1856.97	14.22	0.1	358.059
2	270	269.99	52.67	49.82	46.24	OE_12422|-3|15|9389	OE_12422|-3|15|9389			0	99	HFEALAFDR				-0.00141366	1104.53	553.274	1104.54	553.275	2	9	1.1.1.1416.5	14.2928	4483.1	1538.42	14.22	0.06	400.699
2	270	269.99	52.67	49.82	46.24	OE_12422|-3|15|9389	OE_12422|-3|15|9389			0	26.48	HIIELQMK	Oxidation(M)@7			-0.0052269	1026.55	514.281	1026.55	514.284	2	7	4.1.1.1350.4	10.8218	881.76	613.18	10.88	0.13	134.201
2	270	269.99	52.67	49.82	46.24	OE_12422|-3|15|9389	OE_12422|-3|15|9389			0	68.39	HIPLYFLEVK				0.00061934	1257.71	629.864	1257.71	629.863	2	7	3.1.1.1534.7	18.0496	947.02	924.96	18.07	0.1	327.19
2	270	269.99	52.67	49.82	46.24	OE_12422|-3|15|9389	OE_12422|-3|15|9389			0	45.01	HIPLYFLEVK				-0.0018078	1257.71	629.862	1257.71	629.863	2	8	2.1.1.1567.8	18.0872	784.16	697.46	18.11	0.1	247.545
2	270	269.99	52.67	49.82	46.24	OE_12422|-3|15|9389	OE_12422|-3|15|9389			0	17.03	HIPLYFLEVK				-0.000899042	1257.71	629.863	1257.71	629.863	2	6	4.1.1.1584.9	18.2565	2126.68	1871.69	18.24	0.1	243.783
2	270	269.99	52.67	49.82	46.24	OE_12422|-3|15|9389	OE_12422|-3|15|9389			0	17.11	HMFSLELSNYIDSDK				-0.00333216	1797.82	600.281	1797.82	600.282	3	5	3.1.1.1525.8	17.7619	1453.1	1352.58	17.73	0.1	215.375
2	270	269.99	52.67	49.82	46.24	OE_12422|-3|15|9389	OE_12422|-3|15|9389			0	48.72	HTDFSYSIER				0.00182689	1253.57	627.792	1253.57	627.791	2	6	4.1.1.1401.20	12.4551	553.4	532.09	12.43	0.1	209.386
2	270	269.99	52.67	49.82	46.24	OE_12422|-3|15|9389	OE_12422|-3|15|9389			0	99	HYQLLFDTPGSSVQR				-0.00692452	1746.86	583.295	1746.87	583.297	3	15	4.1.1.1499.11	15.5552	1303.46	1236.59	15.57	0.06	352.582
2	270	269.99	52.67	49.82	46.24	OE_12422|-3|15|9389	OE_12422|-3|15|9389			0	99	HYQLLFDTPGSSVQR				-0.00968021	1746.86	583.294	1746.87	583.297	3	12	5.1.1.1524.10	15.6829	548.69	546.16	15.7	0.1	251.017
2	270	269.99	52.67	49.82	46.24	OE_12422|-3|15|9389	OE_12422|-3|15|9389			0	99	HYQLLFDTPGSSVQR				-0.00279247	1746.87	583.296	1746.87	583.297	3	10	2.1.1.1482.4	15.3706	865.91	711.96	15.4	0.06	329.733
2	270	269.99	52.67	49.82	46.24	OE_12422|-3|15|9389	OE_12422|-3|15|9389			0	99	IAAYIGVMR				-0.000314355	992.547	497.281	992.548	497.281	2	11	5.1.1.1518.6	15.4894	2047.15	1733.84	15.51	0.1	417.65
2	270	269.99	52.67	49.82	46.24	OE_12422|-3|15|9389	OE_12422|-3|15|9389			0	99	IAAYIGVMR				0.00139217	992.549	497.282	992.548	497.281	2	10	1.1.1.1445.3	15.2127	923.52	820.28	15.24	0.06	266.889
2	270	269.99	52.67	49.82	46.24	OE_12422|-3|15|9389	OE_12422|-3|15|9389			0	99	IAAYIGVMR	Oxidation(M)@8			-0.00468871	1008.54	505.276	1008.54	505.279	2	10	5.1.1.1453.6	13.4136	1010.4	931.5	13.37	0.13	319.555
2	270	269.99	52.67	49.82	46.24	OE_12422|-3|15|9389	OE_12422|-3|15|9389			0	24.42	IAFAYLQR				0.000817521	980.545	491.28	980.544	491.279	2	5	1.1.1.1466.3	15.8797	847.16	576.7	15.84	0.06	431.088
2	270	269.99	52.67	49.82	46.24	OE_12422|-3|15|9389	OE_12422|-3|15|9389			0	19.2	IAFAYLQR				0.000732711	980.545	491.28	980.544	491.279	2	6	5.1.1.1540.5	16.1847	1454.67	741.49	16.12	0.1	318.191
2	270	269.99	52.67	49.82	46.24	OE_12422|-3|15|9389	OE_12422|-3|15|9389			0	44.37	IAFAYLQRVEK			missed R-V@8	-0.00595149	1336.74	669.38	1336.75	669.382	2	8	5.1.1.1519.10	15.5284	569.23	435.98	15.5	0.1	294.259
2	270	269.99	52.67	49.82	46.24	OE_12422|-3|15|9389	OE_12422|-3|15|9389			0	98.98	IALEFNKPANKPAFIR				0.00388521	1828.04	458.017	1828.04	458.016	4	8	3.1.1.1423.3	14.5048	1673.99	1591.9	14.5	0.1	371.495
2	270	269.99	52.67	49.82	46.24	OE_12422|-3|15|9389	OE_12422|-3|15|9389			0	99	IASAYPIVDGK				-0.00526463	1132.61	567.311	1132.61	567.314	2	9	3.1.1.1386.15	13.3299	725.71	705.04	13.35	0.13	371.976
2	270	269.99	52.67	49.82	46.24	OE_12422|-3|15|9389	OE_12422|-3|15|9389			0	82.11	IASAYPIVDGK				-0.00462182	1132.61	567.311	1132.61	567.314	2	7	2.1.1.1418.11	13.3336	916.47	560.25	13.39	0.13	198.025
2	270	269.99	52.67	49.82	46.24	OE_12422|-3|15|9389	OE_12422|-3|15|9389			0	94.06	IASTVHTSTILDGK				-0.00629471	1441.77	721.893	1441.78	721.896	2	8	3.1.1.1340.21	11.878	463.23	357.5	11.85	0.06	151.048
2	270	269.99	52.67	49.82	46.24	OE_12422|-3|15|9389	OE_12422|-3|15|9389			0	99	IGFGQNEYIR				0.000848217	1195.6	598.807	1195.6	598.807	2	11	5.1.1.1502.10	14.9808	2802.12	2471.96	15	0.06	500.784
2	270	269.99	52.67	49.82	46.24	OE_12422|-3|15|9389	OE_12422|-3|15|9389			0	99	IGFGQNEYIR				-0.00256884	1195.6	598.805	1195.6	598.807	2	10	3.1.1.1428.14	14.6671	1732.07	1453.19	14.69	0.1	471.056
2	270	269.99	52.67	49.82	46.24	OE_12422|-3|15|9389	OE_12422|-3|15|9389			0	99	IGFGQNEYIR				-4.57078e-05	1195.6	598.807	1195.6	598.807	2	9	1.1.1.1429.15	14.7049	2406.72	1899.94	14.73	0.1	513.667
2	270	269.99	52.67	49.82	46.24	OE_12422|-3|15|9389	OE_12422|-3|15|9389			0	98.73	IGFGQNEYIR				-4.57078e-05	1195.6	598.807	1195.6	598.807	2	8	1.1.1.1430.11	14.7371	2406.72	2326.65	14.73	0.1	466.731
2	270	269.99	52.67	49.82	46.24	OE_12422|-3|15|9389	OE_12422|-3|15|9389			0	45.09	ILLNAIQEPER	Deamidated(Q)@7			0.0151647	1295.72	648.869	1295.71	648.862	2	12	4.1.1.1496.13	15.4594	2006.65	1805.99	15.47	0.22	1040.8
2	270	269.99	52.67	49.82	46.24	OE_12422|-3|15|9389	OE_12422|-3|15|9389			0	97.2	INLDGAPK				6.6209e-06	826.455	414.235	826.455	414.235	2	7	4.1.1.1367.4	11.3573	970.48	696.37	11.39	0.13	202.923
2	270	269.99	52.67	49.82	46.24	OE_12422|-3|15|9389	OE_12422|-3|15|9389			0	91.1	INLDGAPK				5.37543e-05	826.455	414.235	826.455	414.235	2	7	1.1.1.1318.2	11.1675	1172.71	1004.5	11.2	0.06	268.719
2	270	269.99	52.67	49.82	46.24	OE_12422|-3|15|9389	OE_12422|-3|15|9389			0	56.29	INLDGAPK				0.00120588	826.456	414.235	826.455	414.235	2	6	2.1.1.1351.3	11.1962	720.5	703.42	11.19	0.1	289.403
2	270	269.99	52.67	49.82	46.24	OE_12422|-3|15|9389	OE_12422|-3|15|9389			0	61.81	IQTDIQK				-0.000298499	844.465	423.24	844.465	423.24	2	7	1.1.1.1244.7	8.8225	600.35	546.72	8.81	0.13	257.314
2	270	269.99	52.67	49.82	46.24	OE_12422|-3|15|9389	OE_12422|-3|15|9389			0	99	ITHGETTVIK				0.000103213	1097.61	549.811	1097.61	549.811	2	12	2.1.1.1273.8	8.73243	457.75	454.48	8.73	0.1	187.66
2	270	269.99	52.67	49.82	46.24	OE_12422|-3|15|9389	OE_12422|-3|15|9389			0	99	ITHGETTVIK				-0.000373666	1097.61	549.811	1097.61	549.811	2	12	3.1.1.1239.16	8.66792	590.45	566.07	8.68	0.06	235.017
2	270	269.99	52.67	49.82	46.24	OE_12422|-3|15|9389	OE_12422|-3|15|9389			0	99	ITHGETTVIK				-0.00047104	1097.61	549.811	1097.61	549.811	2	10	1.1.1.1241.20	8.7422	594.71	582.75	8.72	0.1	218.958
2	270	269.99	52.67	49.82	46.24	OE_12422|-3|15|9389	OE_12422|-3|15|9389			0	98.51	IYVENTDR				-0.00316844	1008.48	505.25	1008.49	505.251	2	7	2.1.1.1302.7	9.64485	454.19	411.59	9.66	0.13	172.069
2	270	269.99	52.67	49.82	46.24	OE_12422|-3|15|9389	OE_12422|-3|15|9389			0	96.05	IYVENTDR				-0.00120176	1008.49	505.25	1008.49	505.251	2	7	3.1.1.1270.11	9.64885	489.5	457.46	9.63	0.19	220.52
2	270	269.99	52.67	49.82	46.24	OE_12422|-3|15|9389	OE_12422|-3|15|9389			0	82.69	LAAIEAFR				0.00014623	889.502	445.758	889.502	445.758	2	8	5.1.1.1517.6	15.4557	834.51	818.88	15.45	0.1	463.689
2	270	269.99	52.67	49.82	46.24	OE_12422|-3|15|9389	OE_12422|-3|15|9389			0	79.54	LAAIEAFR				-0.00113001	889.501	445.758	889.502	445.758	2	8	2.1.1.1475.3	15.1486	1607.57	1203.81	15.18	0.06	433.639
2	270	269.99	52.67	49.82	46.24	OE_12422|-3|15|9389	OE_12422|-3|15|9389			0	56.44	LAAIEAFR				0.00127771	889.503	445.759	889.502	445.758	2	6	1.1.1.1442.3	15.1166	2218.38	1073.66	15.17	0.06	402.842
2	270	269.99	52.67	49.82	46.24	OE_12422|-3|15|9389	OE_12422|-3|15|9389			0	99	LANTIEITPR				-0.00307899	1126.63	564.323	1126.63	564.325	2	11	2.1.1.1425.9	13.5574	846.88	696.36	13.61	0.1	232.307
2	270	269.99	52.67	49.82	46.24	OE_12422|-3|15|9389	OE_12422|-3|15|9389			0	99	LANTIEITPR				-0.000431506	1126.63	564.324	1126.63	564.325	2	12	4.1.1.1444.13	13.807	3691.9	1710.57	13.76	0.1	739.386
2	270	269.99	52.67	49.82	46.24	OE_12422|-3|15|9389	OE_12422|-3|15|9389			0	99	LDSVISQRPSK				-0.000452603	1228.68	615.346	1228.68	615.346	2	11	2.1.1.1310.13	9.90833	251.37	246.35	9.91	0.1	188.111
2	270	269.99	52.67	49.82	46.24	OE_12422|-3|15|9389	OE_12422|-3|15|9389			0	79.69	LELEGQPR				-0.00175818	940.496	471.255	940.498	471.256	2	8	4.1.1.1370.5	11.4683	606.46	579.2	11.48	0.13	189.96
2	270	269.99	52.67	49.82	46.24	OE_12422|-3|15|9389	OE_12422|-3|15|9389			0	87.03	LIDKELLNAGYVGNR			missed K-E@4	-0.00953225	1673.9	558.974	1673.91	558.977	3	9	4.1.1.1477.8	14.8511	331.21	311.11	14.87	0.1	163.19
2	270	269.99	52.67	49.82	46.24	OE_12422|-3|15|9389	OE_12422|-3|15|9389			0	99	LIGQPDLRPQIATAK				-0.00172236	1619.93	540.985	1619.94	540.986	3	14	1.1.1.1400.7	13.7823	4105.27	3652.09	13.81	0.06	949.359
2	270	269.99	52.67	49.82	46.24	OE_12422|-3|15|9389	OE_12422|-3|15|9389			0	99	LIGQPDLRPQIATAK				-0.00432837	1619.93	540.984	1619.94	540.986	3	13	2.1.1.1432.4	13.7777	2399.63	2265.57	13.8	0.09	634.337
2	270	269.99	52.67	49.82	46.24	OE_12422|-3|15|9389	OE_12422|-3|15|9389			0	42.74	LIGQPDLRPQIATAK				-0.0120631	1619.92	810.969	1619.94	810.975	2	6	3.1.1.1399.30	13.7567	372.07	364.74	13.76	0.1	209.966
2	270	269.99	52.67	49.82	46.24	OE_12422|-3|15|9389	OE_12422|-3|15|9389			0	91.71	LRDLGTQHLQK			missed R-D@2	-0.00290589	1307.73	436.917	1307.73	436.918	3	9	5.1.1.1328.2	9.43698	426.38	422.77	9.44	0.1	222.812
2	270	269.99	52.67	49.82	46.24	OE_12422|-3|15|9389	OE_12422|-3|15|9389			0	98.74	LYFPPESYETVK				0.00239742	1471.73	736.87	1471.72	736.869	2	10	2.1.1.1507.16	16.1799	1181.45	1115.93	16.19	0.29	286.797
2	270	269.99	52.67	49.82	46.24	OE_12422|-3|15|9389	OE_12422|-3|15|9389			0	96.13	LYFPPESYETVK				0.000483146	1471.72	736.869	1471.72	736.869	2	7	1.1.1.1474.17	16.1418	1318.56	1281.61	16.13	0.22	359.621
2	270	269.99	52.67	49.82	46.24	OE_12422|-3|15|9389	OE_12422|-3|15|9389			0	80.8	LYFPPESYETVKR			missed K-R@12	-0.00269251	1627.82	543.615	1627.82	543.615	3	8	4.1.1.1481.10	14.9809	1306.2	620.77	14.81	0.29	178.209
2	270	269.99	52.67	49.82	46.24	OE_12422|-3|15|9389	OE_12422|-3|15|9389			0	99	MRGEQILESIMENPDVK			missed R-G@2	-0.000238706	1987.97	663.664	1987.97	663.664	3	12	5.1.1.1603.7	18.2077	1127.77	612.21	18.26	0.1	192.417
2	270	269.99	52.67	49.82	46.24	OE_12422|-3|15|9389	OE_12422|-3|15|9389			0	73.92	MRGEQILESIMENPDVK	Oxidation(M)@11		missed R-G@2	0.00379273	2003.97	668.997	2003.97	668.996	3	11	5.1.1.1526.12	15.7519	636.16	569.94	15.7	0.19	289.478
2	270	269.99	52.67	49.82	46.24	OE_12422|-3|15|9389	OE_12422|-3|15|9389			0	38.96	NKFFNDIRR			missed K-F@2; missed R-R@8	-0.000720112	1208.64	403.887	1208.64	403.888	3	8	5.1.1.1396.2	11.5997	2099.01	2021.62	11.59	0.06	705.136
2	270	269.99	52.67	49.82	46.24	OE_12422|-3|15|9389	OE_12422|-3|15|9389			0	99	NPTLGMVAAYTPLIR				-0.00179764	1615.87	808.944	1615.88	808.945	2	13	3.1.1.1582.12	19.5956	1045.59	998.49	19.58	0.06	211.942
2	270	269.99	52.67	49.82	46.24	OE_12422|-3|15|9389	OE_12422|-3|15|9389			0	99	NPTLGMVAAYTPLIR				-0.000543617	1615.88	539.632	1615.88	539.632	3	11	1.1.1.1582.4	19.5772	1024.98	1023.99	19.58	0.1	271.621
2	270	269.99	52.67	49.82	46.24	OE_12422|-3|15|9389	OE_12422|-3|15|9389			0	84.97	NPTLGMVAAYTPLIR				0.00893743	1615.88	539.635	1615.88	539.632	3	10	5.1.1.1653.3	19.8006	401.36	370.12	19.79	0.06	180.951
2	270	269.99	52.67	49.82	46.24	OE_12422|-3|15|9389	OE_12422|-3|15|9389			0	77.96	NPTLGMVAAYTPLIR				-0.00108639	1615.87	808.944	1615.88	808.945	2	7	1.1.1.1581.18	19.5547	1071.27	817.27	19.58	0.1	215.807
2	270	269.99	52.67	49.82	46.24	OE_12422|-3|15|9389	OE_12422|-3|15|9389			0	99	QGISGWTDDETGR				-0.00403151	1420.62	711.316	1420.62	711.318	2	12	1.1.1.1377.28	13.0616	1591.29	1443.19	13.08	0.1	463.21
2	270	269.99	52.67	49.82	46.24	OE_12422|-3|15|9389	OE_12422|-3|15|9389			0	99	QGISGWTDDETGR				-0.00197358	1420.62	711.317	1420.62	711.318	2	13	2.1.1.1409.25	13.061	1078.67	990.43	13.07	0.1	345.764
2	270	269.99	52.67	49.82	46.24	OE_12422|-3|15|9389	OE_12422|-3|15|9389			0	98.34	QGISGWTDDETGR				-0.00197358	1420.62	711.317	1420.62	711.318	2	10	2.1.1.1410.25	13.0908	1078.67	1035.03	13.07	0.1	266.969
2	270	269.99	52.67	49.82	46.24	OE_12422|-3|15|9389	OE_12422|-3|15|9389			0	82.91	QGISGWTDDETGR				-0.00114784	1420.62	711.318	1420.62	711.318	2	7	3.1.1.1376.33	13.0226	1296.64	1175.78	13.04	0.1	318.231
2	270	269.99	52.67	49.82	46.24	OE_12422|-3|15|9389	OE_12422|-3|15|9389			0	90.08	QIAPNGDDISDITFVSDGKEFQGR			missed K-E@19	0.000561477	2608.24	870.421	2608.24	870.421	3	9	4.1.1.1535.18	16.7024	1143.64	1006.64	16.72	0.1	158.827
2	270	269.99	52.67	49.82	46.24	OE_12422|-3|15|9389	OE_12422|-3|15|9389			0	99	QMAELSIRPVPLDPDTKPEFR				-0.00649102	2438.26	813.759	2438.26	813.762	3	12	5.1.1.1550.8	16.5203	892.3	816.81	16.5	0.1	155.164
2	270	269.99	52.67	49.82	46.24	OE_12422|-3|15|9389	OE_12422|-3|15|9389			0	93.87	QMAELSIRPVPLDPDTKPEFR	Oxidation(M)@2			0.000412668	2454.26	614.572	2454.26	614.572	4	10	5.1.1.1526.8	15.7452	1603.47	1518.25	15.76	0.1	382.592
2	270	269.99	52.67	49.82	46.24	OE_12422|-3|15|9389	OE_12422|-3|15|9389			0	57.63	QMAELSIRPVPLDPDTKPEFR				-0.00345947	2438.26	610.572	2438.26	610.573	4	8	1.1.1.1477.3	16.2325	2218.14	1843.18	16.26	0.06	542.832
2	270	269.99	52.67	49.82	46.24	OE_12422|-3|15|9389	OE_12422|-3|15|9389			0	32.05	QMAELSIRPVPLDPDTKPEFR	Gln->pyro-Glu@N-term			0.00218756	2421.24	808.087	2421.24	808.086	3	7	1.1.1.1538.13	18.1774	1015.04	920.84	18.2	0.22	246.384
2	270	269.99	52.67	49.82	46.24	OE_12422|-3|15|9389	OE_12422|-3|15|9389			0	99	QQYLDALPLIGSEASVR				0.00365056	1858.98	930.499	1858.98	930.497	2	11	3.1.1.1572.19	19.2848	767.91	729.96	19.29	0.1	134.038
2	270	269.99	52.67	49.82	46.24	OE_12422|-3|15|9389	OE_12422|-3|15|9389			0	99	QQYLDALPLIGSEASVR				0.00264024	1858.98	620.668	1858.98	620.667	3	13	5.1.1.1643.6	19.4866	591.96	552.15	19.47	0.1	127.704
2	270	269.99	52.67	49.82	46.24	OE_12422|-3|15|9389	OE_12422|-3|15|9389			0	92.1	SAQLFDEK				-0.00193558	936.453	469.234	936.455	469.235	2	9	2.1.1.1375.8	11.9648	557	526.28	11.95	0.22	313.99
2	270	269.99	52.67	49.82	46.24	OE_12422|-3|15|9389	OE_12422|-3|15|9389			0	99	SGHATAFLGR				-0.000326067	1015.52	508.767	1015.52	508.767	2	9	3.1.1.1302.10	10.6564	962.39	828.56	10.68	0.06	322.716
2	270	269.99	52.67	49.82	46.24	OE_12422|-3|15|9389	OE_12422|-3|15|9389			0	99	SGHATAFLGR				-0.00152278	1015.52	508.767	1015.52	508.767	2	9	2.1.1.1336.10	10.7239	824.01	712.8	10.75	0.1	249.488
2	270	269.99	52.67	49.82	46.24	OE_12422|-3|15|9389	OE_12422|-3|15|9389			0	99	SGHATAFLGR				-0.00218626	1015.52	508.766	1015.52	508.767	2	9	1.1.1.1305.18	10.7644	1126.97	1003.72	10.75	0.1	373.037
2	270	269.99	52.67	49.82	46.24	OE_12422|-3|15|9389	OE_12422|-3|15|9389			0	99	SHDVITIER				-0.00109748	1068.56	535.285	1068.56	535.285	2	10	2.1.1.1347.11	11.0826	634.03	576.79	11.06	0.13	206.056
2	270	269.99	52.67	49.82	46.24	OE_12422|-3|15|9389	OE_12422|-3|15|9389			0	99	SHDVITIER				0.00162149	1068.56	535.286	1068.56	535.285	2	11	3.1.1.1313.16	11.0096	899.53	893.27	11	0.1	394.69
2	270	269.99	52.67	49.82	46.24	OE_12422|-3|15|9389	OE_12422|-3|15|9389			0	99	SHDVITIER				-0.00474242	1068.55	535.283	1068.56	535.285	2	10	1.1.1.1315.20	11.084	1119.95	987.3	11.07	0.13	442.434
2	270	269.99	52.67	49.82	46.24	OE_12422|-3|15|9389	OE_12422|-3|15|9389			0	99	SIPTTINVATTLK				0.00274809	1357.78	679.899	1357.78	679.898	2	13	5.1.1.1541.16	16.229	1069.15	1006.52	16.24	0.06	169.27
2	270	269.99	52.67	49.82	46.24	OE_12422|-3|15|9389	OE_12422|-3|15|9389			0	99	SIPTTINVATTLK				0.00296696	1357.78	679.9	1357.78	679.898	2	12	1.1.1.1469.14	15.9817	1807.85	1772.58	15.98	0.09	509.593
2	270	269.99	52.67	49.82	46.24	OE_12422|-3|15|9389	OE_12422|-3|15|9389			0	99	SIPTTINVATTLK				-0.00366303	1357.78	679.896	1357.78	679.898	2	10	2.1.1.1501.16	15.9867	1090.76	847.53	16.03	0.1	258.418
2	270	269.99	52.67	49.82	46.24	OE_12422|-3|15|9389	OE_12422|-3|15|9389			0	47.54	SIPTTINVATTLKFDHSVVR			missed K-F@13	-0.000456158	2198.21	733.742	2198.21	733.743	3	13	5.1.1.1555.13	16.678	1427.4	1305.03	16.69	0.13	1276.61
2	270	269.99	52.67	49.82	46.24	OE_12422|-3|15|9389	OE_12422|-3|15|9389			0	99	SSQNIEWSK				-0.00026081	1077.51	539.762	1077.51	539.762	2	10	2.1.1.1342.8	10.9153	741.77	692.16	10.93	0.13	303.263
2	270	269.99	52.67	49.82	46.24	OE_12422|-3|15|9389	OE_12422|-3|15|9389			0	99	SSQNIEWSK				-0.00422498	1077.5	539.76	1077.51	539.762	2	9	3.1.1.1308.14	10.8536	806.44	667.67	10.9	0.09	292.662
2	270	269.99	52.67	49.82	46.24	OE_12422|-3|15|9389	OE_12422|-3|15|9389			0	70.72	SSQNIEWSK	Deamidated(Q)@3			-0.0103409	1078.48	540.249	1078.49	540.254	2	9	1.1.1.1310.14	10.9292	7589.59	3110.05	11.04	0.19	525.351
2	270	269.99	52.67	49.82	46.24	OE_12422|-3|15|9389	OE_12422|-3|15|9389			0	88.71	TAGLLGTFNNEPSDDLMRPR				0.00090906	2203.07	735.364	2203.07	735.364	3	8	1.1.1.1494.16	16.7761	2110.4	1705	16.82	0.1	415.374
2	270	269.99	52.67	49.82	46.24	OE_12422|-3|15|9389	OE_12422|-3|15|9389			0	17	TAGLLGTFNNEPSDDLMRPR	Oxidation(M)@17			0.000654034	2219.06	740.696	2219.06	740.695	3	7	5.1.1.1527.7	15.7817	1266	1169.04	15.77	0.1	334.464
2	270	269.99	52.67	49.82	46.24	OE_12422|-3|15|9389	OE_12422|-3|15|9389			0	16.19	TAGLLGTFNNEPSDDLMRPR				-0.00154684	2203.07	735.363	2203.07	735.364	3	6	2.1.1.1526.23	16.7854	1147.7	992.7	16.83	0.13	178.061
2	270	269.99	52.67	49.82	46.24	OE_12422|-3|15|9389	OE_12422|-3|15|9389			0	99	TDIYSVDAEVERPLPQNER				-0.00661568	2230.08	744.367	2230.09	744.369	3	9	3.1.1.1416.23	14.2973	1646.18	1412.23	14.28	0.06	465.378
2	270	269.99	52.67	49.82	46.24	OE_12422|-3|15|9389	OE_12422|-3|15|9389			0	99	TDIYSVDAEVERPLPQNER				-0.00349476	2230.08	744.368	2230.09	744.369	3	9	4.1.1.1464.25	14.4525	1257.65	1243.36	14.46	0.1	326.221
2	270	269.99	52.67	49.82	46.24	OE_12422|-3|15|9389	OE_12422|-3|15|9389			0	99	TDTAVSGSK				0.000485674	864.419	433.217	864.419	433.217	2	10	3.1.1.1143.3	5.72528	909.96	774.07	5.74	0.1	302.494
2	270	269.99	52.67	49.82	46.24	OE_12422|-3|15|9389	OE_12422|-3|15|9389			0	99	TDTAVSGSK				0.000558101	864.419	433.217	864.419	433.217	2	10	1.1.1.1143.4	5.75423	842.55	758.21	5.77	0.06	306.862
2	270	269.99	52.67	49.82	46.24	OE_12422|-3|15|9389	OE_12422|-3|15|9389			0	99	TPLVAEYFK				-0.000586365	1066.57	534.292	1066.57	534.292	2	9	3.1.1.1491.8	16.6742	3312.9	2126.22	16.73	0.1	329.313
2	270	269.99	52.67	49.82	46.24	OE_12422|-3|15|9389	OE_12422|-3|15|9389			0	99	TPLVAEYFK				-0.00123357	1066.57	534.292	1066.57	534.292	2	14	5.1.1.1564.6	16.9578	4597.92	2640.15	17.01	0.06	383.272
2	270	269.99	52.67	49.82	46.24	OE_12422|-3|15|9389	OE_12422|-3|15|9389			0	99	TPLVAEYFK				0.000429148	1066.57	534.292	1066.57	534.292	2	12	1.1.1.1492.8	16.7071	3412.5	2441.1	16.76	0.1	484.152
2	270	269.99	52.67	49.82	46.24	OE_12422|-3|15|9389	OE_12422|-3|15|9389			0	99	TPLVAEYFK				-0.00123357	1066.57	534.292	1066.57	534.292	2	11	5.1.1.1567.5	17.0505	4597.92	3053.87	17.01	0.06	299.776
2	270	269.99	52.67	49.82	46.24	OE_12422|-3|15|9389	OE_12422|-3|15|9389			0	19.6	TTGEYTPTK				0.00476868	996.481	499.248	996.476	499.245	2	6	1.1.1.1223.11	8.1664	457.39	432.88	8.18	0.35	207.174
2	270	269.99	52.67	49.82	46.24	OE_12422|-3|15|9389	OE_12422|-3|15|9389			0	99	VDIFDDR				0.00238768	878.416	440.215	878.413	440.214	2	8	3.1.1.1415.2	14.2493	2018.95	1620.25	14.28	0.06	394.243
2	270	269.99	52.67	49.82	46.24	OE_12422|-3|15|9389	OE_12422|-3|15|9389			0	99	VDIFDDR				-0.00253745	878.411	440.213	878.413	440.214	2	7	2.1.1.1447.2	14.2552	1894.41	788.45	14.32	0.06	123.976
2	270	269.99	52.67	49.82	46.24	OE_12422|-3|15|9389	OE_12422|-3|15|9389			0	29.27	VDIFDDR				0.00238768	878.416	440.215	878.413	440.214	2	5	3.1.1.1417.4	14.3142	2018.95	1556.55	14.28	0.06	411.49
2	270	269.99	52.67	49.82	46.24	OE_12422|-3|15|9389	OE_12422|-3|15|9389			0	99	VEEGIIGELR				-0.000734955	1113.6	557.808	1113.6	557.809	2	12	5.1.1.1531.5	15.9024	904.49	780.17	15.93	0.06	214.027
2	270	269.99	52.67	49.82	46.24	OE_12422|-3|15|9389	OE_12422|-3|15|9389			0	99	VEEGIIGELR				-0.00137837	1113.6	557.808	1113.6	557.809	2	11	1.1.1.1458.7	15.6252	2258.03	1805.7	15.65	0.06	391.007
2	270	269.99	52.67	49.82	46.24	OE_12422|-3|15|9389	OE_12422|-3|15|9389			0	99	VEEGIIGELR				0.00163348	1113.6	557.81	1113.6	557.809	2	10	2.1.1.1491.7	15.6598	1640.54	1424	15.68	0.06	389.898
2	270	269.99	52.67	49.82	46.24	OE_12422|-3|15|9389	OE_12422|-3|15|9389			0	99	VEVTPSGEINIIYNMPR				-0.00405105	1930.98	644.667	1930.98	644.668	3	9	1.1.1.1551.9	18.589	830.58	782.73	18.58	0.1	158.037
2	270	269.99	52.67	49.82	46.24	OE_12422|-3|15|9389	OE_12422|-3|15|9389			0	90.01	VGEVWYGMK				-0.000374782	1067.51	534.763	1067.51	534.763	2	7	1.1.1.1447.3	15.2775	1236.75	1005.08	15.24	0.13	351.661
2	270	269.99	52.67	49.82	46.24	OE_12422|-3|15|9389	OE_12422|-3|15|9389			0	99	VNLVRPNQPQGSVYFR				-0.00501996	1872.99	625.338	1873	625.339	3	9	3.1.1.1408.18	14.036	3009.23	1928.77	13.99	0.06	529.126
2	270	269.99	52.67	49.82	46.24	OE_12422|-3|15|9389	OE_12422|-3|15|9389			0	98.63	VNLVRPNQPQGSVYFR				-0.00809959	1872.99	625.337	1873	625.339	3	9	4.1.1.1457.11	14.2241	486.72	423.74	14.21	0.1	215.264
2	270	269.99	52.67	49.82	46.24	OE_12422|-3|15|9389	OE_12422|-3|15|9389			0	17.36	VNLVRPNQPQGSVYFR				-0.0039198	1872.99	625.338	1873	625.339	3	7	2.1.1.1438.15	13.9805	2628.75	1301.38	14.03	0.1	522.139
2	270	269.99	52.67	49.82	46.24	OE_12422|-3|15|9389	OE_12422|-3|15|9389			0	52.34	VPLSVYTSDDLEY				0.000648218	1499.7	750.859	1499.7	750.859	2	7	1.1.1.1546.9	18.4313	1669.41	1559.91	18.45	0.13	301.877
2	270	269.99	52.67	49.82	46.24	OE_12422|-3|15|9389	OE_12422|-3|15|9389			0	23.79	VPLSVYTSDDLEY				-0.0011573	1499.7	750.858	1499.7	750.859	2	6	2.1.1.1578.12	18.443	1106.26	1090.59	18.46	0.13	208.478
2	270	269.99	52.67	49.82	46.24	OE_12422|-3|15|9389	OE_12422|-3|15|9389			0	99	VQNAQQR				0.000361519	842.436	422.225	842.436	422.225	2	8	3.1.1.1113.2	4.902	456.47	454.96	4.92	0.11	283.013
2	270	269.99	52.67	49.82	46.24	OE_12422|-3|15|9389	OE_12422|-3|15|9389			0	99	VQNAQQR				0.0042505	842.44	422.227	842.436	422.225	2	8	1.1.1.1117.2	4.91612	423.2	422.51	4.94	0.11	238.093
2	270	269.99	52.67	49.82	46.24	OE_12422|-3|15|9389	OE_12422|-3|15|9389			0	98.75	VQNAQQR				-0.000281551	842.436	422.225	842.436	422.225	2	7	2.1.1.1140.2	4.91585	323.46	304.19	4.9	0.06	143.138
2	270	269.99	52.67	49.82	46.24	OE_12422|-3|15|9389	OE_12422|-3|15|9389			0	99	VSTLMLDTQALQFK	Oxidation(M)@5			-0.00242691	1609.84	805.925	1609.84	805.927	2	12	4.1.1.1568.14	17.7527	857.1	799.8	17.76	0.1	198.249
2	270	269.99	52.67	49.82	46.24	OE_12422|-3|15|9389	OE_12422|-3|15|9389			0	99	YGHDGGAITGGIK				0.00202575	1244.62	415.88	1244.61	415.879	3	10	4.1.1.1337.2	10.4029	2389.7	1447.12	10.46	0.1	262.38
2	270	269.99	52.67	49.82	46.24	OE_12422|-3|15|9389	OE_12422|-3|15|9389			0	97.07	YIEFEAK				0.00204359	898.446	450.23	898.444	450.229	2	7	4.1.1.1425.6	13.1977	2019.11	1903.1	13.22	0.09	440.022
2	270	269.99	52.67	49.82	46.24	OE_12422|-3|15|9389	OE_12422|-3|15|9389			0	85.51	YIEFEAK				0.00150279	898.445	450.23	898.444	450.229	2	7	2.1.1.1410.6	13.0771	2281.48	1240.36	13.01	0.1	345.307
2	270	269.99	52.67	49.82	46.24	OE_12422|-3|15|9389	OE_12422|-3|15|9389			0	60.25	YIEFEAK				-3.18991e-05	898.444	450.229	898.444	450.229	2	6	3.1.1.1375.6	12.9751	2467.81	2432.98	12.97	0.13	496.01
2	270	269.99	52.67	49.82	46.24	OE_12422|-3|15|9389	OE_12422|-3|15|9389			0	45.68	YIHDATHAYAFEMR				0.00252246	1723.78	431.952	1723.78	431.952	4	6	4.1.1.1428.2	13.2883	1187.01	620.78	13.22	0.06	201.75
2	270	269.99	52.67	49.82	46.24	OE_12422|-3|15|9389	OE_12422|-3|15|9389			0	47.59	YISDALSR			cleaved M-Y@N-term	0.00218668	923.473	462.744	923.471	462.743	2	6	2.1.1.1370.6	11.8055	755.29	712.63	11.8	0.16	240.627
2	270	269.99	52.67	49.82	46.24	OE_12422|-3|15|9389	OE_12422|-3|15|9389			0	18.81	YIVDGVNYK				0.00156083	1069.55	535.78	1069.54	535.779	2	5	2.1.1.1408.9	13.0204	862.68	837.12	13.01	0.13	317.658
2	270	269.99	52.67	49.82	46.24	OE_12422|-3|15|9389	OE_12422|-3|15|9389			0	66.22	YSSPYMAAEFR	Oxidation(M)@6			-0.00238293	1336.57	669.294	1336.58	669.295	2	8	4.1.1.1444.18	13.812	775.5	711.73	13.79	0.13	218.25
2	270	269.99	52.67	49.82	46.24	OE_12422|-3|15|9389	OE_12422|-3|15|9389			0	15.26	YSSPYMAAEFR				0.0141553	1320.59	441.206	1320.58	441.201	3	6	4.1.1.1494.2	15.3843	147.4	141.41	15.38	0.1	147.987
3	263.97	263.97	52.94	52.22	47.75	OE_22350|-2|119|9724	OE_22350|-2|119|9724			2	99	AGEIVPIR				-0.00142133	853.501	427.758	853.502	427.758	2	12	3.1.1.1376.2	13.0039	28588.8	28018.8	13	0.06	5573.69
3	263.97	263.97	52.94	52.22	47.75	OE_22350|-2|119|9724	OE_22350|-2|119|9724			2	99	ANCPVDDTVCVGDIFVYLK	Carbamidomethyl(C)@3; Carbamidomethyl(C)@10			-0.00201319	2184.02	729.014	2184.02	729.015	3	20	4.1.1.1688.5	21.5608	5232.96	3054.58	21.61	0.06	377.975
3	263.97	263.97	52.94	52.22	47.75	OE_22350|-2|119|9724	OE_22350|-2|119|9724			2	99	APSCPLSECAAGCHCPEGK	Carbamidomethyl(C)@4; Carbamidomethyl(C)@9; Carbamidomethyl(C)@13; Carbamidomethyl(C)@15			0.00341334	2086.84	696.619	2086.83	696.618	3	24	4.1.1.1344.9	10.6459	10328.4	7412.7	10.68	0.06	895.579
3	263.97	263.97	52.94	52.22	47.75	OE_22350|-2|119|9724	OE_22350|-2|119|9724			2	99	ATCAQGFR	Carbamidomethyl(C)@3			0.00155821	909.414	455.714	909.413	455.714	2	10	4.1.1.1291.3	8.9485	5821.8	4432.3	8.97	0.1	639.104
3	263.97	263.97	52.94	52.22	47.75	OE_22350|-2|119|9724	OE_22350|-2|119|9724			2	99	ATCPEGSHFETTPADVYR	Carbamidomethyl(C)@3			-0.00445679	2036.89	679.969	2036.89	679.971	3	18	3.1.1.1357.32	12.4178	7969.03	7382.69	12.43	0.06	1584.86
3	263.97	263.97	52.94	52.22	47.75	OE_22350|-2|119|9724	OE_22350|-2|119|9724			2	99	CDTVTAIK	Carbamidomethyl(C)@1			0.00116576	906.449	454.232	906.448	454.231	2	11	4.1.1.1326.4	10.0608	12615.3	5000.88	10.12	0.1	389.568
3	263.97	263.97	52.94	52.22	47.75	OE_22350|-2|119|9724	OE_22350|-2|119|9724			2	99	CEILTGEVFLPCHSVVDYVPYHDR	Carbamidomethyl(C)@1; Carbamidomethyl(C)@12			-0.00652644	2904.35	727.095	2904.36	727.097	4	18	4.1.1.1582.15	18.1995	4365.69	3858.92	18.21	0.1	781.214
3	263.97	263.97	52.94	52.22	47.75	OE_22350|-2|119|9724	OE_22350|-2|119|9724			2	99	CEQGWSEWFNR	Carbamidomethyl(C)@1			0.00243626	1497.61	749.813	1497.61	749.812	2	13	3.1.1.1519.17	17.578	2647.34	2212.36	17.6	0.1	463.49
3	263.97	263.97	52.94	52.22	47.75	OE_22350|-2|119|9724	OE_22350|-2|119|9724			2	99	CISGQEPVGPPLQPCDIIPGPK	Carbamidomethyl(C)@1; Carbamidomethyl(C)@15			-0.00133051	2358.17	787.064	2358.17	787.064	3	22	4.1.1.1577.15	18.0378	5379.52	4732.9	18.05	0.09	748.599
3	263.97	263.97	52.94	52.22	47.75	OE_22350|-2|119|9724	OE_22350|-2|119|9724			2	99	CLEGCACPLGYTSNR	Carbamidomethyl(C)@1; Carbamidomethyl(C)@5; Carbamidomethyl(C)@7			0.00298977	1756.74	879.375	1756.73	879.374	2	16	4.1.1.1434.20	13.501	3715.63	3511.88	13.51	0.1	545.876
3	263.97	263.97	52.94	52.22	47.75	OE_22350|-2|119|9724	OE_22350|-2|119|9724			2	99	CLGKPCEGGLGECR	Carbamidomethyl(C)@1; Carbamidomethyl(C)@6; Carbamidomethyl(C)@13			0.00163132	1591.69	531.571	1591.69	531.571	3	15	4.1.1.1337.9	10.4169	4420.53	3902.78	10.43	0.06	1758.46
3	263.97	263.97	52.94	52.22	47.75	OE_22350|-2|119|9724	OE_22350|-2|119|9724			2	99	CLNSEQEGGAMCLNYK	Carbamidomethyl(C)@1; Carbamidomethyl(C)@12			-0.000485605	1872.78	937.397	1872.78	937.398	2	14	4.1.1.1435.17	13.534	1618.92	1548.62	13.54	0.1	212.673
3	263.97	263.97	52.94	52.22	47.75	OE_22350|-2|119|9724	OE_22350|-2|119|9724			2	99	CPQGQVR	Carbamidomethyl(C)@1			0.00108329	843.403	422.709	843.402	422.708	2	11	4.1.1.1209.5	6.37935	4334.11	2902.68	6.42	0.06	558.827
3	263.97	263.97	52.94	52.22	47.75	OE_22350|-2|119|9724	OE_22350|-2|119|9724			2	99	CQASCESISR	Carbamidomethyl(C)@1; Carbamidomethyl(C)@5			0.00395437	1196.5	599.255	1196.49	599.253	2	12	4.1.1.1271.6	8.32888	3355.22	3325.28	8.33	0.1	656.225
3	263.97	263.97	52.94	52.22	47.75	OE_22350|-2|119|9724	OE_22350|-2|119|9724			2	99	CQTAGHR	Carbamidomethyl(C)@1			0.000415131	828.366	415.19	828.366	415.19	2	9	4.1.1.1108.4	4.81312	1648.23	1600.49	4.83	0.1	877.615
3	263.97	263.97	52.94	52.22	47.75	OE_22350|-2|119|9724	OE_22350|-2|119|9724			2	99	CSDTLVSTDEFEVVQEK	Carbamidomethyl(C)@1			-0.00331356	1984.89	993.452	1984.89	993.454	2	8	3.1.1.1473.26	16.1214	1875.53	1761.52	16.16	0.1	145.442
3	263.97	263.97	52.94	52.22	47.75	OE_22350|-2|119|9724	OE_22350|-2|119|9724			2	99	CSLLFHDAYADCHK	Carbamidomethyl(C)@1; Carbamidomethyl(C)@12			-0.00334891	1735.74	434.943	1735.74	434.943	4	16	4.1.1.1430.5	13.3542	6672.21	6493.03	13.35	0.06	1594.48
3	263.97	263.97	52.94	52.22	47.75	OE_22350|-2|119|9724	OE_22350|-2|119|9724			2	99	CSPEGVWQPTTIPK	Carbamidomethyl(C)@1			-0.00336209	1598.77	800.394	1598.78	800.395	2	11	3.1.1.1444.34	15.1906	1806.13	1517.27	15.14	0.1	379.605
3	263.97	263.97	52.94	52.22	47.75	OE_22350|-2|119|9724	OE_22350|-2|119|9724			2	99	CSSTEDSLR	Carbamidomethyl(C)@1			0.00193135	1053.44	527.728	1053.44	527.727	2	10	4.1.1.1270.6	8.28372	3250.71	2337.03	8.33	0.1	348.243
3	263.97	263.97	52.94	52.22	47.75	OE_22350|-2|119|9724	OE_22350|-2|119|9724			2	99	CTATCVQGYR	Carbamidomethyl(C)@1; Carbamidomethyl(C)@5			0.00500674	1214.52	608.268	1214.52	608.266	2	12	4.1.1.1319.11	9.84628	2965.66	2460.65	9.89	0.1	441.278
3	263.97	263.97	52.94	52.22	47.75	OE_22350|-2|119|9724	OE_22350|-2|119|9724			2	99	CTDPIAIECVEYATGADYR	Carbamidomethyl(C)@1; Carbamidomethyl(C)@9			-0.00189928	2202.95	735.325	2202.96	735.326	3	20	4.1.1.1562.11	17.5604	4057.18	3143.45	17.6	0.1	422.034
3	263.97	263.97	52.94	52.22	47.75	OE_22350|-2|119|9724	OE_22350|-2|119|9724			2	99	CTHSPLETTCK	Carbamidomethyl(C)@1; Carbamidomethyl(C)@10			-0.0126927	1332.57	445.196	1332.58	445.201	3	12	4.1.1.1288.2	8.847	1633.84	1268.18	8.88	0.1	1008.37
3	263.97	263.97	52.94	52.22	47.75	OE_22350|-2|119|9724	OE_22350|-2|119|9724			2	99	CVPVDECGCLLEGQEFLAGSK	Carbamidomethyl(C)@1; Carbamidomethyl(C)@7; Carbamidomethyl(C)@9			0.000118376	2367.05	790.025	2367.05	790.025	3	20	4.1.1.1575.8	17.9729	5361.94	3802.65	18.02	0.06	508.526
3	263.97	263.97	52.94	52.22	47.75	OE_22350|-2|119|9724	OE_22350|-2|119|9724			2	99	DAELDVPYDQAGQQNLVCDLHK	Carbamidomethyl(C)@18			-0.00166603	2527.16	843.395	2527.16	843.396	3	17	3.1.1.1468.24	15.9539	7387.31	7070.39	15.94	0.06	1106.58
3	263.97	263.97	52.94	52.22	47.75	OE_22350|-2|119|9724	OE_22350|-2|119|9724			2	99	DCLDKDFEEDACSIR	Carbamidomethyl(C)@2; Carbamidomethyl(C)@12		missed K-D@5	0.000948387	1871.77	624.93	1871.77	624.929	3	14	3.1.1.1419.13	14.3808	1913.1	1434.3	14.41	0.1	398.468
3	263.97	263.97	52.94	52.22	47.75	OE_22350|-2|119|9724	OE_22350|-2|119|9724			2	99	DCLDKDFEEDACSIRNGITEELGSAAFDR	Carbamidomethyl(C)@2; Carbamidomethyl(C)@12; Deamidated(N)@16		missed K-D@5; missed R-N@15	-0.000668369	3333.44	834.367	3333.44	834.367	4	17	4.1.1.1570.11	17.817	1813.59	1756.19	17.82	0.1	318.282
3	263.97	263.97	52.94	52.22	47.75	OE_22350|-2|119|9724	OE_22350|-2|119|9724			2	99	DEQLTASSEK				0.000579744	1106.51	554.262	1106.51	554.262	2	12	2.1.1.1258.3	8.24178	1305.08	1089.19	8.26	0.09	276.823
3	263.97	263.97	52.94	52.22	47.75	OE_22350|-2|119|9724	OE_22350|-2|119|9724			2	99	DIVNPDGTIK				0.0026535	1070.56	536.289	1070.56	536.288	2	11	3.1.1.1359.10	12.4685	34107.4	25302.7	12.5	0.09	4564.95
3	263.97	263.97	52.94	52.22	47.75	OE_22350|-2|119|9724	OE_22350|-2|119|9724			2	99	DLFVDIITGPEPVPDTGLIASSSLDATTGPDQAR				0.000970738	3467.73	1156.92	3467.73	1156.92	3	17	2.1.1.1698.8	22.2938	2184.25	2150.15	22.3	0.13	50.8342
3	263.97	263.97	52.94	52.22	47.75	OE_22350|-2|119|9724	OE_22350|-2|119|9724			2	99	DSVSCDLATGLTCLKPPCQDFEIR	Carbamidomethyl(C)@5; Carbamidomethyl(C)@13; Carbamidomethyl(C)@18			0.00099411	2781.28	928.1	2781.28	928.1	3	20	4.1.1.1599.13	18.735	12718.9	12329.7	18.72	0.1	1006.05
3	263.97	263.97	52.94	52.22	47.75	OE_22350|-2|119|9724	OE_22350|-2|119|9724			2	99	DTCVPQSQCPCVTSDGK	Carbamidomethyl(C)@3; Carbamidomethyl(C)@9; Carbamidomethyl(C)@11			-0.00113496	1937.79	646.938	1937.79	646.938	3	14	4.1.1.1343.12	10.6147	1103.56	1054.37	10.62	0.1	219.788
3	263.97	263.97	52.94	52.22	47.75	OE_22350|-2|119|9724	OE_22350|-2|119|9724			2	99	DVVTEPSK				0.000168721	873.445	437.73	873.444	437.729	2	9	2.1.1.1266.2	8.49008	1231.41	984.82	8.51	0.06	267.912
3	263.97	263.97	52.94	52.22	47.75	OE_22350|-2|119|9724	OE_22350|-2|119|9724			2	99	EATTLPVILNQVTVTKPIQSAVEVK				0.00171471	2677.53	893.517	2677.53	893.516	3	19	2.1.1.1589.18	18.804	12908	8575.54	18.85	0.06	922.07
3	263.97	263.97	52.94	52.22	47.75	OE_22350|-2|119|9724	OE_22350|-2|119|9724			2	99	ECGPACRPTCANR	Carbamidomethyl(C)@2; Carbamidomethyl(C)@6; Carbamidomethyl(C)@10			0.00155408	1547.64	516.888	1547.64	516.887	3	9	4.1.1.1250.5	7.6586	3376.93	3043.15	7.67	0.06	659.168
3	263.97	263.97	52.94	52.22	47.75	OE_22350|-2|119|9724	OE_22350|-2|119|9724			2	99	EGGIEDQVGIR				0.000773907	1171.58	586.799	1171.58	586.799	2	17	3.1.1.1365.19	12.6648	51392	28134.4	12.71	0.06	2374.71
3	263.97	263.97	52.94	52.22	47.75	OE_22350|-2|119|9724	OE_22350|-2|119|9724			2	99	EGPLWEAK				0.00107101	928.466	465.24	928.465	465.24	2	11	4.1.1.1446.7	13.8643	22243.1	13998.5	13.92	0.09	1856.27
3	263.97	263.97	52.94	52.22	47.75	OE_22350|-2|119|9724	OE_22350|-2|119|9724			2	99	EPVEALVR				-0.000519664	911.507	456.761	911.508	456.761	2	8	3.1.1.1373.7	12.9121	25628.5	24237.1	12.9	0.06	1270.72
3	263.97	263.97	52.94	52.22	47.75	OE_22350|-2|119|9724	OE_22350|-2|119|9724			2	99	EVQDFVSTSHPTPDNDGDIEDIQDIITATGK				0.00319928	3356.56	840.146	3356.55	840.146	4	16	2.1.1.1583.12	18.606	4639.96	3777.53	18.63	0.1	627.073
3	263.97	263.97	52.94	52.22	47.75	OE_22350|-2|119|9724	OE_22350|-2|119|9724			2	99	FFEACKQDCCDK	Carbamidomethyl(C)@5; Carbamidomethyl(C)@9; Carbamidomethyl(C)@10		missed K-Q@6	0.00117083	1606.62	804.319	1606.62	804.318	2	9	4.1.1.1332.13	10.2669	417.25	336.11	10.24	0.06	55.5275
3	263.97	263.97	52.94	52.22	47.75	OE_22350|-2|119|9724	OE_22350|-2|119|9724			2	99	FHICANPVAIQCR	Carbamidomethyl(C)@4; Carbamidomethyl(C)@12			-0.0084641	1584.76	529.26	1584.77	529.262	3	12	3.1.1.1412.15	14.1578	1198.66	1121.29	14.18	0.1	417.079
3	263.97	263.97	52.94	52.22	47.75	OE_22350|-2|119|9724	OE_22350|-2|119|9724			2	99	FKFHICANPVAIQCR	Carbamidomethyl(C)@6; Carbamidomethyl(C)@14		missed K-F@2	-0.00442371	1859.92	620.982	1859.93	620.984	3	13	4.1.1.1483.22	15.0471	2642.75	2523.63	15.06	0.1	550.839
3	263.97	263.97	52.94	52.22	47.75	OE_22350|-2|119|9724	OE_22350|-2|119|9724			2	99	FPGACSYTLAQDCGHGQAYSIR	Carbamidomethyl(C)@5; Carbamidomethyl(C)@13			-0.00241779	2458.08	820.366	2458.08	820.367	3	21	4.1.1.1478.13	14.8969	7687.29	3341.29	14.78	0.16	468.571
3	263.97	263.97	52.94	52.22	47.75	OE_22350|-2|119|9724	OE_22350|-2|119|9724			2	99	FPQGEETVTLTCDR	Carbamidomethyl(C)@12			-0.000428713	1651.75	826.883	1651.75	826.883	2	13	4.1.1.1458.16	14.259	2843.33	1263.47	14.01	0.38	174.306
3	263.97	263.97	52.94	52.22	47.75	OE_22350|-2|119|9724	OE_22350|-2|119|9724			2	99	FRGDHCQYPTSLCDMEK	Carbamidomethyl(C)@6; Carbamidomethyl(C)@13		missed R-G@2	-6.45995e-05	2142.89	536.73	2142.89	536.73	4	15	4.1.1.1405.10	12.5762	5700.47	4551.1	12.62	0.1	1143.99
3	263.97	263.97	52.94	52.22	47.75	OE_22350|-2|119|9724	OE_22350|-2|119|9724			2	99	FTNGEGAFTITCDAATR	Carbamidomethyl(C)@12			-0.000886127	1830.82	916.417	1830.82	916.418	2	18	4.1.1.1486.13	15.1466	6618.29	5658.23	15.18	0.1	671.262
3	263.97	263.97	52.94	52.22	47.75	OE_22350|-2|119|9724	OE_22350|-2|119|9724			2	99	FYECEDGIVTVR	Carbamidomethyl(C)@4			0.00730858	1486.68	744.349	1486.68	744.345	2	11	6.1.1.1498.8	14.8681	499.22	472.42	14.88	0.13	163.801
3	263.97	263.97	52.94	52.22	47.75	OE_22350|-2|119|9724	OE_22350|-2|119|9724			2	99	GDHCQYPTSLCDMEK	Carbamidomethyl(C)@4; Carbamidomethyl(C)@11			-0.00912133	1839.71	614.245	1839.72	614.248	3	13	4.1.1.1415.8	12.8936	2071.07	1598.45	12.87	0.09	330.99
3	263.97	263.97	52.94	52.22	47.75	OE_22350|-2|119|9724	OE_22350|-2|119|9724			2	99	GDHCQYPVSLCFK	Carbamidomethyl(C)@4; Carbamidomethyl(C)@11			0.00568015	1609.71	537.576	1609.7	537.575	3	13	4.1.1.1479.11	14.9191	2472.27	2043.41	14.94	0.1	605.366
3	263.97	263.97	52.94	52.22	47.75	OE_22350|-2|119|9724	OE_22350|-2|119|9724			2	99	GDHCQYPVSLCNAR	Carbamidomethyl(C)@4; Carbamidomethyl(C)@11			0.000171261	1675.72	559.581	1675.72	559.58	3	14	4.1.1.1392.12	12.1616	3695.54	2984.44	12.2	0.1	1715.91
3	263.97	263.97	52.94	52.22	47.75	OE_22350|-2|119|9724	OE_22350|-2|119|9724			2	99	GDHCQYPVSLCNPR	Carbamidomethyl(C)@4; Carbamidomethyl(C)@11			0.00365835	1701.74	568.254	1701.74	568.252	3	16	4.1.1.1399.13	12.3913	7430.28	7177.36	12.4	0.06	1435.68
3	263.97	263.97	52.94	52.22	47.75	OE_22350|-2|119|9724	OE_22350|-2|119|9724			2	99	GFCEGYVTDIECR	Carbamidomethyl(C)@3; Carbamidomethyl(C)@12			-0.00480437	1604.66	803.335	1604.66	803.337	2	13	4.1.1.1481.19	14.9929	1808.02	1773.92	15	0.06	343.288
3	263.97	263.97	52.94	52.22	47.75	OE_22350|-2|119|9724	OE_22350|-2|119|9724			2	99	GFLCLNDDQTTGLCR	Carbamidomethyl(C)@4; Carbamidomethyl(C)@14			0.000616982	1768.79	885.401	1768.79	885.401	2	16	4.1.1.1534.22	16.6748	17129.1	11610	16.72	0.06	779.173
3	263.97	263.97	52.94	52.22	47.75	OE_22350|-2|119|9724	OE_22350|-2|119|9724			2	99	GFRGDHCQYPVSLCNAR	Carbamidomethyl(C)@7; Carbamidomethyl(C)@14		missed R-G@3	-0.0025599	2035.91	509.984	2035.91	509.985	4	13	4.1.1.1393.9	12.1871	4601.52	3974.45	12.21	0.06	883.215
3	263.97	263.97	52.94	52.22	47.75	OE_22350|-2|119|9724	OE_22350|-2|119|9724			2	99	GFRGDHCQYPVSLCNPR	Carbamidomethyl(C)@7; Carbamidomethyl(C)@14		missed R-G@3	0.0125453	2061.94	688.32	2061.93	688.316	3	14	4.1.1.1397.18	12.3274	3257.26	2119.01	12.37	0.06	396.278
3	263.97	263.97	52.94	52.22	47.75	OE_22350|-2|119|9724	OE_22350|-2|119|9724			2	99	GGTNNCEVGVCK	Carbamidomethyl(C)@6; Carbamidomethyl(C)@11			0.00128686	1293.55	647.78	1293.54	647.779	2	11	4.1.1.1282.8	8.67837	2421.53	2137.51	8.71	0.09	446.013
3	263.97	263.97	52.94	52.22	47.75	OE_22350|-2|119|9724	OE_22350|-2|119|9724			2	99	GNNQCLCPEGFR	Carbamidomethyl(C)@5; Carbamidomethyl(C)@7			-0.00271335	1450.61	726.31	1450.61	726.311	2	15	4.1.1.1412.10	12.8042	1723.97	1614.45	12.81	0.09	418.945
3	263.97	263.97	52.94	52.22	47.75	OE_22350|-2|119|9724	OE_22350|-2|119|9724			2	99	GNNQCLCPEGFRGDHCQYPVSLCFK	Carbamidomethyl(C)@5; Carbamidomethyl(C)@7; Carbamidomethyl(C)@16; Carbamidomethyl(C)@23		missed R-G@12	-0.0101312	3042.29	761.58	3042.3	761.582	4	15	4.1.1.1499.15	15.5619	3524.28	3502.64	15.54	0.1	743.007
3	263.97	263.97	52.94	52.22	47.75	OE_22350|-2|119|9724	OE_22350|-2|119|9724			2	99	GNSADADSFSVILQNVQCGSAVSCAK	Carbamidomethyl(C)@18; Carbamidomethyl(C)@24			0.00221447	2684.22	895.747	2684.22	895.746	3	17	4.1.1.1596.13	18.6437	9102.82	7873.66	18.68	0.1	505.78
3	263.97	263.97	52.94	52.22	47.75	OE_22350|-2|119|9724	OE_22350|-2|119|9724			2	99	GTQAGCQCASIDEYFR	Carbamidomethyl(C)@6; Carbamidomethyl(C)@8			-0.002338	1861.77	931.892	1861.77	931.893	2	15	4.1.1.1498.19	15.5351	2471.74	2442.82	15.54	0.1	388.698
3	263.97	263.97	52.94	52.22	47.75	OE_22350|-2|119|9724	OE_22350|-2|119|9724			2	99	HAFGGPFK				0.00560065	859.44	430.727	859.434	430.724	2	13	4.1.1.1374.4	11.5783	20606.7	11278.6	11.51	0.13	1213.19
3	263.97	263.97	52.94	52.22	47.75	OE_22350|-2|119|9724	OE_22350|-2|119|9724			2	99	HCGGNMHFNPVQK	Carbamidomethyl(C)@2			0.00055769	1524.67	509.231	1524.67	509.231	3	18	4.1.1.1326.6	10.0668	11522.1	6007.14	10.02	0.06	517.284
3	263.97	263.97	52.94	52.22	47.75	OE_22350|-2|119|9724	OE_22350|-2|119|9724			2	99	HDVTSQGDFETLQDAK				-0.000300121	1789.81	597.611	1789.81	597.611	3	21	3.1.1.1349.8	12.1535	40947.8	30614.4	12.18	0.09	4832.52
3	263.97	263.97	52.94	52.22	47.75	OE_22350|-2|119|9724	OE_22350|-2|119|9724			2	99	HDVTSQGDFETLQDAKDSGVLK			missed K-D@16	-0.006671	2389.13	598.29	2389.14	598.292	4	18	4.1.1.1448.15	13.936	2155.92	1863.45	13.95	0.06	541.634
3	263.97	263.97	52.94	52.22	47.75	OE_22350|-2|119|9724	OE_22350|-2|119|9724			2	99	HGPSETTCK	Carbamidomethyl(C)@8			0.000895134	1015.44	508.727	1015.44	508.727	2	12	4.1.1.1137.4	5.20978	4690.37	4578.98	5.22	0.06	1309.89
3	263.97	263.97	52.94	52.22	47.75	OE_22350|-2|119|9724	OE_22350|-2|119|9724			2	99	HVLLALDRPLPTDLVATVR				-0.00186367	2098.22	525.563	2098.23	525.564	4	16	2.1.1.1561.3	17.8909	6673.43	4997.94	17.92	0.1	1119.51
3	263.97	263.97	52.94	52.22	47.75	OE_22350|-2|119|9724	OE_22350|-2|119|9724			2	99	IDVPTPECER	Carbamidomethyl(C)@8			0.00335562	1214.56	608.289	1214.56	608.287	2	11	4.1.1.1404.12	12.5461	22733.8	3007.42	12.65	0.1	312.987
3	263.97	263.97	52.94	52.22	47.75	OE_22350|-2|119|9724	OE_22350|-2|119|9724			2	99	IDVPTPECEREGPLWEAK	Carbamidomethyl(C)@8		missed R-E@10	-0.00141538	2125.01	709.345	2125.01	709.346	3	16	4.1.1.1503.15	15.686	5567.33	4856.39	15.7	0.1	795.276
3	263.97	263.97	52.94	52.22	47.75	OE_22350|-2|119|9724	OE_22350|-2|119|9724			2	99	IPSPDPCISCFCHGGEK	Carbamidomethyl(C)@7; Carbamidomethyl(C)@10; Carbamidomethyl(C)@12			-0.00141179	1959.83	980.92	1959.83	980.921	2	12	4.1.1.1449.23	13.9783	1254.36	1216.38	13.98	0.06	119.097
3	263.97	263.97	52.94	52.22	47.75	OE_22350|-2|119|9724	OE_22350|-2|119|9724			2	99	IPSPDPCISCFCHGGEKK	Carbamidomethyl(C)@7; Carbamidomethyl(C)@10; Carbamidomethyl(C)@12		missed K-K@17	-0.00346542	2087.92	522.987	2087.92	522.988	4	15	4.1.1.1417.13	12.9519	6051.46	4972.27	12.97	0.09	918.658
3	263.97	263.97	52.94	52.22	47.75	OE_22350|-2|119|9724	OE_22350|-2|119|9724			2	99	KCEILTGEVFLPCHSVVDYVPYHDR	Carbamidomethyl(C)@2; Carbamidomethyl(C)@13		missed K-C@1	-0.00839013	3032.44	759.118	3032.45	759.12	4	16	4.1.1.1549.11	17.1496	1215.77	1162.45	17.16	0.06	260.135
3	263.97	263.97	52.94	52.22	47.75	OE_22350|-2|119|9724	OE_22350|-2|119|9724			2	99	KCLGKPCEGGLGECR	Carbamidomethyl(C)@2; Carbamidomethyl(C)@7; Carbamidomethyl(C)@14		missed K-C@1	-7.48763e-05	1719.79	574.269	1719.79	574.269	3	15	4.1.1.1293.6	9.01983	1152.96	1073.89	9.03	0.06	289.403
3	263.97	263.97	52.94	52.22	47.75	OE_22350|-2|119|9724	OE_22350|-2|119|9724			2	99	KGFVREDVSGK			missed K-G@1; missed R-E@5	-0.00273047	1220.65	407.89	1220.65	407.891	3	11	4.1.1.1276.3	8.46902	1162.4	1074.88	8.49	0.06	302.05
3	263.97	263.97	52.94	52.22	47.75	OE_22350|-2|119|9724	OE_22350|-2|119|9724			2	99	KGGTNNCEVGVCK	Deamidated(N)@5; Carbamidomethyl(C)@7; Carbamidomethyl(C)@12		missed K-G@1	0.00237005	1422.63	475.216	1422.62	475.215	3	12	4.1.1.1259.5	7.94292	796.2	709.85	7.96	0.09	214.81
3	263.97	263.97	52.94	52.22	47.75	OE_22350|-2|119|9724	OE_22350|-2|119|9724			2	99	KKCEILTGEVFLPCHSVVDYVPYHDR	Carbamidomethyl(C)@3; Carbamidomethyl(C)@14		missed K-K@1; missed K-C@2	-0.00269012	3160.54	791.143	3160.55	791.144	4	18	4.1.1.1521.19	16.2582	3651.68	3541.67	16.27	0.09	601.117
3	263.97	263.97	52.94	52.22	47.75	OE_22350|-2|119|9724	OE_22350|-2|119|9724			2	99	KLTLPNFAAHWLTQR			missed K-L@1	0.00309901	1794.99	599.338	1794.99	599.337	3	12	3.1.1.1537.5	18.1462	1464.24	1378.2	18.17	0.1	304.915
3	263.97	263.97	52.94	52.22	47.75	OE_22350|-2|119|9724	OE_22350|-2|119|9724			2	99	KNHWVTSYR			missed K-N@1	0.00134934	1189.6	595.808	1189.6	595.807	2	12	1.1.1.1260.13	9.34415	1075.25	1047.84	9.35	0.1	338.974
3	263.97	263.97	52.94	52.22	47.75	OE_22350|-2|119|9724	OE_22350|-2|119|9724			2	99	KPGIESEDQVK				0.00163947	1228.63	410.551	1228.63	410.551	3	15	2.1.1.1259.3	8.2651	3496.69	1887.6	8.32	0.06	608.518
3	263.97	263.97	52.94	52.22	47.75	OE_22350|-2|119|9724	OE_22350|-2|119|9724			2	99	LDWQAAGQQVTCDLVK	Carbamidomethyl(C)@12			-0.000143409	1830.89	611.305	1830.89	611.305	3	11	3.1.1.1518.5	17.5398	1926.2	1269.15	17.59	0.1	287.991
3	263.97	263.97	52.94	52.22	47.75	OE_22350|-2|119|9724	OE_22350|-2|119|9724			2	99	LFQHGGPAK	Deamidated(Q)@3			-0.000142794	954.492	478.253	954.492	478.253	2	11	4.1.1.1299.4	9.20815	328.2	311.1	9.19	0.19	116.511
3	263.97	263.97	52.94	52.22	47.75	OE_22350|-2|119|9724	OE_22350|-2|119|9724			2	99	LNPLTWK				0.00158823	870.498	436.256	870.496	436.255	2	6	3.1.1.1459.3	15.6517	17591.8	8136.36	15.71	0.06	1068.33
3	263.97	263.97	52.94	52.22	47.75	OE_22350|-2|119|9724	OE_22350|-2|119|9724			2	99	LPGLTIITDGR				0.000345111	1154.67	578.34	1154.67	578.34	2	13	2.1.1.1555.4	17.6986	16468.5	2303.11	17.6	0.06	315.111
3	263.97	263.97	52.94	52.22	47.75	OE_22350|-2|119|9724	OE_22350|-2|119|9724			2	99	LSEALQPNVCGLCGNFDEDWTNDLTALDR	Carbamidomethyl(C)@10; Carbamidomethyl(C)@13			-0.0162313	3322.47	831.625	3322.49	831.629	4	12	4.1.1.1667.3	20.892	587.54	560.33	20.88	0.1	114.208
3	263.97	263.97	52.94	52.22	47.75	OE_22350|-2|119|9724	OE_22350|-2|119|9724			2	99	LTLPNFAAHWLTQR				2.45709e-06	1666.89	556.639	1666.89	556.639	3	14	1.1.1.1584.2	19.6396	4353.09	3283	19.67	0.1	493.587
3	263.97	263.97	52.94	52.22	47.75	OE_22350|-2|119|9724	OE_22350|-2|119|9724			2	99	LTPDREGWTPR			missed R-E@5	0.00690458	1326.68	443.232	1326.67	443.23	3	11	4.1.1.1372.6	11.5218	15709.8	6887.19	11.58	0.1	603.194
3	263.97	263.97	52.94	52.22	47.75	OE_22350|-2|119|9724	OE_22350|-2|119|9724			2	99	LWQNYQCVDPEQCK	Carbamidomethyl(C)@7; Carbamidomethyl(C)@13			0.00151389	1866.8	934.409	1866.8	934.409	2	15	4.1.1.1457.14	14.2301	3676.55	3481.85	14.24	0.06	402.251
3	263.97	263.97	52.94	52.22	47.75	OE_22350|-2|119|9724	OE_22350|-2|119|9724			2	99	NGAVEVQVNQELQVLVNQR				-0.00251894	2136.13	713.049	2136.13	713.05	3	12	2.1.1.1598.5	19.08	1069.74	252.59	18.88	0.1	116.221
3	263.97	263.97	52.94	52.22	47.75	OE_22350|-2|119|9724	OE_22350|-2|119|9724			2	99	NGITEELGSAAFDR	Deamidated(N)@1			-0.000770568	1479.68	494.235	1479.68	494.235	3	17	2.1.1.1537.3	17.1231	888.03	887.52	17.15	0.1	292.899
3	263.97	263.97	52.94	52.22	47.75	OE_22350|-2|119|9724	OE_22350|-2|119|9724			2	99	NGITVFWDR	Deamidated(N)@1			0.00119736	1107.54	554.775	1107.53	554.775	2	9	2.1.1.1582.3	18.5635	410.91	401.56	18.56	0.1	135.166
3	263.97	263.97	52.94	52.22	47.75	OE_22350|-2|119|9724	OE_22350|-2|119|9724			2	99	NHWVTSYR				-0.000936949	1061.5	531.759	1061.5	531.759	2	9	4.1.1.1352.5	10.8835	1818.91	1435.69	10.91	0.09	279.293
3	263.97	263.97	52.94	52.22	47.75	OE_22350|-2|119|9724	OE_22350|-2|119|9724			2	99	NIFDVPVETK				1.51257e-05	1160.61	581.311	1160.61	581.311	2	11	2.1.1.1517.3	16.4875	18270.3	3671.11	16.39	0.1	454.718
3	263.97	263.97	52.94	52.22	47.75	OE_22350|-2|119|9724	OE_22350|-2|119|9724			2	99	QCEEGLDFNPVTK	Carbamidomethyl(C)@2			0.000237547	1535.69	768.854	1535.69	768.854	2	15	4.1.1.1471.16	14.6761	13674.1	8488.08	14.72	0.06	635.001
3	263.97	263.97	52.94	52.22	47.75	OE_22350|-2|119|9724	OE_22350|-2|119|9724			2	99	QDCCDKGTQAGCQCASIDEYFR	Carbamidomethyl(C)@3; Carbamidomethyl(C)@4; Carbamidomethyl(C)@12; Carbamidomethyl(C)@14		missed K-G@6	-0.00649759	2668.03	890.352	2668.04	890.354	3	13	4.1.1.1467.19	14.5481	1044.44	1029.73	14.55	0.06	162.79
3	263.97	263.97	52.94	52.22	47.75	OE_22350|-2|119|9724	OE_22350|-2|119|9724			2	99	SAITEDTPEDLGLVGVQCNLER	Carbamidomethyl(C)@18			-0.00475009	2415.15	806.059	2415.16	806.06	3	17	2.1.1.1559.9	17.8429	2017.08	1808.45	17.86	0.1	266.744
3	263.97	263.97	52.94	52.22	47.75	OE_22350|-2|119|9724	OE_22350|-2|119|9724			2	99	SCVCQSGK	Carbamidomethyl(C)@2; Carbamidomethyl(C)@4			0.00180215	924.381	463.198	924.379	463.197	2	12	4.1.1.1171.2	5.70738	4209.28	3616.69	5.73	0.05	738.199
3	263.97	263.97	52.94	52.22	47.75	OE_22350|-2|119|9724	OE_22350|-2|119|9724			2	99	SFEFGGAFR				0.000218562	1016.47	509.243	1016.47	509.243	2	9	2.1.1.1519.2	16.5483	9982.91	3568.52	16.61	0.06	431.319
3	263.97	263.97	52.94	52.22	47.75	OE_22350|-2|119|9724	OE_22350|-2|119|9724			2	99	SNTEDEYIGVK				0.00242891	1253.58	627.797	1253.58	627.796	2	11	4.1.1.1392.16	12.1669	17549.7	541.17	12.01	0.1	131.512
3	263.97	263.97	52.94	52.22	47.75	OE_22350|-2|119|9724	OE_22350|-2|119|9724			2	99	SNTEDEYIGVKLDTPR			missed K-L@11	0.000324216	1835.89	612.971	1835.89	612.971	3	15	4.1.1.1453.16	14.1001	2908.85	2858.49	14.11	0.1	1123.78
3	263.97	263.97	52.94	52.22	47.75	OE_22350|-2|119|9724	OE_22350|-2|119|9724			2	99	SQDLCPVQCEK	Carbamidomethyl(C)@5; Carbamidomethyl(C)@9			0.00505029	1362.6	682.305	1362.59	682.303	2	13	4.1.1.1340.7	10.5214	11978.2	11361.7	10.53	0.1	1383.67
3	263.97	263.97	52.94	52.22	47.75	OE_22350|-2|119|9724	OE_22350|-2|119|9724			2	99	SRVELVATAELFGQTR			missed R-V@2	-0.00786019	1775.95	592.989	1775.95	592.992	3	15	2.1.1.1536.7	17.0973	1324.7	797.39	17.15	0.13	481.316
3	263.97	263.97	52.94	52.22	47.75	OE_22350|-2|119|9724	OE_22350|-2|119|9724			2	99	SSLGFTVWFDNESAQIK				0.00282995	1927.93	964.975	1927.93	964.973	2	10	2.1.1.1637.10	20.3374	1896.58	1873.07	20.34	0.13	160.034
3	263.97	263.97	52.94	52.22	47.75	OE_22350|-2|119|9724	OE_22350|-2|119|9724			2	99	SVEITVGAK				0.00116281	902.508	452.262	902.507	452.261	2	10	4.1.1.1386.6	11.9614	23603.3	3196.91	11.86	0.1	417.607
3	263.97	263.97	52.94	52.22	47.75	OE_22350|-2|119|9724	OE_22350|-2|119|9724			2	99	SYPVPATKPNSK	Deamidated(N)@10			0.00148242	1288.67	645.341	1288.67	645.34	2	12	4.1.1.1319.14	9.85228	1107.62	724.8	9.92	0.13	183.265
3	263.97	263.97	52.94	52.22	47.75	OE_22350|-2|119|9724	OE_22350|-2|119|9724			2	99	TEGLFVVAHIR				-5.60274e-07	1240.69	621.354	1240.69	621.354	2	9	3.1.1.1467.9	15.9094	2395.98	2292.31	15.9	0.06	672.66
3	263.97	263.97	52.94	52.22	47.75	OE_22350|-2|119|9724	OE_22350|-2|119|9724			2	99	TFDEVTYDFEGICDYTLVR	Carbamidomethyl(C)@13			3.48765e-06	2342.04	781.688	2342.04	781.688	3	13	6.1.1.1675.4	20.4753	731.71	630.67	20.46	0.09	91.2406
3	263.97	263.97	52.94	52.22	47.75	OE_22350|-2|119|9724	OE_22350|-2|119|9724			2	99	TFDGTIYR				0.000444418	971.472	486.743	971.471	486.743	2	9	4.1.1.1414.6	12.8511	30362.1	7856.78	12.93	0.1	302.82
3	263.97	263.97	52.94	52.22	47.75	OE_22350|-2|119|9724	OE_22350|-2|119|9724			2	99	TIYGVVTLGNPR				-0.00270606	1288.71	430.578	1288.71	430.579	3	12	3.1.1.1467.2	15.907	4186.07	3471.94	15.94	0.06	754.988
3	263.97	263.97	52.94	52.22	47.75	OE_22350|-2|119|9724	OE_22350|-2|119|9724			2	99	TRCPQGQVR	Carbamidomethyl(C)@3		missed R-C@2	-0.00213974	1100.55	551.282	1100.55	551.283	2	9	4.1.1.1208.4	6.3562	381.96	377.35	6.36	0.1	115.124
3	263.97	263.97	52.94	52.22	47.75	OE_22350|-2|119|9724	OE_22350|-2|119|9724			2	99	TSEDKLDWQAAGQQVTCDLVK	Carbamidomethyl(C)@17		missed K-L@5	-0.00543885	2391.13	798.051	2391.14	798.053	3	11	3.1.1.1480.23	16.3337	1785.56	1503.35	16.35	0.1	313.972
3	263.97	263.97	52.94	52.22	47.75	OE_22350|-2|119|9724	OE_22350|-2|119|9724			2	99	TVPGLTLQPAGK				0.0030374	1180.68	591.35	1180.68	591.348	2	11	3.1.1.1420.13	14.4118	34061.6	5095.31	14.31	0.06	698.119
3	263.97	263.97	52.94	52.22	47.75	OE_22350|-2|119|9724	OE_22350|-2|119|9724			2	99	TVSITHGEETVTLTK				-0.000449864	1614.85	539.289	1614.85	539.289	3	15	3.1.1.1352.12	12.2428	36490.4	21380.2	12.3	0.1	2657.38
3	263.97	263.97	52.94	52.22	47.75	OE_22350|-2|119|9724	OE_22350|-2|119|9724			2	99	TWEPTAAFPDCEGVCEPECLNGGK	Carbamidomethyl(C)@11; Carbamidomethyl(C)@15; Carbamidomethyl(C)@19			-0.0033244	2723.13	908.716	2723.13	908.717	3	16	4.1.1.1545.17	17.0234	3306.89	3255.34	17.03	0.09	476.375
3	263.97	263.97	52.94	52.22	47.75	OE_22350|-2|119|9724	OE_22350|-2|119|9724			2	99	VDGWTDWVSTFNPAETFGDER				0.00135753	2428.06	810.361	2428.06	810.361	3	13	2.1.1.1680.5	21.7088	4308.36	2632.27	21.75	0.06	552.206
3	263.97	263.97	52.94	52.22	47.75	OE_22350|-2|119|9724	OE_22350|-2|119|9724			2	99	VDGWTDWVSTFNPAETFGDEREPVEALVR			missed R-E@21	0.00370873	3321.56	831.398	3321.56	831.397	4	12	2.1.1.1684.2	21.8255	1129.98	1108.92	21.82	0.1	157.721
3	263.97	263.97	52.94	52.22	47.75	OE_22350|-2|119|9724	OE_22350|-2|119|9724			2	99	VELVATAELFGQTR				-0.00116618	1532.82	511.947	1532.82	511.947	3	15	1.1.1.1549.5	18.524	1394.42	1350.27	18.55	0.1	315.388
3	263.97	263.97	52.94	52.22	47.75	OE_22350|-2|119|9724	OE_22350|-2|119|9724			2	99	VFPGNHDPGVVSR				-0.00789105	1379.69	460.903	1379.69	460.905	3	15	4.1.1.1369.7	11.4267	37212	5303.95	11.29	0.16	896.974
3	263.97	263.97	52.94	52.22	47.75	OE_22350|-2|119|9724	OE_22350|-2|119|9724			2	99	VFVIHPLTSEGGISLK				-0.00171133	1695.95	566.325	1695.96	566.326	3	12	2.1.1.1537.4	17.1241	8088.51	4283.18	17.18	0.06	407.018
3	263.97	263.97	52.94	52.22	47.75	OE_22350|-2|119|9724	OE_22350|-2|119|9724			2	99	VPSFEVR				0.000527742	832.445	417.23	832.444	417.229	2	10	4.1.1.1426.2	13.2264	37033.6	8293.91	13.32	0.09	682.427
3	263.97	263.97	52.94	52.22	47.75	OE_22350|-2|119|9724	OE_22350|-2|119|9724			2	99	VRDEQLTASSEK	Deamidated(Q)@5		missed R-D@2	-0.00414428	1362.66	455.227	1362.66	455.228	3	13	4.1.1.1279.5	8.56768	443.08	435.81	8.59	0.16	166.382
3	263.97	263.97	52.94	52.22	47.75	OE_22350|-2|119|9724	OE_22350|-2|119|9724			2	99	VSCPEGMQFETPSPDAIR	Carbamidomethyl(C)@3			0.0015856	2019.91	1010.96	2019.9	1010.96	2	10	4.1.1.1503.19	15.6914	5704.44	3734.42	15.73	0.1	213.652
3	263.97	263.97	52.94	52.22	47.75	OE_22350|-2|119|9724	OE_22350|-2|119|9724			2	99	VTCDLTHGLR	Carbamidomethyl(C)@3			0.00283573	1170.58	586.299	1170.58	586.298	2	15	4.1.1.1371.19	11.501	13096.3	11344.1	11.54	0.1	1447.23
3	263.97	263.97	52.94	52.22	47.75	OE_22350|-2|119|9724	OE_22350|-2|119|9724			2	99	VTTCEALYK	Carbamidomethyl(C)@4			0.0031452	1083.53	542.772	1083.53	542.771	2	12	4.1.1.1369.12	11.435	25989.6	23114.1	11.45	0.06	2686.22
3	263.97	263.97	52.94	52.22	47.75	OE_22350|-2|119|9724	OE_22350|-2|119|9724			2	99	VYVVAEPEWQDK				-0.0037955	1461.71	488.244	1461.71	488.245	3	8	3.1.1.1441.4	15.0803	1469.5	1111.49	15.04	0.06	263.431
3	263.97	263.97	52.94	52.22	47.75	OE_22350|-2|119|9724	OE_22350|-2|119|9724			2	99	WRPEVPQCPVVCGEGLTYQPCPSR	Carbamidomethyl(C)@8; Carbamidomethyl(C)@12; Carbamidomethyl(C)@21			-0.00602316	2871.32	718.837	2871.33	718.839	4	15	4.1.1.1517.15	16.128	3010.82	1890.94	16.08	0.06	302.582
3	263.97	263.97	52.94	52.22	47.75	OE_22350|-2|119|9724	OE_22350|-2|119|9724			2	99	YPFTECHDDVHPDAYYK	Carbamidomethyl(C)@6			-5.18551e-05	2155.89	719.639	2155.89	719.639	3	19	4.1.1.1419.20	13.0211	9108.07	7581.09	13.06	0.09	1182.82
3	263.97	263.97	52.94	52.22	47.75	OE_22350|-2|119|9724	OE_22350|-2|119|9724			2	99	YSVDDVVFK				0.00118606	1070.53	536.272	1070.53	536.271	2	9	3.1.1.1459.8	15.6547	36843.2	11726.3	15.59	0.06	1243.22
3	263.97	263.97	52.94	52.22	47.75	OE_22350|-2|119|9724	OE_22350|-2|119|9724			2	99	YSVDDVVFKDIVNPDGTIK			missed K-D@9	0.00172442	2123.08	708.701	2123.08	708.7	3	17	4.1.1.1575.6	17.9682	2231.68	1839.73	17.99	0.1	377.497
3	263.97	263.97	52.94	52.22	47.75	OE_22350|-2|119|9724	OE_22350|-2|119|9724			1.88606	99	TVNGKVPSFEVR	Deamidated(N)@3		missed K-V@5	-0.000922809	1332.7	445.241	1332.7	445.242	3	11	4.1.1.1422.5	13.1019	6531.9	4383.02	13.15	0.09	1338.01
3	263.97	263.97	52.94	52.22	47.75	OE_22350|-2|119|9724	OE_22350|-2|119|9724			1.34679	96.72	GLECWNK	Carbamidomethyl(C)@4			0.00132029	905.408	453.711	905.407	453.711	2	8	4.1.1.1384.2	11.8954	8862.49	4484.29	11.95	0.06	442.735
3	263.97	263.97	52.94	52.22	47.75	OE_22350|-2|119|9724	OE_22350|-2|119|9724			1.25181	95.46	CTLEGVWEPPSLPK	Carbamidomethyl(C)@1			0.0023806	1611.8	806.907	1611.8	806.906	2	9	5.1.1.1598.8	18.0584	653.18	562.46	18.03	0.16	165.18
3	263.97	263.97	52.94	52.22	47.75	OE_22350|-2|119|9724	OE_22350|-2|119|9724			1.22185	94.85	EFPDCHAPPAQPSANQCEVPSSPPGGAVR	Carbamidomethyl(C)@5; Carbamidomethyl(C)@17			-0.00139178	3058.36	1020.46	3058.37	1020.46	3	9	4.1.1.1419.27	13.0281	2333.8	1590.71	13.13	0.32	138.854
3	263.97	263.97	52.94	52.22	47.75	OE_22350|-2|119|9724	OE_22350|-2|119|9724			1.21467	94.49	GLVCENR	Carbamidomethyl(C)@4			0.0015838	846.404	424.209	846.402	424.208	2	7	4.1.1.1300.2	9.2278	21065.8	850.09	9.1	0.06	147.253
3	263.97	263.97	52.94	52.22	47.75	OE_22350|-2|119|9724	OE_22350|-2|119|9724			1.18046	93.98	CDHCTCESGAFHCPGKPCAATCSVWGDSHVR	Carbamidomethyl(C)@1; Carbamidomethyl(C)@4; Carbamidomethyl(C)@6; Carbamidomethyl(C)@13; Carbamidomethyl(C)@18; Carbamidomethyl(C)@22			-0.0110615	3605.41	601.909	3605.42	601.911	6	11	4.1.1.1385.12	11.9429	1106	1055.37	11.95	0.06	500.834
3	263.97	263.97	52.94	52.22	47.75	OE_22350|-2|119|9724	OE_22350|-2|119|9724			1.04576	92.59	FFEACK	Carbamidomethyl(C)@5			4.80862e-05	800.353	401.184	800.353	401.184	2	6	3.1.1.1314.2	11.0321	1808.36	1377.49	11.06	0.1	337.635
3	263.97	263.97	52.94	52.22	47.75	OE_22350|-2|119|9724	OE_22350|-2|119|9724			1.00877	91.92	LCPCFYGNNMYK	Carbamidomethyl(C)@2; Carbamidomethyl(C)@4			0.00252408	1565.65	783.832	1565.65	783.831	2	8	4.1.1.1486.11	15.1432	5441.59	2686.17	15.19	0.1	208.801
3	263.97	263.97	52.94	52.22	47.75	OE_22350|-2|119|9724	OE_22350|-2|119|9724			0.394695	67.24	GFVREDVSGK			missed R-E@4	-0.00206308	1092.55	547.284	1092.56	547.285	2	7	4.1.1.1314.8	9.68928	947.95	835.3	9.7	0.1	123.144
3	263.97	263.97	52.94	52.22	47.75	OE_22350|-2|119|9724	OE_22350|-2|119|9724			0.379864	60.73	GLCGTFNHNANDDYTTETGEVDQDIPSFVGSWSR	Carbamidomethyl(C)@3			-0.0118421	3788.62	948.161	3788.63	948.164	4	8	4.1.1.1593.21	18.552	3751.83	3633.77	18.56	0.06	329.933
3	263.97	263.97	52.94	52.22	47.75	OE_22350|-2|119|9724	OE_22350|-2|119|9724			0.361511	87.29	NNGGACKDYEVR	Deamidated(N)@2; Carbamidomethyl(C)@6		missed K-D@7	0.0136177	1382.6	461.875	1382.59	461.87	3	9	4.1.1.1288.3	8.851	1312.34	994.8	8.81	0.16	287.919
3	263.97	263.97	52.94	52.22	47.75	OE_22350|-2|119|9724	OE_22350|-2|119|9724			0.312471	56.71	GLVCENRLQPK	Carbamidomethyl(C)@4		missed R-L@7	-0.00423492	1312.69	438.57	1312.69	438.571	3	7	5.1.1.1380.4	11.0929	365.01	347.57	11.11	0.1	213.621
3	263.97	263.97	52.94	52.22	47.75	OE_22350|-2|119|9724	OE_22350|-2|119|9724			0.263604	50.95	CSPEGVWDPPRIPK	Carbamidomethyl(C)@1		missed R-I@11	-0.00104362	1636.8	546.608	1636.8	546.608	3	7	4.1.1.1474.8	14.7538	892.19	728.49	14.78	0.1	214.227
3	263.97	263.97	52.94	52.22	47.75	OE_22350|-2|119|9724	OE_22350|-2|119|9724			0	99	AGEIVPIR				0.00158054	853.504	427.759	853.502	427.758	2	12	4.1.1.1427.3	13.2587	30206.1	24600.8	13.22	0.06	4296.45
3	263.97	263.97	52.94	52.22	47.75	OE_22350|-2|119|9724	OE_22350|-2|119|9724			0	99	AGEIVPIR				4.27139e-05	853.502	427.758	853.502	427.758	2	11	1.1.1.1378.2	13.0772	12583.8	9830.4	13.04	0.06	1665.92
3	263.97	263.97	52.94	52.22	47.75	OE_22350|-2|119|9724	OE_22350|-2|119|9724			0	99	AGEIVPIR				-6.44527e-07	853.502	427.758	853.502	427.758	2	9	2.1.1.1412.3	13.1387	10859	1351.88	13.04	0.06	317.55
3	263.97	263.97	52.94	52.22	47.75	OE_22350|-2|119|9724	OE_22350|-2|119|9724			0	99	AGEIVPIR				0.00158054	853.504	427.759	853.502	427.758	2	8	4.1.1.1433.4	13.4487	30206.1	470.79	13.22	0.06	139.819
3	263.97	263.97	52.94	52.22	47.75	OE_22350|-2|119|9724	OE_22350|-2|119|9724			0	98.76	AGEIVPIR				-0.00132855	853.501	427.758	853.502	427.758	2	8	5.1.1.1452.2	13.3744	165.96	163.51	13.37	0.06	121.872
3	263.97	263.97	52.94	52.22	47.75	OE_22350|-2|119|9724	OE_22350|-2|119|9724			0	47.8	AGEIVPIR				-0.00142133	853.501	427.758	853.502	427.758	2	5	3.1.1.1383.4	13.2261	28588.8	403.44	13	0.06	274.286
3	263.97	263.97	52.94	52.22	47.75	OE_22350|-2|119|9724	OE_22350|-2|119|9724			0	99	ANCPVDDTVCVGDIFVYLK	Carbamidomethyl(C)@3; Carbamidomethyl(C)@10			-0.0132075	2184.01	729.011	2184.02	729.015	3	10	3.1.1.1642.6	21.5138	1441.05	704.99	21.6	0.13	165.801
3	263.97	263.97	52.94	52.22	47.75	OE_22350|-2|119|9724	OE_22350|-2|119|9724			0	99	ATCAQGFR	Carbamidomethyl(C)@3			-0.000685315	909.412	455.713	909.413	455.714	2	8	3.1.1.1239.8	8.6579	2845.41	1515.48	8.71	0.06	276.483
3	263.97	263.97	52.94	52.22	47.75	OE_22350|-2|119|9724	OE_22350|-2|119|9724			0	97.77	ATCAQGFR	Carbamidomethyl(C)@3			-0.000309289	909.412	455.714	909.413	455.714	2	8	1.1.1.1241.12	8.73218	1218.19	1096.72	8.75	0.06	415.032
3	263.97	263.97	52.94	52.22	47.75	OE_22350|-2|119|9724	OE_22350|-2|119|9724			0	94.85	ATCAQGFR	Carbamidomethyl(C)@3			0.00102716	909.414	455.714	909.413	455.714	2	7	2.1.1.1274.8	8.75825	513.04	483.41	8.74	0.1	220.564
3	263.97	263.97	52.94	52.22	47.75	OE_22350|-2|119|9724	OE_22350|-2|119|9724			0	93.67	ATCAQGFR	Carbamidomethyl(C)@3			-0.000309289	909.412	455.714	909.413	455.714	2	8	1.1.1.1241.11	8.73118	1218.19	1090.09	8.75	0.06	240.461
3	263.97	263.97	52.94	52.22	47.75	OE_22350|-2|119|9724	OE_22350|-2|119|9724			0	99	ATCPEGSHFETTPADVYR	Carbamidomethyl(C)@3			0.00112154	2036.89	679.971	2036.89	679.971	3	19	4.1.1.1406.18	12.6128	13776	11407.5	12.65	0.1	1770.82
3	263.97	263.97	52.94	52.22	47.75	OE_22350|-2|119|9724	OE_22350|-2|119|9724			0	99	ATCPEGSHFETTPADVYR	Carbamidomethyl(C)@3			-0.00677779	2036.88	679.968	2036.89	679.971	3	14	5.1.1.1432.20	12.7574	1029.91	971.87	12.77	0.06	372.11
3	263.97	263.97	52.94	52.22	47.75	OE_22350|-2|119|9724	OE_22350|-2|119|9724			0	97.82	ATCPEGSHFETTPADVYR	Carbamidomethyl(C)@3			-0.00445679	2036.89	679.969	2036.89	679.971	3	11	3.1.1.1358.29	12.4458	7969.03	7329.75	12.43	0.06	994.636
3	263.97	263.97	52.94	52.22	47.75	OE_22350|-2|119|9724	OE_22350|-2|119|9724			0	91.76	ATCPEGSHFETTPADVYR	Carbamidomethyl(C)@3			-0.0049039	2036.88	679.969	2036.89	679.971	3	10	2.1.1.1389.20	12.4282	1508.12	967.12	12.47	0.06	467.462
3	263.97	263.97	52.94	52.22	47.75	OE_22350|-2|119|9724	OE_22350|-2|119|9724			0	99	CDTVTAIK	Carbamidomethyl(C)@1			0.00116576	906.449	454.232	906.448	454.231	2	11	4.1.1.1332.4	10.2479	12615.3	872.54	10.12	0.1	142.075
3	263.97	263.97	52.94	52.22	47.75	OE_22350|-2|119|9724	OE_22350|-2|119|9724			0	99	CEQGWSEWFNR	Carbamidomethyl(C)@1			0.00103991	1497.61	749.813	1497.61	749.812	2	14	4.1.1.1567.14	17.7181	1782.12	1388.59	17.76	0.1	319.5
3	263.97	263.97	52.94	52.22	47.75	OE_22350|-2|119|9724	OE_22350|-2|119|9724			0	99	CEQGWSEWFNR	Carbamidomethyl(C)@1			0.00457609	1497.61	749.814	1497.61	749.812	2	9	2.1.1.1553.9	17.6459	810.97	727.21	17.63	0.06	159.028
3	263.97	263.97	52.94	52.22	47.75	OE_22350|-2|119|9724	OE_22350|-2|119|9724			0	99	CEQGWSEWFNR	Carbamidomethyl(C)@1			0.00461865	1497.61	749.814	1497.61	749.812	2	10	1.1.1.1520.14	17.6042	1043.4	959.42	17.62	0.16	301.591
3	263.97	263.97	52.94	52.22	47.75	OE_22350|-2|119|9724	OE_22350|-2|119|9724			0	90.52	CISGQEPVGPPLQPCDIIPGPK	Carbamidomethyl(C)@1; Carbamidomethyl(C)@15			-0.00261224	2358.17	787.063	2358.17	787.064	3	9	4.1.1.1656.6	20.5485	819.76	766.55	20.53	0.13	215.648
3	263.97	263.97	52.94	52.22	47.75	OE_22350|-2|119|9724	OE_22350|-2|119|9724			0	88.15	CISGQEPVGPPLQPCDIIPGPK	Carbamidomethyl(C)@1; Deamidated(Q)@13; Carbamidomethyl(C)@15			0.00103614	2359.16	787.393	2359.16	787.392	3	9	4.1.1.1587.12	18.3605	1460.62	598.26	18.46	0.13	116.641
3	263.97	263.97	52.94	52.22	47.75	OE_22350|-2|119|9724	OE_22350|-2|119|9724			0	99	CLEGCACPLGYTSNR	Carbamidomethyl(C)@1; Carbamidomethyl(C)@5; Carbamidomethyl(C)@7			0.000647726	1756.73	879.374	1756.73	879.374	2	10	4.1.1.1554.21	17.3143	538.76	527.55	17.29	0.1	159.707
3	263.97	263.97	52.94	52.22	47.75	OE_22350|-2|119|9724	OE_22350|-2|119|9724			0	99	CLGKPCEGGLGECR	Carbamidomethyl(C)@1; Carbamidomethyl(C)@6; Carbamidomethyl(C)@13			-0.000685299	1591.69	796.852	1591.69	796.853	2	18	4.1.1.1337.13	10.4259	1278.53	1232.98	10.43	0.06	195.637
3	263.97	263.97	52.94	52.22	47.75	OE_22350|-2|119|9724	OE_22350|-2|119|9724			0	99	CLGKPCEGGLGECR	Carbamidomethyl(C)@1; Carbamidomethyl(C)@6; Carbamidomethyl(C)@13			0.00163132	1591.69	531.571	1591.69	531.571	3	14	4.1.1.1338.6	10.446	4420.53	4220.48	10.43	0.06	743.658
3	263.97	263.97	52.94	52.22	47.75	OE_22350|-2|119|9724	OE_22350|-2|119|9724			0	38.77	CLGKPCEGGLGECR	Carbamidomethyl(C)@1; Carbamidomethyl(C)@6; Carbamidomethyl(C)@13			0.00163132	1591.69	531.571	1591.69	531.571	3	10	4.1.1.1337.10	10.4189	4420.53	3980.64	10.43	0.06	432.046
3	263.97	263.97	52.94	52.22	47.75	OE_22350|-2|119|9724	OE_22350|-2|119|9724			0	99	CLNSEQEGGAMCLNYK	Carbamidomethyl(C)@1; Oxidation(M)@11; Carbamidomethyl(C)@12			-0.0014397	1888.77	630.599	1888.78	630.599	3	16	4.1.1.1380.13	11.7905	1191.19	1157.77	11.8	0.06	314.719
3	263.97	263.97	52.94	52.22	47.75	OE_22350|-2|119|9724	OE_22350|-2|119|9724			0	98.67	CPQGQVR	Carbamidomethyl(C)@1			-0.00456987	843.398	422.706	843.402	422.708	2	8	2.1.1.1193.7	6.18077	894.6	847.34	6.19	0.06	327.57
3	263.97	263.97	52.94	52.22	47.75	OE_22350|-2|119|9724	OE_22350|-2|119|9724			0	98.66	CPQGQVR	Carbamidomethyl(C)@1			-0.00270318	843.399	422.707	843.402	422.708	2	9	3.1.1.1162.3	6.2384	2648.52	1235.49	6.17	0.1	299.647
3	263.97	263.97	52.94	52.22	47.75	OE_22350|-2|119|9724	OE_22350|-2|119|9724			0	86.14	CPQGQVR	Carbamidomethyl(C)@1			-0.00270318	843.399	422.707	843.402	422.708	2	7	3.1.1.1160.2	6.17442	2648.52	2599.52	6.17	0.1	300.207
3	263.97	263.97	52.94	52.22	47.75	OE_22350|-2|119|9724	OE_22350|-2|119|9724			0	45.68	CPQGQVR	Carbamidomethyl(C)@1; Deamidated(Q)@5			-0.000149755	844.386	423.2	844.386	423.2	2	6	4.1.1.1226.2	6.88413	2129.37	269.4	7.03	0.1	89.3532
3	263.97	263.97	52.94	52.22	47.75	OE_22350|-2|119|9724	OE_22350|-2|119|9724			0	45.68	CPQGQVR	Carbamidomethyl(C)@1; Deamidated(Q)@3			-0.000149755	844.386	423.2	844.386	423.2	2	6	4.1.1.1226.2	6.88413	2129.37	269.4	7.03	0.1	89.3532
3	263.97	263.97	52.94	52.22	47.75	OE_22350|-2|119|9724	OE_22350|-2|119|9724			0	99	CQASCESISR	Carbamidomethyl(C)@1; Deamidated(Q)@2; Carbamidomethyl(C)@5			0.000401866	1197.48	599.745	1197.48	599.745	2	10	4.1.1.1287.7	8.83268	739.26	691.65	8.84	0.06	206.824
3	263.97	263.97	52.94	52.22	47.75	OE_22350|-2|119|9724	OE_22350|-2|119|9724			0	15.62	CQASCESISR	Carbamidomethyl(C)@1; Carbamidomethyl(C)@5			-0.0046429	1196.49	599.251	1196.49	599.253	2	5	3.1.1.1222.19	8.13447	371.33	308.58	8.11	0.1	89.4011
3	263.97	263.97	52.94	52.22	47.75	OE_22350|-2|119|9724	OE_22350|-2|119|9724			0	99	CSDTLVSTDEFEVVQEK	Carbamidomethyl(C)@1			-0.0024961	1984.89	993.453	1984.89	993.454	2	14	4.1.1.1522.19	16.2955	3251.68	2880.15	16.27	0.06	185.998
3	263.97	263.97	52.94	52.22	47.75	OE_22350|-2|119|9724	OE_22350|-2|119|9724			0	29.44	CSDTLVSTDEFEVVQEK	Carbamidomethyl(C)@1			-0.00534178	1984.89	993.451	1984.89	993.454	2	6	1.1.1.1474.31	16.1532	844.38	831.35	16.16	0.1	121.072
3	263.97	263.97	52.94	52.22	47.75	OE_22350|-2|119|9724	OE_22350|-2|119|9724			0	99	CSLLFHDAYADCHK	Carbamidomethyl(C)@1; Carbamidomethyl(C)@12			0.000673955	1735.75	579.589	1735.74	579.589	3	19	4.1.1.1429.13	13.3344	4757.34	4316.64	13.35	0.06	1643.61
3	263.97	263.97	52.94	52.22	47.75	OE_22350|-2|119|9724	OE_22350|-2|119|9724			0	99	CSLLFHDAYADCHK	Carbamidomethyl(C)@1; Carbamidomethyl(C)@12			-0.00334891	1735.74	434.943	1735.74	434.943	4	16	4.1.1.1431.3	13.3847	6672.21	5325.15	13.35	0.06	767.325
3	263.97	263.97	52.94	52.22	47.75	OE_22350|-2|119|9724	OE_22350|-2|119|9724			0	99	CSLLFHDAYADCHK	Carbamidomethyl(C)@1; Carbamidomethyl(C)@12			-0.00334891	1735.74	434.943	1735.74	434.943	4	10	4.1.1.1432.5	13.4192	6672.21	2438.27	13.35	0.06	289.745
3	263.97	263.97	52.94	52.22	47.75	OE_22350|-2|119|9724	OE_22350|-2|119|9724			0	99	CSPEGVWQPTTIPK	Carbamidomethyl(C)@1			-0.00111817	1598.78	800.395	1598.78	800.395	2	14	4.1.1.1491.14	15.3046	3150.73	2488.08	15.35	0.1	372.329
3	263.97	263.97	52.94	52.22	47.75	OE_22350|-2|119|9724	OE_22350|-2|119|9724			0	34.23	CSPEGVWQPTTIPK	Carbamidomethyl(C)@1; Deamidated(Q)@8			0.00684269	1599.77	800.891	1599.76	800.887	2	7	5.1.1.1516.18	15.4366	290.94	280.93	15.41	0.16	114.031
3	263.97	263.97	52.94	52.22	47.75	OE_22350|-2|119|9724	OE_22350|-2|119|9724			0	99	CSSTEDSLR	Carbamidomethyl(C)@1			0.00104821	1053.44	527.728	1053.44	527.727	2	10	3.1.1.1220.8	8.0698	1287.93	1256.7	8.08	0.09	457.046
3	263.97	263.97	52.94	52.22	47.75	OE_22350|-2|119|9724	OE_22350|-2|119|9724			0	93.78	CSSTEDSLR	Carbamidomethyl(C)@1			-0.000128867	1053.44	527.727	1053.44	527.727	2	7	5.1.1.1297.9	8.47308	433.68	424.95	8.46	0.1	155.851
3	263.97	263.97	52.94	52.22	47.75	OE_22350|-2|119|9724	OE_22350|-2|119|9724			0	92.43	CSSTEDSLR	Carbamidomethyl(C)@1			-0.00369436	1053.44	527.725	1053.44	527.727	2	8	2.1.1.1254.7	8.12763	366.79	327.91	8.1	0.13	156.459
3	263.97	263.97	52.94	52.22	47.75	OE_22350|-2|119|9724	OE_22350|-2|119|9724			0	99	CTATCVQGYR	Carbamidomethyl(C)@1; Carbamidomethyl(C)@5			0.00829476	1214.53	608.27	1214.52	608.266	2	9	3.1.1.1271.20	9.68635	327.59	295.42	9.66	0.19	136.431
3	263.97	263.97	52.94	52.22	47.75	OE_22350|-2|119|9724	OE_22350|-2|119|9724			0	36.6	CTDPIAIECVEYATGADYR	Carbamidomethyl(C)@1; Carbamidomethyl(C)@9			0.00605817	2202.96	1102.49	2202.96	1102.49	2	7	4.1.1.1650.13	20.3654	607.32	593.91	20.37	0.13	15.3989
3	263.97	263.97	52.94	52.22	47.75	OE_22350|-2|119|9724	OE_22350|-2|119|9724			0	76.72	CTLEGVWEPPSLPK	Carbamidomethyl(C)@1			0.00121605	1611.8	806.906	1611.8	806.906	2	8	4.1.1.1573.19	17.9085	2228.91	1581.39	17.96	0.13	641.442
3	263.97	263.97	52.94	52.22	47.75	OE_22350|-2|119|9724	OE_22350|-2|119|9724			0	28.2	CTLEGVWEPPSLPK	Carbamidomethyl(C)@1			0.00195109	1611.8	806.907	1611.8	806.906	2	6	3.1.1.1527.22	17.8376	1937.31	1914.27	17.82	0.13	581.43
3	263.97	263.97	52.94	52.22	47.75	OE_22350|-2|119|9724	OE_22350|-2|119|9724			0	88.66	CVPVDECGCLLEGQEFLAGSK	Carbamidomethyl(C)@1; Carbamidomethyl(C)@7; Carbamidomethyl(C)@9; Deamidated(Q)@14			0.000837079	2368.04	790.354	2368.04	790.353	3	9	4.1.1.1590.15	18.4533	1431.39	1336.59	18.46	0.1	257.186
3	263.97	263.97	52.94	52.22	47.75	OE_22350|-2|119|9724	OE_22350|-2|119|9724			0	87.61	CVPVDECGCLLEGQEFLAGSK	Carbamidomethyl(C)@1; Carbamidomethyl(C)@7; Carbamidomethyl(C)@9; Deamidated(Q)@14			0.000837079	2368.04	790.354	2368.04	790.353	3	10	4.1.1.1591.11	18.48	1431.39	1311.12	18.46	0.1	225.527
3	263.97	263.97	52.94	52.22	47.75	OE_22350|-2|119|9724	OE_22350|-2|119|9724			0	99	DAELDVPYDQAGQQNLVCDLHK	Carbamidomethyl(C)@18			-0.00217322	2527.16	843.395	2527.16	843.396	3	19	4.1.1.1514.24	16.0405	28015.6	24242.7	16.08	0.1	3554.37
3	263.97	263.97	52.94	52.22	47.75	OE_22350|-2|119|9724	OE_22350|-2|119|9724			0	99	DAELDVPYDQAGQQNLVCDLHK	Carbamidomethyl(C)@18			-0.00217322	2527.16	843.395	2527.16	843.396	3	12	4.1.1.1520.18	16.2217	28015.6	1477.83	16.08	0.1	205.113
3	263.97	263.97	52.94	52.22	47.75	OE_22350|-2|119|9724	OE_22350|-2|119|9724			0	98.24	DAELDVPYDQAGQQNLVCDLHK	Carbamidomethyl(C)@18			-0.00166603	2527.16	843.395	2527.16	843.396	3	8	3.1.1.1467.32	15.9237	7387.31	6557.88	15.94	0.06	703.117
3	263.97	263.97	52.94	52.22	47.75	OE_22350|-2|119|9724	OE_22350|-2|119|9724			0	99	DCLDKDFEEDACSIR	Carbamidomethyl(C)@2; Carbamidomethyl(C)@12		missed K-D@5	-0.00158365	1871.77	624.929	1871.77	624.929	3	20	4.1.1.1466.17	14.5098	21455.6	10167.6	14.56	0.09	806.689
3	263.97	263.97	52.94	52.22	47.75	OE_22350|-2|119|9724	OE_22350|-2|119|9724			0	99	DEQLTASSEK				0.000499958	1106.51	554.262	1106.51	554.262	2	12	3.1.1.1225.14	8.22762	2275.7	2079.05	8.24	0.09	611.59
3	263.97	263.97	52.94	52.22	47.75	OE_22350|-2|119|9724	OE_22350|-2|119|9724			0	99	DEQLTASSEK				-0.00336897	1106.51	554.26	1106.51	554.262	2	11	1.1.1.1226.14	8.26423	1047.25	966.65	8.28	0.09	315.85
3	263.97	263.97	52.94	52.22	47.75	OE_22350|-2|119|9724	OE_22350|-2|119|9724			0	99	DIVNPDGTIK				-0.000767089	1070.56	536.287	1070.56	536.288	2	11	2.1.1.1392.8	12.5075	15962.5	13130.3	12.53	0.06	2745.87
3	263.97	263.97	52.94	52.22	47.75	OE_22350|-2|119|9724	OE_22350|-2|119|9724			0	98.76	DIVNPDGTIK				0.00195236	1070.56	536.289	1070.56	536.288	2	9	1.1.1.1359.14	12.4774	15358.4	6325.88	12.53	0.06	1110.11
3	263.97	263.97	52.94	52.22	47.75	OE_22350|-2|119|9724	OE_22350|-2|119|9724			0	96.13	DIVNPDGTIK				0.0026535	1070.56	536.289	1070.56	536.288	2	7	3.1.1.1365.13	12.6608	34107.4	1264.57	12.5	0.09	501.039
3	263.97	263.97	52.94	52.22	47.75	OE_22350|-2|119|9724	OE_22350|-2|119|9724			0	65.71	DIVNPDGTIK				0.000482626	1070.56	536.288	1070.56	536.288	2	7	4.1.1.1411.10	12.7656	4903.97	1087.82	12.68	0.1	344.207
3	263.97	263.97	52.94	52.22	47.75	OE_22350|-2|119|9724	OE_22350|-2|119|9724			0	57.06	DIVNPDGTIK				-0.000767089	1070.56	536.287	1070.56	536.288	2	6	2.1.1.1398.11	12.6986	15962.5	564.82	12.53	0.06	287.714
3	263.97	263.97	52.94	52.22	47.75	OE_22350|-2|119|9724	OE_22350|-2|119|9724			0	99	DLFVDIITGPEPVPDTGLIASSSLDATTGPDQAR				-0.0011151	3467.73	1156.92	3467.73	1156.92	3	13	3.1.1.1665.8	22.2623	5023.64	4332.29	22.3	0.13	29.6145
3	263.97	263.97	52.94	52.22	47.75	OE_22350|-2|119|9724	OE_22350|-2|119|9724			0	99	DLFVDIITGPEPVPDTGLIASSSLDATTGPDQAR				-0.00342529	3467.73	867.939	3467.73	867.94	4	16	3.1.1.1666.8	22.2849	2138.63	2061.5	22.3	0.13	155.269
3	263.97	263.97	52.94	52.22	47.75	OE_22350|-2|119|9724	OE_22350|-2|119|9724			0	99	DLFVDIITGPEPVPDTGLIASSSLDATTGPDQAR				-0.00342529	3467.73	867.939	3467.73	867.94	4	16	3.1.1.1667.9	22.3209	2138.63	1823.98	22.3	0.13	129.094
3	263.97	263.97	52.94	52.22	47.75	OE_22350|-2|119|9724	OE_22350|-2|119|9724			0	99	DLFVDIITGPEPVPDTGLIASSSLDATTGPDQAR				-0.00342529	3467.73	867.939	3467.73	867.94	4	16	3.1.1.1668.6	22.3484	2138.63	1389.12	22.3	0.13	101.158
3	263.97	263.97	52.94	52.22	47.75	OE_22350|-2|119|9724	OE_22350|-2|119|9724			0	99	DSVSCDLATGLTCLKPPCQDFEIR	Carbamidomethyl(C)@5; Carbamidomethyl(C)@13; Carbamidomethyl(C)@18			-0.0093564	2781.27	696.324	2781.28	696.327	4	11	4.1.1.1597.7	18.6631	3391.71	1854.24	18.72	0.1	418.66
3	263.97	263.97	52.94	52.22	47.75	OE_22350|-2|119|9724	OE_22350|-2|119|9724			0	99	DVVTEPSK				-0.0020227	873.442	437.728	873.444	437.729	2	10	3.1.1.1233.4	8.46608	4916.94	3797.24	8.49	0.06	769.104
3	263.97	263.97	52.94	52.22	47.75	OE_22350|-2|119|9724	OE_22350|-2|119|9724			0	99	EATTLPVILNQVTVTKPIQSAVEVK				0.00258363	2677.53	893.517	2677.53	893.516	3	16	4.1.1.1603.12	18.8641	28846.2	8326.8	18.94	0.06	588.468
3	263.97	263.97	52.94	52.22	47.75	OE_22350|-2|119|9724	OE_22350|-2|119|9724			0	99	EATTLPVILNQVTVTKPIQSAVEVK				0.0015477	2677.53	893.517	2677.53	893.516	3	13	3.1.1.1556.25	18.767	30432.6	11252.4	18.84	0.1	725.037
3	263.97	263.97	52.94	52.22	47.75	OE_22350|-2|119|9724	OE_22350|-2|119|9724			0	99	EATTLPVILNQVTVTKPIQSAVEVK				0.00258363	2677.53	893.517	2677.53	893.516	3	14	4.1.1.1609.12	19.0615	28846.2	2857.15	18.94	0.06	305.583
3	263.97	263.97	52.94	52.22	47.75	OE_22350|-2|119|9724	OE_22350|-2|119|9724			0	99	EATTLPVILNQVTVTKPIQSAVEVK				-0.00592463	2677.52	893.514	2677.53	893.516	3	15	1.1.1.1557.15	18.7873	15895.3	8859.37	18.84	0.06	932.495
3	263.97	263.97	52.94	52.22	47.75	OE_22350|-2|119|9724	OE_22350|-2|119|9724			0	96.82	EATTLPVILNQVTVTKPIQSAVEVK	Deamidated(Q)@19			-0.000909164	2678.51	893.844	2678.51	893.844	3	11	4.1.1.1617.5	19.3071	1288.87	1085.11	19.26	0.19	162.329
3	263.97	263.97	52.94	52.22	47.75	OE_22350|-2|119|9724	OE_22350|-2|119|9724			0	43.08	EATTLPVILNQVTVTKPIQSAVEVK				0.00258363	2677.53	893.517	2677.53	893.516	3	8	4.1.1.1611.7	19.1249	28846.2	1035.46	18.94	0.06	168.334
3	263.97	263.97	52.94	52.22	47.75	OE_22350|-2|119|9724	OE_22350|-2|119|9724			0	42.75	EATTLPVILNQVTVTKPIQSAVEVK				0.0015477	2677.53	893.517	2677.53	893.516	3	10	3.1.1.1562.15	18.959	30432.6	3126.32	18.84	0.1	289.366
3	263.97	263.97	52.94	52.22	47.75	OE_22350|-2|119|9724	OE_22350|-2|119|9724			0	84.31	EFPDCHAPPAQPSANQCEVPSSPPGGAVR	Carbamidomethyl(C)@5; Carbamidomethyl(C)@17			-0.00139178	3058.36	1020.46	3058.37	1020.46	3	9	4.1.1.1425.25	13.2167	2333.8	1854.31	13.13	0.32	145.241
3	263.97	263.97	52.94	52.22	47.75	OE_22350|-2|119|9724	OE_22350|-2|119|9724			0	78.34	EFPDCHAPPAQPSANQCEVPSSPPGGAVR	Carbamidomethyl(C)@5; Carbamidomethyl(C)@17			-0.00699613	3058.36	765.597	3058.37	765.599	4	8	4.1.1.1425.21	13.2127	1820.29	1373.79	13.13	0.25	280.505
3	263.97	263.97	52.94	52.22	47.75	OE_22350|-2|119|9724	OE_22350|-2|119|9724			0	35.76	EFPDCHAPPAQPSANQCEVPSSPPGGAVR	Carbamidomethyl(C)@5; Carbamidomethyl(C)@17			-0.00699613	3058.36	765.597	3058.37	765.599	4	8	4.1.1.1419.24	13.0251	1820.29	1111.74	13.13	0.25	194.925
3	263.97	263.97	52.94	52.22	47.75	OE_22350|-2|119|9724	OE_22350|-2|119|9724			0	99	EGGIEDQVGIR				0.000773907	1171.58	586.799	1171.58	586.799	2	13	3.1.1.1371.19	12.8503	51392	2110.62	12.71	0.06	512.681
3	263.97	263.97	52.94	52.22	47.75	OE_22350|-2|119|9724	OE_22350|-2|119|9724			0	99	EGGIEDQVGIR				0.00105583	1171.58	586.799	1171.58	586.799	2	13	4.1.1.1414.13	12.8604	8902.77	5259.29	12.91	0.06	568.341
3	263.97	263.97	52.94	52.22	47.75	OE_22350|-2|119|9724	OE_22350|-2|119|9724			0	99	EGGIEDQVGIR				0.000357833	1171.58	586.799	1171.58	586.799	2	13	1.1.1.1366.23	12.7014	17770.2	10212.2	12.75	0.06	1287.66
3	263.97	263.97	52.94	52.22	47.75	OE_22350|-2|119|9724	OE_22350|-2|119|9724			0	99	EGGIEDQVGIR				-0.000183281	1171.58	586.799	1171.58	586.799	2	17	2.1.1.1398.16	12.7036	19495.8	14365.8	12.75	0.1	1872.9
3	263.97	263.97	52.94	52.22	47.75	OE_22350|-2|119|9724	OE_22350|-2|119|9724			0	99	EGGIEDQVGIR				0.00143072	1171.58	586.8	1171.58	586.799	2	11	3.1.1.1342.26	11.9357	719.67	685.93	11.95	0.32	484.813
3	263.97	263.97	52.94	52.22	47.75	OE_22350|-2|119|9724	OE_22350|-2|119|9724			0	98.37	EGGIEDQVGIR				0.000357833	1171.58	586.799	1171.58	586.799	2	9	1.1.1.1370.14	12.8296	17770.2	3874.14	12.75	0.06	317.47
3	263.97	263.97	52.94	52.22	47.75	OE_22350|-2|119|9724	OE_22350|-2|119|9724			0	98.12	EGGIEDQVGIR				-0.000183281	1171.58	586.799	1171.58	586.799	2	8	2.1.1.1404.21	12.8981	19495.8	716.26	12.75	0.1	258.859
3	263.97	263.97	52.94	52.22	47.75	OE_22350|-2|119|9724	OE_22350|-2|119|9724			0	88.89	EGGIEDQVGIR				0.0104368	1171.59	586.804	1171.58	586.799	2	8	2.1.1.1376.17	12.0015	469.72	442.55	11.99	0.13	318.976
3	263.97	263.97	52.94	52.22	47.75	OE_22350|-2|119|9724	OE_22350|-2|119|9724			0	71.87	EGGIEDQVGIR				0.00105583	1171.58	586.799	1171.58	586.799	2	7	4.1.1.1420.13	13.0505	8902.77	559.35	12.91	0.06	154.32
3	263.97	263.97	52.94	52.22	47.75	OE_22350|-2|119|9724	OE_22350|-2|119|9724			0	56.03	EGGIEDQVGIR				-0.000183281	1171.58	586.799	1171.58	586.799	2	8	2.1.1.1400.14	12.7633	19495.8	16831.8	12.75	0.1	289.803
3	263.97	263.97	52.94	52.22	47.75	OE_22350|-2|119|9724	OE_22350|-2|119|9724			0	99	EGPLWEAK				0.000702125	928.466	465.24	928.465	465.24	2	10	1.1.1.1400.3	13.7787	9437.06	5186.93	13.71	0.1	828.829
3	263.97	263.97	52.94	52.22	47.75	OE_22350|-2|119|9724	OE_22350|-2|119|9724			0	99	EGPLWEAK				0.00107101	928.466	465.24	928.465	465.24	2	8	4.1.1.1452.6	14.0586	22243.1	902.56	13.92	0.09	243.177
3	263.97	263.97	52.94	52.22	47.75	OE_22350|-2|119|9724	OE_22350|-2|119|9724			0	99	EGPLWEAK				0.000573267	928.466	465.24	928.465	465.24	2	9	2.1.1.1432.2	13.7757	9063.09	4859.56	13.71	0.09	686.396
3	263.97	263.97	52.94	52.22	47.75	OE_22350|-2|119|9724	OE_22350|-2|119|9724			0	99	EGPLWEAK				0.000364696	928.466	465.24	928.465	465.24	2	8	3.1.1.1401.6	13.803	22403.4	1556.61	13.67	0.1	316.008
3	263.97	263.97	52.94	52.22	47.75	OE_22350|-2|119|9724	OE_22350|-2|119|9724			0	89.99	EGPLWEAK	Glu->pyro-Glu@N-term			-0.00284929	910.452	456.233	910.455	456.235	2	8	4.1.1.1448.10	13.9306	857.03	774.48	13.92	0.09	219.351
3	263.97	263.97	52.94	52.22	47.75	OE_22350|-2|119|9724	OE_22350|-2|119|9724			0	98.67	EPVEALVR				-0.000519664	911.507	456.761	911.508	456.761	2	7	3.1.1.1374.8	12.9423	25628.5	17443	12.9	0.06	2030.39
3	263.97	263.97	52.94	52.22	47.75	OE_22350|-2|119|9724	OE_22350|-2|119|9724			0	98.63	EPVEALVR				0.00298419	911.511	456.763	911.508	456.761	2	7	1.1.1.1372.9	12.8875	8075.94	4057.62	12.95	0.06	610.473
3	263.97	263.97	52.94	52.22	47.75	OE_22350|-2|119|9724	OE_22350|-2|119|9724			0	98.3	EPVEALVR	Glu->pyro-Glu@N-term			0.00461362	893.502	447.758	893.497	447.756	2	8	3.1.1.1373.4	12.9101	987.29	967.17	12.91	0.13	232.447
3	263.97	263.97	52.94	52.22	47.75	OE_22350|-2|119|9724	OE_22350|-2|119|9724			0	94.14	EPVEALVR				-0.00134274	911.506	456.76	911.508	456.761	2	7	2.1.1.1404.11	12.8888	12212.3	6052.71	12.94	0.06	872.709
3	263.97	263.97	52.94	52.22	47.75	OE_22350|-2|119|9724	OE_22350|-2|119|9724			0	89.67	EPVEALVR				-0.000443362	911.507	456.761	911.508	456.761	2	6	4.1.1.1423.3	13.1315	1282.78	1266.79	13.13	0.09	285.151
3	263.97	263.97	52.94	52.22	47.75	OE_22350|-2|119|9724	OE_22350|-2|119|9724			0	81.01	EPVEALVR				0.00298419	911.511	456.763	911.508	456.761	2	6	1.1.1.1373.9	12.9195	8075.94	6899.41	12.95	0.06	533.6
3	263.97	263.97	52.94	52.22	47.75	OE_22350|-2|119|9724	OE_22350|-2|119|9724			0	66.33	EPVEALVR				0.00298419	911.511	456.763	911.508	456.761	2	6	1.1.1.1378.5	13.0802	8075.94	517.74	12.95	0.06	223.079
3	263.97	263.97	52.94	52.22	47.75	OE_22350|-2|119|9724	OE_22350|-2|119|9724			0	99	EVQDFVSTSHPTPDNDGDIEDIQDIITATGK				-0.000420371	3356.55	1119.86	3356.55	1119.86	3	12	2.1.1.1583.20	18.6167	8436.3	7823.55	18.65	0.1	166.597
3	263.97	263.97	52.94	52.22	47.75	OE_22350|-2|119|9724	OE_22350|-2|119|9724			0	99	EVQDFVSTSHPTPDNDGDIEDIQDIITATGK				0.00174337	3356.56	1119.86	3356.55	1119.86	3	18	3.1.1.1551.37	18.6154	16727.7	15165.7	18.65	0.1	527.17
3	263.97	263.97	52.94	52.22	47.75	OE_22350|-2|119|9724	OE_22350|-2|119|9724			0	99	EVQDFVSTSHPTPDNDGDIEDIQDIITATGK				0.00100289	3356.55	840.146	3356.55	840.146	4	12	3.1.1.1553.14	18.6652	8981.35	7763.98	18.65	0.1	411.248
3	263.97	263.97	52.94	52.22	47.75	OE_22350|-2|119|9724	OE_22350|-2|119|9724			0	99	EVQDFVSTSHPTPDNDGDIEDIQDIITATGK				-0.00355353	3356.55	1119.86	3356.55	1119.86	3	12	4.1.1.1598.22	18.7123	5617.94	4831.15	18.75	0.1	185.339
3	263.97	263.97	52.94	52.22	47.75	OE_22350|-2|119|9724	OE_22350|-2|119|9724			0	99	EVQDFVSTSHPTPDNDGDIEDIQDIITATGK				-0.00355353	3356.55	1119.86	3356.55	1119.86	3	12	4.1.1.1598.21	18.711	5617.94	4749.13	18.75	0.1	193.213
3	263.97	263.97	52.94	52.22	47.75	OE_22350|-2|119|9724	OE_22350|-2|119|9724			0	99	EVQDFVSTSHPTPDNDGDIEDIQDIITATGK				-0.00864659	3356.54	840.143	3356.55	840.146	4	12	4.1.1.1600.14	18.7663	2823.32	2204.56	18.74	0.1	359.791
3	263.97	263.97	52.94	52.22	47.75	OE_22350|-2|119|9724	OE_22350|-2|119|9724			0	71.39	EVQDFVSTSHPTPDNDGDIEDIQDIITATGK				-0.0017143	3356.55	1119.86	3356.55	1119.86	3	8	1.1.1.1552.34	18.6402	7022.18	7005.01	18.64	0.1	230.468
3	263.97	263.97	52.94	52.22	47.75	OE_22350|-2|119|9724	OE_22350|-2|119|9724			0	89	FFEACK	Carbamidomethyl(C)@5			0.00129737	800.354	401.184	800.353	401.184	2	6	4.1.1.1370.2	11.4533	11480.6	520.49	11.32	0.06	159.283
3	263.97	263.97	52.94	52.22	47.75	OE_22350|-2|119|9724	OE_22350|-2|119|9724			0	83.68	FFEACK	Carbamidomethyl(C)@5			0.00129737	800.354	401.184	800.353	401.184	2	6	4.1.1.1364.3	11.261	11480.6	4622.25	11.32	0.06	553.583
3	263.97	263.97	52.94	52.22	47.75	OE_22350|-2|119|9724	OE_22350|-2|119|9724			0	25.75	FFEACK	Carbamidomethyl(C)@5			-0.0026662	800.35	401.182	800.353	401.184	2	5	2.1.1.1348.2	11.0982	455.75	425.25	11.12	0.1	162.002
3	263.97	263.97	52.94	52.22	47.75	OE_22350|-2|119|9724	OE_22350|-2|119|9724			0	99	FHICANPVAIQCR	Carbamidomethyl(C)@4; Carbamidomethyl(C)@12			-0.00222598	1584.76	529.262	1584.77	529.262	3	12	4.1.1.1461.7	14.3443	12181.3	5234.17	14.4	0.06	400.954
3	263.97	263.97	52.94	52.22	47.75	OE_22350|-2|119|9724	OE_22350|-2|119|9724			0	99	FHICANPVAIQCR	Carbamidomethyl(C)@4; Carbamidomethyl(C)@12			-0.00222598	1584.76	529.262	1584.77	529.262	3	11	4.1.1.1467.10	14.5361	12181.3	723.17	14.4	0.06	162.973
3	263.97	263.97	52.94	52.22	47.75	OE_22350|-2|119|9724	OE_22350|-2|119|9724			0	99	FHICANPVAIQCR	Carbamidomethyl(C)@4; Carbamidomethyl(C)@12			-0.00222598	1584.76	529.262	1584.77	529.262	3	12	4.1.1.1463.9	14.4056	12181.3	11578.8	14.4	0.06	2433.05
3	263.97	263.97	52.94	52.22	47.75	OE_22350|-2|119|9724	OE_22350|-2|119|9724			0	99	FPGACSYTLAQDCGHGQAYSIR	Carbamidomethyl(C)@5; Carbamidomethyl(C)@13			-0.00241779	2458.08	820.366	2458.08	820.367	3	19	4.1.1.1472.23	14.7081	7687.29	5765.07	14.78	0.16	634.322
3	263.97	263.97	52.94	52.22	47.75	OE_22350|-2|119|9724	OE_22350|-2|119|9724			0	99	FPQGEETVTLTCDR	Carbamidomethyl(C)@12			-0.000428713	1651.75	826.883	1651.75	826.883	2	15	4.1.1.1451.28	14.0408	2843.33	2738.66	14.01	0.38	318.134
3	263.97	263.97	52.94	52.22	47.75	OE_22350|-2|119|9724	OE_22350|-2|119|9724			0	99	FPQGEETVTLTCDR	Carbamidomethyl(C)@12			-0.000428713	1651.75	826.883	1651.75	826.883	2	11	4.1.1.1445.21	13.8467	2843.33	1472.1	14.01	0.38	209.715
3	263.97	263.97	52.94	52.22	47.75	OE_22350|-2|119|9724	OE_22350|-2|119|9724			0	99	FPQGEETVTLTCDR	Carbamidomethyl(C)@12			-0.00445145	1651.75	551.59	1651.75	551.591	3	10	4.1.1.1449.10	13.9623	1260.92	1231.64	14.01	0.35	256.696
3	263.97	263.97	52.94	52.22	47.75	OE_22350|-2|119|9724	OE_22350|-2|119|9724			0	99	FPQGEETVTLTCDR	Carbamidomethyl(C)@12			-0.000325923	1651.75	826.883	1651.75	826.883	2	9	3.1.1.1402.45	13.8557	1157.02	1039.76	13.93	0.38	247.669
3	263.97	263.97	52.94	52.22	47.75	OE_22350|-2|119|9724	OE_22350|-2|119|9724			0	60.66	FPQGEETVTLTCDR	Carbamidomethyl(C)@12			-0.00793043	1651.74	551.588	1651.75	551.591	3	7	4.1.1.1457.5	14.2138	1010.74	977.03	14.2	0.13	213.606
3	263.97	263.97	52.94	52.22	47.75	OE_22350|-2|119|9724	OE_22350|-2|119|9724			0	99	FRGDHCQYPTSLCDMEK	Carbamidomethyl(C)@6; Carbamidomethyl(C)@13; Oxidation(M)@15		missed R-G@2	0.000534332	2158.89	540.729	2158.89	540.729	4	15	4.1.1.1356.11	11.021	2799.64	2682.28	11.03	0.06	996.374
3	263.97	263.97	52.94	52.22	47.75	OE_22350|-2|119|9724	OE_22350|-2|119|9724			0	99	FRGDHCQYPTSLCDMEK	Carbamidomethyl(C)@6; Carbamidomethyl(C)@13; Oxidation(M)@15		missed R-G@2	0.000850252	2158.89	720.637	2158.89	720.636	3	15	4.1.1.1356.16	11.0294	2166.31	2132.83	11.03	0.06	404.918
3	263.97	263.97	52.94	52.22	47.75	OE_22350|-2|119|9724	OE_22350|-2|119|9724			0	99	FTNGEGAFTITCDAATR	Deamidated(N)@3; Carbamidomethyl(C)@12			-0.000167542	1831.8	916.909	1831.8	916.91	2	18	4.1.1.1498.18	15.5334	11147.3	9100.68	15.57	0.1	980.822
3	263.97	263.97	52.94	52.22	47.75	OE_22350|-2|119|9724	OE_22350|-2|119|9724			0	99	FTNGEGAFTITCDAATR	Carbamidomethyl(C)@12			0.00151196	1830.82	916.418	1830.82	916.418	2	13	6.1.1.1507.7	15.1651	524.23	490.94	15.14	0.1	99.4718
3	263.97	263.97	52.94	52.22	47.75	OE_22350|-2|119|9724	OE_22350|-2|119|9724			0	99	FTNGEGAFTITCDAATR	Deamidated(N)@3; Carbamidomethyl(C)@12			-0.00467041	1831.8	611.607	1831.8	611.609	3	9	6.1.1.1519.8	15.5317	383.39	378.79	15.52	0.38	128.228
3	263.97	263.97	52.94	52.22	47.75	OE_22350|-2|119|9724	OE_22350|-2|119|9724			0	99	FTNGEGAFTITCDAATR	Carbamidomethyl(C)@12			-0.000886127	1830.82	916.417	1830.82	916.418	2	12	4.1.1.1492.16	15.3439	6618.29	441.14	15.18	0.1	88.535
3	263.97	263.97	52.94	52.22	47.75	OE_22350|-2|119|9724	OE_22350|-2|119|9724			0	54.06	FTNGEGAFTITCDAATR	Deamidated(N)@3; Carbamidomethyl(C)@12			-0.0027825	1831.8	916.908	1831.8	916.91	2	7	1.1.1.1451.29	15.4236	1416.92	1414.96	15.43	0.1	248.731
3	263.97	263.97	52.94	52.22	47.75	OE_22350|-2|119|9724	OE_22350|-2|119|9724			0	99	GDHCQYPTSLCDMEK	Carbamidomethyl(C)@4; Carbamidomethyl(C)@11; Oxidation(M)@13			-0.00400661	1855.71	619.578	1855.72	619.58	3	12	4.1.1.1356.15	11.0277	818.78	818.42	11.03	0.1	193.103
3	263.97	263.97	52.94	52.22	47.75	OE_22350|-2|119|9724	OE_22350|-2|119|9724			0	60.66	GDHCQYPTSLCDMEK	Carbamidomethyl(C)@4; Carbamidomethyl(C)@11			0.000552691	1839.72	920.869	1839.72	920.869	2	7	4.1.1.1414.18	12.8671	589.43	572.51	12.87	0.06	55.5413
3	263.97	263.97	52.94	52.22	47.75	OE_22350|-2|119|9724	OE_22350|-2|119|9724			0	66.99	GDHCQYPVSLCNAR	Carbamidomethyl(C)@4; Carbamidomethyl(C)@11			0.000171261	1675.72	559.581	1675.72	559.58	3	7	4.1.1.1402.14	12.4791	3695.54	208.2	12.2	0.1	205.474
3	263.97	263.97	52.94	52.22	47.75	OE_22350|-2|119|9724	OE_22350|-2|119|9724			0	99	GFCEGYVTDIECR	Carbamidomethyl(C)@3; Carbamidomethyl(C)@12			-0.000776073	1604.66	803.337	1604.66	803.337	2	14	4.1.1.1489.15	15.2436	9560.21	6533.33	15.28	0.06	676.226
3	263.97	263.97	52.94	52.22	47.75	OE_22350|-2|119|9724	OE_22350|-2|119|9724			0	96.82	GFCEGYVTDIECR	Carbamidomethyl(C)@3; Carbamidomethyl(C)@12			-0.00600867	1604.65	535.892	1604.66	535.894	3	10	4.1.1.1489.5	15.2289	1982.01	974.58	15.28	0.06	521.584
3	263.97	263.97	52.94	52.22	47.75	OE_22350|-2|119|9724	OE_22350|-2|119|9724			0	50.33	GFCEGYVTDIECR	Carbamidomethyl(C)@3; Carbamidomethyl(C)@12			-0.000776073	1604.66	803.337	1604.66	803.337	2	7	4.1.1.1495.20	15.4396	9560.21	393.64	15.28	0.06	102.157
3	263.97	263.97	52.94	52.22	47.75	OE_22350|-2|119|9724	OE_22350|-2|119|9724			0	99	GFLCLNDDQTTGLCR	Carbamidomethyl(C)@4; Deamidated(N)@6; Carbamidomethyl(C)@14			-0.0011058	1769.77	885.892	1769.77	885.893	2	12	4.1.1.1553.9	17.2752	1142.06	546.37	17.03	0.29	106.529
3	263.97	263.97	52.94	52.22	47.75	OE_22350|-2|119|9724	OE_22350|-2|119|9724			0	61.27	GFLCLNDDQTTGLCR	Carbamidomethyl(C)@4; Deamidated(Q)@9; Carbamidomethyl(C)@14			-0.0011058	1769.77	885.892	1769.77	885.893	2	11	4.1.1.1544.12	16.9958	1142.06	1017.22	17.03	0.29	409.295
3	263.97	263.97	52.94	52.22	47.75	OE_22350|-2|119|9724	OE_22350|-2|119|9724			0	99	GFRGDHCQYPVSLCNPR	Carbamidomethyl(C)@7; Carbamidomethyl(C)@14		missed R-G@3	0.0139896	2061.94	516.492	2061.93	516.489	4	14	4.1.1.1398.4	12.3453	4958.84	4125.26	12.37	0.06	1333.95
3	263.97	263.97	52.94	52.22	47.75	OE_22350|-2|119|9724	OE_22350|-2|119|9724			0	99	GGTNNCEVGVCK	Deamidated(N)@4; Carbamidomethyl(C)@6; Carbamidomethyl(C)@11			0.00127435	1294.53	648.272	1294.53	648.271	2	12	4.1.1.1289.8	8.89652	714.08	620.2	8.93	0.13	144.762
3	263.97	263.97	52.94	52.22	47.75	OE_22350|-2|119|9724	OE_22350|-2|119|9724			0	86.63	GLVCENR	Carbamidomethyl(C)@4			0.0015838	846.404	424.209	846.402	424.208	2	7	4.1.1.1294.2	9.03732	21065.8	7965.75	9.1	0.06	411.01
3	263.97	263.97	52.94	52.22	47.75	OE_22350|-2|119|9724	OE_22350|-2|119|9724			0	72.07	GLVCENR	Carbamidomethyl(C)@4			-0.00176923	846.4	424.207	846.402	424.208	2	7	3.1.1.1243.7	8.78457	2423	1487.51	8.84	0.1	333.542
3	263.97	263.97	52.94	52.22	47.75	OE_22350|-2|119|9724	OE_22350|-2|119|9724			0	19.56	GNNQCLCPEGFR	Carbamidomethyl(C)@5; Carbamidomethyl(C)@7			-0.000222528	1450.61	726.311	1450.61	726.311	2	5	3.1.1.1362.33	12.5753	883.71	769.06	12.62	0.22	298.107
3	263.97	263.97	52.94	52.22	47.75	OE_22350|-2|119|9724	OE_22350|-2|119|9724			0	99	GNSADADSFSVILQNVQCGSAVSCAK	Carbamidomethyl(C)@18; Carbamidomethyl(C)@24			-0.00432179	2684.21	895.745	2684.22	895.746	3	12	6.1.1.1617.9	18.66	1421.31	1388.13	18.67	0.1	95.6735
3	263.97	263.97	52.94	52.22	47.75	OE_22350|-2|119|9724	OE_22350|-2|119|9724			0	99	HAFGGPFK				0.00139654	859.435	430.725	859.434	430.724	2	13	2.1.1.1355.4	11.3239	7514.83	3808.69	11.25	0.13	607.721
3	263.97	263.97	52.94	52.22	47.75	OE_22350|-2|119|9724	OE_22350|-2|119|9724			0	99	HAFGGPFK				0.000687758	859.435	430.725	859.434	430.724	2	13	3.1.1.1320.4	11.2246	25802.1	18662.3	11.19	0.1	2531.21
3	263.97	263.97	52.94	52.22	47.75	OE_22350|-2|119|9724	OE_22350|-2|119|9724			0	99	HAFGGPFK				-0.000406001	859.434	430.724	859.434	430.724	2	12	1.1.1.1318.4	11.1682	9402.4	5271.75	11.23	0.13	994.999
3	263.97	263.97	52.94	52.22	47.75	OE_22350|-2|119|9724	OE_22350|-2|119|9724			0	99	HAFGGPFK				0.00560065	859.44	430.727	859.434	430.724	2	9	4.1.1.1368.6	11.39	20606.7	2179.07	11.51	0.13	351.892
3	263.97	263.97	52.94	52.22	47.75	OE_22350|-2|119|9724	OE_22350|-2|119|9724			0	99	HAFGGPFK				0.00139654	859.435	430.725	859.434	430.724	2	8	2.1.1.1349.3	11.1316	7514.83	1418.2	11.25	0.13	285.411
3	263.97	263.97	52.94	52.22	47.75	OE_22350|-2|119|9724	OE_22350|-2|119|9724			0	95.93	HAFGGPFK				0.000687758	859.435	430.725	859.434	430.724	2	8	3.1.1.1326.4	11.4147	25802.1	580.25	11.19	0.1	179.897
3	263.97	263.97	52.94	52.22	47.75	OE_22350|-2|119|9724	OE_22350|-2|119|9724			0	95.49	HAFGGPFK				0.000687758	859.435	430.725	859.434	430.724	2	8	3.1.1.1314.5	11.0341	25802.1	1314.9	11.19	0.1	240.677
3	263.97	263.97	52.94	52.22	47.75	OE_22350|-2|119|9724	OE_22350|-2|119|9724			0	81.96	HAFGGPFK				-0.000406001	859.434	430.724	859.434	430.724	2	7	1.1.1.1324.6	11.359	9402.4	1746.05	11.23	0.13	345.166
3	263.97	263.97	52.94	52.22	47.75	OE_22350|-2|119|9724	OE_22350|-2|119|9724			0	74.15	HAFGGPFK				0.00560065	859.44	430.727	859.434	430.724	2	10	4.1.1.1372.4	11.5178	20606.7	20050	11.51	0.13	862.287
3	263.97	263.97	52.94	52.22	47.75	OE_22350|-2|119|9724	OE_22350|-2|119|9724			0	42.97	HAFGGPFK				0.00560065	859.44	430.727	859.434	430.724	2	7	4.1.1.1380.3	11.7695	20606.7	347.74	11.51	0.13	158.815
3	263.97	263.97	52.94	52.22	47.75	OE_22350|-2|119|9724	OE_22350|-2|119|9724			0	99	HCGGNMHFNPVQK	Carbamidomethyl(C)@2; Oxidation(M)@6			-0.000277385	1540.67	514.563	1540.67	514.563	3	16	4.1.1.1276.7	8.48137	5040.34	4091.34	8.52	0.1	565.646
3	263.97	263.97	52.94	52.22	47.75	OE_22350|-2|119|9724	OE_22350|-2|119|9724			0	99	HCGGNMHFNPVQK	Carbamidomethyl(C)@2; Deamidated(Q)@12			0.00118613	1525.66	509.56	1525.66	509.559	3	11	4.1.1.1333.8	10.2877	569.5	560.87	10.27	0.13	190.775
3	263.97	263.97	52.94	52.22	47.75	OE_22350|-2|119|9724	OE_22350|-2|119|9724			0	99	HCGGNMHFNPVQK	Carbamidomethyl(C)@2			-0.002085	1524.67	509.23	1524.67	509.231	3	16	3.1.1.1270.12	9.65018	4413.09	3140.13	9.69	0.1	660.798
3	263.97	263.97	52.94	52.22	47.75	OE_22350|-2|119|9724	OE_22350|-2|119|9724			0	99	HCGGNMHFNPVQK	Carbamidomethyl(C)@2			-0.000955051	1524.67	509.231	1524.67	509.231	3	11	2.1.1.1304.11	9.71252	848.55	690.29	9.76	0.13	207.554
3	263.97	263.97	52.94	52.22	47.75	OE_22350|-2|119|9724	OE_22350|-2|119|9724			0	41.52	HCGGNMHFNPVQK	Carbamidomethyl(C)@2; Deamidated(N)@9			-0.0073541	1525.65	509.557	1525.66	509.559	3	7	1.1.1.1272.18	9.72295	2554.9	625.91	9.93	0.13	328.804
3	263.97	263.97	52.94	52.22	47.75	OE_22350|-2|119|9724	OE_22350|-2|119|9724			0	41.52	HCGGNMHFNPVQK	Carbamidomethyl(C)@2; Deamidated(N)@5			-0.0073541	1525.65	509.557	1525.66	509.559	3	7	1.1.1.1272.18	9.72295	2554.9	625.91	9.93	0.13	328.804
3	263.97	263.97	52.94	52.22	47.75	OE_22350|-2|119|9724	OE_22350|-2|119|9724			0	25.97	HCGGNMHFNPVQK	Carbamidomethyl(C)@2; Deamidated(Q)@12			-0.0073541	1525.65	509.557	1525.66	509.559	3	8	1.1.1.1272.18	9.72295	2554.9	625.91	9.93	0.13	328.804
3	263.97	263.97	52.94	52.22	47.75	OE_22350|-2|119|9724	OE_22350|-2|119|9724			0	99	HDVTSQGDFETLQDAK				0.000350075	1789.81	597.611	1789.81	597.611	3	21	4.1.1.1398.7	12.3526	18391.9	10992.3	12.4	0.06	1252.62
3	263.97	263.97	52.94	52.22	47.75	OE_22350|-2|119|9724	OE_22350|-2|119|9724			0	99	HDVTSQGDFETLQDAK				0.000350075	1789.81	597.611	1789.81	597.611	3	15	4.1.1.1403.12	12.5188	18391.9	1143.72	12.4	0.06	251.789
3	263.97	263.97	52.94	52.22	47.75	OE_22350|-2|119|9724	OE_22350|-2|119|9724			0	99	HDVTSQGDFETLQDAK	Deamidated(Q)@13			0.00107001	1790.8	597.94	1790.8	597.939	3	12	4.1.1.1418.19	12.9899	743.5	685.07	13	0.28	208.227
3	263.97	263.97	52.94	52.22	47.75	OE_22350|-2|119|9724	OE_22350|-2|119|9724			0	99	HDVTSQGDFETLQDAK				-0.000545133	1789.81	597.611	1789.81	597.611	3	18	1.1.1.1349.9	12.1634	18039.4	6462.66	12.22	0.09	319.885
3	263.97	263.97	52.94	52.22	47.75	OE_22350|-2|119|9724	OE_22350|-2|119|9724			0	99	HDVTSQGDFETLQDAK				-0.00047176	1789.81	895.913	1789.81	895.913	2	23	1.1.1.1350.27	12.2076	5345.25	4987.81	12.22	0.09	875.389
3	263.97	263.97	52.94	52.22	47.75	OE_22350|-2|119|9724	OE_22350|-2|119|9724			0	99	HDVTSQGDFETLQDAK				-0.0020944	1789.81	597.611	1789.81	597.611	3	20	2.1.1.1382.10	12.1937	18854	15732.4	12.21	0.06	3193.46
3	263.97	263.97	52.94	52.22	47.75	OE_22350|-2|119|9724	OE_22350|-2|119|9724			0	99	HDVTSQGDFETLQDAK				-0.000545133	1789.81	597.611	1789.81	597.611	3	12	1.1.1.1350.16	12.1966	18039.4	14488.9	12.22	0.09	564.324
3	263.97	263.97	52.94	52.22	47.75	OE_22350|-2|119|9724	OE_22350|-2|119|9724			0	99	HDVTSQGDFETLQDAK				-0.000300121	1789.81	597.611	1789.81	597.611	3	11	3.1.1.1355.16	12.345	40947.8	1870.35	12.18	0.09	447.954
3	263.97	263.97	52.94	52.22	47.75	OE_22350|-2|119|9724	OE_22350|-2|119|9724			0	99	HDVTSQGDFETLQDAK				-0.000545133	1789.81	597.611	1789.81	597.611	3	10	1.1.1.1356.21	12.3858	18039.4	856.19	12.22	0.09	334.21
3	263.97	263.97	52.94	52.22	47.75	OE_22350|-2|119|9724	OE_22350|-2|119|9724			0	40.32	HDVTSQGDFETLQDAK	Deamidated(Q)@13			0.00107001	1790.8	597.94	1790.8	597.939	3	7	4.1.1.1419.16	13.017	743.5	723.1	13	0.28	229.127
3	263.97	263.97	52.94	52.22	47.75	OE_22350|-2|119|9724	OE_22350|-2|119|9724			0	99	HGPSETTCK	Carbamidomethyl(C)@8			-0.00196932	1015.44	508.726	1015.44	508.727	2	11	5.1.1.1192.2	5.38762	361.1	348.28	5.38	0.06	134.348
3	263.97	263.97	52.94	52.22	47.75	OE_22350|-2|119|9724	OE_22350|-2|119|9724			0	99	HGPSETTCK	Carbamidomethyl(C)@8			0.00184837	1015.44	508.728	1015.44	508.727	2	12	1.1.1.1120.3	5.03163	494.24	485.76	5.04	0.06	230.583
3	263.97	263.97	52.94	52.22	47.75	OE_22350|-2|119|9724	OE_22350|-2|119|9724			0	99	HGPSETTCK	Carbamidomethyl(C)@8			0.0011452	1015.44	508.728	1015.44	508.727	2	13	3.1.1.1116.4	5.01735	1684.73	1670.28	5.02	0.1	496.726
3	263.97	263.97	52.94	52.22	47.75	OE_22350|-2|119|9724	OE_22350|-2|119|9724			0	99	HVLLALDRPLPTDLVATVR				-0.000165339	2098.23	525.564	2098.23	525.564	4	15	3.1.1.1528.2	17.8559	24332.2	16375.6	17.91	0.1	2521.53
3	263.97	263.97	52.94	52.22	47.75	OE_22350|-2|119|9724	OE_22350|-2|119|9724			0	99	HVLLALDRPLPTDLVATVR				0.00105216	2098.23	525.564	2098.23	525.564	4	20	4.1.1.1576.3	17.9912	35251.1	22134	18.05	0.1	4278.55
3	263.97	263.97	52.94	52.22	47.75	OE_22350|-2|119|9724	OE_22350|-2|119|9724			0	99	HVLLALDRPLPTDLVATVR				0.00105216	2098.23	525.564	2098.23	525.564	4	17	4.1.1.1582.6	18.1862	35251.1	3603.91	18.05	0.1	667.801
3	263.97	263.97	52.94	52.22	47.75	OE_22350|-2|119|9724	OE_22350|-2|119|9724			0	99	HVLLALDRPLPTDLVATVR				0.00135603	2098.23	700.417	2098.23	700.416	3	13	5.1.1.1602.7	18.1807	741.5	664.25	18.16	0.06	207.95
3	263.97	263.97	52.94	52.22	47.75	OE_22350|-2|119|9724	OE_22350|-2|119|9724			0	99	HVLLALDRPLPTDLVATVR				-0.00454998	2098.22	525.563	2098.23	525.564	4	17	1.1.1.1529.3	17.8835	10334.8	8878.37	17.91	0.06	1994.95
3	263.97	263.97	52.94	52.22	47.75	OE_22350|-2|119|9724	OE_22350|-2|119|9724			0	98.58	HVLLALDRPLPTDLVATVR				-0.00164716	2098.22	700.415	2098.23	700.416	3	9	3.1.1.1527.12	17.8309	14631.8	5001.4	17.91	0.1	547.108
3	263.97	263.97	52.94	52.22	47.75	OE_22350|-2|119|9724	OE_22350|-2|119|9724			0	93.99	HVLLALDRPLPTDLVATVR				-0.00103904	2098.23	700.416	2098.23	700.416	3	8	1.1.1.1528.13	17.8579	5538.06	3141.2	17.91	0.06	643.605
3	263.97	263.97	52.94	52.22	47.75	OE_22350|-2|119|9724	OE_22350|-2|119|9724			0	99	IDVPTPECER	Carbamidomethyl(C)@8			0.00335562	1214.56	608.289	1214.56	608.287	2	11	4.1.1.1410.6	12.7344	22733.8	6295.02	12.65	0.1	728.397
3	263.97	263.97	52.94	52.22	47.75	OE_22350|-2|119|9724	OE_22350|-2|119|9724			0	99	IDVPTPECER	Carbamidomethyl(C)@8			0.00130586	1214.56	608.288	1214.56	608.287	2	10	3.1.1.1360.19	12.5061	4357.88	3246.88	12.46	0.13	692.084
3	263.97	263.97	52.94	52.22	47.75	OE_22350|-2|119|9724	OE_22350|-2|119|9724			0	98.59	IDVPTPECER	Carbamidomethyl(C)@8			0.00335562	1214.56	608.289	1214.56	608.287	2	8	4.1.1.1416.13	12.9249	22733.8	331.3	12.65	0.1	114.166
3	263.97	263.97	52.94	52.22	47.75	OE_22350|-2|119|9724	OE_22350|-2|119|9724			0	97.92	IDVPTPECER	Carbamidomethyl(C)@8			-0.00488995	1214.56	608.285	1214.56	608.287	2	8	2.1.1.1390.11	12.4465	1366.73	877.4	12.5	0.13	286.312
3	263.97	263.97	52.94	52.22	47.75	OE_22350|-2|119|9724	OE_22350|-2|119|9724			0	32.53	IDVPTPECER	Carbamidomethyl(C)@8			0.00224957	1214.56	608.288	1214.56	608.287	2	6	1.1.1.1362.22	12.5798	1943.91	832.77	12.5	0.13	318.852
3	263.97	263.97	52.94	52.22	47.75	OE_22350|-2|119|9724	OE_22350|-2|119|9724			0	99	IPSPDPCISCFCHGGEK	Carbamidomethyl(C)@7; Carbamidomethyl(C)@10; Carbamidomethyl(C)@12			0.00113644	1959.83	654.284	1959.83	654.283	3	14	4.1.1.1448.17	13.9387	7786.81	4600.52	13.98	0.06	817.385
3	263.97	263.97	52.94	52.22	47.75	OE_22350|-2|119|9724	OE_22350|-2|119|9724			0	18.55	KCLGKPCEGGLGECR	Carbamidomethyl(C)@2; Carbamidomethyl(C)@7; Carbamidomethyl(C)@14		missed K-C@1	-0.0012309	1719.78	430.953	1719.79	430.954	4	5	4.1.1.1293.3	9.00882	831.9	722.93	9.03	0.06	218.037
3	263.97	263.97	52.94	52.22	47.75	OE_22350|-2|119|9724	OE_22350|-2|119|9724			0	99	KGGTNNCEVGVCK	Carbamidomethyl(C)@7; Carbamidomethyl(C)@12		missed K-G@1	0.00210779	1421.64	474.888	1421.64	474.887	3	12	4.1.1.1249.4	7.62193	2919.53	2173	7.66	0.1	357.463
3	263.97	263.97	52.94	52.22	47.75	OE_22350|-2|119|9724	OE_22350|-2|119|9724			0	99	KKCEILTGEVFLPCHSVVDYVPYHDR	Carbamidomethyl(C)@3; Carbamidomethyl(C)@14		missed K-K@1; missed K-C@2	-0.00499485	3160.54	527.764	3160.55	527.765	6	13	4.1.1.1523.4	16.3066	3491.91	2375.36	16.27	0.06	510.664
3	263.97	263.97	52.94	52.22	47.75	OE_22350|-2|119|9724	OE_22350|-2|119|9724			0	34.93	KKCEILTGEVFLPCHSVVDYVPYHDR	Carbamidomethyl(C)@3; Carbamidomethyl(C)@14		missed K-K@1; missed K-C@2	-0.00445425	3160.54	633.116	3160.55	633.117	5	8	4.1.1.1519.13	16.1871	8882.55	2583.84	16.27	0.09	380.386
3	263.97	263.97	52.94	52.22	47.75	OE_22350|-2|119|9724	OE_22350|-2|119|9724			0	99	KLTLPNFAAHWLTQR			missed K-L@1	-0.00208203	1794.99	449.754	1794.99	449.755	4	13	4.1.1.1584.2	18.2448	9042.47	3367.39	18.33	0.09	500.254
3	263.97	263.97	52.94	52.22	47.75	OE_22350|-2|119|9724	OE_22350|-2|119|9724			0	99	KLTLPNFAAHWLTQR			missed K-L@1	-0.00208203	1794.99	449.754	1794.99	449.755	4	17	4.1.1.1585.4	18.2798	9042.47	6247.55	18.33	0.09	1155.95
3	263.97	263.97	52.94	52.22	47.75	OE_22350|-2|119|9724	OE_22350|-2|119|9724			0	99	KLTLPNFAAHWLTQR			missed K-L@1	-0.00208203	1794.99	449.754	1794.99	449.755	4	17	4.1.1.1586.2	18.308	9042.47	8560.11	18.33	0.09	1579.19
3	263.97	263.97	52.94	52.22	47.75	OE_22350|-2|119|9724	OE_22350|-2|119|9724			0	99	KLTLPNFAAHWLTQR			missed K-L@1	-0.00208203	1794.99	449.754	1794.99	449.755	4	17	4.1.1.1587.3	18.3418	9042.47	8704.69	18.33	0.09	1578.55
3	263.97	263.97	52.94	52.22	47.75	OE_22350|-2|119|9724	OE_22350|-2|119|9724			0	99	KLTLPNFAAHWLTQR			missed K-L@1	-0.00208203	1794.99	449.754	1794.99	449.755	4	17	4.1.1.1588.2	18.3728	9042.47	6737.88	18.33	0.09	1131.48
3	263.97	263.97	52.94	52.22	47.75	OE_22350|-2|119|9724	OE_22350|-2|119|9724			0	99	KLTLPNFAAHWLTQR			missed K-L@1	0.000350101	1794.99	599.337	1794.99	599.337	3	19	4.1.1.1589.6	18.4123	10946	3712.2	18.33	0.09	446.282
3	263.97	263.97	52.94	52.22	47.75	OE_22350|-2|119|9724	OE_22350|-2|119|9724			0	99	KLTLPNFAAHWLTQR			missed K-L@1	0.000350101	1794.99	599.337	1794.99	599.337	3	11	4.1.1.1583.3	18.214	10946	1733.47	18.33	0.09	251.723
3	263.97	263.97	52.94	52.22	47.75	OE_22350|-2|119|9724	OE_22350|-2|119|9724			0	99	KNHWVTSYR			missed K-N@1	0.00253564	1189.6	595.808	1189.6	595.807	2	13	3.1.1.1257.10	9.24155	2096.38	1837.71	9.28	0.09	462.88
3	263.97	263.97	52.94	52.22	47.75	OE_22350|-2|119|9724	OE_22350|-2|119|9724			0	76.51	KNHWVTSYR			missed K-N@1	-0.0036206	1189.6	595.805	1189.6	595.807	2	7	4.1.1.1312.6	9.63163	2201.13	1681.73	9.67	0.06	303.998
3	263.97	263.97	52.94	52.22	47.75	OE_22350|-2|119|9724	OE_22350|-2|119|9724			0	71.54	KNHWVTSYR			missed K-N@1	-0.00146202	1189.6	595.806	1189.6	595.807	2	7	2.1.1.1294.8	9.39455	855.08	402.56	9.34	0.1	113.232
3	263.97	263.97	52.94	52.22	47.75	OE_22350|-2|119|9724	OE_22350|-2|119|9724			0	99	KPGIESEDQVK				0.00281223	1228.63	615.324	1228.63	615.322	2	16	1.1.1.1227.15	8.2959	2478.26	1864.84	8.33	0.06	469.197
3	263.97	263.97	52.94	52.22	47.75	OE_22350|-2|119|9724	OE_22350|-2|119|9724			0	99	KPGIESEDQVK				-0.00253689	1228.63	410.55	1228.63	410.551	3	14	3.1.1.1215.2	7.89195	910.4	811.51	7.86	0.1	469.829
3	263.97	263.97	52.94	52.22	47.75	OE_22350|-2|119|9724	OE_22350|-2|119|9724			0	99	KPGIESEDQVK				-0.00228384	1228.63	615.321	1228.63	615.322	2	13	3.1.1.1213.14	7.84632	408.56	379.28	7.86	0.1	278.026
3	263.97	263.97	52.94	52.22	47.75	OE_22350|-2|119|9724	OE_22350|-2|119|9724			0	99	KPGIESEDQVK				-0.0029031	1228.63	410.55	1228.63	410.551	3	15	3.1.1.1226.2	8.23927	10384.5	7739.37	8.27	0.1	1891.5
3	263.97	263.97	52.94	52.22	47.75	OE_22350|-2|119|9724	OE_22350|-2|119|9724			0	99	KPGIESEDQVK				0.00169498	1228.63	410.551	1228.63	410.551	3	12	1.1.1.1227.3	8.27855	4122.12	2263.41	8.33	0.06	511.274
3	263.97	263.97	52.94	52.22	47.75	OE_22350|-2|119|9724	OE_22350|-2|119|9724			0	56.86	KPGIESEDQVK				0.00464328	1228.63	615.325	1228.63	615.322	2	10	1.1.1.1214.18	7.8866	285.59	234.24	7.92	0.13	261.625
3	263.97	263.97	52.94	52.22	47.75	OE_22350|-2|119|9724	OE_22350|-2|119|9724			0	25.61	KPGIESEDQVK				-0.00110709	1228.63	410.55	1228.63	410.551	3	7	2.1.1.1249.4	7.9538	336.52	225.4	7.91	0.13	148.392
3	263.97	263.97	52.94	52.22	47.75	OE_22350|-2|119|9724	OE_22350|-2|119|9724			0	63.44	LCPCFYGNNMYK	Carbamidomethyl(C)@2; Carbamidomethyl(C)@4; Deamidated(N)@8			-0.00127379	1566.63	784.322	1566.63	784.323	2	8	4.1.1.1498.13	15.526	449.39	443.82	15.51	0.16	111.428
3	263.97	263.97	52.94	52.22	47.75	OE_22350|-2|119|9724	OE_22350|-2|119|9724			0	99	LFQHGGPAK				0.00289442	953.511	477.763	953.508	477.761	2	14	2.1.1.1259.8	8.27678	1732.54	1544.95	8.29	0.06	415.535
3	263.97	263.97	52.94	52.22	47.75	OE_22350|-2|119|9724	OE_22350|-2|119|9724			0	99	LFQHGGPAK				0.000354822	953.509	477.762	953.508	477.761	2	15	1.1.1.1228.10	8.31972	3371.6	3111.51	8.31	0.06	724.257
3	263.97	263.97	52.94	52.22	47.75	OE_22350|-2|119|9724	OE_22350|-2|119|9724			0	99	LFQHGGPAK				0.00150644	953.51	477.762	953.508	477.761	2	15	3.1.1.1226.8	8.24927	7875.77	7216.86	8.24	0.06	1294.88
3	263.97	263.97	52.94	52.22	47.75	OE_22350|-2|119|9724	OE_22350|-2|119|9724			0	99	LFQHGGPAK				0.00084616	953.509	477.762	953.508	477.761	2	10	4.1.1.1283.3	8.69735	9174.51	1308.54	8.62	0.06	229.207
3	263.97	263.97	52.94	52.22	47.75	OE_22350|-2|119|9724	OE_22350|-2|119|9724			0	99	LNPLTWK				0.000992985	870.497	436.256	870.496	436.255	2	7	1.1.1.1460.2	15.6875	8601.65	5444.35	15.74	0.1	796.55
3	263.97	263.97	52.94	52.22	47.75	OE_22350|-2|119|9724	OE_22350|-2|119|9724			0	99	LNPLTWK				0.00171257	870.498	436.256	870.496	436.255	2	7	2.1.1.1492.3	15.6884	8186.48	2400.01	15.75	0.1	267.077
3	263.97	263.97	52.94	52.22	47.75	OE_22350|-2|119|9724	OE_22350|-2|119|9724			0	93.61	LNPLTWK				0.00221757	870.499	436.257	870.496	436.255	2	7	4.1.1.1509.2	15.8607	22331.5	8836.95	15.92	0.06	703.061
3	263.97	263.97	52.94	52.22	47.75	OE_22350|-2|119|9724	OE_22350|-2|119|9724			0	99	LPGLTIITDGR				0.000345111	1154.67	578.34	1154.67	578.34	2	14	2.1.1.1549.4	17.5086	16468.5	2692.1	17.6	0.06	281.246
3	263.97	263.97	52.94	52.22	47.75	OE_22350|-2|119|9724	OE_22350|-2|119|9724			0	99	LPGLTIITDGR				0.003645	1154.67	578.342	1154.67	578.34	2	16	3.1.1.1516.3	17.4733	44923.1	4925.21	17.57	0.1	452.994
3	263.97	263.97	52.94	52.22	47.75	OE_22350|-2|119|9724	OE_22350|-2|119|9724			0	99	LPGLTIITDGR				0.003645	1154.67	578.342	1154.67	578.34	2	16	3.1.1.1522.5	17.6649	44923.1	8035.81	17.57	0.1	760.335
3	263.97	263.97	52.94	52.22	47.75	OE_22350|-2|119|9724	OE_22350|-2|119|9724			0	99	LPGLTIITDGR				0.00293247	1154.67	578.342	1154.67	578.34	2	16	4.1.1.1552.6	17.2317	1068.39	758.55	17.28	0.1	216.275
3	263.97	263.97	52.94	52.22	47.75	OE_22350|-2|119|9724	OE_22350|-2|119|9724			0	99	LPGLTIITDGR				0.00390902	1154.67	578.342	1154.67	578.34	2	16	4.1.1.1564.3	17.6124	54826.2	3928.44	17.73	0.1	285.064
3	263.97	263.97	52.94	52.22	47.75	OE_22350|-2|119|9724	OE_22350|-2|119|9724			0	99	LPGLTIITDGR				0.00390902	1154.67	578.342	1154.67	578.34	2	17	4.1.1.1570.3	17.8013	54826.2	11729.8	17.73	0.1	1163.74
3	263.97	263.97	52.94	52.22	47.75	OE_22350|-2|119|9724	OE_22350|-2|119|9724			0	99	LPGLTIITDGR				0.00302075	1154.67	578.342	1154.67	578.34	2	12	1.1.1.1517.3	17.5017	19477.3	4315.67	17.59	0.09	538.458
3	263.97	263.97	52.94	52.22	47.75	OE_22350|-2|119|9724	OE_22350|-2|119|9724			0	99	LPGLTIITDGR				0.00302075	1154.67	578.342	1154.67	578.34	2	10	1.1.1.1523.7	17.6929	19477.3	2469.35	17.59	0.09	417.079
3	263.97	263.97	52.94	52.22	47.75	OE_22350|-2|119|9724	OE_22350|-2|119|9724			0	99	LPGLTIITDGR				0.00390902	1154.67	578.342	1154.67	578.34	2	11	4.1.1.1576.6	17.9942	54826.2	459.18	17.73	0.1	205.837
3	263.97	263.97	52.94	52.22	47.75	OE_22350|-2|119|9724	OE_22350|-2|119|9724			0	99	LTLPNFAAHWLTQR				-2.98004e-05	1666.89	556.639	1666.89	556.639	3	12	2.1.1.1616.7	19.6543	2159.77	1736.59	19.68	0.1	369.657
3	263.97	263.97	52.94	52.22	47.75	OE_22350|-2|119|9724	OE_22350|-2|119|9724			0	99	LTLPNFAAHWLTQR				-0.00158244	1666.89	556.638	1666.89	556.639	3	11	3.1.1.1583.4	19.6183	7291.37	4140.04	19.68	0.1	560.544
3	263.97	263.97	52.94	52.22	47.75	OE_22350|-2|119|9724	OE_22350|-2|119|9724			0	99	LTLPNFAAHWLTQR				-0.000562332	1666.89	556.639	1666.89	556.639	3	13	4.1.1.1631.3	19.7396	6207.93	2888.35	19.8	0.1	441.148
3	263.97	263.97	52.94	52.22	47.75	OE_22350|-2|119|9724	OE_22350|-2|119|9724			0	99	LTLPNFAAHWLTQR				-0.000562332	1666.89	556.639	1666.89	556.639	3	11	4.1.1.1637.2	19.9321	6207.93	613.57	19.8	0.1	148.588
3	263.97	263.97	52.94	52.22	47.75	OE_22350|-2|119|9724	OE_22350|-2|119|9724			0	74.15	LTPDREGWTPR			missed R-E@5	0.00690458	1326.68	443.232	1326.67	443.23	3	8	4.1.1.1378.4	11.7083	15709.8	2610.56	11.58	0.1	361.217
3	263.97	263.97	52.94	52.22	47.75	OE_22350|-2|119|9724	OE_22350|-2|119|9724			0	86.63	LWQNYQCVDPEQCK	Carbamidomethyl(C)@7; Carbamidomethyl(C)@13			-0.000954539	1866.8	623.275	1866.8	623.275	3	8	4.1.1.1461.13	14.3543	4408.62	556.76	14.24	0.1	193.062
3	263.97	263.97	52.94	52.22	47.75	OE_22350|-2|119|9724	OE_22350|-2|119|9724			0	99	NGAVEVQVNQELQVLVNQR				-0.00251894	2136.13	713.049	2136.13	713.05	3	17	2.1.1.1592.8	18.8894	1069.74	1008.82	18.88	0.1	200.142
3	263.97	263.97	52.94	52.22	47.75	OE_22350|-2|119|9724	OE_22350|-2|119|9724			0	99	NGAVEVQVNQELQVLVNQR				-0.00188162	2136.13	713.05	2136.13	713.05	3	17	3.1.1.1559.14	18.8587	1925.44	1723.45	18.88	0.1	341.663
3	263.97	263.97	52.94	52.22	47.75	OE_22350|-2|119|9724	OE_22350|-2|119|9724			0	99	NGAVEVQVNQELQVLVNQR				-0.00272942	2136.13	713.049	2136.13	713.05	3	19	4.1.1.1606.3	18.9463	983.29	769.55	19	0.16	194.583
3	263.97	263.97	52.94	52.22	47.75	OE_22350|-2|119|9724	OE_22350|-2|119|9724			0	99	NGAVEVQVNQELQVLVNQR	Deamidated(N)@1			-0.00365857	2137.11	713.377	2137.11	713.378	3	17	4.1.1.1646.5	20.227	735.36	734.7	20.21	0.19	140.123
3	263.97	263.97	52.94	52.22	47.75	OE_22350|-2|119|9724	OE_22350|-2|119|9724			0	99	NGAVEVQVNQELQVLVNQR	Deamidated(N)@1			-0.00253287	2137.11	713.377	2137.11	713.378	3	8	2.1.1.1632.8	20.1726	551.64	463.04	20.12	0.16	127.035
3	263.97	263.97	52.94	52.22	47.75	OE_22350|-2|119|9724	OE_22350|-2|119|9724			0	24.66	NGAVEVQVNQELQVLVNQR	Deamidated(Q)@7			-0.00253287	2137.11	713.377	2137.11	713.378	3	8	2.1.1.1632.8	20.1726	551.64	463.04	20.12	0.16	127.035
3	263.97	263.97	52.94	52.22	47.75	OE_22350|-2|119|9724	OE_22350|-2|119|9724			0	99	NGITEELGSAAFDR	Deamidated(N)@1			0.00248976	1479.69	740.851	1479.68	740.849	2	11	2.1.1.1522.13	16.6548	1103.6	1071.13	16.67	0.13	236.934
3	263.97	263.97	52.94	52.22	47.75	OE_22350|-2|119|9724	OE_22350|-2|119|9724			0	99	NGITEELGSAAFDR				-0.00135485	1478.7	740.357	1478.7	740.357	2	14	3.1.1.1471.16	16.048	4518.82	3543.15	16.09	0.09	686.897
3	263.97	263.97	52.94	52.22	47.75	OE_22350|-2|119|9724	OE_22350|-2|119|9724			0	99	NGITEELGSAAFDR	Deamidated(N)@1			0.010644	1479.69	494.239	1479.68	494.235	3	12	3.1.1.1490.2	16.6407	1136.48	1134.46	16.67	0.13	450.111
3	263.97	263.97	52.94	52.22	47.75	OE_22350|-2|119|9724	OE_22350|-2|119|9724			0	99	NGITEELGSAAFDR	Deamidated(N)@1			-0.00318033	1479.68	494.234	1479.68	494.235	3	11	3.1.1.1504.4	17.0885	2195.26	1712.05	17.12	0.06	372.986
3	263.97	263.97	52.94	52.22	47.75	OE_22350|-2|119|9724	OE_22350|-2|119|9724			0	99	NGITEELGSAAFDR				0.00237979	1478.7	740.359	1478.7	740.357	2	16	4.1.1.1519.19	16.1931	11271.5	5695.68	16.24	0.06	700.561
3	263.97	263.97	52.94	52.22	47.75	OE_22350|-2|119|9724	OE_22350|-2|119|9724			0	99	NGITEELGSAAFDR				0.00076152	1478.7	493.908	1478.7	493.907	3	16	4.1.1.1520.5	16.2113	4873.72	3628.05	16.24	0.06	763.76
3	263.97	263.97	52.94	52.22	47.75	OE_22350|-2|119|9724	OE_22350|-2|119|9724			0	99	NGITEELGSAAFDR				0.00076152	1478.7	493.908	1478.7	493.907	3	16	4.1.1.1522.4	16.2755	4873.72	3963.76	16.24	0.06	726.935
3	263.97	263.97	52.94	52.22	47.75	OE_22350|-2|119|9724	OE_22350|-2|119|9724			0	99	NGITEELGSAAFDR				0.00237979	1478.7	740.359	1478.7	740.357	2	11	4.1.1.1525.10	16.3821	11271.5	697.11	16.24	0.06	141.701
3	263.97	263.97	52.94	52.22	47.75	OE_22350|-2|119|9724	OE_22350|-2|119|9724			0	99	NGITEELGSAAFDR	Deamidated(N)@1			-0.00691115	1479.68	740.846	1479.68	740.849	2	14	4.1.1.1536.10	16.7263	2457.41	1888.62	16.75	0.1	339.737
3	263.97	263.97	52.94	52.22	47.75	OE_22350|-2|119|9724	OE_22350|-2|119|9724			0	99	NGITEELGSAAFDR	Deamidated(N)@1			0.000657155	1479.68	740.85	1479.68	740.849	2	20	4.1.1.1550.6	17.1818	11698	8504.95	17.22	0.06	786.402
3	263.97	263.97	52.94	52.22	47.75	OE_22350|-2|119|9724	OE_22350|-2|119|9724			0	99	NGITEELGSAAFDR	Deamidated(N)@1			0.00323235	1479.69	740.851	1479.68	740.849	2	10	6.1.1.1568.6	17.0911	356.68	336.22	17.08	0.1	102.284
3	263.97	263.97	52.94	52.22	47.75	OE_22350|-2|119|9724	OE_22350|-2|119|9724			0	99	NGITEELGSAAFDR				-0.000394284	1478.7	740.357	1478.7	740.357	2	13	2.1.1.1504.21	16.0785	3172.79	2093.54	16.13	0.1	368.492
3	263.97	263.97	52.94	52.22	47.75	OE_22350|-2|119|9724	OE_22350|-2|119|9724			0	99	NGITEELGSAAFDR				0.00206314	1478.7	740.358	1478.7	740.357	2	13	1.1.1.1471.14	16.0493	2468.51	1970.65	16.09	0.09	484.352
3	263.97	263.97	52.94	52.22	47.75	OE_22350|-2|119|9724	OE_22350|-2|119|9724			0	99	NGITEELGSAAFDR	Deamidated(N)@1			-2.62549e-05	1479.68	740.849	1479.68	740.849	2	13	1.1.1.1490.26	16.6518	1746.6	1602.81	16.67	0.13	375.641
3	263.97	263.97	52.94	52.22	47.75	OE_22350|-2|119|9724	OE_22350|-2|119|9724			0	99	NGITEELGSAAFDR	Deamidated(N)@1			0.000584092	1479.68	740.85	1479.68	740.849	2	13	1.1.1.1504.6	17.0914	3917.31	2711.8	17.14	0.1	442.609
3	263.97	263.97	52.94	52.22	47.75	OE_22350|-2|119|9724	OE_22350|-2|119|9724			0	99	NGITEELGSAAFDR				0.00237979	1478.7	740.359	1478.7	740.357	2	10	4.1.1.1519.20	16.1942	11271.5	5867.48	16.24	0.06	210.36
3	263.97	263.97	52.94	52.22	47.75	OE_22350|-2|119|9724	OE_22350|-2|119|9724			0	98.63	NGITEELGSAAFDR	Deamidated(N)@1			0.000292513	1479.68	740.85	1479.68	740.849	2	9	2.1.1.1535.4	17.064	2916.27	970.81	17.12	0.1	181.261
3	263.97	263.97	52.94	52.22	47.75	OE_22350|-2|119|9724	OE_22350|-2|119|9724			0	87.06	NGITEELGSAAFDR	Deamidated(N)@1			0.00138911	1479.69	494.236	1479.68	494.235	3	8	4.1.1.1554.4	17.2922	2611.05	873.32	17.22	0.06	130.844
3	263.97	263.97	52.94	52.22	47.75	OE_22350|-2|119|9724	OE_22350|-2|119|9724			0	99	NGITVFWDR				-0.000497926	1106.55	554.283	1106.55	554.283	2	10	2.1.1.1558.3	17.7948	4104.35	2112.35	17.85	0.06	423.402
3	263.97	263.97	52.94	52.22	47.75	OE_22350|-2|119|9724	OE_22350|-2|119|9724			0	99	NGITVFWDR	Deamidated(N)@1			0.00119736	1107.54	554.775	1107.53	554.775	2	12	2.1.1.1599.9	19.1167	2008.83	1607.02	19.16	0.1	308.682
3	263.97	263.97	52.94	52.22	47.75	OE_22350|-2|119|9724	OE_22350|-2|119|9724			0	99	NGITVFWDR				-0.000927933	1106.55	554.282	1106.55	554.283	2	9	3.1.1.1525.4	17.7606	7276.17	2577.01	17.82	0.06	375.749
3	263.97	263.97	52.94	52.22	47.75	OE_22350|-2|119|9724	OE_22350|-2|119|9724			0	99	NGITVFWDR	Deamidated(N)@1			0.000768456	1107.54	554.775	1107.53	554.775	2	10	3.1.1.1548.5	18.4987	1499.29	837.77	18.56	0.1	190.476
3	263.97	263.97	52.94	52.22	47.75	OE_22350|-2|119|9724	OE_22350|-2|119|9724			0	99	NGITVFWDR	Deamidated(N)@1			0.00162294	1107.54	554.775	1107.53	554.775	2	11	3.1.1.1567.2	19.1058	6304.13	3934.72	19.16	0.1	503.375
3	263.97	263.97	52.94	52.22	47.75	OE_22350|-2|119|9724	OE_22350|-2|119|9724			0	99	NGITVFWDR				-0.000121907	1106.55	554.283	1106.55	554.283	2	11	4.1.1.1574.4	17.9304	9987.76	6661.86	17.98	0.1	961.612
3	263.97	263.97	52.94	52.22	47.75	OE_22350|-2|119|9724	OE_22350|-2|119|9724			0	99	NGITVFWDR	Deamidated(N)@1			0.000352976	1107.54	554.775	1107.53	554.775	2	11	4.1.1.1613.5	19.1713	9377.31	2983.55	19.25	0.1	268.618
3	263.97	263.97	52.94	52.22	47.75	OE_22350|-2|119|9724	OE_22350|-2|119|9724			0	99	NGITVFWDR				-0.000121907	1106.55	554.283	1106.55	554.283	2	8	4.1.1.1580.7	18.1238	9987.76	513.82	17.98	0.1	93.2658
3	263.97	263.97	52.94	52.22	47.75	OE_22350|-2|119|9724	OE_22350|-2|119|9724			0	99	NGITVFWDR	Deamidated(N)@1			0.00206195	1107.54	554.776	1107.53	554.775	2	10	4.1.1.1596.4	18.6286	1642.88	1237.88	18.66	0.1	232.87
3	263.97	263.97	52.94	52.22	47.75	OE_22350|-2|119|9724	OE_22350|-2|119|9724			0	99	NGITVFWDR				-0.0016013	1106.55	554.282	1106.55	554.283	2	10	1.1.1.1526.3	17.7882	4037.46	2506.95	17.84	0.1	534.18
3	263.97	263.97	52.94	52.22	47.75	OE_22350|-2|119|9724	OE_22350|-2|119|9724			0	99	NGITVFWDR	Deamidated(N)@1			0.000352976	1107.54	554.775	1107.53	554.775	2	10	4.1.1.1619.3	19.3583	9377.31	981.87	19.25	0.1	143.136
3	263.97	263.97	52.94	52.22	47.75	OE_22350|-2|119|9724	OE_22350|-2|119|9724			0	99	NGITVFWDR	Deamidated(N)@1			0.00121358	1107.54	554.775	1107.53	554.775	2	9	1.1.1.1567.6	19.0999	3319.71	2227.32	19.15	0.1	363.786
3	263.97	263.97	52.94	52.22	47.75	OE_22350|-2|119|9724	OE_22350|-2|119|9724			0	99	NGITVFWDR	Deamidated(N)@1			0.00450946	1107.54	554.777	1107.53	554.775	2	9	1.1.1.1549.6	18.5247	913.1	849.4	18.55	0.1	203.873
3	263.97	263.97	52.94	52.22	47.75	OE_22350|-2|119|9724	OE_22350|-2|119|9724			0	99	NHWVTSYR				-0.000972993	1061.5	531.759	1061.5	531.759	2	9	1.1.1.1301.13	10.6349	1407.04	1329.18	10.65	0.1	528.926
3	263.97	263.97	52.94	52.22	47.75	OE_22350|-2|119|9724	OE_22350|-2|119|9724			0	99	NHWVTSYR				0.00124109	1061.51	531.76	1061.5	531.759	2	8	2.1.1.1333.10	10.6311	1210.34	1113.34	10.65	0.06	379.995
3	263.97	263.97	52.94	52.22	47.75	OE_22350|-2|119|9724	OE_22350|-2|119|9724			0	85.49	NHWVTSYR				0.000395938	1061.5	531.76	1061.5	531.759	2	7	3.1.1.1301.15	10.6279	2824.8	1972.84	10.58	0.06	398.508
3	263.97	263.97	52.94	52.22	47.75	OE_22350|-2|119|9724	OE_22350|-2|119|9724			0	84.81	NHWVTSYR				0.000395938	1061.5	531.76	1061.5	531.759	2	7	3.1.1.1301.14	10.6273	2824.8	2001.1	10.58	0.06	261.923
3	263.97	263.97	52.94	52.22	47.75	OE_22350|-2|119|9724	OE_22350|-2|119|9724			0	99	NIFDVPVETK				0.000754567	1160.61	581.312	1160.61	581.311	2	11	3.1.1.1479.7	16.2949	44873.1	16854.5	16.35	0.1	1425.13
3	263.97	263.97	52.94	52.22	47.75	OE_22350|-2|119|9724	OE_22350|-2|119|9724			0	99	NIFDVPVETK				0.000754567	1160.61	581.312	1160.61	581.311	2	7	3.1.1.1485.9	16.483	44873.1	3576.24	16.35	0.1	432.997
3	263.97	263.97	52.94	52.22	47.75	OE_22350|-2|119|9724	OE_22350|-2|119|9724			0	99	NIFDVPVETK				0.00345871	1160.61	581.313	1160.61	581.311	2	13	4.1.1.1528.9	16.4708	48832.5	21963.3	16.53	0.1	1721.39
3	263.97	263.97	52.94	52.22	47.75	OE_22350|-2|119|9724	OE_22350|-2|119|9724			0	99	NIFDVPVETK				0.00345871	1160.61	581.313	1160.61	581.311	2	10	4.1.1.1534.7	16.6598	48832.5	3048.66	16.53	0.1	392.441
3	263.97	263.97	52.94	52.22	47.75	OE_22350|-2|119|9724	OE_22350|-2|119|9724			0	99	NIFDVPVETK				0.000126576	1160.61	581.311	1160.61	581.311	2	11	1.1.1.1479.5	16.3001	17922.9	5757.27	16.38	0.1	655.573
3	263.97	263.97	52.94	52.22	47.75	OE_22350|-2|119|9724	OE_22350|-2|119|9724			0	99	NIFDVPVETK				0.000126576	1160.61	581.311	1160.61	581.311	2	8	1.1.1.1485.5	16.4845	17922.9	2202.18	16.38	0.1	377.983
3	263.97	263.97	52.94	52.22	47.75	OE_22350|-2|119|9724	OE_22350|-2|119|9724			0	99	QCEEGLDFNPVTK	Gln->pyro-Glu@N-term; Carbamidomethyl(C)@2			-0.000321419	1518.67	760.34	1518.67	760.34	2	15	4.1.1.1531.11	16.5746	6150.43	4621.04	16.62	0.1	536.257
3	263.97	263.97	52.94	52.22	47.75	OE_22350|-2|119|9724	OE_22350|-2|119|9724			0	99	QCEEGLDFNPVTK	Carbamidomethyl(C)@2			-0.00489512	1535.69	768.851	1535.69	768.854	2	10	4.1.1.1531.12	16.5763	1256.66	1006.85	16.62	0.25	271.316
3	263.97	263.97	52.94	52.22	47.75	OE_22350|-2|119|9724	OE_22350|-2|119|9724			0	99	QCEEGLDFNPVTK	Carbamidomethyl(C)@2			0.000237547	1535.69	768.854	1535.69	768.854	2	11	4.1.1.1478.10	14.8909	13674.1	504.7	14.72	0.06	118.026
3	263.97	263.97	52.94	52.22	47.75	OE_22350|-2|119|9724	OE_22350|-2|119|9724			0	23.64	QCEEGLDFNPVTK	Carbamidomethyl(C)@2; Deamidated(N)@9			-0.00356605	1536.67	769.344	1536.68	769.346	2	7	4.1.1.1485.9	15.1124	462.53	435.28	15.1	0.19	108.135
3	263.97	263.97	52.94	52.22	47.75	OE_22350|-2|119|9724	OE_22350|-2|119|9724			0	19.12	QCEEGLDFNPVTK	Deamidated(Q)@1; Carbamidomethyl(C)@2			-0.00356605	1536.67	769.344	1536.68	769.346	2	7	4.1.1.1485.9	15.1124	462.53	435.28	15.1	0.19	108.135
3	263.97	263.97	52.94	52.22	47.75	OE_22350|-2|119|9724	OE_22350|-2|119|9724			0	99	SAITEDTPEDLGLVGVQCNLER	Carbamidomethyl(C)@18			-0.00194685	2415.16	806.06	2415.16	806.06	3	25	4.1.1.1574.12	17.9437	22369.5	20021.3	17.96	0.06	2960.41
3	263.97	263.97	52.94	52.22	47.75	OE_22350|-2|119|9724	OE_22350|-2|119|9724			0	99	SAITEDTPEDLGLVGVQCNLER	Deamidated(Q)@17; Carbamidomethyl(C)@18			0.0126878	2416.16	806.393	2416.14	806.388	3	15	4.1.1.1594.8	18.5818	1067.08	962.51	18.56	0.1	179.85
3	263.97	263.97	52.94	52.22	47.75	OE_22350|-2|119|9724	OE_22350|-2|119|9724			0	99	SAITEDTPEDLGLVGVQCNLER	Carbamidomethyl(C)@18			-0.00212835	2415.16	806.059	2415.16	806.06	3	10	3.1.1.1530.16	17.9296	6666.8	2499.65	17.85	0.1	368.218
3	263.97	263.97	52.94	52.22	47.75	OE_22350|-2|119|9724	OE_22350|-2|119|9724			0	99	SAITEDTPEDLGLVGVQCNLER	Carbamidomethyl(C)@18			-0.00194685	2415.16	806.06	2415.16	806.06	3	10	4.1.1.1582.17	18.2029	22369.5	502.03	17.96	0.06	86.5739
3	263.97	263.97	52.94	52.22	47.75	OE_22350|-2|119|9724	OE_22350|-2|119|9724			0	99	SAITEDTPEDLGLVGVQCNLER	Carbamidomethyl(C)@18			-0.00194685	2415.16	806.06	2415.16	806.06	3	12	4.1.1.1573.19	17.9085	22369.5	11115	17.96	0.06	641.442
3	263.97	263.97	52.94	52.22	47.75	OE_22350|-2|119|9724	OE_22350|-2|119|9724			0	98.76	SAITEDTPEDLGLVGVQCNLER	Carbamidomethyl(C)@18			-0.00693338	2415.15	806.058	2415.16	806.06	3	11	1.1.1.1527.18	17.8302	2762.44	2366.06	17.85	0.1	285.952
3	263.97	263.97	52.94	52.22	47.75	OE_22350|-2|119|9724	OE_22350|-2|119|9724			0	98.41	SAITEDTPEDLGLVGVQCNLER	Carbamidomethyl(C)@18; Deamidated(N)@19			0.00170151	2416.14	806.389	2416.14	806.388	3	9	4.1.1.1588.6	18.3872	1034.37	654.58	18.34	0.13	76.6454
3	263.97	263.97	52.94	52.22	47.75	OE_22350|-2|119|9724	OE_22350|-2|119|9724			0	99	SFEFGGAFR				0.00265537	1016.47	509.244	1016.47	509.243	2	7	3.1.1.1485.4	16.4813	35123.1	4541.77	16.57	0.06	397.836
3	263.97	263.97	52.94	52.22	47.75	OE_22350|-2|119|9724	OE_22350|-2|119|9724			0	99	SFEFGGAFR				0.00265537	1016.47	509.244	1016.47	509.243	2	9	3.1.1.1491.5	16.6732	35123.1	3157	16.57	0.06	514.246
3	263.97	263.97	52.94	52.22	47.75	OE_22350|-2|119|9724	OE_22350|-2|119|9724			0	99	SFEFGGAFR				0.00160598	1016.47	509.244	1016.47	509.243	2	10	4.1.1.1535.6	16.6904	24683.3	10455.5	16.75	0.06	869.182
3	263.97	263.97	52.94	52.22	47.75	OE_22350|-2|119|9724	OE_22350|-2|119|9724			0	99	SFEFGGAFR				0.00160598	1016.47	509.244	1016.47	509.243	2	9	4.1.1.1541.8	16.8834	24683.3	1058.7	16.75	0.06	268.638
3	263.97	263.97	52.94	52.22	47.75	OE_22350|-2|119|9724	OE_22350|-2|119|9724			0	99	SFEFGGAFR				-2.44152e-05	1016.47	509.243	1016.47	509.243	2	10	1.1.1.1486.2	16.5136	16826.1	4005.51	16.58	0.09	526.045
3	263.97	263.97	52.94	52.22	47.75	OE_22350|-2|119|9724	OE_22350|-2|119|9724			0	99	SFEFGGAFR				0.000946395	1016.47	509.243	1016.47	509.243	2	8	5.1.1.1559.2	16.7916	3330	1325.45	16.85	0.06	221.388
3	263.97	263.97	52.94	52.22	47.75	OE_22350|-2|119|9724	OE_22350|-2|119|9724			0	98.73	SFEFGGAFR				-2.44152e-05	1016.47	509.243	1016.47	509.243	2	7	1.1.1.1492.6	16.7058	16826.1	1455.59	16.58	0.09	406.945
3	263.97	263.97	52.94	52.22	47.75	OE_22350|-2|119|9724	OE_22350|-2|119|9724			0	88.66	SFEFGGAFR				0.00160598	1016.47	509.244	1016.47	509.243	2	8	4.1.1.1538.3	16.7826	24683.3	17949.4	16.75	0.06	523.739
3	263.97	263.97	52.94	52.22	47.75	OE_22350|-2|119|9724	OE_22350|-2|119|9724			0	27.16	SFEFGGAFR				0.000218562	1016.47	509.243	1016.47	509.243	2	5	2.1.1.1525.5	16.7413	9982.91	678.28	16.61	0.06	156.475
3	263.97	263.97	52.94	52.22	47.75	OE_22350|-2|119|9724	OE_22350|-2|119|9724			0	99	SNTEDEYIGVK				0.00242891	1253.58	627.797	1253.58	627.796	2	13	4.1.1.1386.16	11.9734	17549.7	14824.6	12.01	0.1	2024.88
3	263.97	263.97	52.94	52.22	47.75	OE_22350|-2|119|9724	OE_22350|-2|119|9724			0	99	SNTEDEYIGVK				0.0013409	1253.58	627.797	1253.58	627.796	2	11	2.1.1.1369.10	11.7759	7787.62	5996.54	11.8	0.1	1151.82
3	263.97	263.97	52.94	52.22	47.75	OE_22350|-2|119|9724	OE_22350|-2|119|9724			0	99	SNTEDEYIGVK				-0.000283517	1253.58	627.796	1253.58	627.796	2	10	1.1.1.1336.34	11.7545	10966.5	5538.97	11.8	0.06	633.593
3	263.97	263.97	52.94	52.22	47.75	OE_22350|-2|119|9724	OE_22350|-2|119|9724			0	94.74	SNTEDEYIGVK				0.00239634	1253.58	627.797	1253.58	627.796	2	9	3.1.1.1335.31	11.7119	14230.8	6199.03	11.76	0.1	445.886
3	263.97	263.97	52.94	52.22	47.75	OE_22350|-2|119|9724	OE_22350|-2|119|9724			0	92.21	SNTEDEYIGVK				0.00239634	1253.58	627.797	1253.58	627.796	2	8	3.1.1.1341.36	11.9063	14230.8	1239.87	11.76	0.1	398.468
3	263.97	263.97	52.94	52.22	47.75	OE_22350|-2|119|9724	OE_22350|-2|119|9724			0	74.12	SNTEDEYIGVK				0.0141208	1253.59	627.803	1253.58	627.796	2	8	1.1.1.1325.17	11.404	1310.42	1054.5	11.45	0.13	584.553
3	263.97	263.97	52.94	52.22	47.75	OE_22350|-2|119|9724	OE_22350|-2|119|9724			0	21.5	SNTEDEYIGVK				-0.000283517	1253.58	627.796	1253.58	627.796	2	7	1.1.1.1344.17	12.007	10966.5	521.17	11.8	0.06	292.079
3	263.97	263.97	52.94	52.22	47.75	OE_22350|-2|119|9724	OE_22350|-2|119|9724			0	88.61	SQDLCPVQCEK	Carbamidomethyl(C)@5; Carbamidomethyl(C)@9			-0.0012959	1362.59	682.302	1362.59	682.303	2	7	3.1.1.1291.28	10.325	644.01	631.76	10.33	0.1	210.482
3	263.97	263.97	52.94	52.22	47.75	OE_22350|-2|119|9724	OE_22350|-2|119|9724			0	99	SRVELVATAELFGQTR			missed R-V@2	0.000407798	1775.95	592.992	1775.95	592.992	3	15	3.1.1.1503.8	17.0585	2752.62	2080.56	17.09	0.13	650.954
[truncated: 10,446 more rows]

## Sheet: Distinct Peptide Summary
Peptide Locus	Best N (Peptide)	All N	Accessions	Names	Start Position	Best Conf (Peptide)	Best Hypoth Conf	Sequence	Modifications	Protein Modifications	Cleavages	dMass	Obs MW	Obs m/z	Theor MW	Theor m/z	Theor z	Redundant Acqs	Best Spectrum	Score	Feature Prob	Acq Time	Intensity (Peptide)	Intensity at Acq	Apex Time (Peptide)	Elution Peak Width (Peptide)	Sum MS2 Counts	f Seq Signal	f Seq Fam Signal	Max Peptide in Seq Fam	Specific	Used for Quant	Quant Annotation
[truncated: 4,353 more rows]

[truncated: 2 more sheets: Feature Summary, Single Column Summary]
