# Supplementary material for: A proteomics informed by transcriptomics insight into the proteome of Ornithodoros erraticus adult tick saliva
Source: Parasit Vectors. 2022 Jan 3;15:1. doi: 10.1186/s13071-021-05118-1 (PMC8722417; doi:10.1186/s13071-021-05118-1)
Supplement: Supplementary file 3 — Additional file 3: Dataset S2. ProteinPilot report of male saliva digested in solution. [file 13071_2021_5118_MOESM3_ESM.xlsx]

## Sheet: Search Summary
	ProteinPilot™ Software Report
	Template Version	1.00 light report					Search Properties
	Summary of Identification Yields						General
	Data Level	FDR Type	FDR	ID Yield			Group filename	02.RP_200721_libPoolOEmachos.group
Identification Yield at FDR Threshold	Protein	Local	0.01	0			Start date	2020-07-21 19:30:35
	Protein		0.05	0			Start time	2020-07-21 19:30:35
	Protein		0.1	0			User name	MAKINON\Proteomica
	Protein	Global	0.01	469
	Protein		0.05	469			Search Input
	Protein		0.1	469			Number of spectra in search	28167
	Distinct peptide	Local	0.01	1911			Number of input files	1
	Distinct peptide		0.05	3291
	Distinct peptide		0.1	3291			Search Method
	Distinct peptide	Global	0.01	3394			Sample Type	Identification
	Distinct peptide		0.05	3394			Cysteine Alkylation	Iodoacetamide
	Distinct peptide		0.1	3394			Digestion	Trypsin
	Spectral	Local	0.01	3525			Special Factors
	Spectral		0.05	4414			Instrument	TripleTOF 6600
	Spectral		0.1	4797			Species
	Spectral	Global	0.01	4717			Search Effort	Rapid
	Spectral		0.05	5845			ID Focus
	Spectral		0.1	6665			FDR Analysis	Yes
							Quantitation
Corresponding Confidence in ProteinPilot™ Software	Protein	Local	0.01				Background Correction	No
	Protein		0.05				Bias Correction	Yes
	Protein		0.1				Channel to use as denominator in ratios
	Protein	Global	0.01	0.108749			Modified Data Dictionary or Parameter Translation	Yes
	Protein		0.05	0.108749
	Protein		0.1	0.108749			Database Searched
	Distinct peptide	Local	0.01	0.9038			Database filename	D:\AB SCIEX\ProteinPilot Data\SearchDatabases\OE_transcriptoma_consenso_proteins_95_renamed.fasta
	Distinct peptide		0.05	0.08362			Number of Proteins in Database	102625
	Distinct peptide		0.1	0.08362			Number of proteins searched	205250
	Distinct peptide	Global	0.01	0.0006286
	Distinct peptide		0.05	0.0006286			Hardware and Software Environment
	Distinct peptide		0.1	0.0006286			RAM (MB)	129689
	Spectral	Local	0.01	0.9872			Computer name	MAKINON
	Spectral		0.05	0.9174			Number of cores in computer	16
	Spectral		0.1	0.8299			Number of threads (double cores if hyperthreading on)	32
	Spectral	Global	0.01	0.8526			Number of cores licensed to use	32
	Spectral		0.05	0.4036			Operating system	Windows 10 Enterprise 2016 LTSB (6.2.9200)
	Spectral		0.1	0.2024			ProteinPilot Software Version	5.0.2.0, 5346
							Paragon Algorithm Version	5.0.2.0, 5174

## Sheet: Advanced Metadata
	Advanced Metadata
	Parameters - Search Dimension Factors
	Number of segments the input data are broken into	8
	Number of searches per segment (2 for Thorough, 1 for Rapid)	1
	Number of apparent sub-searches in group file	8
	Do reversed search	TRUE
	Do separate searches for each plex in MS1 quantitation	FALSE
	Maximum number of hypotheses to keep per spectrum	15
	Parameters - Identification
	MS1 initial mass error tolerance type	dalton
	MS1 initial mass error tolerance value	0.05
	MS2 initial mass error tolerance type	dalton
	MS2 initial mass error tolerance value	0.1
	MS1 final mass error standard deviation type	dalton
	MS1 final mass error standard deviation value	0.0011
	MS2 final mass error standard deviation type	dalton
	MS2 final mass error standard deviation value	0.01
	Use multi-precursor search function	TRUE
	Maximum number of different precursor masses to try to match to in the Fraglet stage when doing multi-precursor search	5
	Maximum dynamic range gap of secondary precursors vs primary precursor in the Fraglet stage when doing multi-precursor search	10
	Maximum number of different precursor masses to try to match to in the Taglet stage when doing multi-precursor search	1
	Maximum dynamic range gap of secondary precursors vs primary precursor in the Taglet stage when doing multi-precursor search	3
	First charge state to consider when precursor z is not determined	2
	Probability of first charge state to consider when precursor z is not determined	1
	Second charge state to consider when precursor z is not determined	3
	Probability of second charge state to consider when precursor z is not determined	1
	Third charge state to consider when precursor z is not determined	4
	Probability of third charge state to consider when precursor z is not determined	1
	Fourth charge state to consider when precursor z is not determined
	Probability of fourth charge state to consider when precursor z is not determined
	Parameters - Protein Grouping
	Use Bayesian protein confidence calculation	TRUE
	Use peptide FDR analysis to recalibrate peptide confidences	TRUE
	In mid-Pro Group, minimum Intersection ProtScore to be in Same Group	4
	In mid-Pro Group, minimum Unused ProtScore to keep a Group	0.1
	In mid-Pro Group, keep competitor proteins with ProtScore units from winner	6
	In final Pro Group, minimum Intersection ProtScore to be in same group	1.3
	In final Pro Group, minimum Unused ProtScore to keep a group	0.0458
	In final Pro Group, keep competitor proteins with ProtScore units from winner	2
	Parameters - Quantitation
	Do isobaric quant background correction algorithm	FALSE
	Normalize the central tendency of protein ratios to be unity	TRUE
	Compute protein-level ratios from the median of peptide ratios	TRUE
	Quant threshold setting no longer used	-1
	Use measures for quantitation if signal to noise is greater than	9
	Maximum number of labels allowed on a peptide for it to be used for quantitation	35
	Include extreme ratios in the protein ratio calculation if the fraction of peptides from a protein having extreme ratios is greater than	0
	Exclude quantitation data if identification confidence does not pass a threshold value	TRUE
	Exclude quantitation data if a minimum intensity is not passed	TRUE
	Exclude quantitation data based on discordant peptide logic	TRUE
	Exclude quantitation data using sharing logic	TRUE
	Minimum protein confidence to consider a protein confident and capable of excluding spectra as shared	1.3
	Minimum peptide percent confidence from a confident protein to consider a spectrum shared	15
	Minimum peptide confidence to be used for quantitation	15
	Consider a peptide discordant if joint feature probability less than	0.3
	Parameters - Non-Functional
	Show results only for distinct peptides, suppressing redundancy	FALSE
	Do not store MS1 level data	FALSE
	Statistics - Processing Times
	Start time - Search	2020-07-21 19:30:35
	End time - Search	2020-07-21 20:12:07
	Start time - Identification algorithm stages	2020-07-21 20:06:57
	End time - Identification algorithm stages	2020-07-21 20:11:32
	Start time - Signal processing stage	2020-07-21 19:30:36
	End time - Signal processing stage	2020-07-21 20:06:57
	Start time - Waiting stage	2020-07-21 20:06:57
	End time - Waiting stage	2020-07-21 20:06:57
	Start time - Fraglet Algorithm search stage	2020-07-21 20:07:02
	End time - Fraglet Algorithm search stage	2020-07-21 20:08:43
	Start time - Mid-Pro Group Algorithm stage
	End time - Mid-Pro Group Algorithm stage
	Start time - Taglet Algorithm search stage
	End time - Taglet Algorithm search stage
	Start time - Final Pro Group Algorithm stage	2020-07-21 20:08:43
	End time - Final Pro Group Algorithm stage	2020-07-21 20:11:32
	Start time - FDR analysis stage	2020-07-21 20:11:34
	End time - FDR analysis stage	2020-07-21 20:12:07
	Clock time duration - Full search (min)	41.5199
	Clock time duration - Identification algorithm stages (min)	4.57437
	Clock time duration - Signal processing stage (min)	36.3566
	Clock time duration - Waiting stage (min)	0.00493333
	Clock time duration - Fraglet Algorithm stage (min)	1.68037
	Clock time duration - Mid-Pro Group Algorithm stage (min)
	Clock time duration - Taglet Algorithm stage (min)
	Clock time duration - Pro Group Algorithm stage (min)	2.81672
	Clock time duration - FDR Analysis (min)	0.550717
	Clock time not accounted for in measured stages	0.110517
	CPU time duration - Signal Processing stage (min)
	CPU time duration - Fraglet Algorithm stage (min)	9.7315
	CPU time duration - Mid-Pro Group Algorithm stage (min)
	CPU time duration - Taglet Algorithm stage (min)
	CPU time duration - Pro Group Algorithm stage (min)	7.11197
	Percent of clock time - Identification Algorithm stages	0.110173
	Percent of clock time - Signal Processing stage	0.875644
	Percent of clock time - Waiting stage	0.000118819
	Percent of clock time - Fraglet Algorithm stage	0.0404714
	Percent of clock time - Mid-Pro Group Algorithm stage
	Percent of clock time - Taglet Algorithm stage
	Percent of clock time - Pro Group Algorithm stage	0.0678402
	Percent of clock time - FDR Analysis	0.0132639
	Statistics - Processing Rates
	Clock time rate (sec/spect) - Full Search	0.0884436
	Clock time rate (sec/spect) - Identification Algorithm stages	0.0097441
	Clock time rate (sec/spect) - Signal processing stage	0.0774451
	Clock time rate (sec/spect) - Waiting stage	1.05088e-05
	Clock time rate (sec/spect) - Fraglet Algorithm stage	0.00357944
	Clock time rate (sec/spect) - Mid-Pro Group Algorithm stage
	Clock time rate (sec/spect) - Taglet Algorithm stage
	Clock time rate (sec/spect) - Pro Group Algorithm stage	0.00600004
	Clock time rate (sec/spect) - FDR Analysis	0.00117311
	CPU time rate (sec/spect) - Signal processing stage
	CPU time rate (sec/spect) - Fraglet Algorithm stage	0.0207296
	CPU time rate (sec/spect) - Mid-Pro Group Algorithm stage
	CPU time rate (sec/spect) - Taglet Algorithm stage
	CPU time rate (sec/spect) - Pro Group Algorithm stage	0.0151496
	Clock time rate (sec/spect/DB protein) - Full search	4.30907e-07
	Clock time rate (sec/spect/DB protein) - Identification algorithm stages	4.74743e-08
	Clock time rate (sec/spect/DB protein) - Signal processing stage	3.77321e-07
	Clock time rate (sec/spect/DB protein) - Waiting stage	5.11998e-11
	Clock time rate (sec/spect/DB protein) - Fraglet Algorithm stage	1.74394e-08
	Clock time rate (sec/spect/DB protein) - Mid-Pro Group Algorithm stage
	Clock time rate (sec/spect/DB protein) - Taglet Algorithm stage
	Clock time rate (sec/spect/DB protein) - Pro Group Algorithm stage	2.92328e-08
	Clock time rate (sec/spect/DB protein) - FDR Analysis	5.71552e-09
	CPU time rate (sec/spect/DB protein) - Signal processing stage
	CPU time rate (sec/spect/DB protein) - Fraglet Algorithm stage	1.00997e-07
	CPU time rate (sec/spect/DB protein) - Mid-Pro Group Algorithm stage
	CPU time rate (sec/spect/DB protein) - Taglet Algorithm stage
	CPU time rate (sec/spect/DB protein) - Pro Group Algorithm stage	7.38103e-08
	Statistics - Extent of Distribution
	Distribution factor - CPU vs. clock time - Fraglet Algorithm stage	5.7913
	Distribution factor - CPU vs. clock time - Mid-Pro Group Algorithm stage
	Distribution factor - CPU vs. clock time - Taglet Algorithm stage
	Distribution factor - CPU vs. clock time - Pro Group Algorithm stage	2.52491
	Ratio of distribution factor to number of search segments - Fraglet Algorithm stage	0.723912
	Ratio of distribution factor to number of search segments - Mid-Pro Group Algorithm stage
	Ratio of distribution factor to number of search segments - Taglet Algorithm stage
	Ratio of distribution factor to number of search segments - Pro Group Algorithm stage	0.315614
	Ratio of distribution factor to number of licensed cores - Fraglet Algorithm stage	0.180978
	Ratio of distribution factor to number of licensed cores - Mid-Pro Group Algorithm stage
	Ratio of distribution factor to number of licensed cores - Taglet Algorithm stage
	Ratio of distribution factor to number of licensed cores - Pro Group Algorithm stage	0.0789036
	Statistics - Search Segmentation
	Average number of spectra per segment	3520.88
	Standard deviation of number of spectra per segment	24.0323
	Maximum number of spectra per segment	3556
	Minimum number of spectra per segment	3489

## Sheet: Speed and Distribution Analysis
		Duration				Clock Rates			CPU Rates			Extent of Search Distribution
	Processing Stage	Clock Time (min)	Percent	CPU Time (min)		Sec/Spectrum	Sec/Spectrum per DB Protein		Sec/Spectrum	Sec/Spectrum per DB Protein		Fundamental Distribution Factor (CPU/Clock Time)	Ratio of Distribution Factor to # Segments	Ratio of Distribution Factor to # of Licensed Cores
	Signal Processing	36.3566	0.875644			0.0774451	3.77321e-07
	Waiting	0.00493333	0.000118819			1.05088e-05	5.11998e-11
	Fraglet Algorithm	1.68037	0.0404714	9.7315		0.00357944	1.74394e-08		0.0207296	1.00997e-07		5.7913	0.723912	0.180978
	Mid-Pro Group Algorithm
	Taglet Algorithm
	Final Pro Group Algorithm	2.81672	0.0678402	7.11197		0.00600004	2.92328e-08		0.0151496	7.38103e-08		2.52491	0.315614	0.0789036
	FDR Analysis	0.550717	0.0132639			0.00117311	5.71552e-09
	Full Search	41.5199	0.997338			0.0884436	4.30907e-07
	Time not accounted for	0.110517

## Sheet: Protein FDR Summary
	Protein-Level FDR Analysis
	Proteins Identified at Critical False Discovery Rates															Correspondence between FDR Levels and ProteinPilot Reported Confidences
		Number of Proteins Detected															Corresponding ProteinPilot Confidence
	Critical FDR	Local FDR	Global FDR	Global FDR from Fit												Critical FDR	Local FDR	Global FDR	Global FDR from Fit
	#REF!															0.01
	#REF!															0.05
	#REF!															0.1
	* It is recommended you use numbers in bold and avoid using numbers in italics.																Corresponding Unused ProtScore
																Critical FDR	Local FDR	Global FDR	Global FDR from Fit
																0.01
																0.05
																0.1

## Sheet: Distinct Peptide FDR Summary
	Distinct Peptide Level FDR Analysis
	Peptides Identified at Critical False Discovery Rates															Correspondence between FDR Levels and ProteinPilot Reported Confidences
		Number of Peptides Identified															Corresponding ProteinPilot Confidence
	Critical FDR	Local FDR	Global FDR	Global FDR from Fit												Critical FDR	Local FDR	Global FDR	Global FDR from Fit
	#REF!															0.01
	#REF!															0.05
	#REF!															0.1
	* It is recommended you use numbers in bold and avoid using numbers in italics.															* It is recommended you use numbers in bold and avoid using numbers in italics.

## Sheet: Spectrum FDR Summary
	Spectrum-Level FDR Analysis
	Spectra Identified at Critical False Discovery Rates															Correspondence between FDR Levels and ProteinPilot Reported Confidences
		Number of Spectra Identified															Corresponding ProteinPilot Confidence
	Critical FDR	Local FDR	Global FDR	Global FDR from Fit												Critical FDR	Local FDR	Global FDR	Global FDR from Fit
	#REF!															0.01
	#REF!															0.05
	#REF!															0.1
	* It is recommended you use numbers in bold and avoid using numbers in italics.															* It is recommended you use numbers in bold and avoid using numbers in italics.

## Sheet: Protein Summary
N	Unused	Total	%Cov	%Cov(50)	%Cov(95)	Accession	Name	Species	Peptides(95%)			Gene Ontology	Gene Names	Pathway	Interactions	Protein Families	Subcellular Location	Function	Disease	Tissue Specificity	Keywords	Modifications	Natural Variants	Glycosylations	Propeptide	Signal Peptide	Initiator Methionine	Sequence Conflicts	Sequence Uncertainties	Alternative Sequence	Non-Standard Residues	Lipidations	Disulfide Bonds	Cross Links	Protein Existence	InterPro	Polymorphism	PTM	RNA Editing	Active Site	Binding Site	Entry	Entry Name	Entry Status	Sequence	Protein Names	Organism	Sequence Length	Features
1	169.79	169.79	42.66	41.32	37.26	OE_22350|-2|119|9724	OE_22350|-2|119|9724		88
2	120.02	120.01	67.02	62	58.23	OE_34403|-1|178|4716	OE_34403|-1|178|4716		64
3	63.26	63.26	75.19	72.73	72.73	OE_2562|-1|382|1965	OE_2562|-1|382|1965		32
3	0	63.26	75.19	72.73	72.73	OE_2561|-1|382|1965	OE_2561|-1|382|1965		32
4	61.86	61.86	88.71	88.71	85.12	OE_83275|-1|1201|2289	OE_83275|-1|1201|2289		34
5	60.47	60.72	21.86	19.36	13.25	OE_12422|-3|15|9389	OE_12422|-3|15|9389		25
6	52.06	52.06	89.82	87.43	83.53	OE_76218|-1|115|1116	OE_76218|-1|115|1116		30
7	51.4	51.51	77.83	73.44	71.36	OE_1795|-3|153|1451	OE_1795|-3|153|1451		25
7	0	50.29	61.84	58.27	58.08	OE_57355|-2|134|1729	OE_57355|-2|134|1729		25
7	0	50.29	70.91	66.81	66.59	OE_14232|-3|153|1544	OE_14232|-3|153|1544		25
8	49.44	49.44	33.05	31.09	27.3	OE_8712|-2|2|4276	OE_8712|-2|2|4276		27
8	0	49.44	34.16	32.12	28.21	OE_37827|+3|3|4139	OE_37827|+3|3|4139		27
8	0	49.44	34.16	32.12	28.21	OE_25275|+3|3|4139	OE_25275|+3|3|4139		27
9	47.77	47.77	80.44	78.89	65.56	OE_89044|-1|133|1482	OE_89044|-1|133|1482		24
10	39.65	39.65	83.87	83.87	83.87	OE_24407|+1|31|588	OE_24407|+1|31|588		20
11	38.39	38.47	73.94	69.68	66.76	OE_76392|-3|132|1259	OE_76392|-3|132|1259		21
12	38.05	38.08	73.27	71.29	66.58	OE_39360|-3|183|1394	OE_39360|-3|183|1394		20
12	0	36.02	65.24	63.33	58.81	OE_19286|-3|183|1442	OE_19286|-3|183|1442		19
13	36.72	36.75	61.24	54.78	47.47	OE_5610|-2|68|1135	OE_5610|-2|68|1135		16
14	33.14	33.14	19.49	16.87	12.53	OE_26396|-3|258|6890	OE_26396|-3|258|6890		16
15	31.43	31.43	67.32	57.87	43.7	OE_36098|+3|2370|3893	OE_36098|+3|2370|3893		15
15	0	31.43	67.32	57.87	43.7	OE_17987|+3|2370|3893	OE_17987|+3|2370|3893		15
16	29.21	29.21	45.08	41.14	39.89	OE_13011|-2|143|1819	OE_13011|-2|143|1819		18
17	28.86	28.87	72.87	72.47	72.47	OE_7732|+3|234|974	OE_7732|+3|234|974		16
18	28.19	28.19	68.64	68.64	63.56	OE_29150|-2|104|457	OE_29150|-2|104|457		15
19	27.47	27.56	59.82	56.75	56.13	OE_13392|+1|154|1131	OE_13392|+1|154|1131		15
20	27.02	27.13	16.35	13.35	10.47	OE_11275|+1|73|5172	OE_11275|+1|73|5172		13
21	26.82	26.99	63.59	51.26	48.18	OE_34676|+3|39|1109	OE_34676|+3|39|1109		14
21	0	26.99	63.59	51.26	48.18	OE_13767|+3|39|1109	OE_13767|+3|39|1109		14
22	25.58	25.58	65.59	62.9	37.9	OE_27394|-1|70|1185	OE_27394|-1|70|1185		11
23	24.52	24.54	29.98	29.98	25.63	OE_860|-1|1|1311	OE_860|-1|1|1311		12
24	22.34	22.34	51.5	51.5	50	OE_22582|-1|25|822	OE_22582|-1|25|822		13
25	21.92	21.92	59.81	59.81	59.81	OE_14677|+1|22|342	OE_14677|+1|22|342		11
26	21.91	21.91	57.69	53.85	53.85	OE_13322|+2|155|544	OE_13322|+2|155|544		11
27	21.64	21.68	60.55	56.88	53.67	OE_39965|-3|93|746	OE_39965|-3|93|746		13
28	20	20	57.89	57.89	57.89	OE_3719|-3|72|470	OE_3719|-3|72|470		12
29	20	20	56.48	56.48	56.48	OE_10269|-1|223|1263	OE_10269|-1|223|1263		11
30	19.49	19.52	50.88	48.77	45.61	OE_12497|-1|1|855	OE_12497|-1|1|855		9
31	19.44	19.48	73.15	73.15	67.59	OE_14159|-2|68|391	OE_14159|-2|68|391		17
31	0	19.48	64.23	64.23	59.35	OE_101773|+2|191|559	OE_101773|+2|191|559		17
32	19.25	19.36	57.45	49.86	42.28	OE_1232|+1|178|1284	OE_1232|+1|178|1284		9
33	18.59	18.62	70.73	70.73	70.73	OE_83922|-2|62|430	OE_83922|-2|62|430		11
34	18.26	18.32	97.67	97.67	97.67	OE_91505|+1|1|258	OE_91505|+1|1|258		9
35	17.9	17.98	47.62	45.42	41.03	OE_3416|-2|194|1012	OE_3416|-2|194|1012		8
36	17.83	17.88	64.29	59.52	53.97	OE_12610|-1|2620|2997	OE_12610|-1|2620|2997		11
37	17.77	17.77	65.22	65.22	65.22	OE_8694|-2|209|622	OE_8694|-2|209|622		9
38	17.34	17.57	16.95	15.13	7.847	OE_13727|-1|232|5010	OE_13727|-1|232|5010		9
39	16.6	16.62	40.24	40.24	40.24	OE_69838|-2|362|853	OE_69838|-2|362|853		9
39	0	16.62	40.24	40.24	40.24	OE_69837|-1|352|843	OE_69837|-1|352|843		9
39	0	16.62	40.24	40.24	40.24	OE_69836|-1|355|846	OE_69836|-1|355|846		9
39	0	16.62	40.24	40.24	40.24	OE_67960|-1|358|849	OE_67960|-1|358|849		9
39	0	16.62	40.24	40.24	40.24	OE_67959|-1|352|843	OE_67959|-1|352|843		9
39	0	14.57	68.18	68.18	68.18	OE_38874|+1|223|486	OE_38874|+1|223|486		8
40	16.52	18.72	15.45	15.45	13.32	OE_69032|+3|48|3290	OE_69032|+3|48|3290		9
41	16.42	16.42	69.64	69.64	63.39	OE_40684|-3|177|512	OE_40684|-3|177|512		8
42	16	16	69.35	69.35	69.35	OE_13254|-2|80|451	OE_13254|-2|80|451		9
43	15.77	15.81	39.54	39.54	39.54	OE_13060|-3|96|1142	OE_13060|-3|96|1142		8
44	15.7	15.72	63.64	63.64	63.64	OE_14036|-2|44|439	OE_14036|-2|44|439		8
45	15.61	15.64	44.24	42.12	42.12	OE_69663|+2|767|1756	OE_69663|+2|767|1756		8
45	0	15.64	44.24	42.12	42.12	OE_67945|+2|1127|2116	OE_67945|+2|1127|2116		8
45	0	15.64	44.24	42.12	42.12	OE_67922|+1|943|1932	OE_67922|+1|943|1932		8
45	0	13.58	56.4	53.08	53.08	OE_68109|-3|1377|2009	OE_68109|-3|1377|2009		7
45	0	13.58	56.4	53.08	53.08	OE_16356|+1|286|918	OE_16356|+1|286|918		7
46	15.3	15.48	58.75	58.75	53.75	OE_93510|-3|57|536	OE_93510|-3|57|536		11
47	15.08	15.17	66.46	66.46	62.11	OE_89149|-1|46|528	OE_89149|-1|46|528		7
48	14.95	15.01	51.33	51.33	51.33	OE_13263|+1|31|369	OE_13263|+1|31|369		9
49	14.67	14.8	47.03	47.03	47.03	OE_7249|-2|182|838	OE_7249|-2|182|838		8
50	14.37	14.41	57.01	56.07	52.8	OE_85873|+2|152|793	OE_85873|+2|152|793		8
51	14.34	14.43	51.15	48.39	48.39	OE_22689|+1|115|765	OE_22689|+1|115|765		8
52	14.31	14.45	31.32	31.32	21.5	OE_26252|-3|297|1733	OE_26252|-3|297|1733		7
53	14.18	14.19	76.27	75.42	75.42	OE_84042|-2|50|403	OE_84042|-2|50|403		7
54	14.14	14.22	67.48	67.48	67.48	OE_27748|+3|90|458	OE_27748|+3|90|458		9
55	14.09	26.38	79.9	74.64	74.64	OE_89045|-2|38|664	OE_89045|-2|38|664		13
56	14.03	14.19	31.47	29.53	27.59	OE_13700|+1|187|1578	OE_13700|+1|187|1578		8
57	14.01	14.12	70.3	70.3	70.3	OE_36960|-2|434|736	OE_36960|-2|434|736		8
58	14	14	71.17	71.17	71.17	OE_102332|+2|2|334	OE_102332|+2|2|334		7
58	0	14	71.17	71.17	71.17	OE_102291|+2|2|334	OE_102291|+2|2|334		7
59	13.78	13.85	19.17	19.17	19.17	OE_44409|-2|32|751	OE_44409|-2|32|751		7
59	0	13.85	32.17	32.17	32.17	OE_44408|-1|2104|2532	OE_44408|-1|2104|2532		7
59	0	13.85	29.49	29.49	29.49	OE_35014|-1|2104|2571	OE_35014|-1|2104|2571		7
59	0	13.85	29.49	29.49	29.49	OE_15116|-1|2104|2571	OE_15116|-1|2104|2571		7
60	13.43	13.45	26.32	16.19	16.19	OE_24833|+2|11|751	OE_24833|+2|11|751		7
61	12.84	12.92	35.11	35.11	35.11	OE_874|-3|180|854	OE_874|-3|180|854		6
61	0	10.82	51.18	51.18	51.18	OE_85477|+1|31|411	OE_85477|+1|31|411		5
62	12.7	12.75	65.77	35.14	35.14	OE_3066|-3|51|383	OE_3066|-3|51|383		6
63	12.55	12.58	44.27	30.03	23.53	OE_13649|-3|18|986	OE_13649|-3|18|986		8
64	12.33	12.37	82.08	80.19	67.92	OE_1866|+3|111|428	OE_1866|+3|111|428		7
65	12.28	12.31	64.12	51.91	51.91	OE_12619|-3|120|512	OE_12619|-3|120|512		7
66	12.23	12.3	50	41.12	28.11	OE_1661|-3|42|1055	OE_1661|-3|42|1055		6
67	12.1	12.11	33.33	25.97	25.97	OE_93675|+3|129|821	OE_93675|+3|129|821		7
67	0	12.11	27.8	21.66	21.66	OE_58460|-1|1|831	OE_58460|-1|1|831		7
68	11.7	19.23	36.91	36.91	36.91	OE_28234|+1|172|1122	OE_28234|+1|172|1122		10
69	11.66	11.71	58.54	58.54	50.73	OE_14603|-3|33|647	OE_14603|-3|33|647		6
70	11.64	11.66	41.1	41.1	41.1	OE_89257|-1|133|621	OE_89257|-1|133|621		7
71	11.37	13.69	18.88	16.78	10.91	OE_863|+2|677|2821	OE_863|+2|677|2821		7
72	11.33	11.43	77.86	77.86	61.43	OE_89568|-1|76|495	OE_89568|-1|76|495		6
73	11.31	11.34	62.28	62.28	62.28	OE_85769|-3|366|707	OE_85769|-3|366|707		6
73	0	11.34	62.28	62.28	62.28	OE_85768|-3|366|707	OE_85768|-3|366|707		6
73	0	11.34	62.28	62.28	62.28	OE_85767|-2|368|709	OE_85767|-2|368|709		6
73	0	11.34	62.28	62.28	62.28	OE_85766|-3|366|707	OE_85766|-3|366|707		6
73	0	11.34	62.28	62.28	62.28	OE_81167|-3|366|707	OE_81167|-3|366|707		6
73	0	11.34	62.28	62.28	62.28	OE_81166|-3|366|707	OE_81166|-3|366|707		6
74	11.21	11.25	63.95	63.95	63.95	OE_56547|+3|156|413	OE_56547|+3|156|413		8
74	0	11.25	72.37	72.37	72.37	OE_56545|+1|1|228	OE_56545|+1|1|228		8
74	0	11.25	63.95	63.95	63.95	OE_56544|+2|92|349	OE_56544|+2|92|349		8
75	11.19	11.24	39.06	34.38	30.86	OE_43831|-3|396|1163	OE_43831|-3|396|1163		5
75	0	11.24	39.06	34.38	30.86	OE_35904|-1|439|1206	OE_35904|-1|439|1206		5
75	0	11.24	39.06	34.38	30.86	OE_17580|-1|439|1206	OE_17580|-1|439|1206		5
76	11.04	11.15	50.44	42.48	42.48	OE_3277|+3|126|464	OE_3277|+3|126|464		6
77	10.88	10.91	40.16	40.16	38.52	OE_6285|-2|68|433	OE_6285|-2|68|433		5
78	10.78	10.81	34.51	30.28	30.28	OE_39800|+2|131|556	OE_39800|+2|131|556		5
78	0	10.81	44.55	39.09	39.09	OE_14030|+2|89|418	OE_14030|+2|89|418		5
79	10.73	10.8	35.11	35.11	35.11	OE_57508|+1|55|900	OE_57508|+1|55|900		6
79	0	9.26	35.09	35.09	31.88	OE_49150|-2|146|1453	OE_49150|-2|146|1453		5
80	10.67	10.7	45.92	45.92	42.86	OE_14060|+2|62|649	OE_14060|+2|62|649		5
81	10.66	10.73	41.94	41.94	41.94	OE_85711|+2|593|964	OE_85711|+2|593|964		6
81	0	10.73	41.94	41.94	41.94	OE_85710|+2|593|964	OE_85710|+2|593|964		6
82	10.48	10.54	44.62	44.62	44.62	OE_84396|+1|1|195	OE_84396|+1|1|195		6
83	10.4	10.55	64.88	64.88	58.93	OE_4005|-3|279|782	OE_4005|-3|279|782		6
84	10.34	25.56	74.11	74.11	74.11	OE_86792|+2|56|646	OE_86792|+2|56|646		15
85	10.29	10.32	45.29	31.47	26.76	OE_33106|-2|80|1099	OE_33106|-2|80|1099		5
85	0	10.32	45.29	31.47	26.76	OE_24559|+3|120|1139	OE_24559|+3|120|1139		5
85	0	10.32	45.29	31.47	26.76	OE_2152|-2|80|1099	OE_2152|-2|80|1099		5
86	10.18	10.26	52.48	52.48	52.48	OE_83481|-1|187|489	OE_83481|-1|187|489		8
87	10.14	10.16	60	54.55	54.55	OE_31085|-1|22|351	OE_31085|-1|22|351		5
87	0	10.16	60	54.55	54.55	OE_18467|-2|56|385	OE_18467|-2|56|385		5
88	10	10	73	73	73	OE_68431|-1|79|378	OE_68431|-1|79|378		9
89	10	10	31.25	31.25	31.25	OE_68140|-1|202|729	OE_68140|-1|202|729		5
90	9.91	10.12	34.43	32.04	27.54	OE_7962|-3|120|1121	OE_7962|-3|120|1121		5
91	9.74	9.82	62.88	62.88	62.88	OE_36631|+2|50|445	OE_36631|+2|50|445		6
91	0	9.82	62.88	62.88	62.88	OE_19305|+2|50|445	OE_19305|+2|50|445		6
92	9.37	9.48	27.69	25.81	22.58	OE_22604|-3|51|1166	OE_22604|-3|51|1166		5
93	9.25	9.38	34.07	26.99	23.89	OE_83434|+1|82|759	OE_83434|+1|82|759		4
93	0	9.38	34.07	26.99	23.89	OE_2778|+1|16|693	OE_2778|+1|16|693		4
94	9.23	9.27	30.43	30.43	30.43	OE_68665|+1|1|276	OE_68665|+1|1|276		5
94	0	9.27	35.44	35.44	35.44	OE_102372|+1|1|237	OE_102372|+1|1|237		5
95	9.15	9.26	71.54	70.73	65.04	OE_89307|-1|1|369	OE_89307|-1|1|369		5
96	9.12	9.17	66.29	64.04	64.04	OE_95342|-3|222|488	OE_95342|-3|222|488		6
96	0	9.17	66.29	64.04	64.04	OE_71813|-2|167|433	OE_71813|-2|167|433		6
96	0	7.1	44.09	32.28	32.28	OE_95343|-3|222|602	OE_95343|-3|222|602		5
96	0	7.1	44.09	32.28	32.28	OE_71814|-2|167|547	OE_71814|-2|167|547		5
96	0	7.1	44.09	32.28	32.28	OE_25084|-2|167|547	OE_25084|-2|167|547		5
97	9.07	9.25	38.96	36.69	33.44	OE_24668|+1|43|966	OE_24668|+1|43|966		5
98	9.07	9.12	22.29	17.71	17.71	OE_21456|+3|18|542	OE_21456|+3|18|542		6
99	9.05	9.11	44.77	40.59	40.59	OE_991|+2|548|1264	OE_991|+2|548|1264		5
99	0	9.11	34.74	31.49	31.49	OE_19033|+3|45|968	OE_19033|+3|45|968		5
99	0	7.03	25.96	22.76	22.76	OE_81535|-2|209|1144	OE_81535|-2|209|1144		4
100	9.01	9.15	9.31	8.324	8.324	OE_13711|-1|70|2808	OE_13711|-1|70|2808		5
100	0	9.02	22.82	22.82	22.82	OE_94492|-3|141|1139	OE_94492|-3|141|1139		5
100	0	7	21.17	21.17	21.17	OE_41573|-1|955|1875	OE_41573|-1|955|1875		4
101	8.9	9.12	26.3	17.58	12.11	OE_7306|-2|98|2401	OE_7306|-2|98|2401		5
101	0	9.12	25.25	16.88	11.63	OE_12470|-2|98|2497	OE_12470|-2|98|2497		5
102	8.77	8.86	48.57	48.57	48.57	OE_9816|+3|108|317	OE_9816|+3|108|317		6
103	8.74	8.78	49.59	49.59	39.84	OE_27085|-1|64|432	OE_27085|-1|64|432		4
104	8.66	8.7	69.77	69.77	69.77	OE_59795|-2|125|382	OE_59795|-2|125|382		4
104	0	8.7	69.77	69.77	69.77	OE_34616|-2|125|382	OE_34616|-2|125|382		4
104	0	8.7	69.77	69.77	69.77	OE_13214|-2|125|382	OE_13214|-2|125|382		4
105	8.64	8.7	12.06	10.66	6.028	OE_22883|-2|110|2050	OE_22883|-2|110|2050		4
105	0	8.7	12.77	11.29	6.383	OE_15690|-2|122|1954	OE_15690|-2|122|1954		4
106	8.4	8.54	39.22	39.22	39.22	OE_80359|-2|8|313	OE_80359|-2|8|313		5
107	8.36	8.39	40.68	40.68	34.75	OE_14002|-1|178|531	OE_14002|-1|178|531		4
108	8.25	8.37	34.12	28.19	14.24	OE_12801|-2|359|1369	OE_12801|-2|359|1369		3
109	8.25	8.33	57.14	57.14	49.45	OE_82813|-1|79|351	OE_82813|-1|79|351		4
110	8.15	8.17	34.62	34.62	34.62	OE_91329|-2|17|328	OE_91329|-2|17|328		4
111	8.06	8.06	31.08	26.58	26.58	OE_3731|-3|60|725	OE_3731|-3|60|725		4
112	8.03	17.58	73.04	65.69	65.69	OE_47473|-2|2|613	OE_47473|-2|2|613		9
113	8.01	8.11	48.35	48.35	37.36	OE_69514|-3|9|281	OE_69514|-3|9|281		4
114	8	18.62	73.17	73.17	73.17	OE_72502|+2|5|373	OE_72502|+2|5|373		11
115	8	10	59.84	59.84	59.84	OE_32108|-3|93|458	OE_32108|-3|93|458		6
116	8	8	40.71	40.71	40.71	OE_15438|+1|109|528	OE_15438|+1|109|528		4
117	8	8	57.5	57.5	57.5	OE_14191|+2|122|481	OE_14191|+2|122|481		9
118	7.85	7.96	11.08	11.08	11.08	OE_75979|-3|51|2297	OE_75979|-3|51|2297		4
118	0	5.82	23.2	23.2	23.2	OE_86333|-3|123|872	OE_86333|-3|123|872		3
118	0	5.82	22.05	22.05	22.05	OE_81345|-3|123|911	OE_81345|-3|123|911		3
118	0	5.82	12.39	12.39	12.39	OE_14217|-3|51|1454	OE_14217|-3|51|1454		3
119	7.85	7.96	62.38	62.38	62.38	OE_68419|+3|33|335	OE_68419|+3|33|335		4
119	0	7.96	62.38	62.38	62.38	OE_43610|+1|85|387	OE_43610|+1|85|387		4
119	0	7.96	62.38	62.38	62.38	OE_31727|-1|121|423	OE_31727|-1|121|423		4
119	0	7.96	62.38	62.38	62.38	OE_22708|-3|117|419	OE_22708|-3|117|419		4
120	7.83	8.14	28.65	28.65	28.65	OE_2814|+1|193|726	OE_2814|+1|193|726		5
121	7.7	7.8	42.86	42.86	42.86	OE_27491|+1|139|474	OE_27491|+1|139|474		4
122	7.57	7.87	38.15	28.92	24.1	OE_8550|+3|45|791	OE_8550|+3|45|791		4
123	7.54	10.05	10.29	8.497	6.351	OE_83261|-3|120|3473	OE_83261|-3|120|3473		6
123	0	6.75	14.26	11.23	7.587	OE_44615|-2|260|2236	OE_44615|-2|260|2236		4
123	0	6.75	14.26	11.23	7.587	OE_20125|-3|120|2096	OE_20125|-3|120|2096		4
124	7.53	7.77	20.87	18.2	12.38	OE_2757|-2|167|1402	OE_2757|-2|167|1402		4
124	0	7.77	18.9	16.48	11.21	OE_2756|-2|167|1531	OE_2756|-2|167|1531		4
125	7.4	7.55	42.61	31.3	26.96	OE_102169|-1|1|345	OE_102169|-1|1|345		4
125	0	5.45	49.28	49.28	42.03	OE_91522|+2|2|208	OE_91522|+2|2|208		3
126	7.35	7.68	45.74	35.43	26.91	OE_39161|-3|117|785	OE_39161|-3|117|785		4
126	0	7.68	45.74	35.43	26.91	OE_22535|+2|14|682	OE_22535|+2|14|682		4
127	7.25	7.56	33.94	29.41	25.34	OE_24442|-3|42|704	OE_24442|-3|42|704		5
127	0	7.26	34.5	30.13	30.13	OE_87267|-1|10|696	OE_87267|-1|10|696		5
128	7.17	7.39	33.64	23.64	23.64	OE_14401|-1|109|768	OE_14401|-1|109|768		4
129	7.16	7.34	31.65	25.46	14.91	OE_35973|+1|340|1647	OE_35973|+1|340|1647		3
129	0	7.11	32.1	26.79	17.24	OE_85881|-3|477|1607	OE_85881|-3|477|1607		3
129	0	7.11	30.48	25.44	16.37	OE_75850|+1|340|1530	OE_75850|+1|340|1530		3
130	7.05	7.18	25.07	25.07	20.3	OE_93394|+3|378|1382	OE_93394|+3|378|1382		4
130	0	7.18	29.58	29.58	23.94	OE_93393|+2|296|1147	OE_93393|+2|296|1147		4
130	0	7.18	25.07	25.07	20.3	OE_80861|+3|180|1184	OE_80861|+3|180|1184		4
130	0	7.18	25.07	25.07	20.3	OE_70107|+2|305|1309	OE_70107|+2|305|1309		4
130	0	7.18	25.07	25.07	20.3	OE_24852|-3|180|1184	OE_24852|-3|180|1184		4
130	0	7.18	25.07	25.07	20.3	OE_24851|-3|180|1184	OE_24851|-3|180|1184		4
130	0	7.18	25.07	25.07	20.3	OE_23086|+1|367|1371	OE_23086|+1|367|1371		4
131	6.89	6.97	51.95	51.95	51.95	OE_25923|-3|378|839	OE_25923|-3|378|839		5
132	6.83	6.98	49.11	46.43	20.54	OE_5618|-3|87|422	OE_5618|-3|87|422		3
133	6.82	9.41	41.96	41.96	36.61	OE_88312|-2|140|475	OE_88312|-2|140|475		5
134	6.68	7.01	28.01	28.01	21.63	OE_22659|-2|2|847	OE_22659|-2|2|847		4
135	6.6	6.81	48.76	29.35	17.41	OE_95644|+1|196|798	OE_95644|+1|196|798		3
136	6.59	6.63	30.63	26.13	18.02	OE_13837|+3|63|728	OE_13837|+3|63|728		3
137	6.56	10.7	71.15	51.92	51.92	OE_102188|-1|19|330	OE_102188|-1|19|330		6
137	0	10.7	54.03	43.55	43.55	OE_102172|-1|19|390	OE_102172|-1|19|390		6
137	0	9.96	52.44	52.44	52.44	OE_84403|+2|143|388	OE_84403|+2|143|388		5
138	6.45	6.48	24.91	24.91	22.68	OE_87105|+1|1|807	OE_87105|+1|1|807		3
139	6.4	6.5	53.23	53.23	38.71	OE_79739|+1|1|186	OE_79739|+1|1|186		5
139	0	5.92	49.25	49.25	35.82	OE_80351|+3|3|203	OE_80351|+3|3|203		5
139	0	5.83	37.93	37.93	27.59	OE_80348|+3|3|263	OE_80348|+3|3|263		5
139	0	5.83	32.04	32.04	23.3	OE_75675|+3|360|668	OE_75675|+3|360|668		5
139	0	5.83	44.09	44.09	37.01	OE_75674|+3|3|383	OE_75674|+3|3|383		5
139	0	5.83	23.57	23.57	17.14	OE_75673|+3|360|779	OE_75673|+3|360|779		5
139	0	5.83	25.11	25.11	21.08	OE_75672|+3|3|671	OE_75672|+3|3|671		5
139	0	5.83	44.09	44.09	37.01	OE_75671|+3|3|383	OE_75671|+3|3|383		5
139	0	5.83	44.09	44.09	37.01	OE_75670|+3|3|383	OE_75670|+3|3|383		5
139	0	5.83	49.12	49.12	41.23	OE_68998|+3|3|344	OE_68998|+3|3|344		5
139	0	5.83	35.48	35.48	25.81	OE_55626|-1|82|360	OE_55626|-1|82|360		5
139	0	4.18	23.76	23.76	23.76	OE_93495|+2|2|304	OE_93495|+2|2|304		5
139	0	4.18	11.21	11.21	11.21	OE_102505|+3|147|788	OE_102505|+3|147|788		5
139	0	4.14	21.9	21.9	17.52	OE_102117|-1|31|441	OE_102117|-1|31|441		5
140	6.36	6.48	17.41	14.56	10.13	OE_28330|-3|300|1247	OE_28330|-3|300|1247		3
140	0.03	6.04	16.55	16.55	11.51	OE_37349|+3|663|1496	OE_37349|+3|663|1496		3
140	0.03	6.04	16.55	16.55	11.51	OE_23045|+3|663|1496	OE_23045|+3|663|1496		3
141	6.28	6.39	16.54	14.57	10.04	OE_1079|+2|35|1558	OE_1079|+2|35|1558		3
141	0	6.37	28.35	28.35	19.54	OE_25234|+1|109|891	OE_25234|+1|109|891		3
141	0	5.61	26.64	22.27	22.27	OE_93746|-2|83|769	OE_93746|-2|83|769		3
141	0	5.59	34.23	34.23	34.23	OE_93747|-1|109|555	OE_93747|-1|109|555		3
141	0	5.59	30.36	30.36	30.36	OE_37005|-3|69|572	OE_37005|-3|69|572		3
141	0	5.59	30.36	30.36	30.36	OE_20337|-3|69|572	OE_20337|-3|69|572		3
142	6.2	6.32	18.06	8.231	6.143	OE_4277|-2|119|2560	OE_4277|-2|119|2560		4
142	0	5.95	16.09	6.188	6.188	OE_42171|-2|119|2542	OE_42171|-2|119|2542		4
143	6.16	6.37	57.89	57.89	46.32	OE_75629|-1|127|411	OE_75629|-1|127|411		4
144	6.11	6.13	39.84	39.84	39.84	OE_5000|-1|115|483	OE_5000|-1|115|483		3
145	6.03	6.04	29.31	24.71	24.71	OE_93941|+1|799|1320	OE_93941|+1|799|1320		3
146	6	6	31.51	31.51	31.51	OE_8417|+2|56|493	OE_8417|+2|56|493		4
147	6	6	60.47	60.47	60.47	OE_5303|-2|71|328	OE_5303|-2|71|328		3
148	6	6	11.08	11.08	11.08	OE_33021|-1|58|1221	OE_33021|-1|58|1221		3
148	0	6	11.08	11.08	11.08	OE_1567|-1|58|1221	OE_1567|-1|58|1221		3
148	0	4.01	13.9	7.487	7.487	OE_36003|-2|182|1303	OE_36003|-2|182|1303		2
148	0	4.01	13.9	7.487	7.487	OE_17766|-2|182|1303	OE_17766|-2|182|1303		2
148	0	4	9.121	9.121	9.121	OE_93801|-2|338|1258	OE_93801|-2|338|1258		2
148	0	4	9.241	9.241	9.241	OE_44979|-3|12|920	OE_44979|-3|12|920		2
149	5.98	6.03	43.31	37.01	37.01	OE_71184|-1|124|504	OE_71184|-1|124|504		3
150	5.89	24.25	62.7	56.75	53.57	OE_81162|-3|357|1112	OE_81162|-3|357|1112		13
151	5.89	5.96	32.5	32.5	32.5	OE_70203|+3|102|581	OE_70203|+3|102|581		4
151	0	2	20.37	20.37	20.37	OE_68052|+2|17|502	OE_68052|+2|17|502		2
152	5.85	5.92	69.77	69.77	69.77	OE_16754|-1|157|414	OE_16754|-1|157|414		4
153	5.78	5.97	21.96	11.52	9.348	OE_4893|+2|77|1456	OE_4893|+2|77|1456		3
154	5.68	5.8	27.71	24.68	17.75	OE_75932|-3|87|779	OE_75932|-3|87|779		3
155	5.57	5.62	31.51	31.51	31.51	OE_75424|+1|403|840	OE_75424|+1|403|840		3
156	5.51	14.9	11.89	10.37	10.37	OE_24759|-2|41|2008	OE_24759|-2|41|2008		8
156	0	14.89	28.33	28.33	28.33	OE_69668|+3|201|920	OE_69668|+3|201|920		8
156	0	5.79	18.23	18.23	18.23	OE_69670|+2|179|754	OE_69670|+2|179|754		4
157	5.51	5.59	48.63	34.25	34.25	OE_84344|-3|171|608	OE_84344|-3|171|608		3
157	0	5.59	48.63	34.25	34.25	OE_84340|-3|171|608	OE_84340|-3|171|608		3
157	0	5.59	48.63	34.25	34.25	OE_84335|-3|171|608	OE_84335|-3|171|608		3
157	0	5.59	48.63	34.25	34.25	OE_84334|-3|171|608	OE_84334|-3|171|608		3
157	0	2.7	22.63	22.63	22.63	OE_84331|-3|171|581	OE_84331|-3|171|581		2
158	5.48	9.02	38.43	27.4	27.4	OE_1700|+3|84|926	OE_1700|+3|84|926		5
159	5.46	5.51	70.27	70.27	70.27	OE_85478|+1|1|222	OE_85478|+1|1|222		3
159	0	5.51	37.68	37.68	37.68	OE_38868|+3|1203|1616	OE_38868|+3|1203|1616		3
160	5.39	5.5	16.67	16.35	11.64	OE_55141|-1|139|1092	OE_55141|-1|139|1092		3
160	0	5.04	20.79	20.79	20.79	OE_55152|-3|90|623	OE_55152|-3|90|623		3
160	0	5.04	12.17	12.17	12.17	OE_55149|-1|145|1056	OE_55149|-1|145|1056		3
160	0	4.22	16.32	16.32	16.32	OE_85594|-3|354|923	OE_85594|-3|354|923		2
160	0	4.22	14.35	14.35	14.35	OE_7143|-1|145|792	OE_7143|-1|145|792		2
161	5.38	5.54	33.09	32.35	26.47	OE_29609|-2|485|892	OE_29609|-2|485|892		4
162	5.36	9.66	49.33	49.33	49.33	OE_70838|+2|122|571	OE_70838|+2|122|571		5
163	5.35	5.47	27.27	27.27	22.42	OE_70698|+2|398|892	OE_70698|+2|398|892		3
164	5.32	9.59	42.11	42.11	42.11	OE_34954|-3|165|677	OE_34954|-3|165|677		5
165	5.27	5.41	23.78	23.78	21.08	OE_78227|-2|35|589	OE_78227|-2|35|589		5
165	0	5.41	29.33	29.33	26	OE_73619|-2|11|460	OE_73619|-2|11|460		5
165	0	3.2	22.56	22.56	18.8	OE_73618|-2|11|409	OE_73618|-2|11|409		3
166	5.23	5.3	27.4	24.66	24.66	OE_25981|-2|122|559	OE_25981|-2|122|559		3
166	0	5.26	30.51	30.51	30.51	OE_39037|-1|346|699	OE_39037|-1|346|699		3
166	0	4.03	42.03	36.23	36.23	OE_85489|+1|460|666	OE_85489|+1|460|666		2
166	0	4.03	42.03	36.23	36.23	OE_85488|+2|467|673	OE_85488|+2|467|673		2
166	0	4.03	40.85	35.21	35.21	OE_85487|+3|357|569	OE_85487|+3|357|569		2
166	0	4.03	42.03	36.23	36.23	OE_85485|+1|355|561	OE_85485|+1|355|561		2
166	0	4.03	60.42	52.08	52.08	OE_75293|-1|1|144	OE_75293|-1|1|144		2
166	0	3.18	38.24	32.35	32.35	OE_93618|+1|1|204	OE_93618|+1|1|204		2
167	5.15	5.27	17.54	15.31	5.742	OE_35551|-3|558|2438	OE_35551|-3|558|2438		2
167	0	5.27	14.23	12.42	4.657	OE_25465|+2|161|2479	OE_25465|+2|161|2479		2
167	0	5.27	17.54	15.31	5.742	OE_16735|-3|558|2438	OE_16735|-3|558|2438		2
167	0	5.23	15.26	15.26	5.723	OE_22829|-3|84|1970	OE_22829|-3|84|1970		2
168	5.12	5.22	30.22	30.22	22.53	OE_87929|-1|67|612	OE_87929|-1|67|612		3
169	5.1	5.18	63.78	55.12	44.88	OE_5217|-2|161|541	OE_5217|-2|161|541		3
170	5.09	5.19	37.98	37.98	28.68	OE_10986|-3|120|506	OE_10986|-3|120|506		4
171	5.08	5.16	70.86	50.33	50.33	OE_1638|-2|338|790	OE_1638|-2|338|790		5
172	5.06	5.13	53.92	38.24	38.24	OE_76203|+3|123|428	OE_76203|+3|123|428		3
173	5.03	6.78	42.77	42.77	32.95	OE_34260|+1|10|528	OE_34260|+1|10|528		4
173	0	6.78	42.77	42.77	32.95	OE_10563|+1|10|528	OE_10563|+1|10|528		4
174	5.01	5.11	50.44	31.86	31.86	OE_43300|+3|105|443	OE_43300|+3|105|443		3
175	4.97	5.04	25.84	25.84	25.84	OE_87595|-3|798|1331	OE_87595|-3|798|1331		3
175	0	5.04	25.84	25.84	25.84	OE_76307|-2|458|991	OE_76307|-2|458|991		3
175	0	5.04	25.84	25.84	25.84	OE_41891|-2|1844|2377	OE_41891|-2|1844|2377		3
175	0	5.04	22.77	22.77	22.77	OE_26475|-2|317|922	OE_26475|-2|317|922		3
176	4.91	5.01	30.61	30.61	22.45	OE_84365|-1|169|462	OE_84365|-1|169|462		2
176	0	5.01	34.09	34.09	25	OE_84359|-2|311|574	OE_84359|-2|311|574		2
176	0	5.01	26.32	26.32	19.3	OE_70301|-3|222|563	OE_70301|-3|222|563		2
176	0	5.01	35.86	35.86	30.34	OE_70300|-3|222|656	OE_70300|-3|222|656		2
176	0	5.01	40.54	40.54	29.73	OE_55199|-3|108|329	OE_55199|-3|108|329		2
176	0	4.26	29.73	29.73	29.73	OE_70304|-3|3|224	OE_70304|-3|3|224		2
176	0	4.26	29.73	29.73	29.73	OE_35520|+3|3|224	OE_35520|+3|3|224		2
176	0	4.26	29.73	29.73	29.73	OE_16677|+3|3|224	OE_16677|+3|3|224		2
177	4.89	6.49	22.14	22.14	22.14	OE_96118|-2|35|454	OE_96118|-2|35|454		4
177	0	6.49	22.14	22.14	22.14	OE_69177|+2|35|454	OE_69177|+2|35|454		4
177	0	6.49	19.62	19.62	19.62	OE_31957|-1|169|642	OE_31957|-1|169|642		4
177	0	6.49	22.14	22.14	22.14	OE_16853|-1|148|567	OE_16853|-1|148|567		4
177	0	6.49	22.14	22.14	22.14	OE_13605|-1|106|525	OE_13605|-1|106|525		4
178	4.84	4.91	48.81	48.81	48.81	OE_37129|+1|343|594	OE_37129|+1|343|594		3
178	0	4.91	48.81	48.81	48.81	OE_21216|+1|343|594	OE_21216|+1|343|594		3
179	4.65	4.85	30.53	23.51	21.4	OE_1701|-3|120|974	OE_1701|-3|120|974		3
180	4.64	4.79	10.3	10.3	10.3	OE_57396|-1|70|1554	OE_57396|-1|70|1554		3
181	4.63	5.3	55.4	55.4	28.06	OE_76605|+1|1|417	OE_76605|+1|1|417		3
182	4.61	4.79	16.64	8.972	8.972	OE_8109|-1|106|1944	OE_8109|-1|106|1944		4
183	4.57	4.76	32.17	32.17	26.09	OE_76073|-3|450|794	OE_76073|-3|450|794		3
183	0	4.76	33.33	33.33	27.03	OE_76072|-2|260|592	OE_76072|-2|260|592		3
183	0	2.89	22.58	22.58	16.94	OE_76074|-2|260|631	OE_76074|-2|260|631		2
184	4.47	4.59	19.88	16.37	16.37	OE_36076|+1|913|1425	OE_36076|+1|913|1425		3
184	0	4.59	19.88	16.37	16.37	OE_17924|+1|913|1425	OE_17924|+1|913|1425		3
184	0	3.62	24.42	24.42	24.42	OE_70289|+1|166|423	OE_70289|+1|166|423		2
185	4.42	4.55	30.43	30.43	30.43	OE_13443|-1|94|300	OE_13443|-1|94|300		3
186	4.4	4.44	67.39	67.39	52.17	OE_91242|-2|2|139	OE_91242|-2|2|139		2
186	0	4.44	41.33	41.33	32	OE_44788|-3|3|227	OE_44788|-3|3|227		2
186	0	4	25.81	25.81	25.81	OE_85839|-2|2|280	OE_85839|-2|2|280		2
187	4.38	4.6	10.41	5.132	5.132	OE_2352|-2|164|2209	OE_2352|-2|164|2209		3
188	4.34	4.56	30.1	27.04	20.92	OE_55514|+1|1|588	OE_55514|+1|1|588		3
188	0	3.58	23.75	20	20	OE_11279|+1|1|480	OE_11279|+1|1|480		2
189	4.26	15.16	68.82	68.82	55.29	OE_55381|-2|68|577	OE_55381|-2|68|577		9
189	0	5.03	26.19	26.19	22.62	OE_55388|-3|570|1073	OE_55388|-3|570|1073		3
190	4.18	4.21	28.02	24.9	15.95	OE_38113|-3|3|773	OE_38113|-3|3|773		2
190	0	4.21	27.48	24.43	15.65	OE_33025|+3|45|830	OE_33025|+3|45|830		2
190	0	4.21	28.02	24.9	15.95	OE_26197|-3|3|773	OE_26197|-3|3|773		2
190	0	4.21	27.48	24.43	15.65	OE_1580|+3|45|830	OE_1580|+3|45|830		2
191	4.1	4.26	41	26	26	OE_76463|+1|238|837	OE_76463|+1|238|837		3
192	4.1	4.12	37.14	37.14	35.71	OE_8714|-3|3|212	OE_8714|-3|3|212		2
192	0	4.12	40	40	38.46	OE_48087|-2|2|196	OE_48087|-2|2|196		2
193	4.08	4.1	33.82	33.82	32.35	OE_15131|-1|61|264	OE_15131|-1|61|264		3
194	4.05	4.34	11.69	9.712	8.273	OE_13832|-2|59|1726	OE_13832|-2|59|1726		3
195	4.04	4.05	49.35	49.35	49.35	OE_75517|+2|428|658	OE_75517|+2|428|658		3
195	0	2.03	15.56	15.56	15.56	OE_94012|-1|355|759	OE_94012|-1|355|759		2
195	0	2.03	13.91	13.91	13.91	OE_75510|+2|2018|2470	OE_75510|+2|2018|2470		2
195	0	2.03	36.21	36.21	36.21	OE_75496|+2|1424|1597	OE_75496|+2|1424|1597		2
195	0	2.03	12.96	12.96	12.96	OE_700|+1|100|585	OE_700|+1|100|585		2
196	4.02	4.2	10.47	10.47	5.138	OE_8540|+3|105|1622	OE_8540|+3|105|1622		2
196	0	4.2	11.4	11.4	5.591	OE_42186|-3|66|1460	OE_42186|-3|66|1460		2
196	0	2.56	9.434	9.434	5.346	OE_95570|+3|240|1193	OE_95570|+3|240|1193		1
196	0	2.56	10.99	10.99	6.227	OE_95569|+3|240|1058	OE_95569|+3|240|1058		1
197	4.02	4.02	60	45.45	45.45	OE_10579|+3|3|167	OE_10579|+3|3|167		2
198	4	23	62.28	62.28	62.28	OE_84029|-2|221|721	OE_84029|-2|221|721		12
199	4	15.34	63.41	60.49	56.1	OE_5145|-2|2|616	OE_5145|-2|2|616		7
199	0	15.34	63.41	60.49	56.1	OE_33419|-2|2|616	OE_33419|-2|2|616		7
200	4	13.36	51.38	51.38	51.38	OE_14771|-1|112|765	OE_14771|-1|112|765		7
201	4	10	76.42	76.42	76.42	OE_33231|-2|23|340	OE_33231|-2|23|340		6
201	0	10	76.42	76.42	76.42	OE_3276|-2|23|340	OE_3276|-2|23|340		6
202	4	5.96	41.54	41.54	41.54	OE_68070|+2|374|763	OE_68070|+2|374|763		3
202	0	6.57	24.18	24.18	18.68	OE_14787|+1|175|720	OE_14787|+1|175|720		3
202	0	4	45.07	45.07	45.07	OE_80256|-1|1|213	OE_80256|-1|1|213		2
202	0	4	48.48	48.48	48.48	OE_68897|-2|2|199	OE_68897|-2|2|199		2
202	0	4	28.57	28.57	28.57	OE_67933|-2|1148|1420	OE_67933|-2|1148|1420		2
202	0	4	54.24	54.24	54.24	OE_35830|+3|3|179	OE_35830|+3|3|179		2
202	0	4	54.24	54.24	54.24	OE_17400|+3|3|179	OE_17400|+3|3|179		2
202	0	4	38.1	38.1	38.1	OE_102193|+2|59|310	OE_102193|+2|59|310		2
202	0	2	18.37	18.37	18.37	OE_92978|+3|3|296	OE_92978|+3|3|296		1
202	0	2	24.14	24.14	24.14	OE_91719|-3|135|308	OE_91719|-3|135|308		1
202	0	2	12.96	12.96	12.96	OE_91321|-2|2|325	OE_91321|-2|2|325		1
202	0	2	22.58	22.58	22.58	OE_91234|+1|1|186	OE_91234|+1|1|186		1
202	0	2	16.09	16.09	16.09	OE_79642|-2|2|262	OE_79642|-2|2|262		1
202	0	2	14.14	14.14	14.14	OE_75588|-2|8|304	OE_75588|-2|8|304		1
202	0	2	20.29	20.29	20.29	OE_75288|-3|42|248	OE_75288|-3|42|248		1
202	0	2	15.22	15.22	15.22	OE_74588|-3|180|455	OE_74588|-3|180|455		1
202	0	2	12.96	12.96	12.96	OE_68950|+1|826|1149	OE_68950|+1|826|1149		1
202	0	2	15.05	15.05	15.05	OE_44403|-2|2|280	OE_44403|-2|2|280		1
202	0	2	16.67	16.67	16.67	OE_44402|-2|2|253	OE_44402|-2|2|253		1
202	0	2	13.33	13.33	13.33	OE_44401|-2|320|634	OE_44401|-2|320|634		1
202	0	2	10	10	10	OE_43295|+2|320|739	OE_43295|+2|320|739		1
202	0	2	8.485	8.485	8.485	OE_38506|+2|320|814	OE_38506|+2|320|814		1
202	0	2	27.72	27.72	27.72	OE_31298|-1|481|783	OE_31298|-1|481|783		1
202	0	2	12.61	12.61	12.61	OE_22364|-3|858|1190	OE_22364|-3|858|1190		1
202	0	0.4	9.211	9.211	9.211	OE_70517|-1|19|474	OE_70517|-1|19|474		1
203	4	4.35	29.81	29.81	24.04	OE_26655|-2|134|445	OE_26655|-2|134|445		2
203	0	4.35	29.81	29.81	24.04	OE_24095|-2|134|445	OE_24095|-2|134|445		2
204	4	4	40.91	21.21	21.21	OE_66901|+3|21|218	OE_66901|+3|21|218		2
204	0	4	44.26	22.95	22.95	OE_55395|-3|3|185	OE_55395|-3|3|185		2
205	4	4	27.34	27.34	27.34	OE_995|-2|104|520	OE_995|-2|104|520		2
205	0	4	30.65	30.65	30.65	OE_30159|+1|259|630	OE_30159|+1|259|630		2
205	0	2	7.031	7.031	7.031	OE_7371|+1|106|489	OE_7371|+1|106|489		1
206	4	4	30.59	30.59	30.59	OE_93499|+3|3|257	OE_93499|+3|3|257		4
206	0	4	35.14	35.14	35.14	OE_93498|+3|3|224	OE_93498|+3|3|224		4
206	0	4	25.49	25.49	25.49	OE_14109|+3|2427|2732	OE_14109|+3|2427|2732		4
206	0	2.01	17.61	17.61	13.38	OE_55868|-1|82|507	OE_55868|-1|82|507		2
206	0	2	23.17	23.17	23.17	OE_55865|-3|3|248	OE_55865|-3|3|248		2
207	4	4	12.83	12.83	12.83	OE_81092|-2|134|694	OE_81092|-2|134|694		2
208	4	4	40.52	40.52	40.52	OE_72682|+2|2|349	OE_72682|+2|2|349		2
208	0	2	12.16	12.16	12.16	OE_84918|+1|1|444	OE_84918|+1|1|444		1
208	0	2	24.66	24.66	24.66	OE_80301|+2|2|220	OE_80301|+2|2|220		1
208	0	2	29.03	29.03	29.03	OE_80299|+2|2|187	OE_80299|+2|2|187		1
208	0	2	26.47	26.47	26.47	OE_80298|+1|1|204	OE_80298|+1|1|204		1
208	0	1.07	46.03	46.03	46.03	OE_56034|-2|209|397	OE_56034|-2|209|397		1
209	4	4	23.29	23.29	23.29	OE_43034|+2|695|913	OE_43034|+2|695|913		5
209	0	4	35.42	35.42	35.42	OE_42965|+1|475|618	OE_42965|+1|475|618		5
209	0	4	23.29	23.29	23.29	OE_42953|+1|487|705	OE_42953|+1|487|705		5
210	4	4	11.94	11.94	11.94	OE_30867|-3|33|836	OE_30867|-3|33|836		2
211	4	4	17.52	17.52	17.52	OE_29001|+1|100|510	OE_29001|+1|100|510		3
212	4	4	34.31	34.31	34.31	OE_14741|-1|82|387	OE_14741|-1|82|387		5
213	3.89	4.01	37.44	16.59	16.59	OE_27704|-1|1096|1728	OE_27704|-1|1096|1728		2
214	3.85	4	14.69	14.69	14.69	OE_85883|-2|50|580	OE_85883|-2|50|580		2
214	0	4	18.57	18.57	18.57	OE_81197|-1|49|468	OE_81197|-1|49|468		2
214	0	2	10.6	10.6	10.6	OE_85882|-1|13|465	OE_85882|-1|13|465		1
214	0	1.8	5.65	5.65	5.65	OE_93624|+1|709|1239	OE_93624|+1|709|1239		1
215	3.85	4	15.93	15.93	15.93	OE_27225|-3|75|752	OE_27225|-3|75|752		2
216	3.78	3.96	17.12	17.12	12.84	OE_5607|+1|46|816	OE_5607|+1|46|816		2
217	3.72	3.97	45.05	30.63	20.72	OE_85916|+2|263|595	OE_85916|+2|263|595		2
217	0	3.97	34.01	23.13	15.65	OE_34952|-2|8|448	OE_34952|-2|8|448		2
217	0	3.97	34.01	23.13	15.65	OE_14952|-2|8|448	OE_14952|-2|8|448		2
217	0	2.31	52.05	30.14	15.07	OE_37362|-2|2|220	OE_37362|-2|2|220		1
217	0	2.31	52.05	30.14	15.07	OE_23132|-2|2|220	OE_23132|-2|2|220		1
217	0	2.31	25.5	14.77	7.383	OE_17578|-1|448|894	OE_17578|-1|448|894		1
217	0	2.26	18.49	18.49	9.244	OE_70455|-1|853|1209	OE_70455|-1|853|1209		1
218	3.71	3.87	22.5	16.67	16.67	OE_72215|-1|1|360	OE_72215|-1|1|360		2
218	0	2.45	17.05	17.05	2.652	OE_83971|-2|2|793	OE_83971|-2|2|793		1
218	0	2.32	7.602	7.602	4.094	OE_83974|-2|2|514	OE_83974|-2|2|514		1
219	3.66	4.1	32.8	32.8	7.407	OE_16019|-2|131|697	OE_16019|-2|131|697		1
219	0	3.97	26.98	26.98	7.407	OE_39703|-3|135|701	OE_39703|-3|135|701		1
219	0	3.42	14.18	14.18	4.965	OE_47293|-2|2|847	OE_47293|-2|2|847		1
219	0	3.42	24.54	24.54	8.589	OE_20889|+2|122|610	OE_20889|+2|122|610		1
219	0	2.39	11.74	11.74	6.573	OE_95857|-1|121|759	OE_95857|-1|121|759		1
219	0	2.39	17.01	17.01	9.524	OE_70503|+2|131|571	OE_70503|+2|131|571		1
219	0	2.39	11.16	11.16	6.25	OE_6251|+3|123|794	OE_6251|+3|123|794		1
219	0	2	11.76	11.76	11.76	OE_70504|+2|131|487	OE_70504|+2|131|487		1
219	0	1.53	31.17	31.17	0	OE_47291|-1|1|462	OE_47291|-1|1|462		0
219	0	1.53	38.4	38.4	0	OE_20890|-1|13|387	OE_20890|-1|13|387		0
220	3.65	3.91	11.11	9.383	9.383	OE_29639|+3|336|1550	OE_29639|+3|336|1550		2
221	3.64	3.84	18.98	18.98	10.95	OE_89715|-1|1|822	OE_89715|-1|1|822		2
221	0	3.84	29.21	29.21	16.85	OE_89714|-3|3|536	OE_89714|-3|3|536		2
222	3.62	3.88	38.68	38.68	38.68	OE_29725|-1|124|441	OE_29725|-1|124|441		3
223	3.62	3.74	7.227	7.227	7.227	OE_2284|-3|108|1892	OE_2284|-3|108|1892		2
224	3.5	3.73	20.9	20.9	19.4	OE_2555|-2|2|202	OE_2555|-2|2|202		2
225	3.49	13.21	56.63	53.01	47.59	OE_3423|-3|213|710	OE_3423|-3|213|710		7
226	3.47	3.68	25.1	22.71	9.96	OE_36154|-1|85|837	OE_36154|-1|85|837		2
226	0	3.68	25.1	22.71	9.96	OE_18123|-1|85|837	OE_18123|-1|85|837		2
226	0	2.23	25.41	18.24	7.818	OE_87312|+2|68|988	OE_87312|+2|68|988		2
226	0	2.23	31.08	22.31	9.562	OE_36153|-1|85|837	OE_36153|-1|85|837		2
226	0	2.23	31.08	22.31	9.562	OE_18122|-1|85|837	OE_18122|-1|85|837		2
226	0	1.42	15.31	13.36	2.932	OE_87313|+2|68|988	OE_87313|+2|68|988		1
226	0	1.42	20.7	18.06	3.965	OE_81766|+3|69|749	OE_81766|+3|69|749		1
226	0	1.42	18.73	16.33	3.586	OE_36152|-1|85|837	OE_36152|-1|85|837		1
226	0	1.42	18.73	16.33	3.586	OE_31644|-2|71|823	OE_31644|-2|71|823		1
226	0	1.42	18.73	16.33	3.586	OE_26213|+2|68|820	OE_26213|+2|68|820		1
226	0	1.42	18.73	16.33	3.586	OE_18121|-1|85|837	OE_18121|-1|85|837		1
227	3.43	3.78	58.21	49.25	29.85	OE_89125|-2|128|529	OE_89125|-2|128|529		2
228	3.39	11	56.41	56.41	56.41	OE_55273|-1|73|306	OE_55273|-1|73|306		6
228	0	11.27	45.31	45.31	45.31	OE_67965|-3|228|611	OE_67965|-3|228|611		6
228	0	11	56.41	56.41	56.41	OE_55269|-1|73|306	OE_55269|-1|73|306		6
228	0	8.95	28.57	28.57	28.57	OE_7161|-1|73|534	OE_7161|-1|73|534		5
228	0	3.52	14.46	14.46	14.46	OE_80864|+3|663|911	OE_80864|+3|663|911		2
228	0	3.52	22.22	22.22	22.22	OE_55255|-1|196|519	OE_55255|-1|196|519		2
228	0	3.52	22.22	22.22	22.22	OE_55253|-1|238|561	OE_55253|-1|238|561		2
228	0	2	15.71	15.71	15.71	OE_85772|-2|407|616	OE_85772|-2|407|616		1
228	0	2	24.44	24.44	24.44	OE_80269|-1|91|225	OE_80269|-1|91|225		1
228	0	2	26.19	26.19	26.19	OE_44698|+1|265|390	OE_44698|+1|265|390		1
229	3.36	3.69	59.82	59.82	18.75	OE_9318|-2|179|514	OE_9318|-2|179|514		2
229	0	3.69	62.04	62.04	19.44	OE_87814|+3|96|419	OE_87814|+3|96|419		2
229	0	3.69	54.47	54.47	17.07	OE_2151|-1|2155|2523	OE_2151|-1|2155|2523		2
229	0	3.69	89.33	89.33	28	OE_21509|-2|197|421	OE_21509|-2|197|421		2
229	0	1.8	80.28	80.28	15.49	OE_76536|-1|328|540	OE_76536|-1|328|540		1
229	0	1.8	47.9	47.9	9.244	OE_76535|-1|91|447	OE_76535|-1|91|447		1
230	3.33	3.85	40.54	40.54	18.92	OE_94478|-1|109|441	OE_94478|-1|109|441		3
231	3.3	3.56	11.71	8.135	6.151	OE_55419|-2|74|1585	OE_55419|-2|74|1585		2
231	0	3.56	11.22	7.795	5.894	OE_43046|+1|76|1653	OE_43046|+1|76|1653		2
231	0	3.56	11.22	7.795	5.894	OE_42944|+1|76|1653	OE_42944|+1|76|1653		2
231	0	3.56	11.22	7.795	5.894	OE_42943|+1|76|1653	OE_42943|+1|76|1653		2
231	0	3.56	11.22	7.795	5.894	OE_42942|+1|76|1653	OE_42942|+1|76|1653		2
232	3.27	3.41	31.96	31.96	31.96	OE_70562|+3|669|959	OE_70562|+3|669|959		2
232	0	3.41	28.97	28.97	28.97	OE_30393|+2|695|1015	OE_30393|+2|695|1015		2
232	0	3.41	28.97	28.97	28.97	OE_25494|+3|126|446	OE_25494|+3|126|446		2
233	3.25	8.3	38.94	38.94	38.94	OE_9068|-3|186|524	OE_9068|-3|186|524		6
233	0	8.3	38.94	38.94	38.94	OE_33906|-3|186|524	OE_33906|-3|186|524		6
234	3.21	5.46	14.54	14.54	14.54	OE_81899|-1|55|900	OE_81899|-1|55|900		3
235	3.2	3.36	19.05	12.24	12.24	OE_76558|-2|2|442	OE_76558|-2|2|442		2
236	3.19	3.35	38.61	28.71	28.71	OE_44852|-3|78|380	OE_44852|-3|78|380		2
236	0	3.31	19.33	19.33	19.33	OE_19012|-1|220|669	OE_19012|-1|220|669		2
236	0	3	28.08	28.08	28.08	OE_93982|-1|73|510	OE_93982|-1|73|510		2
236	0	2.02	40.34	31.93	31.93	OE_85256|+3|21|377	OE_85256|+3|21|377		1
236	0	2.02	33.33	21.84	21.84	OE_55644|+3|3|263	OE_55644|+3|3|263		1
236	0	2	15.45	15.45	15.45	OE_93521|+2|113|481	OE_93521|+2|113|481		1
236	0	2	13.57	13.57	13.57	OE_83268|-1|73|492	OE_83268|-1|73|492		1
237	3.13	4.5	17.49	10.79	5.248	OE_14185|+2|113|2170	OE_14185|+2|113|2170		3
238	3.08	3.42	6.267	6.267	6.267	OE_5158|-3|63|1163	OE_5158|-3|63|1163		2
239	3.07	10.28	44.33	40.21	40.21	OE_75847|+2|2|583	OE_75847|+2|2|583		6
240	2.93	6.84	90.48	55.56	47.62	OE_80180|+1|1|189	OE_80180|+1|1|189		5
240	0	5.26	35.22	35.22	23.9	OE_68916|-2|443|919	OE_68916|-2|443|919		6
240	0	4.05	25	25	25	OE_66888|+1|46|357	OE_66888|+1|46|357		4
240	0	2	16.85	16.85	16.85	OE_80170|+1|1|267	OE_80170|+1|1|267		2
240	0	2	29.41	29.41	29.41	OE_66890|-2|2|154	OE_66890|-2|2|154		2
241	2.8	3.26	19.93	15.88	8.446	OE_26657|-1|79|966	OE_26657|-1|79|966		2
242	2.76	2.91	9.156	9.156	4.488	OE_56182|-2|239|1909	OE_56182|-2|239|1909		2
242	0	2.91	11.72	11.72	5.747	OE_45237|-3|123|1427	OE_45237|-3|123|1427		2
242	0	2.91	9.156	9.156	4.488	OE_33062|-3|744|2414	OE_33062|-3|744|2414		2
242	0	2.91	11.72	11.72	5.747	OE_19073|+3|405|1709	OE_19073|+3|405|1709		2
242	0	2.91	9.156	9.156	4.488	OE_1781|-3|744|2414	OE_1781|-3|744|2414		2
242	0	2.91	9.156	9.156	4.488	OE_13677|-2|866|2536	OE_13677|-2|866|2536		2
243	2.75	3.11	17.04	9.003	6.109	OE_56366|+2|32|964	OE_56366|+2|32|964		2
243	0.01	1.78	8.069	5.476	2.594	OE_31577|+2|59|1099	OE_31577|+2|59|1099		1
243	0	1.78	10.89	7.258	3.629	OE_4429|-2|104|847	OE_4429|-2|104|847		1
243	0	1.78	10.89	7.258	3.629	OE_33350|-2|104|847	OE_33350|-2|104|847		1
243	0	1.67	12.33	6.164	6.164	OE_94143|+3|6|443	OE_94143|+3|6|443		1
243	0	1.66	7.826	7.826	7.826	OE_70331|+3|39|383	OE_70331|+3|39|383		1
243	0	1.66	7.826	7.826	7.826	OE_70330|+2|248|592	OE_70330|+2|248|592		1
243	0	1.66	9.091	9.091	9.091	OE_70329|+2|248|544	OE_70329|+2|248|544		1
243	0	1.66	4.737	4.737	4.737	OE_70327|+2|248|817	OE_70327|+2|248|817		1
243	0	1.66	3.879	3.879	3.879	OE_68080|+3|39|734	OE_68080|+3|39|734		1
243	0	0.12	9.441	6.294	3.147	OE_819|+2|11|868	OE_819|+2|11|868		1
244	2.72	3.18	14.67	12.22	3.178	OE_87328|-2|11|1237	OE_87328|-2|11|1237		1
244	0	3.18	16.35	13.62	3.542	OE_47566|-1|136|1236	OE_47566|-1|136|1236		1
245	2.69	3.03	24.57	24.57	19.43	OE_87110|-1|349|873	OE_87110|-1|349|873		2
246	2.67	2.84	36.78	36.78	13.79	OE_93918|-1|199|459	OE_93918|-1|199|459		1
246	0	2.84	23.7	23.7	8.889	OE_75846|+1|49|453	OE_75846|+1|49|453		1
246	0	2.84	37.21	37.21	13.95	OE_55086|-3|30|287	OE_55086|-3|30|287		1
246	0	2.84	37.21	37.21	13.95	OE_55085|-3|30|287	OE_55085|-3|30|287		1
246	0	2.84	23.53	23.53	8.824	OE_38856|+1|388|795	OE_38856|+1|388|795		1
247	2.6	3.69	24.55	24.55	24.55	OE_76136|-1|19|519	OE_76136|-1|19|519		3
247	0	3.69	41.41	41.41	41.41	OE_76135|-2|65|361	OE_76135|-2|65|361		3
247	0	2.7	17.78	17.78	17.78	OE_28269|-2|197|736	OE_28269|-2|197|736		2
248	2.59	2.74	21.29	16.35	7.985	OE_70837|+3|21|809	OE_70837|+3|21|809		1
248	0	2.74	33.33	25.6	12.5	OE_19096|+3|21|524	OE_19096|+3|21|524		1
249	2.57	2.64	24.53	24.53	24.53	OE_92966|+1|109|267	OE_92966|+1|109|267		2
249	0	2.64	18.06	18.06	18.06	OE_92965|+1|109|324	OE_92965|+1|109|324		2
249	0	2.64	14.61	14.61	14.61	OE_85637|-1|43|309	OE_85637|-1|43|309		2
249	0	2.64	13.98	13.98	13.98	OE_83044|+3|48|326	OE_83044|+3|48|326		2
249	0	2.64	20.31	20.31	20.31	OE_76025|+3|3|194	OE_76025|+3|3|194		2
249	0	0.31	15.85	15.85	15.85	OE_92970|+1|109|354	OE_92970|+1|109|354		2
249	0	0.31	15.85	15.85	15.85	OE_83043|+2|110|355	OE_83043|+2|110|355		2
250	2.56	10.52	54.14	50.32	50.32	OE_22796|-1|70|540	OE_22796|-1|70|540		6
251	2.52	2.58	51.92	32.69	32.69	OE_74812|+2|2|157	OE_74812|+2|2|157		2
251	0	2.58	29.82	29.82	29.82	OE_80157|+3|3|173	OE_80157|+3|3|173		2
252	2.51	11.34	56.61	53.44	44.97	OE_23195|+2|830|1396	OE_23195|+2|830|1396		5
253	2.5	2.58	27.78	27.78	11.9	OE_93696|-1|346|723	OE_93696|-1|346|723		3
253	0	2.58	28.23	28.23	12.1	OE_85218|-1|28|399	OE_85218|-1|28|399		3
253	0	2.58	28.23	28.23	12.1	OE_29535|+3|858|1229	OE_29535|+3|858|1229		3
253	0	2.58	28.23	28.23	12.1	OE_12683|-3|261|632	OE_12683|-3|261|632		3
254	2.49	3.39	45.27	33.11	13.51	OE_85875|+3|657|1100	OE_85875|+3|657|1100		1
255	2.48	4.28	14.97	14.63	9.524	OE_44957|-1|85|966	OE_44957|-1|85|966		3
255	0	2.89	23.4	23.4	23.4	OE_973|-1|703|984	OE_973|-1|703|984		2
255	0	2.89	23.4	23.4	23.4	OE_70247|-3|912|1193	OE_70247|-3|912|1193		2
256	2.44	2.5	16.67	11.79	7.317	OE_54110|+1|1|738	OE_54110|+1|1|738		1
256	0	2.03	20	12	12	OE_75378|+2|2|451	OE_75378|+2|2|451		1
256	0	2.03	20	12	12	OE_43404|+2|545|994	OE_43404|+2|545|994		1
257	2.38	2.45	12.03	9.273	2.757	OE_13428|+1|40|1236	OE_13428|+1|40|1236		1
258	2.34	13.45	60.71	60.71	60.71	OE_89353|+3|3|254	OE_89353|+3|3|254		7
258	0	7.25	26.02	26.02	26.02	OE_22376|-1|1|369	OE_22376|-1|1|369		4
258	0	4	13.41	13.41	13.41	OE_31295|-3|789|1280	OE_31295|-3|789|1280		2
259	2.32	2.37	24.76	24.76	12.38	OE_76238|+3|225|539	OE_76238|+3|225|539		1
259	0	2.37	24.76	24.76	12.38	OE_76237|+1|1054|1368	OE_76237|+1|1054|1368		1
259	0	2.37	24.53	24.53	12.26	OE_34310|-3|309|626	OE_34310|-3|309|626		1
259	0	2	17.11	17.11	17.11	OE_94543|-3|411|638	OE_94543|-3|411|638		1
259	0	2	10.32	10.32	10.32	OE_86065|-1|214|591	OE_86065|-1|214|591		1
259	0	2	13.98	13.98	13.98	OE_44820|-2|134|412	OE_44820|-2|134|412		1
260	2.31	2.35	30.69	30.69	21.78	OE_87469|+2|128|733	OE_87469|+2|128|733		1
260	0	2.35	31.82	31.82	25	OE_87468|+2|128|919	OE_87468|+2|128|919		1
260	0	2	6.79	6.79	6.79	OE_83419|-3|174|1145	OE_83419|-3|174|1145		1
260	0	2	3.364	3.364	3.364	OE_12624|-3|123|2084	OE_12624|-3|123|2084		1
261	2.26	29.7	61.97	57.71	57.45	OE_69167|+2|545|1672	OE_69167|+2|545|1672		16
261	0	16.08	75.17	75.17	67.79	OE_86006|-2|95|541	OE_86006|-2|95|541		8
261	0	16.08	75.17	75.17	67.79	OE_86005|-1|43|489	OE_86005|-1|43|489		8
261	0	13.39	65.77	65.77	59.06	OE_30291|-1|43|489	OE_30291|-1|43|489		7
261	0	10.9	51.72	51.72	51.15	OE_68257|-3|162|683	OE_68257|-3|162|683		6
261	0	8.71	44.97	44.97	44.3	OE_39010|-1|70|516	OE_39010|-1|70|516		5
261	0	3.99	35.57	35.57	24.83	OE_81240|-2|95|541	OE_81240|-2|95|541		2
262	2.24	2.42	15.38	15.38	15.38	OE_86318|-1|46|513	OE_86318|-1|46|513		2
263	2.24	2.28	33.82	33.82	19.12	OE_46765|-1|133|336	OE_46765|-1|133|336		2
263	0	2.28	33.82	33.82	19.12	OE_11796|+1|34|237	OE_11796|+1|34|237		2
264	2.19	20.18	33.22	25.83	17.22	OE_57232|-1|337|2043	OE_57232|-1|337|2043		10
264	0	20.18	36.56	28.43	18.96	OE_36111|+1|7|1557	OE_36111|+1|7|1557		10
264	0	20.18	37.95	29.52	19.68	OE_33078|-2|113|1606	OE_33078|-2|113|1606		10
264	0	20.18	37.06	28.82	19.22	OE_33077|-2|113|1642	OE_33077|-2|113|1642		10
264	0	20.18	37.28	28.99	19.33	OE_33076|-2|113|1633	OE_33076|-2|113|1633		10
264	0	20.18	37.95	29.52	19.68	OE_1932|-2|113|1606	OE_1932|-2|113|1606		10
264	0	20.18	37.06	28.82	19.22	OE_1931|-2|113|1642	OE_1931|-2|113|1642		10
264	0	20.18	37.28	28.99	19.33	OE_1930|-2|113|1633	OE_1930|-2|113|1633		10
264	0	20.18	36.56	28.43	18.96	OE_18015|+1|7|1557	OE_18015|+1|7|1557		10
264	0	20.18	37.28	28.99	19.33	OE_1226|-1|124|1644	OE_1226|-1|124|1644		10
264	0	15.89	36.44	28	17.11	OE_81361|+1|256|1605	OE_81361|+1|256|1605		8
264	0	15.89	35.5	27.27	16.67	OE_81360|+1|256|1641	OE_81360|+1|256|1641		8
264	0	15.89	34.97	26.87	16.42	OE_28752|-1|256|1662	OE_28752|-1|256|1662		8
265	2.19	9.22	34.03	34.03	24.61	OE_83254|-3|15|587	OE_83254|-3|15|587		5
266	2.17	4.29	33.61	33.61	27.73	OE_44813|-1|1|357	OE_44813|-1|1|357		3
266	0.02	4.74	38.81	38.81	16.42	OE_44814|-2|161|763	OE_44814|-2|161|763		3
266	0	4.66	25.74	23.43	10.89	OE_22007|+3|51|959	OE_22007|+3|51|959		3
266	0	4.6	31.28	31.28	14.54	OE_97195|-1|1|681	OE_97195|-1|1|681		3
266	0	4.6	26.79	26.79	12.45	OE_42239|-2|2|796	OE_42239|-2|2|796		3
266	0	4.44	22.89	19.4	16.42	OE_97189|-2|50|652	OE_97189|-2|50|652		3
266	0	4.39	23.78	23.78	20.12	OE_97190|-1|1|492	OE_97190|-1|1|492		3
266	0	4.15	32.34	32.34	16.42	OE_913|-3|51|653	OE_913|-3|51|653		3
267	2.13	2.16	12.3	12.3	8.607	OE_6514|+1|70|801	OE_6514|+1|70|801		1
268	2.11	2.14	61.76	61.76	39.71	OE_55257|-1|1|204	OE_55257|-1|1|204		1
268	0	4.83	58.51	58.51	50	OE_37374|+1|238|519	OE_37374|+1|238|519		3
268	0	4.83	58.51	58.51	50	OE_23174|+1|238|519	OE_23174|+1|238|519		3
268	0	2	38.57	38.57	38.57	OE_85701|+1|286|495	OE_85701|+1|286|495		1
269	2.08	2.29	29.81	16.15	6.211	OE_27863|+3|57|539	OE_27863|+3|57|539		1
270	2.05	2.06	16.56	16.56	7.006	OE_28915|-3|129|599	OE_28915|-3|129|599		1
270	0	2.06	14.86	14.86	6.286	OE_28914|-1|130|654	OE_28914|-1|130|654		1
271	2.03	2.04	16.67	4.839	4.839	OE_42935|-3|456|1013	OE_42935|-3|456|1013		1
271	0	2.01	13.38	6.338	6.338	OE_36006|+2|146|571	OE_36006|+2|146|571		1
271	0	2.01	13.77	6.522	6.522	OE_17841|+1|430|843	OE_17841|+1|430|843		1
271	0	2.01	13.38	6.338	6.338	OE_17769|+2|146|571	OE_17769|+2|146|571		1
272	2.03	2.04	9.281	2.994	2.994	OE_13937|+1|1|1002	OE_13937|+1|1|1002		1
272	0	2	3.413	3.413	3.413	OE_25728|+1|121|999	OE_25728|+1|121|999		1
273	2.03	2.03	5.891	2.417	2.417	OE_9560|+2|65|2050	OE_9560|+2|65|2050		1
274	2.02	2.02	10.08	6.855	6.855	OE_3263|+3|213|956	OE_3263|+3|213|956		1
275	2	11.96	57.41	57.41	57.41	OE_9105|-1|76|399	OE_9105|-1|76|399		6
275	0	11.96	57.41	57.41	57.41	OE_33913|-1|76|399	OE_33913|-1|76|399		6
276	2	11.47	11.2	9.642	9.642	OE_29995|-2|23|1951	OE_29995|-2|23|1951		6
276	0	11.46	20.13	20.13	20.13	OE_96336|+1|1|924	OE_96336|+1|1|924		6
276	0	2	10.77	10.77	10.77	OE_69065|+2|2|586	OE_69065|+2|2|586		1
277	2	10.06	16.61	16.61	16.61	OE_12176|+3|162|992	OE_12176|+3|162|992		5
277	0	6.04	12.59	12.59	12.59	OE_75953|+2|95|928	OE_75953|+2|95|928		3
278	2	8.31	54.37	54.37	54.37	OE_55609|+1|466|774	OE_55609|+1|466|774		5
279	2	6	34.68	34.68	34.68	OE_4226|+1|91|462	OE_4226|+1|91|462		9
280	2	4.68	24.85	24.85	19.39	OE_75418|-1|178|672	OE_75418|-1|178|672		2
281	2	4.6	28.33	28.33	15.36	OE_14406|+1|40|918	OE_14406|+1|40|918		3
282	2	4.22	13.23	13.23	13.23	OE_85630|-2|293|859	OE_85630|-2|293|859		2
282	0.01	1.64	8.633	8.633	8.633	OE_81142|-2|2|418	OE_81142|-2|2|418		1
282	0	4.22	34.25	34.25	34.25	OE_85597|-1|43|261	OE_85597|-1|43|261		2
282	0	4.22	12.89	12.89	12.89	OE_85596|-2|119|700	OE_85596|-2|119|700		2
282	0	4.22	19.53	19.53	19.53	OE_70238|-1|673|1056	OE_70238|-1|673|1056		2
282	0	4.22	17.73	17.73	17.73	OE_70237|-3|192|614	OE_70237|-3|192|614		2
282	0	4.22	21.37	21.37	21.37	OE_70222|-1|796|1146	OE_70222|-1|796|1146		2
282	0	4.22	21.37	21.37	21.37	OE_70221|-2|449|799	OE_70221|-2|449|799		2
282	0	4.22	19.53	19.53	19.53	OE_70220|-3|798|1181	OE_70220|-3|798|1181		2
282	0	4.22	19.53	19.53	19.53	OE_70219|-3|873|1256	OE_70219|-3|873|1256		2
282	0	4.22	21.37	21.37	21.37	OE_68053|-2|572|922	OE_68053|-2|572|922		2
282	0	4.22	22.52	22.52	22.52	OE_55146|-2|176|508	OE_55146|-2|176|508		2
282	0	4.22	35.71	35.71	35.71	OE_20717|-2|176|385	OE_20717|-2|176|385		2
282	0	2	9.091	9.091	9.091	OE_967|-2|596|991	OE_967|-2|596|991		1
282	0	2	6.557	6.557	6.557	OE_85628|-2|119|667	OE_85628|-2|119|667		1
282	0	2	37.5	37.5	37.5	OE_72802|-3|3|98	OE_72802|-3|3|98		1
282	0	2	6.78	6.78	6.78	OE_55147|-2|176|706	OE_55147|-2|176|706		1
283	2	4	26.79	26.79	26.79	OE_75744|+2|32|367	OE_75744|+2|32|367		2
283	0	2	22.41	22.41	22.41	OE_91646|-3|99|272	OE_91646|-3|99|272		1
283	0	2	17.57	17.57	17.57	OE_91645|-1|46|267	OE_91645|-1|46|267		1
283	0	2	10.83	10.83	10.83	OE_22813|+3|186|545	OE_22813|+3|186|545		1
284	2	4	38.78	38.78	38.78	OE_70683|+1|4|297	OE_70683|+1|4|297		2
285	2	2.32	19.9	19.9	16.75	OE_36290|+1|1|573	OE_36290|+1|1|573		1
285	0	2.32	19.9	19.9	16.75	OE_18487|+1|1|573	OE_18487|+1|1|573		1
286	2	2	27.27	27.27	27.27	OE_71141|+3|360|524	OE_71141|+3|360|524		1
286	0	2	10.87	10.87	10.87	OE_68239|+2|326|739	OE_68239|+2|326|739		1
287	2	2	40.98	40.98	40.98	OE_95116|-3|279|461	OE_95116|-3|279|461		3
287	0	2	35.21	35.21	35.21	OE_86587|+2|152|364	OE_86587|+2|152|364		3
287	0	2	35.21	35.21	35.21	OE_24122|+2|146|358	OE_24122|+2|146|358		3
288	2	2	2.083	2.083	2.083	OE_95025|+3|99|1538	OE_95025|+3|99|1538		1
288	0	2	2.994	2.994	2.994	OE_56207|+1|121|1122	OE_56207|+1|121|1122		1
288	0	2	6.803	6.803	6.803	OE_56205|+3|348|788	OE_56205|+3|348|788		1
288	0	2	1.898	1.898	1.898	OE_5476|+1|25|1605	OE_5476|+1|25|1605		1
288	0	2	3.704	3.704	3.704	OE_47064|+3|108|917	OE_47064|+3|108|917		1
288	0	2	3.175	3.175	3.175	OE_41652|+1|121|1065	OE_41652|+1|121|1065		1
288	0	2	5.208	5.208	5.208	OE_40277|-1|109|684	OE_40277|-1|109|684		1
288	0	2	3.39	3.39	3.39	OE_39605|+3|108|992	OE_39605|+3|108|992		1
288	0	2	2.174	2.174	2.174	OE_28691|+3|99|1478	OE_28691|+3|99|1478		1
288	0	2	1.786	1.786	1.786	OE_27695|-3|21|1700	OE_27695|-3|21|1700		1
288	0	2	3.077	3.077	3.077	OE_22506|-2|209|1183	OE_22506|-2|209|1183		1
288	0	2	3.279	3.279	3.279	OE_12750|-2|209|1123	OE_12750|-2|209|1123		1
289	2	2	28.4	28.4	28.4	OE_94054|+2|2|244	OE_94054|+2|2|244		1
290	2	2	21.18	21.18	21.18	OE_94015|-2|101|355	OE_94015|-2|101|355		1
290	0	2	21.18	21.18	21.18	OE_94014|-2|101|355	OE_94014|-2|101|355		1
290	0	2	21.18	21.18	21.18	OE_94013|-2|101|355	OE_94013|-2|101|355		1
290	0	2	13.24	13.24	13.24	OE_94011|-2|101|508	OE_94011|-2|101|508		1
290	0	2	28.35	28.35	28.35	OE_92281|-1|583|963	OE_92281|-1|583|963		1
290	0	2	10.78	10.78	10.78	OE_84319|+3|93|593	OE_84319|+3|93|593		1
290	0	2	10.78	10.78	10.78	OE_83271|-3|93|593	OE_83271|-3|93|593		1
290	0	2	36.73	36.73	36.73	OE_80378|+3|3|149	OE_80378|+3|3|149		1
290	0	2	13.53	13.53	13.53	OE_75770|+3|555|953	OE_75770|+3|555|953		1
290	0	2	13.14	13.14	13.14	OE_75763|+3|225|635	OE_75763|+3|225|635		1
290	0	2	13.04	13.04	13.04	OE_69858|-3|723|1136	OE_69858|-3|723|1136		1
290	0	2	24	24	24	OE_69857|-3|723|947	OE_69857|-3|723|947		1
290	0	2	18.56	18.56	18.56	OE_69856|-3|723|1013	OE_69856|-3|723|1013		1
290	0	2	18.56	18.56	18.56	OE_69855|-3|696|986	OE_69855|-3|696|986		1
290	0	2	12.33	12.33	12.33	OE_69013|+1|556|993	OE_69013|+1|556|993		1
290	0	2	16.36	16.36	16.36	OE_1218|-2|2585|2914	OE_1218|-2|2585|2914		1
290	0	2	15.13	15.13	15.13	OE_102349|+3|93|449	OE_102349|+3|93|449		1
290	0	2	22.22	22.22	22.22	OE_102228|+2|158|400	OE_102228|+2|158|400		1
290	0	2	10.34	10.34	10.34	OE_102033|+3|210|731	OE_102033|+3|210|731		1
291	2	2	21.52	21.52	21.52	OE_91593|+3|3|239	OE_91593|+3|3|239		1
292	2	2	5.687	5.687	5.687	OE_89129|-1|1|633	OE_89129|-1|1|633		1
293	2	2	13.33	13.33	13.33	OE_88631|+2|11|325	OE_88631|+2|11|325		1
294	2	2	11.59	11.59	11.59	OE_85733|-3|75|695	OE_85733|-3|75|695		1
294	0	2	8.392	8.392	8.392	OE_81163|+3|30|887	OE_81163|+3|30|887		1
294	0	2	11.37	11.37	11.37	OE_76338|-2|38|670	OE_76338|-2|38|670		1
295	2	2	9.396	9.396	9.396	OE_8326|-3|192|638	OE_8326|-3|192|638		1
295	0	2	9.396	9.396	9.396	OE_47367|+3|150|596	OE_47367|+3|150|596		1
296	2	2	2.292	2.292	2.292	OE_81584|-1|409|1848	OE_81584|-1|409|1848		1
296	0	2	2.292	2.292	2.292	OE_500|-1|463|1902	OE_500|-1|463|1902		1
296	0	2	2.292	2.292	2.292	OE_499|-3|318|1757	OE_499|-3|318|1757		1
296	0	2	2.292	2.292	2.292	OE_32831|-1|463|1902	OE_32831|-1|463|1902		1
296	0	2	2.292	2.292	2.292	OE_28682|-3|267|1706	OE_28682|-3|267|1706		1
296	0	2	6.509	6.509	6.509	OE_20830|-2|1112|1618	OE_20830|-2|1112|1618		1
297	2	2	23.64	23.64	23.64	OE_80383|-3|339|668	OE_80383|-3|339|668		1
297	0	2	15.48	15.48	15.48	OE_55858|-3|213|716	OE_55858|-3|213|716		1
297	0	2	40	40	40	OE_55857|-3|3|197	OE_55857|-3|3|197		1
298	2	2	22.41	22.41	22.41	OE_76812|-3|3|176	OE_76812|-3|3|176		2
298	0	2	19.7	19.7	19.7	OE_18481|-1|1|198	OE_18481|-1|1|198		2
299	2	2	11.43	11.43	11.43	OE_75722|+1|187|396	OE_75722|+1|187|396		1
300	2	2	23.38	23.38	23.38	OE_75698|+1|163|393	OE_75698|+1|163|393		1
301	2	2	14.29	14.29	14.29	OE_69955|+3|846|1139	OE_69955|+3|846|1139		1
301	0	5.6	60.71	60.71	51.79	OE_80188|+2|2|169	OE_80188|+2|2|169		4
302	2	2	25.49	25.49	25.49	OE_69147|+1|412|717	OE_69147|+1|412|717		1
302	0	2	28.89	28.89	28.89	OE_42967|-1|775|1044	OE_42967|-1|775|1044		1
302	0	2	28.89	28.89	28.89	OE_42966|-2|371|640	OE_42966|-2|371|640		1
302	0	2	24.07	24.07	24.07	OE_38104|+1|241|564	OE_38104|+1|241|564		1
302	0	2	24.07	24.07	24.07	OE_26157|+1|241|564	OE_26157|+1|241|564		1
303	2	2	24.1	24.1	24.1	OE_55299|+3|105|353	OE_55299|+3|105|353		2
303	0	2	35.09	35.09	35.09	OE_40585|-3|3|173	OE_40585|-3|3|173		2
304	2	2	4.074	4.074	4.074	OE_4652|-2|95|904	OE_4652|-2|95|904		1
305	2	2	9.155	9.155	9.155	OE_4288|-1|310|735	OE_4288|-1|310|735		1
306	2	2	12.41	12.41	12.41	OE_31517|+3|198|608	OE_31517|+3|198|608		1
307	2	2	10.26	10.26	10.26	OE_28483|-1|109|459	OE_28483|-1|109|459		1
308	2	2	15.63	15.63	15.63	OE_27318|-2|2|289	OE_27318|-2|2|289		2
308	0	2	22.73	22.73	22.73	OE_11742|-2|113|310	OE_11742|-2|113|310		2
309	2	2	4.783	4.783	4.783	OE_26114|+3|87|776	OE_26114|+3|87|776		1
310	2	2	33.78	33.78	33.78	OE_13998|-1|172|393	OE_13998|-1|172|393		2
311	2	2	43.69	43.69	43.69	OE_13732|+3|246|554	OE_13732|+3|246|554		1
312	2	2	9.091	9.091	9.091	OE_13375|-1|100|396	OE_13375|-1|100|396		1
313	2	2	1.361	1.361	1.361	OE_10572|-2|104|3631	OE_10572|-2|104|3631		1
314	1.88	5.24	18.7	18.7	13.77	OE_83483|-3|123|1277	OE_83483|-3|123|1277		3
314	0	2.09	11.11	11.11	6.944	OE_94907|-3|123|770	OE_94907|-3|123|770		1
315	1.87	2.17	24.78	24.78	18.58	OE_71253|-1|1|339	OE_71253|-1|1|339		1
316	1.83	3.38	21.43	21.43	3.571	OE_33079|+1|1|672	OE_33079|+1|1|672		1
316	0	3.38	21.43	21.43	3.571	OE_1943|+1|1|672	OE_1943|+1|1|672		1
317	1.81	2.2	22.22	22.22	22.22	OE_13916|+3|72|395	OE_13916|+3|72|395		2
318	1.77	4.13	33.96	33.96	33.96	OE_707|+3|1362|1679	OE_707|+3|1362|1679		2
318	0	4.13	20.22	20.22	20.22	OE_44326|+2|17|550	OE_44326|+2|17|550		2
319	1.77	2.26	20.51	9.936	7.692	OE_31630|+2|125|1060	OE_31630|+2|125|1060		2
320	1.76	1.99	15.43	5.585	5.585	OE_46027|-1|1732|2859	OE_46027|-1|1732|2859		1
320	0	1.97	11.03	7.985	7.985	OE_87010|+3|102|890	OE_87010|+3|102|890		1
321	1.74	2.07	29.66	29.66	22.07	OE_61647|-2|8|442	OE_61647|-2|8|442		1
322	1.74	1.99	29.63	14.81	14.81	OE_93563|-1|385|627	OE_93563|-1|385|627		1
322	0	1.99	19.51	9.756	9.756	OE_93562|-2|122|490	OE_93562|-2|122|490		1
322	0	1.99	19.51	9.756	9.756	OE_93561|-2|122|490	OE_93561|-2|122|490		1
322	0	1.99	28.24	14.12	14.12	OE_81403|+3|246|500	OE_81403|+3|246|500		1
322	0	1.99	15.38	7.692	7.692	OE_42938|-1|289|756	OE_42938|-1|289|756		1
322	0	1.99	28.24	14.12	14.12	OE_37040|-1|265|519	OE_37040|-1|265|519		1
322	0	1.99	28.24	14.12	14.12	OE_20577|-1|265|519	OE_20577|-1|265|519		1
322	0	1.96	7.643	7.643	7.643	OE_55715|+3|177|647	OE_55715|+3|177|647		1
322	0	1.96	7.317	7.317	7.317	OE_55714|+1|115|606	OE_55714|+1|115|606		1
322	0	1.96	7.453	7.453	7.453	OE_55713|+2|122|604	OE_55713|+2|122|604		1
322	0	1.96	8.163	8.163	8.163	OE_38403|-2|158|598	OE_38403|-2|158|598		1
323	1.74	1.96	13.68	13.68	13.68	OE_84061|-2|2|352	OE_84061|-2|2|352		1
324	1.71	1.91	10.13	2.941	2.941	OE_69100|+1|37|954	OE_69100|+1|37|954		1
324	0	1.91	9.627	2.795	2.795	OE_14245|+1|37|1002	OE_14245|+1|37|1002		1
324	0	1.9	5.975	2.83	2.83	OE_76173|+1|37|990	OE_76173|+1|37|990		1
324	0	1.9	13.87	6.569	6.569	OE_68117|+2|125|535	OE_68117|+2|125|535		1
324	0	1.9	17.12	8.108	8.108	OE_45741|+1|1|333	OE_45741|+1|1|333		1
324	0	1.9	4.922	2.332	2.332	OE_1492|-2|2|1159	OE_1492|-2|2|1159		1
325	1.66	1.85	22.86	22.86	22.86	OE_87320|-3|3|212	OE_87320|-3|3|212		1
325	0	1.85	28.57	28.57	28.57	OE_37777|-1|1|168	OE_37777|-1|1|168		1
325	0	1.85	28.57	28.57	28.57	OE_25098|-1|1|168	OE_25098|-1|1|168		1
326	1.64	3.25	30.3	30.3	28.79	OE_53224|-1|1|198	OE_53224|-1|1|198		3
327	1.64	1.97	22.03	22.03	11.02	OE_93708|-2|2|355	OE_93708|-2|2|355		1
327	0	1.97	21.67	21.67	10.83	OE_85411|-3|33|752	OE_85411|-3|33|752		1
327	0	1.97	32.91	32.91	16.46	OE_85409|-1|226|462	OE_85409|-1|226|462		1
327	0	1.97	19.26	19.26	9.63	OE_85408|-2|134|538	OE_85408|-2|134|538		1
327	0	1.97	21.14	21.14	10.57	OE_85400|-1|226|594	OE_85400|-1|226|594		1
327	0	1.97	14.13	14.13	7.065	OE_81089|-3|33|584	OE_81089|-3|33|584		1
327	0	1.97	18.71	18.71	9.353	OE_31530|-3|312|728	OE_31530|-3|312|728		1
327	0	1.97	24.53	24.53	12.26	OE_25179|-3|387|704	OE_25179|-3|387|704		1
327	0	1.87	28.57	28.57	14.29	OE_70205|+3|102|374	OE_70205|+3|102|374		1
327	0	1.87	28.57	28.57	14.29	OE_70204|+3|102|374	OE_70204|+3|102|374		1
328	1.62	1.82	10.64	10.64	10.64	OE_29921|+3|69|350	OE_29921|+3|69|350		1
329	1.58	4	76.62	59.74	59.74	OE_69939|-3|12|242	OE_69939|-3|12|242		3
329	0	4.03	95.16	74.19	74.19	OE_74806|+3|3|188	OE_74806|+3|3|188		3
329	0	1.79	50.94	26.42	26.42	OE_74869|-2|2|160	OE_74869|-2|2|160		2
329	0	1.79	35.06	18.18	18.18	OE_72534|-3|57|287	OE_72534|-3|57|287		2
330	1.55	4.01	13.55	13.55	13.55	OE_66889|+3|171|635	OE_66889|+3|171|635		3
331	1.54	1.77	5.045	5.045	5.045	OE_14010|-1|79|1089	OE_14010|-1|79|1089		1
332	1.53	1.76	19.89	7.527	7.527	OE_40740|-2|2|559	OE_40740|-2|2|559		1
333	1.53	1.76	9.868	5.263	5.263	OE_92971|+2|62|517	OE_92971|+2|62|517		1
333	0	1.76	8.602	8.602	8.602	OE_70334|+3|27|305	OE_70334|+3|27|305		1
333	0	1.76	11.59	11.59	11.59	OE_18982|-1|1|207	OE_18982|-1|1|207		1
334	1.51	1.72	12.18	12.18	12.18	OE_58667|+3|726|1193	OE_58667|+3|726|1193		1
334	0	1.72	8.12	8.12	8.12	OE_4306|-2|53|754	OE_4306|-2|53|754		1
335	1.5	3.26	24.06	24.06	22.56	OE_44104|+3|72|470	OE_44104|+3|72|470		2
336	1.48	6	16.82	16.2	16.2	OE_30256|+1|1|963	OE_30256|+1|1|963		3
336	0	1.7	9.554	9.554	9.554	OE_92461|+3|252|722	OE_92461|+3|252|722		1
336	0	1.7	17.05	17.05	17.05	OE_85851|+2|542|805	OE_85851|+2|542|805		1
336	0	1.7	9.934	9.934	9.934	OE_70691|+2|2|454	OE_70691|+2|2|454		1
336	0	1.7	17.05	17.05	17.05	OE_30257|+2|671|934	OE_30257|+2|671|934		1
337	1.45	1.97	22.7	22.7	16.76	OE_57782|+2|392|946	OE_57782|+2|392|946		2
338	1.42	1.67	11.86	11.86	3.955	OE_29965|+3|57|587	OE_29965|+3|57|587		1
339	1.4	1.73	14.36	11.28	5.897	OE_20977|-2|263|1432	OE_20977|-2|263|1432		1
340	1.39	1.62	4.684	3.044	3.044	OE_90060|-3|33|1313	OE_90060|-3|33|1313		1
341	1.36	1.64	25.26	25.26	11.58	OE_31938|-2|95|379	OE_31938|-2|95|379		2
342	1.34	1.57	31.58	28.95	28.95	OE_74909|-1|1|114	OE_74909|-1|1|114		1
342	0	9.04	55.56	55.56	55.56	OE_102414|+1|43|285	OE_102414|+1|43|285		5
342	0	3.61	17.9	17.9	17.9	OE_69840|-2|44|529	OE_69840|-2|44|529		2
342	0	1.57	31.58	28.95	28.95	OE_74908|-1|1|114	OE_74908|-1|1|114		1
342	0	1.41	15.19	13.92	13.92	OE_74910|-1|319|555	OE_74910|-1|319|555		1
342	0	1.41	7.792	7.143	7.143	OE_68132|+3|210|671	OE_68132|+3|210|671		1
342	0	1.38	16.18	16.18	16.18	OE_80287|+1|31|234	OE_80287|+1|31|234		1
342	0	1.38	15.94	15.94	15.94	OE_67963|-2|236|442	OE_67963|-2|236|442		1
343	1.32	1.8	16.31	10.46	7.385	OE_8277|-2|98|1072	OE_8277|-2|98|1072		2
344	1.32	1.64	8.73	8.73	5.159	OE_9967|+1|109|864	OE_9967|+1|109|864		1
344	0	1.64	7.483	7.483	4.422	OE_83433|-3|102|983	OE_83433|-3|102|983		1
344	0	1.64	8.765	8.765	5.179	OE_83432|-3|102|854	OE_83432|-3|102|854		1
344	0	1.64	8.333	8.333	4.924	OE_53866|+1|109|900	OE_53866|+1|109|900		1
344	0	1.64	7.458	7.458	4.407	OE_53865|+1|109|993	OE_53865|+1|109|993		1
345	1.3	4.11	26.18	26.18	22.51	OE_93956|+2|179|751	OE_93956|+2|179|751		2
346	1.28	1.6	2.696	2.696	1.593	OE_86832|-1|178|2625	OE_86832|-1|178|2625		1
346	0	1.6	2.906	2.906	1.717	OE_30536|-1|502|2772	OE_30536|-1|502|2772		1
346	0	1.6	2.85	2.85	1.684	OE_30535|-2|515|2830	OE_30535|-2|515|2830		1
346	0	1.6	2.85	2.85	1.684	OE_30534|-3|411|2726	OE_30534|-3|411|2726		1
346	0	1.6	2.906	2.906	1.717	OE_30533|-3|411|2681	OE_30533|-3|411|2681		1
347	1.27	1.58	15.22	15.22	7.246	OE_15979|-1|85|498	OE_15979|-1|85|498		1
348	1.25	4.09	29.17	29.17	28.13	OE_68144|+3|183|470	OE_68144|+3|183|470		3
349	1.23	1.47	12.86	4.979	4.979	OE_69326|+3|153|875	OE_69326|+3|153|875		1
349	0	1.47	12.86	4.979	4.979	OE_54167|-3|48|770	OE_54167|-3|48|770		1
349	0	1.47	12.86	4.979	4.979	OE_37457|+3|153|875	OE_37457|+3|153|875		1
349	0	1.47	12.06	4.669	4.669	OE_30831|+2|131|901	OE_30831|+2|131|901		1
349	0	1.47	12.86	4.979	4.979	OE_23813|+3|153|875	OE_23813|+3|153|875		1
350	1.22	1.62	12.35	9.053	9.053	OE_7489|-1|223|951	OE_7489|-1|223|951		2
350	0	1.62	11.58	8.494	8.494	OE_30384|+1|223|999	OE_30384|+1|223|999		2
350	0	1.62	12.24	8.98	8.98	OE_16210|-1|223|957	OE_16210|-1|223|957		2
351	1.21	1.64	4.653	3.592	1.06	OE_27477|-2|92|5185	OE_27477|-2|92|5185		1
352	1.18	1.46	7.114	1.208	1.208	OE_39898|-2|47|2281	OE_39898|-2|47|2281		1
353	1.17	1.51	33.98	24.27	12.62	OE_27635|+1|181|489	OE_27635|+1|181|489		1
354	1.17	1.42	45.45	15.15	15.15	OE_73531|+3|24|221	OE_73531|+3|24|221		1
354	0	1.41	15.15	15.15	15.15	OE_78347|+2|47|244	OE_78347|+2|47|244		1
355	1.15	2.13	20.27	11.17	6.701	OE_12385|-1|145|1890	OE_12385|-1|145|1890		3
356	1.14	5.68	5.28	5.28	5.28	OE_26983|-2|56|1987	OE_26983|-2|56|1987		3
357	1.13	1.38	11.54	11.54	11.54	OE_56550|-1|1|234	OE_56550|-1|1|234		1
358	1.1	3.8	13.87	10.95	8.029	OE_10209|+3|45|866	OE_10209|+3|45|866		2
359	1.1	1.36	14.44	14.44	14.44	OE_97808|-2|23|292	OE_97808|-2|23|292		1
359	0	1.36	14.44	14.44	14.44	OE_77790|-1|40|309	OE_77790|-1|40|309		1
359	0	1.36	14.44	14.44	14.44	OE_40464|-1|28|297	OE_40464|-1|28|297		1
360	1.09	1.4	7.916	7.916	2.902	OE_57714|-1|316|1452	OE_57714|-1|316|1452		1
360	0	1.4	7.752	7.752	2.842	OE_21055|+2|620|1780	OE_21055|+2|620|1780		1
360	0	1.4	5.837	5.837	2.14	OE_10291|-1|58|1599	OE_10291|-1|58|1599		1
361	1.09	1.35	7.353	7.353	7.353	OE_37002|+2|641|1048	OE_37002|+2|641|1048		1
361	0	1.35	7.353	7.353	7.353	OE_34348|-1|310|717	OE_34348|-1|310|717		1
361	0	1.35	7.353	7.353	7.353	OE_20316|+2|641|1048	OE_20316|+2|641|1048		1
362	1.08	1.47	19.09	19.09	4.545	OE_36291|-2|2|661	OE_36291|-2|2|661		2
362	0	1.47	19.09	19.09	4.545	OE_18488|-2|2|661	OE_18488|-2|2|661		2
363	1.07	1.35	12.1	7.473	7.473	OE_14221|-3|150|992	OE_14221|-3|150|992		1
363	0	1.3	6.14	6.14	6.14	OE_7752|-3|150|1175	OE_7752|-3|150|1175		1
363	0	1.3	7.778	7.778	7.778	OE_76026|-3|141|950	OE_76026|-3|141|950		1
364	1.03	1.72	30.17	30.17	13.79	OE_16156|+2|2|697	OE_16156|+2|2|697		1
365	1.01	22.38	75.16	75.16	75.16	OE_24406|+1|1|471	OE_24406|+1|1|471		12
366	1	1.29	28.19	4.633	4.633	OE_58334|-2|95|871	OE_58334|-2|95|871		1
367	0.99	1.26	3.252	3.252	3.252	OE_13909|+1|1|738	OE_13909|+1|1|738		1
368	0.98	1.54	11.2	11.2	4	OE_13040|-2|122|1621	OE_13040|-2|122|1621		1
369	0.97	19.77	35.98	33.54	27.74	OE_81161|-3|3|986	OE_81161|-3|3|986		9
369	0	22.81	31.09	24.35	22.8	OE_861|+1|1264|2421	OE_861|+1|1264|2421		11
369	0	12.46	71	63	63	OE_38858|-3|282|581	OE_38858|-3|282|581		7
369	0	4.34	34.31	34.31	20.44	OE_85725|-3|3|413	OE_85725|-3|3|413		2
370	0.95	5.51	25	25	25	OE_70956|-1|184|507	OE_70956|-1|184|507		3
371	0.95	1.33	21.21	21.21	21.21	OE_77985|-2|2|199	OE_77985|-2|2|199		1
372	0.94	1.41	6.59	5.107	1.647	OE_95138|-2|1109|2929	OE_95138|-2|1109|2929		1
372	0	1.41	3.968	3.075	0.9921	OE_25698|-2|137|3160	OE_25698|-2|137|3160		1
372	0	1.41	3.964	3.072	0.9911	OE_15706|+1|559|3585	OE_15706|+1|559|3585		1
373	0.94	1.21	4.032	4.032	4.032	OE_94404|+1|250|993	OE_94404|+1|250|993		1
373	0	1.21	7.092	7.092	7.092	OE_85936|-2|2|424	OE_85936|-2|2|424		1
373	0	1.21	6.25	6.25	6.25	OE_85934|-2|2|481	OE_85934|-2|2|481		1
373	0	1.21	24.69	24.69	24.69	OE_85933|-2|2|244	OE_85933|-2|2|244		1
373	0	1.21	4.149	4.149	4.149	OE_75988|+2|182|904	OE_75988|+2|182|904		1
373	0	1.21	6.211	6.211	6.211	OE_70056|+3|183|665	OE_70056|+3|183|665		1
373	0	1.21	3.676	3.676	3.676	OE_43131|-1|37|852	OE_43131|-1|37|852		1
373	0	1.21	3.448	3.448	3.448	OE_43130|-1|37|906	OE_43130|-1|37|906		1
373	0	1.21	6.098	6.098	6.098	OE_36930|+3|183|674	OE_36930|+3|183|674		1
373	0	1.21	3.846	3.846	3.846	OE_36929|+3|183|962	OE_36929|+3|183|962		1
373	0	1.21	4.149	4.149	4.149	OE_24415|+3|183|905	OE_24415|+3|183|905		1
373	0	1.21	5.952	5.952	5.952	OE_24414|+3|183|686	OE_24414|+3|183|686		1
373	0	1.21	6.098	6.098	6.098	OE_19925|+3|183|674	OE_19925|+3|183|674		1
373	0	1.21	4.149	4.149	4.149	OE_19924|+3|183|905	OE_19924|+3|183|905		1
373	0	1.21	3.846	3.846	3.846	OE_19922|+3|183|962	OE_19922|+3|183|962		1
374	0.93	1.2	3.696	3.696	3.696	OE_28586|-3|165|1544	OE_28586|-3|165|1544		1
375	0.88	3.82	29.55	23.86	14.77	OE_58734|-3|3|530	OE_58734|-3|3|530		3
376	0.87	1.14	21.8	21.8	21.8	OE_93952|+1|301|699	OE_93952|+1|301|699		1
377	0.87	1.14	4.815	4.815	4.815	OE_68836|+1|58|867	OE_68836|+1|58|867		1
377	0	1.14	1.643	1.643	1.643	OE_5508|-2|122|2494	OE_5508|-2|122|2494		1
378	0.84	3.22	41.43	32.67	19.92	OE_87311|+2|68|820	OE_87311|+2|68|820		3
379	0.78	1.18	16.48	16.48	5.114	OE_8323|-3|36|563	OE_8323|-3|36|563		1
380	0.76	1.14	24.6	24.6	19.05	OE_94154|-1|115|492	OE_94154|-1|115|492		1
381	0.75	1.16	32.91	32.91	20.25	OE_29886|+1|43|279	OE_29886|+1|43|279		1
382	0.72	11.8	68.12	68.12	62.32	OE_75327|+3|444|857	OE_75327|+3|444|857		9
383	0.71	1.6	10.45	10.45	10.45	OE_85621|-1|964|1566	OE_85621|-1|964|1566		2
383	0	0.96	8.824	8.824	8.824	OE_976|-1|718|1227	OE_976|-1|718|1227		1
383	0	0.96	15.31	15.31	15.31	OE_91671|-2|2|295	OE_91671|-2|2|295		1
383	0	0.96	14.15	14.15	14.15	OE_85619|-3|3|320	OE_85619|-3|3|320		1
384	0.68	0.92	1.782	1.782	1.782	OE_26316|+1|61|1575	OE_26316|+1|61|1575		1
385	0.68	0.92	7.317	7.317	7.317	OE_2164|-3|24|761	OE_2164|-3|24|761		1
386	0.64	0.88	9.89	9.89	9.89	OE_27698|-1|220|492	OE_27698|-1|220|492		1
387	0.63	0.86	6.479	6.479	6.479	OE_982|+1|16|1080	OE_982|+1|16|1080		1
387	0	0.86	25.56	25.56	25.56	OE_31534|-1|16|825	OE_31534|-1|16|825		1
388	0.62	0.85	10.17	10.17	10.17	OE_32368|-2|53|229	OE_32368|-2|53|229		1
388	0	0.85	10.17	10.17	10.17	OE_22720|+1|109|285	OE_22720|+1|109|285		1
389	0.61	0.84	5.6	5.6	5.6	OE_84823|+1|31|1155	OE_84823|+1|31|1155		1
389	0	0.84	7.292	7.292	7.292	OE_57193|+3|57|920	OE_57193|+3|57|920		1
389	0	0.84	5.048	5.048	5.048	OE_37783|-1|376|1623	OE_37783|-1|376|1623		1
389	0	0.84	4.585	4.585	4.585	OE_30079|+1|31|1404	OE_30079|+1|31|1404		1
389	0	0.84	5.048	5.048	5.048	OE_25117|-1|376|1623	OE_25117|-1|376|1623		1
389	0	0.84	7.241	7.241	7.241	OE_13000|-1|385|1254	OE_13000|-1|385|1254		1
390	0.59	0.82	4.439	2.836	2.836	OE_3545|+1|139|2571	OE_3545|+1|139|2571		1
391	0.58	3	29.93	29.93	29.93	OE_93983|-1|73|483	OE_93983|-1|73|483		2
391	0	3	28.08	28.08	28.08	OE_93982|-1|73|510	OE_93982|-1|73|510		2
392	0.56	0.79	1.869	1.869	1.869	OE_3402|-3|216|1820	OE_3402|-3|216|1820		1
393	0.55	0.78	9.231	9.231	9.231	OE_43316|+1|1|195	OE_43316|+1|1|195		1
393	0.01	0.07	1.826	0.2962	0.2962	OE_28602|-2|581|6658	OE_28602|-2|581|6658		1
393	0.01	0.07	1.821	0.2953	0.2953	OE_25627|+2|470|6565	OE_25627|+2|470|6565		1
393	0.01	0.06	1.726	0.3984	0.3984	OE_9412|+2|470|4987	OE_9412|+2|470|4987		1
393	0	0.74	7.317	7.317	7.317	OE_55021|-1|1|246	OE_55021|-1|1|246		1
393	0	0.74	7.317	7.317	7.317	OE_55019|+1|1|246	OE_55019|+1|1|246		1
393	0	0.74	7.317	7.317	7.317	OE_55018|+1|1|246	OE_55018|+1|1|246		1
393	0	0.73	1.062	1.062	1.062	OE_4705|-1|37|1731	OE_4705|-1|37|1731		1
393	0	0.73	0.7407	0.7407	0.7407	OE_4704|-1|37|2466	OE_4704|-1|37|2466		1
393	0	0.6	2.105	2.105	2.105	OE_8143|-2|206|1060	OE_8143|-2|206|1060		1
393	0	0.6	2.105	2.105	2.105	OE_58328|-3|198|1052	OE_58328|-3|198|1052		1
393	0	0.08	0.7528	0.7528	0.7528	OE_26346|+1|280|2670	OE_26346|+1|280|2670		1
393	0	0.04	0.2387	0.2387	0.2387	OE_9393|+2|2|7543	OE_9393|+2|2|7543		1
393	0	0.04	0.7353	0.7353	0.7353	OE_25767|-2|230|2677	OE_25767|-2|230|2677		1
393	0	0.04	0.7042	0.7042	0.7042	OE_25766|-2|230|2785	OE_25766|-2|230|2785		1
393	0	0.03	1.563	1.563	1.563	OE_88116|+3|288|1439	OE_88116|+3|288|1439		1
393	0	0.03	1.161	1.161	1.161	OE_3728|+2|812|2362	OE_3728|+2|812|2362		1
393	0	0.02	1.648	1.648	1.648	OE_87788|-2|95|1186	OE_87788|-2|95|1186		1
393	0	0.02	1.493	1.493	1.493	OE_87787|-2|95|1300	OE_87787|-2|95|1300		1
393	0	0.02	0.8054	0.8054	0.8054	OE_6091|-3|138|2372	OE_6091|-3|138|2372		1
393	0	0.02	1.563	1.563	1.563	OE_58400|+3|159|1310	OE_58400|+3|159|1310		1
393	0	0.02	1.519	1.519	1.519	OE_58399|+3|159|1343	OE_58399|+3|159|1343		1
393	0	0.02	0.5055	0.5055	0.5055	OE_35244|-1|2245|5805	OE_35244|-1|2245|5805		1
393	0	0.02	1.519	1.519	1.519	OE_28558|+1|82|1266	OE_28558|+1|82|1266		1
393	0	0.02	1.519	1.519	1.519	OE_28557|+1|82|1266	OE_28557|+1|82|1266		1
393	0	0.02	0.4967	0.4967	0.4967	OE_2579|+1|3718|7341	OE_2579|+1|3718|7341		1
393	0	0.02	0.4484	0.4484	0.4484	OE_2578|-1|10|4023	OE_2578|-1|10|4023		1
393	0	0.02	1.247	1.247	1.247	OE_2451|-1|4|1446	OE_2451|-1|4|1446		1
393	0	0.02	0.5055	0.5055	0.5055	OE_15828|-1|2245|5805	OE_15828|-1|2245|5805		1
393	0	0.02	1.519	1.519	1.519	OE_13152|+1|82|1266	OE_13152|+1|82|1266		1
393	0	0.02	1.103	1.103	1.103	OE_1224|-2|110|1741	OE_1224|-2|110|1741		1
393	0	0.02	1.062	1.062	1.062	OE_1223|-1|112|1806	OE_1223|-1|112|1806		1
393	0	0.02	1.207	1.207	1.207	OE_1222|+1|106|1596	OE_1222|+1|106|1596		1
393	0	0.02	5.505	5.505	5.505	OE_11600|+3|1374|1700	OE_11600|+3|1374|1700		1
394	0.53	0.86	19.27	14.58	9.896	OE_36958|+3|39|614	OE_36958|+3|39|614		1
394	0	0.86	19.27	14.58	9.896	OE_20066|+3|39|614	OE_20066|+3|39|614		1
394	0	0.75	24.78	16.81	16.81	OE_34326|+2|68|406	OE_34326|+2|68|406		1
394	0	0.75	24.78	16.81	16.81	OE_10844|+2|68|406	OE_10844|+2|68|406		1
394	0	0.75	13.67	13.67	13.67	OE_70328|+3|39|455	OE_70328|+3|39|455		1
394	0	0.75	21.35	21.35	21.35	OE_70325|+1|1|267	OE_70325|+1|1|267		1
395	0.53	0.84	20.19	20.19	0	OE_75509|-3|15|326	OE_75509|-3|15|326		0
395	0	0.84	20.19	20.19	0	OE_75505|-2|35|346	OE_75505|-2|35|346		0
395	0	0.84	21.88	21.88	0	OE_7205|-1|319|606	OE_7205|-1|319|606		0
396	0.51	0.73	15	15	15	OE_50857|+1|106|225	OE_50857|+1|106|225		1
397	0.5	2.08	37	37	37	OE_94298|-1|1141|1440	OE_94298|-1|1141|1440		2
397	0	2.08	30.83	30.83	30.83	OE_70341|-1|478|837	OE_70341|-1|478|837		2
397	0	2.08	41.57	41.57	41.57	OE_45586|+3|117|383	OE_45586|+3|117|383		2
397	0	2.08	41.57	41.57	41.57	OE_38081|-3|129|395	OE_38081|-3|129|395		2
397	0	2.08	41.57	41.57	41.57	OE_26090|-3|129|395	OE_26090|-3|129|395		2
398	0.48	0.61	1.808	1.808	1.808	OE_7668|-3|111|1769	OE_7668|-3|111|1769		1
399	0.47	2.31	16.94	16.94	16.94	OE_972|-1|136|507	OE_972|-1|136|507		2
399	0	1.33	7.895	7.895	7.895	OE_68976|-2|2|457	OE_68976|-2|2|457		2
400	0.43	0.56	13.04	13.04	13.04	OE_74889|+1|1|207	OE_74889|+1|1|207		1
401	0.41	0.55	40.43	40.43	19.15	OE_70377|-2|2|142	OE_70377|-2|2|142		1
401	0	0.55	40.43	40.43	19.15	OE_70376|-2|2|142	OE_70376|-2|2|142		1
401	0	0.55	33.93	33.93	16.07	OE_70368|-2|2|169	OE_70368|-2|2|169		1
401	0	0.55	33.93	33.93	16.07	OE_70367|-2|2|169	OE_70367|-2|2|169		1
402	0.41	0.53	9.871	9.871	9.871	OE_87334|-1|1867|2565	OE_87334|-1|1867|2565		1
402	0	0.53	10.8	10.8	10.8	OE_87333|-1|1867|2505	OE_87333|-1|1867|2505		1
402	0	0.53	7.877	7.877	7.877	OE_46280|-3|882|1757	OE_46280|-3|882|1757		1
402	0	0.53	8.456	8.456	8.456	OE_46279|-3|882|1697	OE_46279|-3|882|1697		1
402	0	0.53	7.877	7.877	7.877	OE_33212|-3|414|1289	OE_33212|-3|414|1289		1
402	0	0.53	7.877	7.877	7.877	OE_3080|-3|414|1289	OE_3080|-3|414|1289		1
402	0	0.53	8.456	8.456	8.456	OE_2008|-3|414|1229	OE_2008|-3|414|1229		1
402	0	0.53	7.877	7.877	7.877	OE_10373|-3|519|1394	OE_10373|-3|519|1394		1
402	0	0.53	8.456	8.456	8.456	OE_10372|-3|519|1334	OE_10372|-3|519|1334		1
403	0.39	0.57	2.984	1.689	0	OE_45841|-3|357|5684	OE_45841|-3|357|5684		0
403	0	0.57	2.984	1.689	0	OE_30243|+3|138|5465	OE_30243|+3|138|5465		0
403	0	0.57	2.26	1.279	0	OE_1559|+3|204|7238	OE_1559|+3|204|7238		0
403	0	0.57	2.782	1.575	0	OE_15436|-2|158|5872	OE_15436|-2|158|5872		0
404	0.38	0.5	1.926	1.051	1.051	OE_68427|+2|200|3625	OE_68427|+2|200|3625		1
404	0	0.5	2.193	1.196	1.196	OE_29343|+1|238|3246	OE_29343|+1|238|3246		1
405	0.37	0.54	15.79	11.23	0	OE_39070|-2|164|1018	OE_39070|-2|164|1018		0
406	0.36	0.49	11.63	11.63	11.63	OE_13374|+3|60|317	OE_13374|+3|60|317		1
407	0.34	0.49	18.91	18.91	4.478	OE_6342|-3|6|608	OE_6342|-3|6|608		1
408	0.33	0.48	16.67	16.67	0	OE_20078|-3|9|386	OE_20078|-3|9|386		0
409	0.33	0.45	10.78	10.78	10.78	OE_88672|+1|13|513	OE_88672|+1|13|513		1
410	0.31	8.58	17.61	17.61	17.33	OE_28233|+1|25|1080	OE_28233|+1|25|1080		5
410	0	6.77	51.55	51.55	51.55	OE_10318|+2|2|292	OE_10318|+2|2|292		4
411	0.3	0.42	27.66	27.66	27.66	OE_76178|+1|1|141	OE_76178|+1|1|141		1
411	0	0.42	16.05	16.05	16.05	OE_45569|-2|104|346	OE_45569|-2|104|346		1
411	0	0.42	10	10	10	OE_45567|-2|104|493	OE_45567|-2|104|493		1
411	0	0.35	9.42	9.42	9.42	OE_45570|-2|104|517	OE_45570|-2|104|517		1
412	0.3	0.42	7.975	7.975	7.975	OE_24806|-3|117|605	OE_24806|-3|117|605		1
413	0.29	0.41	7.107	7.107	7.107	OE_14333|-3|111|701	OE_14333|-3|111|701		1
414	0.28	0.39	3.406	3.406	0	OE_94177|+1|13|1245	OE_94177|+1|13|1245		0
414	0	0.39	4.321	4.321	0	OE_70297|-2|224|1195	OE_70297|-2|224|1195		0
414	0	0.39	4.361	4.361	0	OE_55975|-1|4|966	OE_55975|-1|4|966		0
414	0	0.39	5.109	5.109	0	OE_45107|-1|4|825	OE_45107|-1|4|825		0
414	0	0.39	4.321	4.321	0	OE_38955|-1|4|975	OE_38955|-1|4|975		0
414	0	0.39	6.14	6.14	0	OE_34290|-1|4|687	OE_34290|-1|4|687		0
414	0	0.39	3.118	3.118	0	OE_30266|-1|13|1359	OE_30266|-1|13|1359		0
414	0	0.39	3.518	3.518	0	OE_20052|-1|37|1230	OE_20052|-1|37|1230		0
415	0.25	11.25	41.72	41.03	34.14	OE_1230|+2|110|979	OE_1230|+2|110|979		7
416	0.24	0.36	21.24	10.88	0	OE_990|-1|184|762	OE_990|-1|184|762		0
416	0	0.36	23.7	12.14	0	OE_83424|-3|567|1085	OE_83424|-3|567|1085		0
416	0	0.36	26.02	17.07	0	OE_72147|-1|103|471	OE_72147|-1|103|471		0
416	0	0.36	38.1	25	0	OE_7164|-1|712|963	OE_7164|-1|712|963		0
416	0	0.36	38.1	25	0	OE_55306|-3|348|599	OE_55306|-3|348|599		0
416	0	0.36	26.02	17.07	0	OE_24719|+1|184|552	OE_24719|+1|184|552		0
417	0.24	0.35	4.494	4.494	0	OE_13911|-3|216|749	OE_13911|-3|216|749		0
418	0.24	0.35	6.286	6.286	0	OE_13714|-3|153|677	OE_13714|-3|153|677		0
419	0.23	0.34	34.21	34.21	0	OE_27711|-2|188|415	OE_27711|-2|188|415		0
420	0.23	0.34	15.96	15.96	0	OE_76967|+2|50|331	OE_76967|+2|50|331		0
421	0.23	0.34	7.263	7.263	0	OE_6265|+1|1|537	OE_6265|+1|1|537		0
422	0.21	0.31	19.12	19.12	0	OE_99304|-2|29|232	OE_99304|-2|29|232		0
423	0.2	5.14	23.15	16.67	8.333	OE_29756|-1|31|354	OE_29756|-1|31|354		3
424	0.2	1.58	32.81	32.81	14.06	OE_102043|+2|26|217	OE_102043|+2|26|217		1
425	0.2	0.31	10.37	10.37	0	OE_95322|+1|103|507	OE_95322|+1|103|507		0
425	0	0.31	6.306	6.306	0	OE_8301|+3|411|1076	OE_8301|+3|411|1076		0
425	0	0.31	7.91	7.91	0	OE_8300|+3|465|995	OE_8300|+3|465|995		0
425	0	0.31	6.306	6.306	0	OE_76916|+2|638|1303	OE_76916|+2|638|1303		0
425	0	0.31	7.91	7.91	0	OE_46276|+1|103|633	OE_46276|+1|103|633		0
425	0	0.31	6.306	6.306	0	OE_22895|+3|684|1349	OE_22895|+3|684|1349		0
425	0	0.31	7.91	7.91	0	OE_16424|+1|877|1407	OE_16424|+1|877|1407		0
426	0.2	0.31	10.91	10.91	0	OE_70637|-3|471|800	OE_70637|-3|471|800		0
426	0	0.29	15.58	15.58	0	OE_91124|-1|55|285	OE_91124|-1|55|285		0
426	0	0.29	11.01	11.01	0	OE_76044|-2|107|433	OE_76044|-2|107|433		0
426	0	0.29	5.24	5.24	0	OE_10216|-3|60|746	OE_10216|-3|60|746		0
427	0.2	0.31	2.99	2.99	0	OE_30832|+3|3012|3914	OE_30832|+3|3012|3914		0
427	0	0.31	2.99	2.99	0	OE_21139|-1|2017|2919	OE_21139|-1|2017|2919		0
428	0.19	0.3	47.73	22.73	0	OE_56362|+1|160|423	OE_56362|+1|160|423		0
428	0	0.3	17.72	8.439	0	OE_44512|+3|78|788	OE_44512|+3|78|788		0
428	0	0.3	31.11	14.81	0	OE_44508|+3|78|482	OE_44508|+3|78|482		0
428	0	0.3	35	16.67	0	OE_37347|+2|122|481	OE_37347|+2|122|481		0
428	0	0.3	35	16.67	0	OE_23032|+2|122|481	OE_23032|+2|122|481		0
429	0.18	12.61	51.33	51.33	45.13	OE_69016|-2|23|361	OE_69016|-2|23|361		7
430	0.18	0.29	35.56	15.56	0	OE_80266|+1|1|135	OE_80266|+1|1|135		0
430	0	0.01	10.87	10.87	5.797	OE_75619|+2|44|457	OE_75619|+2|44|457		1
431	0.18	0.29	6.015	6.015	0	OE_75543|+1|679|1077	OE_75543|+1|679|1077		0
431	0	0.29	7.08	7.08	0	OE_35072|-1|1627|1965	OE_35072|-1|1627|1965		0
432	0.17	0.29	6.612	3.471	0	OE_81390|+2|107|1921	OE_81390|+2|107|1921		0
432	0	0.29	5.148	2.703	0	OE_81389|+2|107|2437	OE_81389|+2|107|2437		0
432	0	0.29	5.148	2.703	0	OE_38088|-1|184|2514	OE_38088|-1|184|2514		0
432	0	0.29	5.148	2.703	0	OE_26105|-1|184|2514	OE_26105|-1|184|2514		0
432	0	0.27	5.611	4.208	0	OE_70565|-1|100|1596	OE_70565|-1|100|1596		0
432	0	0.27	5.611	4.208	0	OE_70564|-1|100|1596	OE_70564|-1|100|1596		0
432	0	0.27	6.349	4.762	0	OE_44347|+2|104|1426	OE_44347|+2|104|1426		0
433	0.17	0.27	17.31	17.31	0	OE_86768|-1|1|156	OE_86768|-1|1|156		0
433	0	0.01	12.33	12.33	0	OE_81534|-2|83|301	OE_81534|-2|83|301		0
434	0.16	0.26	18.18	18.18	0	OE_86804|-3|54|317	OE_86804|-3|54|317		0
434	0	0.26	18.18	18.18	0	OE_86802|-3|54|317	OE_86802|-3|54|317		0
434	0	0.26	8.122	8.122	0	OE_38054|-3|87|677	OE_38054|-3|87|677		0
434	0	0.26	16	16	0	OE_28331|-3|390|689	OE_28331|-3|390|689		0
434	0	0.26	8.122	8.122	0	OE_26027|-3|87|677	OE_26027|-3|87|677		0
435	0.16	0.26	1.338	1.338	0	OE_6966|-3|1224|3914	OE_6966|-3|1224|3914		0
436	0.15	0.25	1.305	1.305	0	OE_29542|-1|22|2550	OE_29542|-1|22|2550		0
437	0.14	8.03	33.33	24	13.33	OE_1231|+1|49|1398	OE_1231|+1|49|1398		3
438	0.14	0.23	5.603	3.448	0	OE_8855|-2|8|1399	OE_8855|-2|8|1399		0
439	0.14	0.23	5.172	5.172	0	OE_915|-1|229|750	OE_915|-1|229|750		0
439	0	0.23	7.031	7.031	0	OE_30307|-3|1140|1523	OE_30307|-3|1140|1523		0
440	0.13	0.21	0.2113	0.2113	0	OE_13602|+2|188|12967	OE_13602|+2|188|12967		0
441	0.12	0.21	12.37	6.186	0	OE_4206|-1|67|648	OE_4206|-1|67|648		0
442	0.12	0.21	7.071	7.071	0	OE_17560|+3|54|350	OE_17560|+3|54|350		0
443	0.1	0.17	31.79	19.21	0	OE_28706|-3|117|569	OE_28706|-3|117|569		0
444	0.1	0.17	6.393	6.393	0	OE_88919|-1|148|804	OE_88919|-1|148|804		0
445	0.1	0.17	10.71	10.71	0	OE_81191|+2|401|652	OE_81191|+2|401|652		0
445	0	0.17	10.71	10.71	0	OE_7017|-2|611|862	OE_7017|-2|611|862		0
446	0.1	0.17	14.94	14.94	0	OE_71355|-1|85|345	OE_71355|-1|85|345		0
446	0	0.17	14.94	14.94	0	OE_18331|+2|98|358	OE_18331|+2|98|358		0
447	0.1	0.17	0.6641	0.6641	0	OE_6974|-1|571|3732	OE_6974|-1|571|3732		0
447	0	0.17	1.079	1.079	0	OE_23039|+3|1653|3599	OE_23039|+3|1653|3599		0
447	0	0.17	0.5993	0.5993	0	OE_1911|+3|99|3602	OE_1911|+3|99|3602		0
447	0	0.17	0.5814	0.5814	0	OE_1910|+3|3|3614	OE_1910|+3|3|3614		0
448	0.09	0.16	1.873	1.873	0	OE_12228|+1|64|1665	OE_12228|+1|64|1665		0
449	0.09	0.15	4.054	4.054	0	OE_97260|-2|17|460	OE_97260|-2|17|460		0
450	0.08	0.15	7.143	7.143	0	OE_94697|+2|107|484	OE_94697|+2|107|484		0
450	0	0.15	5.921	5.921	0	OE_57582|-2|62|517	OE_57582|-2|62|517		0
450	0	0.15	6.294	6.294	0	OE_57581|-2|62|490	OE_57581|-2|62|490		0
450	0	0.15	4.412	4.412	0	OE_25400|-1|154|765	OE_25400|-1|154|765		0
450	0	0.15	4.639	4.639	0	OE_15622|-1|154|735	OE_15622|-1|154|735		0
450	0	0.15	5.389	5.389	0	OE_15621|-3|156|656	OE_15621|-3|156|656		0
451	0.07	1.39	18.78	18.78	5.584	OE_77504|-1|1|591	OE_77504|-1|1|591		1
451	0	0.12	13.54	13.54	0	OE_38192|-1|109|684	OE_38192|-1|109|684		0
451	0	0.12	13.54	13.54	0	OE_26402|-1|109|684	OE_26402|-1|109|684		0
452	0.07	0.13	7.077	4.308	0	OE_8317|-1|16|990	OE_8317|-1|16|990		0
453	0.07	0.13	5.233	5.233	0	OE_87253|-1|349|864	OE_87253|-1|349|864		0
453	0	0.13	3.18	3.18	0	OE_30641|-1|349|1197	OE_30641|-1|349|1197		0
454	0.07	0.13	10.77	10.77	0	OE_71685|-1|487|1071	OE_71685|-1|487|1071		0
454	0	0.13	4.277	4.277	0	OE_45775|-2|185|1657	OE_45775|-2|185|1657		0
454	0	0.13	7.581	7.581	0	OE_37098|-3|870|1700	OE_37098|-3|870|1700		0
454	0	0.13	7.836	7.836	0	OE_25284|-3|813|1616	OE_25284|-3|813|1616		0
455	0.07	0.13	4.745	4.745	0	OE_6788|+1|37|858	OE_6788|+1|37|858		0
455	0	0.13	4.745	4.745	0	OE_20809|+1|37|858	OE_20809|+1|37|858		0
456	0.07	0.13	4.459	4.459	0	OE_48117|-1|268|1209	OE_48117|-1|268|1209		0
456	0	0.13	5.036	5.036	0	OE_4449|-1|268|1101	OE_4449|-1|268|1101		0
456	0	0.13	4.459	4.459	0	OE_30706|+2|239|1180	OE_30706|+2|239|1180		0
457	0.06	0.12	3.5	3.5	0	OE_87107|-1|1|600	OE_87107|-1|1|600		0
457	0	0.1	9.211	9.211	0	OE_91437|-1|1|228	OE_91437|-1|1|228		0
457	0	0.1	5	5	0	OE_85242|-2|647|1066	OE_85242|-2|647|1066		0
457	0	0.1	4.118	4.118	0	OE_84914|-1|127|636	OE_84914|-1|127|636		0
457	0	0.1	3.318	3.318	0	OE_84913|-3|3|635	OE_84913|-3|3|635		0
458	0.06	0.12	7.576	7.576	0	OE_30523|+3|999|1394	OE_30523|+3|999|1394		0
459	0.06	0.11	10.27	6.164	0	OE_19161|-3|57|494	OE_19161|-3|57|494		0
459	0	0.11	6.173	3.704	0	OE_14149|-3|9|737	OE_14149|-3|9|737		0
460	0.06	0.11	10	10	0	OE_89493|-3|3|182	OE_89493|-3|3|182		0
461	0.06	0.11	4.808	4.808	0	OE_75894|-2|86|1645	OE_75894|-2|86|1645		0
461	0	0.11	4.259	4.259	0	OE_12581|-1|130|1890	OE_12581|-1|130|1890		0
462	0.06	0.11	18.87	18.87	0	OE_62584|-2|2|160	OE_62584|-2|2|160		0
463	0.06	0.11	11.29	11.29	0	OE_54250|-3|3|188	OE_54250|-3|3|188		0
464	0.06	0.11	15.05	15.05	0	OE_36906|-2|2|280	OE_36906|-2|2|280		0
464	0	0.11	15.05	15.05	0	OE_19804|-2|2|280	OE_19804|-2|2|280		0
464	0	0.1	22.58	22.58	0	OE_23040|-3|498|683	OE_23040|-3|498|683		0
465	0.05	2.45	31.69	20.42	11.27	OE_85999|+2|638|1063	OE_85999|+2|638|1063		2
465	0	2.42	32.5	24.17	13.33	OE_86000|+3|567|926	OE_86000|+3|567|926		2
466	0.05	2.18	42.11	26.97	12.5	OE_55645|+3|99|554	OE_55645|+3|99|554		1
467	0.05	0.1	1.739	1.739	0	OE_83960|+1|367|1401	OE_83960|+1|367|1401		0
468	0.05	0.09	5.376	5.376	0	OE_72114|-1|76|633	OE_72114|-1|76|633		0
469	0.05	0.09	12.24	12.24	0	OE_100646|+1|148|294	OE_100646|+1|148|294		0
[truncated: 3 more columns]

## Sheet: Peptide Summary
N	Unused	Total	%Cov	%Cov(50)	%Cov(95)	Accessions	Names	Used	Annotation	Contrib	Conf	Sequence	Modifications	ProteinModifications	Cleavages	dMass	Obs MW	Obs m/z	Theor MW	Theor m/z	Theor z	Sc	Spectrum	Acq Time	Intensity (Peptide)	PrecursorIntensityAcquisition	Apex Time (Peptide)	Elution Peak Width (Peptide)	MS2Counts
1	169.79	169.79	42.66	41.32	37.26	OE_22350|-2|119|9724	OE_22350|-2|119|9724			2	99	ANCPVDDTVCVGDIFVYLK	Carbamidomethyl(C)@3; Carbamidomethyl(C)@10			-0.0050396	2184.02	1093.02	2184.02	1093.02	2	13	1.1.1.3776.50	45.5413	1751.22	1678.65	45.56	0.25	1125.85
1	169.79	169.79	42.66	41.32	37.26	OE_22350|-2|119|9724	OE_22350|-2|119|9724			2	99	APSCPLSECAAGCHCPEGK	Carbamidomethyl(C)@4; Carbamidomethyl(C)@9; Carbamidomethyl(C)@13; Carbamidomethyl(C)@15			0.00455465	2086.84	696.62	2086.83	696.618	3	22	1.1.1.3384.49	26.0424	3079.27	2746.64	26.01	0.15	7189.73
1	169.79	169.79	42.66	41.32	37.26	OE_22350|-2|119|9724	OE_22350|-2|119|9724			2	99	ATCPEGSHFETTPADVYR	Carbamidomethyl(C)@3			0.00315195	2036.89	1019.45	2036.89	1019.45	2	23	1.1.1.3443.53	28.9876	3581.76	3567.94	28.94	0.3	3375.07
1	169.79	169.79	42.66	41.32	37.26	OE_22350|-2|119|9724	OE_22350|-2|119|9724			2	99	CDTVTAIK	Carbamidomethyl(C)@1			0.00188187	906.45	454.232	906.448	454.231	2	12	1.1.1.3363.15	24.9825	4639.65	4635.04	24.98	0.2	3845.23
1	169.79	169.79	42.66	41.32	37.26	OE_22350|-2|119|9724	OE_22350|-2|119|9724			2	99	CEQGWSEWFNRHDVTSQGDFETLQDAKDSGVLK	Carbamidomethyl(C)@1		missed R-H@11; missed K-D@27	0.00314783	3868.74	774.756	3868.74	774.755	5	16	1.1.1.3630.26	38.2503	2248.57	1909.54	38.23	0.15	3928.6
1	169.79	169.79	42.66	41.32	37.26	OE_22350|-2|119|9724	OE_22350|-2|119|9724			2	99	CISGQEPVGPPLQPCDIIPGPK	Carbamidomethyl(C)@1; Carbamidomethyl(C)@15			-0.00167897	2358.17	1180.09	2358.17	1180.09	2	20	1.1.1.3614.34	37.4841	2569.74	2502.54	37.44	0.35	2109.69
1	169.79	169.79	42.66	41.32	37.26	OE_22350|-2|119|9724	OE_22350|-2|119|9724			2	99	CLEGCACPLGYTSNR	Carbamidomethyl(C)@1; Carbamidomethyl(C)@5; Carbamidomethyl(C)@7			-0.00685613	1756.73	879.37	1756.73	879.374	2	19	1.1.1.3463.42	29.9729	1313.3	1205.99	29.99	0.15	2233.39
1	169.79	169.79	42.66	41.32	37.26	OE_22350|-2|119|9724	OE_22350|-2|119|9724			2	99	CSDTLVSTDEFEVVQEK	Carbamidomethyl(C)@1			3.45083e-05	1984.89	993.454	1984.89	993.454	2	16	1.1.1.3562.59	34.8963	3477.13	2060.28	35	0.2	3464.5
1	169.79	169.79	42.66	41.32	37.26	OE_22350|-2|119|9724	OE_22350|-2|119|9724			2	99	CSPEGVWDPPRIPK	Carbamidomethyl(C)@1		missed R-I@11	0.00024562	1636.8	546.608	1636.8	546.608	3	17	1.1.1.3522.22	32.8888	6461.3	5995.07	32.82	0.25	4835.34
1	169.79	169.79	42.66	41.32	37.26	OE_22350|-2|119|9724	OE_22350|-2|119|9724			2	99	CSPEGVWQPTTIPK	Carbamidomethyl(C)@1			-0.00134854	1598.77	800.395	1598.78	800.395	2	22	1.1.1.3524.25	32.9987	6556.99	5813.78	33.06	0.2	6887.99
1	169.79	169.79	42.66	41.32	37.26	OE_22350|-2|119|9724	OE_22350|-2|119|9724			2	99	CTATCVQGYR	Carbamidomethyl(C)@1; Carbamidomethyl(C)@5			0.0018059	1214.52	608.267	1214.52	608.266	2	14	1.1.1.3361.30	24.8958	1835.35	1759.76	24.92	0.35	2366.38
1	169.79	169.79	42.66	41.32	37.26	OE_22350|-2|119|9724	OE_22350|-2|119|9724			2	99	CTATCVQGYRFPQGEETVTLTCDR	Carbamidomethyl(C)@1; Carbamidomethyl(C)@5; Carbamidomethyl(C)@22		missed R-F@10	-0.00697066	2848.25	950.424	2848.26	950.427	3	24	1.1.1.3523.72	32.962	3043.09	2783.51	33.02	0.3	3316.72
1	169.79	169.79	42.66	41.32	37.26	OE_22350|-2|119|9724	OE_22350|-2|119|9724			2	99	CTDPIAIECVEYATGADYR	Carbamidomethyl(C)@1; Carbamidomethyl(C)@9			-0.00688802	2202.95	735.324	2202.96	735.326	3	21	1.1.1.3619.20	37.7073	3659.69	2088.39	37.54	0.35	3610.86
1	169.79	169.79	42.66	41.32	37.26	OE_22350|-2|119|9724	OE_22350|-2|119|9724			2	99	CTLEGVWEPPSLPK	Carbamidomethyl(C)@1			0.000812948	1611.8	806.906	1611.8	806.906	2	20	1.1.1.3625.32	38.012	6748.5	5130.75	37.94	0.25	6487.99
1	169.79	169.79	42.66	41.32	37.26	OE_22350|-2|119|9724	OE_22350|-2|119|9724			2	99	DAELDVPYDQAGQQNLVCDLHK	Carbamidomethyl(C)@18			-0.00238047	2527.16	843.395	2527.16	843.396	3	26	1.1.1.3560.34	34.7833	10717.6	9969.63	34.81	0.2	7836.34
1	169.79	169.79	42.66	41.32	37.26	OE_22350|-2|119|9724	OE_22350|-2|119|9724			2	99	DCLDKDFEEDACSIR	Carbamidomethyl(C)@2; Carbamidomethyl(C)@12		missed K-D@5	-0.00768012	1871.76	936.887	1871.77	936.891	2	21	1.1.1.3526.42	33.1071	2746.81	2247.66	33.17	0.25	4214.31
1	169.79	169.79	42.66	41.32	37.26	OE_22350|-2|119|9724	OE_22350|-2|119|9724			2	99	DCLDKDFEEDACSIRNGITEELGSAAFDR	Carbamidomethyl(C)@2; Carbamidomethyl(C)@12; Deamidated(N)@16		missed K-D@5; missed R-N@15	0.00376341	3333.44	834.368	3333.44	834.367	4	22	1.1.1.3779.18	45.6791	1017.68	981.07	45.66	0.2	2011.29
1	169.79	169.79	42.66	41.32	37.26	OE_22350|-2|119|9724	OE_22350|-2|119|9724			2	99	DSVSCDLATGLTCLKPPCQDFEIR	Carbamidomethyl(C)@5; Carbamidomethyl(C)@13; Carbamidomethyl(C)@18			0.00277379	2781.28	928.101	2781.28	928.1	3	22	1.1.1.3671.46	40.3	9384.83	8993.31	40.32	0.25	6436.36
1	169.79	169.79	42.66	41.32	37.26	OE_22350|-2|119|9724	OE_22350|-2|119|9724			2	99	EATTLPVILNQVTVTKPIQSAVEVK				-0.002471	2677.52	893.515	2677.53	893.516	3	22	1.1.1.3658.20	39.6523	8144.88	7566.17	39.68	0.35	5981.3
1	169.79	169.79	42.66	41.32	37.26	OE_22350|-2|119|9724	OE_22350|-2|119|9724			2	99	EFPDCHAPPAQPSANQCEVPSSPPGGAVR	Carbamidomethyl(C)@5; Carbamidomethyl(C)@17			-0.00126016	3058.36	1020.46	3058.37	1020.46	3	13	1.1.1.3446.82	29.1361	1625.82	1438.41	28.99	0.94	2479.7
1	169.79	169.79	42.66	41.32	37.26	OE_22350|-2|119|9724	OE_22350|-2|119|9724			2	99	EVQDFVSTSHPTPDNDGDIEDIQDIITATGK				-0.0102386	3356.54	1119.86	3356.55	1119.86	3	15	1.1.1.3673.54	40.4106	1719.65	1707.87	40.42	0.2	2083.64
1	169.79	169.79	42.66	41.32	37.26	OE_22350|-2|119|9724	OE_22350|-2|119|9724			2	99	FHICANPVAIQCR	Carbamidomethyl(C)@4; Carbamidomethyl(C)@12			-0.00426545	1584.76	793.388	1584.77	793.39	2	16	1.1.1.3500.22	31.8018	1713.98	1082.32	31.92	0.3	3917.18
1	169.79	169.79	42.66	41.32	37.26	OE_22350|-2|119|9724	OE_22350|-2|119|9724			2	99	FPGACSYTLAQDCGHGQAYSIR	Carbamidomethyl(C)@5; Carbamidomethyl(C)@13			0.00128402	2458.08	820.367	2458.08	820.367	3	29	1.1.1.3516.45	32.6007	2956.59	2929.04	32.62	0.35	4020.64
1	169.79	169.79	42.66	41.32	37.26	OE_22350|-2|119|9724	OE_22350|-2|119|9724			2	99	FRGDHCQYPTSLCDMEK	Carbamidomethyl(C)@6; Carbamidomethyl(C)@13		missed R-G@2	1.77791e-06	2142.89	715.305	2142.89	715.305	3	15	1.1.1.3455.33	29.5684	4026.2	2173.07	29.69	0.15	2784.13
1	169.79	169.79	42.66	41.32	37.26	OE_22350|-2|119|9724	OE_22350|-2|119|9724			2	99	FTNGEGAFTITCDAATR	Deamidated(N)@3; Carbamidomethyl(C)@12			-0.000960244	1831.8	916.909	1831.8	916.91	2	26	1.1.1.3538.34	33.6983	4624.63	4374.68	33.67	0.25	5039.79
1	169.79	169.79	42.66	41.32	37.26	OE_22350|-2|119|9724	OE_22350|-2|119|9724			2	99	GDHCQYPVSLCNPR	Carbamidomethyl(C)@4; Carbamidomethyl(C)@11			-0.0152397	1701.72	851.867	1701.74	851.875	2	15	1.1.1.3437.31	28.6842	894.87	875.3	28.7	0.5	3127.11
1	169.79	169.79	42.66	41.32	37.26	OE_22350|-2|119|9724	OE_22350|-2|119|9724			2	99	GFCEGYVTDIECR	Carbamidomethyl(C)@3; Carbamidomethyl(C)@12			-0.00412401	1604.66	803.335	1604.66	803.337	2	18	1.1.1.3536.28	33.5898	4902.44	3405.57	33.51	0.2	4195.19
1	169.79	169.79	42.66	41.32	37.26	OE_22350|-2|119|9724	OE_22350|-2|119|9724			2	99	GFLCLNDDQTTGLCR	Carbamidomethyl(C)@4; Carbamidomethyl(C)@14			-0.00769488	1768.78	885.397	1768.79	885.401	2	17	1.1.1.3584.31	35.984	7153.47	2124.89	36.2	0.2	4239.71
1	169.79	169.79	42.66	41.32	37.26	OE_22350|-2|119|9724	OE_22350|-2|119|9724			2	99	GFRGDHCQYPVSLCNPR	Carbamidomethyl(C)@7; Carbamidomethyl(C)@14		missed R-G@3	0.00237796	2061.93	516.489	2061.93	516.489	4	16	1.1.1.3443.13	28.9542	6276.39	4962.36	29	0.15	6198.14
1	169.79	169.79	42.66	41.32	37.26	OE_22350|-2|119|9724	OE_22350|-2|119|9724			2	99	GLCGTFNHNANDDYTTETGEVDQDIPSFVGSWSR	Carbamidomethyl(C)@3			0.00111019	3788.63	1263.88	3788.63	1263.88	3	17	1.1.1.3670.39	40.2668	3923.28	2930.71	40.37	0.35	1358.34
1	169.79	169.79	42.66	41.32	37.26	OE_22350|-2|119|9724	OE_22350|-2|119|9724			2	99	GNSADADSFSVILQNVQCGSAVSCAK	Carbamidomethyl(C)@18; Carbamidomethyl(C)@24			-0.0126651	2684.2	895.742	2684.22	895.746	3	16	1.1.1.3664.37	39.9517	2733.55	1659.02	40.07	0.25	3031.85
1	169.79	169.79	42.66	41.32	37.26	OE_22350|-2|119|9724	OE_22350|-2|119|9724			2	99	HCGGNMHFNPVQK	Carbamidomethyl(C)@2			0.0058363	1524.68	382.177	1524.67	382.175	4	14	1.1.1.3381.4	25.8716	3220.63	2215.09	25.96	0.15	2434.37
1	169.79	169.79	42.66	41.32	37.26	OE_22350|-2|119|9724	OE_22350|-2|119|9724			2	99	HDVTSQGDFETLQDAK				-0.00267561	1789.81	597.61	1789.81	597.611	3	19	1.1.1.3441.21	28.8641	1653.62	1643.4	28.89	0.2	3400.5
1	169.79	169.79	42.66	41.32	37.26	OE_22350|-2|119|9724	OE_22350|-2|119|9724			2	99	HDVTSQGDFETLQDAKDSGVLK			missed K-D@16	-0.00232943	2389.14	797.386	2389.14	797.387	3	14	1.1.1.3499.61	31.7507	1458.7	1278.14	31.78	0.15	2837.67
1	169.79	169.79	42.66	41.32	37.26	OE_22350|-2|119|9724	OE_22350|-2|119|9724			2	99	IDVPTPECEREGPLWEAK	Carbamidomethyl(C)@8		missed R-E@10	-0.00233953	2125.01	709.345	2125.01	709.346	3	18	1.1.1.3547.24	34.1329	7236.55	6492.88	34.06	0.25	4898.81
1	169.79	169.79	42.66	41.32	37.26	OE_22350|-2|119|9724	OE_22350|-2|119|9724			2	99	KGFVREDVSGK			missed K-G@1; missed R-E@5	-0.000934188	1220.65	611.332	1220.65	611.333	2	12	1.1.1.3344.46	24.0546	2381.43	2018.3	24.08	0.15	3586.03
1	169.79	169.79	42.66	41.32	37.26	OE_22350|-2|119|9724	OE_22350|-2|119|9724			2	99	KKCEILTGEVFLPCHSVVDYVPYHDR	Carbamidomethyl(C)@3; Carbamidomethyl(C)@14		missed K-K@1; missed K-C@2	0.0151465	3160.56	791.148	3160.55	791.144	4	20	1.1.1.3582.25	35.8756	3108.81	3038.28	35.9	0.15	5555.55
1	169.79	169.79	42.66	41.32	37.26	OE_22350|-2|119|9724	OE_22350|-2|119|9724			2	99	KLTLPNFAAHWLTQR			missed K-L@1	-0.000225478	1794.99	599.337	1794.99	599.337	3	21	1.1.1.3677.10	40.5821	9632.76	6716.76	40.67	0.2	3536.93
1	169.79	169.79	42.66	41.32	37.26	OE_22350|-2|119|9724	OE_22350|-2|119|9724			2	99	LPGLTIITDGR				-0.00158466	1154.66	578.339	1154.67	578.34	2	16	1.1.1.3603.13	36.9022	9571.76	7670.39	36.8	0.3	5921.64
1	169.79	169.79	42.66	41.32	37.26	OE_22350|-2|119|9724	OE_22350|-2|119|9724			2	99	LSEALQPNVCGLCGNFDEDWTNDLTALDR	Carbamidomethyl(C)@10; Carbamidomethyl(C)@13			0.001318	3322.49	1108.5	3322.49	1108.5	3	20	1.1.1.3756.42	44.547	2817.12	2730.04	44.56	0.2	2909.39
1	169.79	169.79	42.66	41.32	37.26	OE_22350|-2|119|9724	OE_22350|-2|119|9724			2	99	NGITEELGSAAFDR				-0.00448637	1478.7	740.355	1478.7	740.357	2	20	1.1.1.3569.16	35.2259	2138.12	1661.34	35.31	0.25	3692.63
1	169.79	169.79	42.66	41.32	37.26	OE_22350|-2|119|9724	OE_22350|-2|119|9724			2	99	NGITVFWDR				-0.00193937	1106.55	554.282	1106.55	554.283	2	10	1.1.1.3635.8	38.4902	2799.01	2181.66	38.54	0.15	2254.27
1	169.79	169.79	42.66	41.32	37.26	OE_22350|-2|119|9724	OE_22350|-2|119|9724			2	99	NIFDVPVETK				-0.00112644	1160.61	581.311	1160.61	581.311	2	13	1.1.1.3569.9	35.2172	11892.9	11279.6	35.16	0.2	6295.02
1	169.79	169.79	42.66	41.32	37.26	OE_22350|-2|119|9724	OE_22350|-2|119|9724			2	99	QCEEGLDFNPVTK	Carbamidomethyl(C)@2			-0.000844332	1535.69	768.853	1535.69	768.854	2	15	1.1.1.3514.43	32.4935	9211.7	2526.45	32.32	0.2	3958.28
1	169.79	169.79	42.66	41.32	37.26	OE_22350|-2|119|9724	OE_22350|-2|119|9724			2	99	SAITEDTPEDLGLVGVQCNLER	Carbamidomethyl(C)@18			0.00108464	2415.16	806.061	2415.16	806.06	3	24	1.1.1.3625.30	38.0103	12045.1	7165.39	37.93	0.15	3950.08
1	169.79	169.79	42.66	41.32	37.26	OE_22350|-2|119|9724	OE_22350|-2|119|9724			2	99	SFEFGGAFR				-0.00133659	1016.47	509.242	1016.47	509.243	2	10	1.1.1.3587.6	36.1073	12140.9	6789.78	36.2	0.2	2690.3
1	169.79	169.79	42.66	41.32	37.26	OE_22350|-2|119|9724	OE_22350|-2|119|9724			2	99	SNTEDEYIGVKLDTPR			missed K-L@11	0.00181696	1835.89	918.953	1835.89	918.952	2	22	1.1.1.3497.37	31.6566	1992.27	1839.52	31.62	0.25	2748.31
1	169.79	169.79	42.66	41.32	37.26	OE_22350|-2|119|9724	OE_22350|-2|119|9724			2	99	SRVELVATAELFGQTR			missed R-V@2	-0.00682819	1775.95	592.989	1775.95	592.992	3	16	1.1.1.3614.11	37.4553	1716.92	1089.96	37.74	0.65	2935.74
1	169.79	169.79	42.66	41.32	37.26	OE_22350|-2|119|9724	OE_22350|-2|119|9724			2	99	SSLGFTVWFDNESAQIK				-0.00564727	1927.93	964.97	1927.93	964.973	2	17	1.1.1.3737.26	43.5843	2116.32	1416.12	43.41	0.45	2134.97
1	169.79	169.79	42.66	41.32	37.26	OE_22350|-2|119|9724	OE_22350|-2|119|9724			2	99	SYPVPATKPNSK				-0.00200391	1287.68	644.847	1287.68	644.848	2	14	1.1.1.3350.35	24.3569	5019.93	4816.84	24.38	0.1	4993.38
1	169.79	169.79	42.66	41.32	37.26	OE_22350|-2|119|9724	OE_22350|-2|119|9724			2	99	TEGLFVVAHIR				-9.92284e-05	1240.69	414.572	1240.69	414.572	3	15	1.1.1.3565.3	35.0102	9922.26	9879.34	35.01	0.15	4817.27
1	169.79	169.79	42.66	41.32	37.26	OE_22350|-2|119|9724	OE_22350|-2|119|9724			2	99	TFDEVTYDFEGICDYTLVR	Carbamidomethyl(C)@13			-0.00092254	2342.04	781.687	2342.04	781.688	3	20	1.1.1.3730.22	43.2285	1496.08	1427.52	43.21	0.25	2312.45
1	169.79	169.79	42.66	41.32	37.26	OE_22350|-2|119|9724	OE_22350|-2|119|9724			2	99	TIYGVVTLGNPR				-0.00308245	1288.71	430.578	1288.71	430.579	3	13	1.1.1.3548.2	34.1642	1272.4	1140.51	34.21	0.25	1742.94
1	169.79	169.79	42.66	41.32	37.26	OE_22350|-2|119|9724	OE_22350|-2|119|9724			2	99	TSEDKLDWQAAGQQVTCDLVK	Carbamidomethyl(C)@17		missed K-L@5	-0.00203213	2391.14	798.053	2391.14	798.053	3	26	1.1.1.3592.20	36.3755	10147.1	8942.41	36.4	0.15	6893.72
1	169.79	169.79	42.66	41.32	37.26	OE_22350|-2|119|9724	OE_22350|-2|119|9724			2	99	TVSITHGEETVTLTK				-0.00208458	1614.84	808.429	1614.85	808.43	2	26	1.1.1.3440.51	28.8319	6372.62	6112.54	28.85	0.15	6607.87
1	169.79	169.79	42.66	41.32	37.26	OE_22350|-2|119|9724	OE_22350|-2|119|9724			2	99	VDGWTDWVSTFNPAETFGDEREPVEALVR			missed R-E@21	0.00253029	3321.56	831.397	3321.56	831.397	4	19	1.1.1.3799.18	46.6647	2994.47	2669.99	46.7	0.2	2347.57
1	169.79	169.79	42.66	41.32	37.26	OE_22350|-2|119|9724	OE_22350|-2|119|9724			2	99	VFPGNHDPGVVSR				0.000891162	1379.7	460.906	1379.69	460.905	3	14	1.1.1.3394.14	26.5252	4332.68	4029.18	26.56	0.84	3404.62
1	169.79	169.79	42.66	41.32	37.26	OE_22350|-2|119|9724	OE_22350|-2|119|9724			2	99	VFVIHPLTSEGGISLK				-0.0021917	1695.95	848.984	1695.96	848.985	2	20	1.1.1.3595.39	36.5322	3319.98	2314.43	36.6	0.15	3651.92
1	169.79	169.79	42.66	41.32	37.26	OE_22350|-2|119|9724	OE_22350|-2|119|9724			2	99	VRYSVDDVVFKDIVNPDGTIK			missed R-Y@2; missed K-D@11	-0.00375656	2378.24	595.568	2378.25	595.569	4	18	1.1.1.3632.8	38.341	1695.55	1690.85	38.34	0.15	2858.4
1	169.79	169.79	42.66	41.32	37.26	OE_22350|-2|119|9724	OE_22350|-2|119|9724			2	99	VSCPEGMQFETPSPDAIR	Carbamidomethyl(C)@3			-0.00486346	2019.9	674.307	2019.9	674.308	3	19	1.1.1.3540.40	33.7825	6807.55	5051.61	33.71	0.2	4611.08
1	169.79	169.79	42.66	41.32	37.26	OE_22350|-2|119|9724	OE_22350|-2|119|9724			2	99	VTCDLTHGLR	Carbamidomethyl(C)@3			-0.00235732	1170.58	586.297	1170.58	586.298	2	16	1.1.1.3414.12	27.5201	5333.15	4606.5	27.46	0.25	4186.28
1	169.79	169.79	42.66	41.32	37.26	OE_22350|-2|119|9724	OE_22350|-2|119|9724			2	99	WRPEVPQCPVVCGEGLTYQPCPSR	Carbamidomethyl(C)@8; Carbamidomethyl(C)@12; Carbamidomethyl(C)@21			-0.00929112	2871.32	958.113	2871.33	958.116	3	15	1.1.1.3554.60	34.4899	4055.41	1265.24	34.61	0.15	3599.84
1	169.79	169.79	42.66	41.32	37.26	OE_22350|-2|119|9724	OE_22350|-2|119|9724			2	99	YSVDDVVFKDIVNPDGTIK			missed K-D@9	0.000119224	2123.08	708.7	2123.08	708.7	3	21	1.1.1.3667.12	40.0896	8542.27	3523.06	40.27	0.25	2930.29
1	169.79	169.79	42.66	41.32	37.26	OE_22350|-2|119|9724	OE_22350|-2|119|9724			1.95861	99	AGEIVPIR				-0.000595448	853.502	427.758	853.502	427.758	2	10	1.1.1.3447.8	29.1486	5697.98	5496.59	29.14	0.15	8199.7
1	169.79	169.79	42.66	41.32	37.26	OE_22350|-2|119|9724	OE_22350|-2|119|9724			1.95861	99	HAFGGPFK				-0.000191224	859.434	430.724	859.434	430.724	2	12	1.1.1.3430.8	28.3073	5170.06	2001.5	28.1	0.35	2439.61
1	169.79	169.79	42.66	41.32	37.26	OE_22350|-2|119|9724	OE_22350|-2|119|9724			1.85387	99	LTLPNFAAHWLTQR				-0.00101343	1666.89	556.638	1666.89	556.639	3	11	1.1.1.3720.3	42.7182	4266.29	1333.45	42.91	0.2	1566.07
1	169.79	169.79	42.66	41.32	37.26	OE_22350|-2|119|9724	OE_22350|-2|119|9724			1.82391	98.7	GFCEGYVTDIECRDAELDVPYDQAGQQNLVCDLHK	Carbamidomethyl(C)@3; Carbamidomethyl(C)@12; Carbamidomethyl(C)@31		missed R-D@13	-0.00649468	4113.81	1029.46	4113.81	1029.46	4	15	1.1.1.3625.46	38.0236	3531.39	3446.91	37.99	0.2	3818.18
1	169.79	169.79	42.66	41.32	37.26	OE_22350|-2|119|9724	OE_22350|-2|119|9724			1.79588	99	DSGVLKCDTVTAIK	Carbamidomethyl(C)@7		missed K-C@6	-0.0097054	1505.77	502.929	1505.78	502.933	3	14	1.1.1.3443.11	28.9526	2512.1	1827.55	28.85	0.25	3538.96
1	169.79	169.79	42.66	41.32	37.26	OE_22350|-2|119|9724	OE_22350|-2|119|9724			1.79588	98.68	YPFTECHDDVHPDAYYK	Carbamidomethyl(C)@6			0.00215342	2155.9	539.981	2155.89	539.981	4	14	1.1.1.3467.20	30.1473	2295.7	1753.28	30.09	0.1	3014.7
1	169.79	169.79	42.66	41.32	37.26	OE_22350|-2|119|9724	OE_22350|-2|119|9724			1.72125	98.28	FKFHICANPVAIQCR	Carbamidomethyl(C)@6; Carbamidomethyl(C)@14		missed K-F@2	0.00499311	1859.93	620.985	1859.93	620.984	3	12	1.1.1.3535.10	33.5255	2525.81	2480.96	33.56	0.45	4635.49
1	169.79	169.79	42.66	41.32	37.26	OE_22350|-2|119|9724	OE_22350|-2|119|9724			1.69897	98.22	CEQGWSEWFNR	Carbamidomethyl(C)@1			-0.00113744	1497.61	749.812	1497.61	749.812	2	12	1.1.1.3638.15	38.6479	1907.4	1807.24	38.68	0.15	4998.95
1	169.79	169.79	42.66	41.32	37.26	OE_22350|-2|119|9724	OE_22350|-2|119|9724			1.67778	98.16	SQDLCPVQCEK	Carbamidomethyl(C)@5; Carbamidomethyl(C)@9			-0.00199262	1362.59	682.302	1362.59	682.303	2	10	1.1.1.3373.35	25.5002	2156.86	952.68	25.37	0.25	1841.44
1	169.79	169.79	42.66	41.32	37.26	OE_22350|-2|119|9724	OE_22350|-2|119|9724			1.50864	96.9	CSSTEDSLR	Carbamidomethyl(C)@1			0.000184296	1053.44	527.727	1053.44	527.727	2	10	1.1.1.3334.22	23.5639	1675.92	1468.25	23.59	0.15	2487.06
1	169.79	169.79	42.66	41.32	37.26	OE_22350|-2|119|9724	OE_22350|-2|119|9724			1.50864	96.93	LTPDREGWTPR			missed R-E@5	-0.000388545	1326.67	443.23	1326.67	443.23	3	11	1.1.1.3415.5	27.5602	11419.7	9348.01	27.61	0.15	18428.6
1	169.79	169.79	42.66	41.32	37.26	OE_22350|-2|119|9724	OE_22350|-2|119|9724			1.50864	97.27	TVPGLTLQPAGK				-0.00305316	1180.68	591.347	1180.68	591.348	2	10	1.1.1.3484.20	30.9892	9823.53	6644.81	31.08	0.2	5996.11
1	169.79	169.79	42.66	41.32	37.26	OE_22350|-2|119|9724	OE_22350|-2|119|9724			1.50864	97.48	VTTCEALYK	Carbamidomethyl(C)@4			-0.00262975	1083.52	542.769	1083.53	542.771	2	10	1.1.1.3404.28	27.0239	2987.44	2669.62	27.06	0.2	2594.69
1	169.79	169.79	42.66	41.32	37.26	OE_22350|-2|119|9724	OE_22350|-2|119|9724			1.3279	96.59	KGGTNNCEVGVCK	Carbamidomethyl(C)@7; Carbamidomethyl(C)@12		missed K-G@1	0.000744321	1421.64	711.827	1421.64	711.827	2	10	1.1.1.3322.37	22.9697	656.87	473.39	23.03	0.15	1313.18
1	169.79	169.79	42.66	41.32	37.26	OE_22350|-2|119|9724	OE_22350|-2|119|9724			1.3098	95.4	IDVPTPECER	Carbamidomethyl(C)@8			-0.00929255	1214.55	608.283	1214.56	608.287	2	9	1.1.1.3430.30	28.3256	2431.13	2332.72	28.1	0.4	2920.68
1	169.79	169.79	42.66	41.32	37.26	OE_22350|-2|119|9724	OE_22350|-2|119|9724			1.27572	98.85	GLECWNKNNGGACKDYEVR	Carbamidomethyl(C)@4; Deamidated(N)@8; Carbamidomethyl(C)@13		missed K-N@7; missed K-D@14	-0.00223111	2269.98	757.668	2269.98	757.669	3	17	1.1.1.3437.27	28.6792	1641.68	1521.73	28.7	0.3	2725.26
1	169.79	169.79	42.66	41.32	37.26	OE_22350|-2|119|9724	OE_22350|-2|119|9724			1.27572	96.14	VPSFEVR				-0.000825436	832.443	417.229	832.444	417.229	2	7	1.1.1.3465.4	30.0401	4817.65	1928.45	29.89	0.2	1756.13
1	169.79	169.79	42.66	41.32	37.26	OE_22350|-2|119|9724	OE_22350|-2|119|9724			1.22185	96.64	CEQGWSEWFNRHDVTSQGDFETLQDAK	Carbamidomethyl(C)@1		missed R-H@11	-0.0024919	3269.41	818.359	3269.41	818.36	4	14	1.1.1.3623.32	37.9035	2749.94	1944.59	37.84	0.1	4121.1
1	169.79	169.79	42.66	41.32	37.26	OE_22350|-2|119|9724	OE_22350|-2|119|9724			1.18709	94.17	LNPLTWK				-0.00216669	870.494	436.254	870.496	436.255	2	7	1.1.1.3551.4	34.3147	4005.61	2755.81	34.41	0.2	2454.68
1	169.79	169.79	42.66	41.32	37.26	OE_22350|-2|119|9724	OE_22350|-2|119|9724			1.16115	93.81	SVEITVGAK				-0.00270192	902.505	452.26	902.507	452.261	2	8	1.1.1.3407.15	27.1655	5882.84	2864.63	27.26	0.15	2374.74
1	169.79	169.79	42.66	41.32	37.26	OE_22350|-2|119|9724	OE_22350|-2|119|9724			1.1549	92.99	KNHWVTSYR			missed K-N@1	0.000740141	1189.6	595.807	1189.6	595.807	2	11	1.1.1.3383.30	25.9918	2584.03	2270.27	26.02	0.15	3195.25
1	169.79	169.79	42.66	41.32	37.26	OE_22350|-2|119|9724	OE_22350|-2|119|9724			1.14267	93.51	CSLLFHDAYADCHK	Carbamidomethyl(C)@1; Carbamidomethyl(C)@12			0.00327974	1735.75	868.881	1735.74	868.88	2	13	1.1.1.3483.35	30.9633	1406.08	1340.22	30.93	0.4	2542.79
1	169.79	169.79	42.66	41.32	37.26	OE_22350|-2|119|9724	OE_22350|-2|119|9724			1.09152	92.75	FYECEDGIVTVR	Carbamidomethyl(C)@4			0.0078434	1486.68	744.349	1486.68	744.345	2	11	1.1.1.3511.35	32.3424	2190.53	1893.58	32.32	0.45	3806.13
1	169.79	169.79	42.66	41.32	37.26	OE_22350|-2|119|9724	OE_22350|-2|119|9724			1.01773	97.81	TWEPTAAFPDCEGVCEPECLNGGK	Carbamidomethyl(C)@11; Carbamidomethyl(C)@15; Carbamidomethyl(C)@19; Deamidated(N)@21			0.0113219	2724.13	1363.07	2724.11	1363.06	2	11	1.1.1.3587.49	36.1448	1261.47	1257.27	36.15	0.15	1203.65
1	169.79	169.79	42.66	41.32	37.26	OE_22350|-2|119|9724	OE_22350|-2|119|9724			0.987163	98.4	GFRGDHCQYPVSLCNAR	Carbamidomethyl(C)@7; Deamidated(Q)@8; Carbamidomethyl(C)@14		missed R-G@3	0.00352108	2036.9	679.973	2036.89	679.972	3	14	1.1.1.3439.42	28.7698	12733.7	4594.78	28.94	0.3	4947.43
1	169.79	169.79	42.66	41.32	37.26	OE_22350|-2|119|9724	OE_22350|-2|119|9724			0.935542	88.43	GDHCQYPVSLCNAR	Carbamidomethyl(C)@4; Carbamidomethyl(C)@11			-0.00385955	1675.72	838.865	1675.72	838.867	2	10	1.1.1.3431.50	28.3845	846.29	794.64	28.4	0.2	1938.67
1	169.79	169.79	42.66	41.32	37.26	OE_22350|-2|119|9724	OE_22350|-2|119|9724			0.931814	91.65	CVPVDECGCLLEGQEFLAGSK	Carbamidomethyl(C)@1; Carbamidomethyl(C)@7; Carbamidomethyl(C)@9			-0.00923322	2367.05	1184.53	2367.05	1184.53	2	9	1.1.1.3629.57	38.2263	1114.39	1100.26	38.23	0.15	1133.17
1	169.79	169.79	42.66	41.32	37.26	OE_22350|-2|119|9724	OE_22350|-2|119|9724			0.732828	81.49	TRCPQGQVR	Carbamidomethyl(C)@3		missed R-C@2	0.000953058	1100.55	367.858	1100.55	367.858	3	8	1.1.1.3302.3	21.9495	539.82	524.14	21.94	0.35	768.609
1	169.79	169.79	42.66	41.32	37.26	OE_22350|-2|119|9724	OE_22350|-2|119|9724			0.688246	81.29	TFDGTIYR				-0.000922496	971.47	486.742	971.471	486.743	2	9	1.1.1.3449.11	29.2532	4889.16	4661.72	29.24	0.2	3474.93
1	169.79	169.79	42.66	41.32	37.26	OE_22350|-2|119|9724	OE_22350|-2|119|9724			0.628932	80.24	VTTCEALYKYPFTECHDDVHPDAYYK	Carbamidomethyl(C)@4; Carbamidomethyl(C)@15		missed K-Y@9	0.00729037	3221.42	806.362	3221.41	806.36	4	14	1.1.1.3531.47	33.34	2528.11	2118.65	33.37	0.25	4105.7
1	169.79	169.79	42.66	41.32	37.26	OE_22350|-2|119|9724	OE_22350|-2|119|9724			0.617983	75.85	CQASCESISR	Carbamidomethyl(C)@1; Carbamidomethyl(C)@5			-0.0036854	1196.49	599.251	1196.49	599.253	2	8	1.1.1.3331.32	23.4153	824.05	690.55	23.39	0.3	1924.92
1	169.79	169.79	42.66	41.32	37.26	OE_22350|-2|119|9724	OE_22350|-2|119|9724			0.533132	70.67	GLVCENR	Carbamidomethyl(C)@4			-0.000611608	846.401	424.208	846.402	424.208	2	8	1.1.1.3348.15	24.2417	6825.92	5902.97	24.28	0.15	6067.95
1	169.79	169.79	42.66	41.32	37.26	OE_22350|-2|119|9724	OE_22350|-2|119|9724			0.481486	90.63	NNGGACKDYEVR	Deamidated(N)@2; Carbamidomethyl(C)@6		missed K-D@7	-0.00733299	1382.58	692.298	1382.59	692.302	2	9	1.1.1.3343.51	24.0106	1260.51	1150.05	24.08	0.2	1441.97
1	169.79	169.79	42.66	41.32	37.26	OE_22350|-2|119|9724	OE_22350|-2|119|9724			0.464706	91.17	TVNGKVPSFEVR	Deamidated(N)@3		missed K-V@5	-0.00238089	1332.7	667.358	1332.7	667.359	2	14	1.1.1.3463.20	29.9545	2862.44	2455.94	29.89	0.3	6018.26
1	169.79	169.79	42.66	41.32	37.26	OE_22350|-2|119|9724	OE_22350|-2|119|9724			0.412289	63.95	HVLLALDRPLPTDLVATVR				0.00117447	2098.23	525.564	2098.23	525.564	4	8	1.1.1.3631.4	38.2895	6415.1	5713.44	38.33	0.15	2180.78
1	169.79	169.79	42.66	41.32	37.26	OE_22350|-2|119|9724	OE_22350|-2|119|9724			0.273273	49.57	NWIALR				-0.00179213	771.438	386.726	771.439	386.727	2	7	1.1.1.3542.2	33.8666	6673.58	6650.53	33.87	0.1	4925.25
1	169.79	169.79	42.66	41.32	37.26	OE_22350|-2|119|9724	OE_22350|-2|119|9724			0.232844	44.34	CTHSPLETTCK	Carbamidomethyl(C)@1; Carbamidomethyl(C)@10			-0.00267117	1332.58	667.296	1332.58	667.297	2	9	1.1.1.3348.40	24.2626	2541.76	2232.36	24.23	0.6	2519.57
1	169.79	169.79	42.66	41.32	37.26	OE_22350|-2|119|9724	OE_22350|-2|119|9724			0.222573	42.88	LCPCFYGNNMYK	Carbamidomethyl(C)@2; Carbamidomethyl(C)@4			0.00100086	1565.65	783.831	1565.65	783.831	2	10	1.1.1.3526.33	33.0971	1924.94	1727.38	33.16	0.2	4800.37
1	169.79	169.79	42.66	41.32	37.26	OE_22350|-2|119|9724	OE_22350|-2|119|9724			0.0846002	19.48	CLGKPCEGGLGECR	Carbamidomethyl(C)@1; Carbamidomethyl(C)@6; Carbamidomethyl(C)@13			0.00716373	1591.7	531.573	1591.69	531.571	3	11	1.1.1.3382.31	25.9313	1727.16	1679.3	25.92	0.2	9652.86
1	169.79	169.79	42.66	41.32	37.26	OE_22350|-2|119|9724	OE_22350|-2|119|9724			0	99	ANCPVDDTVCVGDIFVYLK	Carbamidomethyl(C)@3; Carbamidomethyl(C)@10			-0.0050396	2184.02	1093.02	2184.02	1093.02	2	12	1.1.1.3779.28	45.6958	1751.22	880.57	45.56	0.25	1266.62
1	169.79	169.79	42.66	41.32	37.26	OE_22350|-2|119|9724	OE_22350|-2|119|9724			0	60.45	ANCPVDDTVCVGDIFVYLK	Carbamidomethyl(C)@3; Carbamidomethyl(C)@10			-0.0050396	2184.02	1093.02	2184.02	1093.02	2	8	1.1.1.3775.40	45.4873	1751.22	1284.65	45.56	0.25	1149.69
1	169.79	169.79	42.66	41.32	37.26	OE_22350|-2|119|9724	OE_22350|-2|119|9724			0	31.57	ANCPVDDTVCVGDIFVYLK	Carbamidomethyl(C)@3; Carbamidomethyl(C)@10			-0.00320935	2184.02	729.014	2184.02	729.015	3	9	1.1.1.3776.16	45.513	2240.83	2037.72	45.55	0.25	2296.67
1	169.79	169.79	42.66	41.32	37.26	OE_22350|-2|119|9724	OE_22350|-2|119|9724			0	94.99	APSCPLSECAAGCHCPEGK	Carbamidomethyl(C)@4; Carbamidomethyl(C)@9; Carbamidomethyl(C)@13; Carbamidomethyl(C)@15			0.00455465	2086.84	696.62	2086.83	696.618	3	16	1.1.1.3384.48	26.0416	3079.27	2756.81	26.01	0.15	5240.7
1	169.79	169.79	42.66	41.32	37.26	OE_22350|-2|119|9724	OE_22350|-2|119|9724			0	96.36	CEQGWSEWFNRHDVTSQGDFETLQDAK	Carbamidomethyl(C)@1		missed R-H@11	-0.0070615	3269.41	1090.81	3269.41	1090.81	3	11	1.1.1.3621.51	37.829	1955.31	1893.72	37.84	0.1	2187.84
1	169.79	169.79	42.66	41.32	37.26	OE_22350|-2|119|9724	OE_22350|-2|119|9724			0	99	CEQGWSEWFNRHDVTSQGDFETLQDAKDSGVLK	Carbamidomethyl(C)@1		missed R-H@11; missed K-D@27	0.00314783	3868.74	774.756	3868.74	774.755	5	17	1.1.1.3629.24	38.1988	2248.57	2206.86	38.23	0.15	4771.57
1	169.79	169.79	42.66	41.32	37.26	OE_22350|-2|119|9724	OE_22350|-2|119|9724			0	99	CEQGWSEWFNRHDVTSQGDFETLQDAKDSGVLK	Carbamidomethyl(C)@1		missed R-H@11; missed K-D@27	0.00967661	3868.75	968.194	3868.74	968.192	4	14	1.1.1.3629.46	38.2171	2009.78	1907.07	38.19	0.15	3289.27
1	169.79	169.79	42.66	41.32	37.26	OE_22350|-2|119|9724	OE_22350|-2|119|9724			0	99	CISGQEPVGPPLQPCDIIPGPK	Carbamidomethyl(C)@1; Carbamidomethyl(C)@15			-0.00167897	2358.17	1180.09	2358.17	1180.09	2	17	1.1.1.3611.54	37.3347	2569.74	2097.31	37.44	0.35	1990.65
1	169.79	169.79	42.66	41.32	37.26	OE_22350|-2|119|9724	OE_22350|-2|119|9724			0	99	CISGQEPVGPPLQPCDIIPGPK	Carbamidomethyl(C)@1; Carbamidomethyl(C)@15			-0.00167897	2358.17	1180.09	2358.17	1180.09	2	18	1.1.1.3612.43	37.3848	2569.74	2420.64	37.44	0.35	2106.94
1	169.79	169.79	42.66	41.32	37.26	OE_22350|-2|119|9724	OE_22350|-2|119|9724			0	99	CISGQEPVGPPLQPCDIIPGPK	Carbamidomethyl(C)@1; Carbamidomethyl(C)@15			-0.00167897	2358.17	1180.09	2358.17	1180.09	2	19	1.1.1.3613.49	37.4344	2569.74	2555.16	37.44	0.35	2020.89
1	169.79	169.79	42.66	41.32	37.26	OE_22350|-2|119|9724	OE_22350|-2|119|9724			0	99	CISGQEPVGPPLQPCDIIPGPK	Carbamidomethyl(C)@1; Carbamidomethyl(C)@15			-0.00400816	2358.17	787.063	2358.17	787.064	3	21	1.1.1.3615.26	37.5142	4761.04	3946.97	37.44	0.5	5440.31
1	169.79	169.79	42.66	41.32	37.26	OE_22350|-2|119|9724	OE_22350|-2|119|9724			0	99	CISGQEPVGPPLQPCDIIPGPK	Carbamidomethyl(C)@1; Carbamidomethyl(C)@15			-0.00400816	2358.17	787.063	2358.17	787.064	3	17	1.1.1.3609.22	37.2127	4761.04	1798.66	37.44	0.5	3396.15
1	169.79	169.79	42.66	41.32	37.26	OE_22350|-2|119|9724	OE_22350|-2|119|9724			0	99	CISGQEPVGPPLQPCDIIPGPK	Carbamidomethyl(C)@1; Carbamidomethyl(C)@15			-0.00400816	2358.17	787.063	2358.17	787.064	3	15	1.1.1.3614.26	37.4741	4761.04	4241.32	37.44	0.5	4282.06
1	169.79	169.79	42.66	41.32	37.26	OE_22350|-2|119|9724	OE_22350|-2|119|9724			0	22.13	CISGQEPVGPPLQPCDIIPGPK	Carbamidomethyl(C)@1; Carbamidomethyl(C)@15			-0.00400816	2358.17	787.063	2358.17	787.064	3	12	1.1.1.3613.26	37.4149	4761.04	4633.92	37.44	0.5	8353.68
1	169.79	169.79	42.66	41.32	37.26	OE_22350|-2|119|9724	OE_22350|-2|119|9724			0	98.3	CSDTLVSTDEFEVVQEK	Carbamidomethyl(C)@1			3.45083e-05	1984.89	993.454	1984.89	993.454	2	15	1.1.1.3565.69	35.0435	3477.13	3062.4	35	0.2	3633.42
1	169.79	169.79	42.66	41.32	37.26	OE_22350|-2|119|9724	OE_22350|-2|119|9724			0	29.96	CSDTLVSTDEFEVVQEK	Carbamidomethyl(C)@1			3.45083e-05	1984.89	993.454	1984.89	993.454	2	12	1.1.1.3570.30	35.296	3477.13	749.15	35	0.2	2688.54
1	169.79	169.79	42.66	41.32	37.26	OE_22350|-2|119|9724	OE_22350|-2|119|9724			0	99	CSPEGVWDPPRIPK	Carbamidomethyl(C)@1		missed R-I@11	-0.00408855	1636.8	819.407	1636.8	819.409	2	14	1.1.1.3521.50	32.854	2267.84	2244.75	32.82	0.3	3337.99
1	169.79	169.79	42.66	41.32	37.26	OE_22350|-2|119|9724	OE_22350|-2|119|9724			0	99	CSPEGVWDPPRIPK	Carbamidomethyl(C)@1		missed R-I@11	0.00024562	1636.8	546.608	1636.8	546.608	3	14	1.1.1.3520.15	32.7775	6461.3	5611.44	32.82	0.25	5218.94
1	169.79	169.79	42.66	41.32	37.26	OE_22350|-2|119|9724	OE_22350|-2|119|9724			0	27.63	CSPEGVWDPPRIPK	Carbamidomethyl(C)@1		missed R-I@11	0.00024562	1636.8	546.608	1636.8	546.608	3	7	1.1.1.3525.13	33.0256	6461.3	1850.43	32.82	0.25	3018.24
1	169.79	169.79	42.66	41.32	37.26	OE_22350|-2|119|9724	OE_22350|-2|119|9724			0	26.49	CSPEGVWDPPRIPK	Carbamidomethyl(C)@1		missed R-I@11	-0.00408855	1636.8	819.407	1636.8	819.409	2	9	1.1.1.3523.54	32.947	2267.84	1516.26	32.82	0.3	3200.11
1	169.79	169.79	42.66	41.32	37.26	OE_22350|-2|119|9724	OE_22350|-2|119|9724			0	16.63	CSPEGVWDPPRIPK	Carbamidomethyl(C)@1		missed R-I@11	0.00024562	1636.8	546.608	1636.8	546.608	3	8	1.1.1.3526.10	33.078	6461.3	1209.91	32.82	0.25	2765.4
1	169.79	169.79	42.66	41.32	37.26	OE_22350|-2|119|9724	OE_22350|-2|119|9724			0	99	CSPEGVWQPTTIPK	Carbamidomethyl(C)@1			-0.00134854	1598.77	800.395	1598.78	800.395	2	18	1.1.1.3528.29	33.1952	6556.99	2766.34	33.06	0.2	3933.66
1	169.79	169.79	42.66	41.32	37.26	OE_22350|-2|119|9724	OE_22350|-2|119|9724			0	99	CSPEGVWQPTTIPK	Carbamidomethyl(C)@1			-0.00134854	1598.77	800.395	1598.78	800.395	2	16	1.1.1.3523.49	32.9428	6556.99	3760.99	33.06	0.2	4042.18
1	169.79	169.79	42.66	41.32	37.26	OE_22350|-2|119|9724	OE_22350|-2|119|9724			0	96.05	CTATCVQGYRFPQGEETVTLTCDR	Carbamidomethyl(C)@1; Carbamidomethyl(C)@5; Carbamidomethyl(C)@22		missed R-F@10	-0.00697066	2848.25	950.424	2848.26	950.427	3	12	1.1.1.3530.66	33.3018	3043.09	1144.73	33.02	0.3	2867.44
1	169.79	169.79	42.66	41.32	37.26	OE_22350|-2|119|9724	OE_22350|-2|119|9724			0	22.21	CTATCVQGYRFPQGEETVTLTCDR	Carbamidomethyl(C)@1; Carbamidomethyl(C)@5; Deamidated(Q)@13; Carbamidomethyl(C)@22		missed R-F@10	-0.00642561	2849.24	950.752	2849.24	950.755	3	9	1.1.1.3527.48	33.1585	2002.85	1125.98	33.02	0.25	2474.91
1	169.79	169.79	42.66	41.32	37.26	OE_22350|-2|119|9724	OE_22350|-2|119|9724			0	99	CTDPIAIECVEYATGADYR	Carbamidomethyl(C)@1; Carbamidomethyl(C)@9			-0.000538643	2202.96	1102.48	2202.96	1102.49	2	18	1.1.1.3613.45	37.4307	3137.53	1968.6	37.59	0.3	2341.45
1	169.79	169.79	42.66	41.32	37.26	OE_22350|-2|119|9724	OE_22350|-2|119|9724			0	99	CTDPIAIECVEYATGADYR	Carbamidomethyl(C)@1; Carbamidomethyl(C)@9			-0.000538643	2202.96	1102.48	2202.96	1102.49	2	18	1.1.1.3619.49	37.7319	3137.53	1715.92	37.59	0.3	2277.8
1	169.79	169.79	42.66	41.32	37.26	OE_22350|-2|119|9724	OE_22350|-2|119|9724			0	99	CTDPIAIECVEYATGADYR	Carbamidomethyl(C)@1; Carbamidomethyl(C)@9			-0.000538643	2202.96	1102.48	2202.96	1102.49	2	13	1.1.1.3613.46	37.4315	3137.53	1980.35	37.59	0.3	1879.37
1	169.79	169.79	42.66	41.32	37.26	OE_22350|-2|119|9724	OE_22350|-2|119|9724			0	51.09	CTDPIAIECVEYATGADYR	Carbamidomethyl(C)@1; Carbamidomethyl(C)@9			-0.00688802	2202.95	735.324	2202.96	735.326	3	14	1.1.1.3613.22	37.4115	3659.69	1940.63	37.54	0.35	9738.29
1	169.79	169.79	42.66	41.32	37.26	OE_22350|-2|119|9724	OE_22350|-2|119|9724			0	99	CTLEGVWEPPSLPK	Carbamidomethyl(C)@1			0.000812948	1611.8	806.906	1611.8	806.906	2	19	1.1.1.3625.31	38.0111	6748.5	5156.36	37.94	0.25	6027.2
1	169.79	169.79	42.66	41.32	37.26	OE_22350|-2|119|9724	OE_22350|-2|119|9724			0	99	CTLEGVWEPPSLPK	Carbamidomethyl(C)@1			0.000812948	1611.8	806.906	1611.8	806.906	2	16	1.1.1.3619.25	37.7115	6748.5	2223.61	37.94	0.25	4860.05
1	169.79	169.79	42.66	41.32	37.26	OE_22350|-2|119|9724	OE_22350|-2|119|9724			0	99	DAELDVPYDQAGQQNLVCDLHK	Carbamidomethyl(C)@18			-0.000751555	2527.16	632.798	2527.16	632.799	4	16	1.1.1.3561.21	34.8182	2140.4	2023.4	34.81	0.2	3414.09
1	169.79	169.79	42.66	41.32	37.26	OE_22350|-2|119|9724	OE_22350|-2|119|9724			0	98.65	DAELDVPYDQAGQQNLVCDLHK	Carbamidomethyl(C)@18			-0.00238047	2527.16	843.395	2527.16	843.396	3	14	1.1.1.3563.38	34.9363	10717.6	3917.42	34.81	0.2	3608.54
1	169.79	169.79	42.66	41.32	37.26	OE_22350|-2|119|9724	OE_22350|-2|119|9724			0	97.19	DAELDVPYDQAGQQNLVCDLHK	Carbamidomethyl(C)@18			-0.000751555	2527.16	632.798	2527.16	632.799	4	11	1.1.1.3562.21	34.868	2140.4	1551.57	34.81	0.2	3418.59
1	169.79	169.79	42.66	41.32	37.26	OE_22350|-2|119|9724	OE_22350|-2|119|9724			0	36.33	DAELDVPYDQAGQQNLVCDLHK	Carbamidomethyl(C)@18			-0.00238047	2527.16	843.395	2527.16	843.396	3	11	1.1.1.3561.44	34.834	10717.6	9581.77	34.81	0.2	3856.08
1	169.79	169.79	42.66	41.32	37.26	OE_22350|-2|119|9724	OE_22350|-2|119|9724			0	99	DCLDKDFEEDACSIR	Carbamidomethyl(C)@2; Carbamidomethyl(C)@12		missed K-D@5	0.000714657	1871.77	624.93	1871.77	624.929	3	16	1.1.1.3529.19	33.2345	6394.77	4705.84	33.17	0.2	4220.03
1	169.79	169.79	42.66	41.32	37.26	OE_22350|-2|119|9724	OE_22350|-2|119|9724			0	97.58	DCLDKDFEEDACSIR	Carbamidomethyl(C)@2; Carbamidomethyl(C)@12		missed K-D@5	0.000714657	1871.77	624.93	1871.77	624.929	3	19	1.1.1.3527.20	33.1351	6394.77	5848.26	33.17	0.2	17031.2
1	169.79	169.79	42.66	41.32	37.26	OE_22350|-2|119|9724	OE_22350|-2|119|9724			0	96.72	DCLDKDFEEDACSIR	Carbamidomethyl(C)@2; Carbamidomethyl(C)@12		missed K-D@5	0.000714657	1871.77	624.93	1871.77	624.929	3	20	1.1.1.3526.15	33.0821	6394.77	4073.87	33.17	0.2	18447.4
1	169.79	169.79	42.66	41.32	37.26	OE_22350|-2|119|9724	OE_22350|-2|119|9724			0	68.48	DCLDKDFEEDACSIR	Carbamidomethyl(C)@2; Carbamidomethyl(C)@12		missed K-D@5	0.000714657	1871.77	624.93	1871.77	624.929	3	10	1.1.1.3533.10	33.4295	6394.77	859.14	33.17	0.2	3654.32
1	169.79	169.79	42.66	41.32	37.26	OE_22350|-2|119|9724	OE_22350|-2|119|9724			0	93.89	DSVSCDLATGLTCLKPPCQDFEIR	Carbamidomethyl(C)@5; Carbamidomethyl(C)@13; Carbamidomethyl(C)@18; Deamidated(Q)@19			0.0172346	2782.28	928.433	2782.26	928.428	3	14	1.1.1.3670.26	40.2506	6373.7	5007.44	40.32	0.3	4864.18
1	169.79	169.79	42.66	41.32	37.26	OE_22350|-2|119|9724	OE_22350|-2|119|9724			0	33.21	DSVSCDLATGLTCLKPPCQDFEIR	Carbamidomethyl(C)@5; Carbamidomethyl(C)@13; Carbamidomethyl(C)@18			-0.0107314	2781.27	696.324	2781.28	696.327	4	10	1.1.1.3667.10	40.0871	3040.05	744.96	40.32	0.2	2222.14
1	169.79	169.79	42.66	41.32	37.26	OE_22350|-2|119|9724	OE_22350|-2|119|9724			0	99	EATTLPVILNQVTVTKPIQSAVEVK				-0.002471	2677.52	893.515	2677.53	893.516	3	17	1.1.1.3664.36	39.9508	8144.88	3169.87	39.68	0.35	3753.63
1	169.79	169.79	42.66	41.32	37.26	OE_22350|-2|119|9724	OE_22350|-2|119|9724			0	99	EATTLPVILNQVTVTKPIQSAVEVK				-0.00363334	2677.52	1339.77	2677.53	1339.77	2	10	1.1.1.3658.31	39.6685	1360.04	1333.45	39.63	0.3	522.82
1	169.79	169.79	42.66	41.32	37.26	OE_22350|-2|119|9724	OE_22350|-2|119|9724			0	34.6	EATTLPVILNQVTVTKPIQSAVEVK				-0.002471	2677.52	893.515	2677.53	893.516	3	12	1.1.1.3657.43	39.603	8144.88	6080.89	39.68	0.35	4086.36
1	169.79	169.79	42.66	41.32	37.26	OE_22350|-2|119|9724	OE_22350|-2|119|9724			0	27.31	EATTLPVILNQVTVTKPIQSAVEVK				-0.002471	2677.52	893.515	2677.53	893.516	3	9	1.1.1.3665.40	40.0015	8144.88	1878.99	39.68	0.35	2981.51
1	169.79	169.79	42.66	41.32	37.26	OE_22350|-2|119|9724	OE_22350|-2|119|9724			0	34.4	EFPDCHAPPAQPSANQCEVPSSPPGGAVR	Carbamidomethyl(C)@5; Deamidated(N)@15; Carbamidomethyl(C)@17			0.0169746	3059.37	765.849	3059.35	765.845	4	10	1.1.1.3445.50	29.0704	1133.12	634.49	28.89	0.3	2721.5
1	169.79	169.79	42.66	41.32	37.26	OE_22350|-2|119|9724	OE_22350|-2|119|9724			0	32.22	EFPDCHAPPAQPSANQCEVPSSPPGGAVR	Carbamidomethyl(C)@5; Deamidated(N)@15; Carbamidomethyl(C)@17			0.0169746	3059.37	765.849	3059.35	765.845	4	11	1.1.1.3444.30	29.0243	1133.12	716.99	28.89	0.3	2883.97
1	169.79	169.79	42.66	41.32	37.26	OE_22350|-2|119|9724	OE_22350|-2|119|9724			0	26.81	EFPDCHAPPAQPSANQCEVPSSPPGGAVR	Carbamidomethyl(C)@5; Deamidated(Q)@11; Carbamidomethyl(C)@17			0.0169746	3059.37	765.849	3059.35	765.845	4	10	1.1.1.3445.50	29.0704	1133.12	634.49	28.89	0.3	2721.5
1	169.79	169.79	42.66	41.32	37.26	OE_22350|-2|119|9724	OE_22350|-2|119|9724			0	26.81	EFPDCHAPPAQPSANQCEVPSSPPGGAVR	Carbamidomethyl(C)@5; Deamidated(Q)@16; Carbamidomethyl(C)@17			0.0169746	3059.37	765.849	3059.35	765.845	4	10	1.1.1.3445.50	29.0704	1133.12	634.49	28.89	0.3	2721.5
1	169.79	169.79	42.66	41.32	37.26	OE_22350|-2|119|9724	OE_22350|-2|119|9724			0	26.22	EFPDCHAPPAQPSANQCEVPSSPPGGAVR	Carbamidomethyl(C)@5; Deamidated(Q)@16; Carbamidomethyl(C)@17			0.0169746	3059.37	765.849	3059.35	765.845	4	11	1.1.1.3444.30	29.0243	1133.12	716.99	28.89	0.3	2883.97
1	169.79	169.79	42.66	41.32	37.26	OE_22350|-2|119|9724	OE_22350|-2|119|9724			0	18.52	EFPDCHAPPAQPSANQCEVPSSPPGGAVR	Carbamidomethyl(C)@5; Carbamidomethyl(C)@17			-0.00126016	3058.36	1020.46	3058.37	1020.46	3	9	1.1.1.3443.53	28.9876	1625.82	1601.59	28.99	0.94	3375.07
1	169.79	169.79	42.66	41.32	37.26	OE_22350|-2|119|9724	OE_22350|-2|119|9724			0	17.48	EFPDCHAPPAQPSANQCEVPSSPPGGAVR	Carbamidomethyl(C)@5; Deamidated(Q)@11; Carbamidomethyl(C)@17			0.0169746	3059.37	765.849	3059.35	765.845	4	11	1.1.1.3444.30	29.0243	1133.12	716.99	28.89	0.3	2883.97
1	169.79	169.79	42.66	41.32	37.26	OE_22350|-2|119|9724	OE_22350|-2|119|9724			0	87.53	EVQDFVSTSHPTPDNDGDIEDIQDIITATGK				-0.00273616	3356.55	840.145	3356.55	840.146	4	9	1.1.1.3674.35	40.439	1331.53	1265.84	40.42	0.2	3271.52
1	169.79	169.79	42.66	41.32	37.26	OE_22350|-2|119|9724	OE_22350|-2|119|9724			0	19.13	EVQDFVSTSHPTPDNDGDIEDIQDIITATGK				-0.0102386	3356.54	1119.86	3356.55	1119.86	3	7	1.1.1.3673.55	40.4115	1719.65	1708.77	40.42	0.2	2133.67
1	169.79	169.79	42.66	41.32	37.26	OE_22350|-2|119|9724	OE_22350|-2|119|9724			0	97.6	FHICANPVAIQCR	Carbamidomethyl(C)@4; Carbamidomethyl(C)@12			-0.00057661	1584.76	529.262	1584.77	529.262	3	12	1.1.1.3501.11	31.8304	3217.75	2436.31	31.87	0.25	3010.36
1	169.79	169.79	42.66	41.32	37.26	OE_22350|-2|119|9724	OE_22350|-2|119|9724			0	41.02	FHICANPVAIQCR	Carbamidomethyl(C)@4; Deamidated(N)@6; Carbamidomethyl(C)@12			0.00830295	1585.76	793.886	1585.75	793.882	2	12	1.1.1.3502.35	31.9042	1333.59	1273.81	31.97	0.35	3544.59
1	169.79	169.79	42.66	41.32	37.26	OE_22350|-2|119|9724	OE_22350|-2|119|9724			0	31.08	FHICANPVAIQCR	Carbamidomethyl(C)@4; Deamidated(Q)@11; Carbamidomethyl(C)@12			0.00830295	1585.76	793.886	1585.75	793.882	2	12	1.1.1.3502.35	31.9042	1333.59	1273.81	31.97	0.35	3544.59
1	169.79	169.79	42.66	41.32	37.26	OE_22350|-2|119|9724	OE_22350|-2|119|9724			0	45.54	FPGACSYTLAQDCGHGQAYSIR	Carbamidomethyl(C)@5; Carbamidomethyl(C)@13			0.00128402	2458.08	820.367	2458.08	820.367	3	12	1.1.1.3515.43	32.5567	2956.59	2775.34	32.62	0.35	3498.65
1	169.79	169.79	42.66	41.32	37.26	OE_22350|-2|119|9724	OE_22350|-2|119|9724			0	22.21	FPGACSYTLAQDCGHGQAYSIR	Carbamidomethyl(C)@5; Deamidated(Q)@11; Carbamidomethyl(C)@13			0.00219524	2459.07	820.696	2459.06	820.695	3	11	1.1.1.3515.44	32.5575	2249.04	1450.2	32.67	0.35	3296.19
1	169.79	169.79	42.66	41.32	37.26	OE_22350|-2|119|9724	OE_22350|-2|119|9724			0	22.21	FPGACSYTLAQDCGHGQAYSIR	Carbamidomethyl(C)@5; Carbamidomethyl(C)@13; Deamidated(Q)@17			0.00219524	2459.07	820.696	2459.06	820.695	3	11	1.1.1.3515.44	32.5575	2249.04	1450.2	32.67	0.35	3296.19
1	169.79	169.79	42.66	41.32	37.26	OE_22350|-2|119|9724	OE_22350|-2|119|9724			0	99	FRGDHCQYPTSLCDMEK	Carbamidomethyl(C)@6; Carbamidomethyl(C)@13		missed R-G@2	-0.00301203	2142.89	536.73	2142.89	536.73	4	12	1.1.1.3455.17	29.5551	4131.85	1649.81	29.69	0.2	2373.25
1	169.79	169.79	42.66	41.32	37.26	OE_22350|-2|119|9724	OE_22350|-2|119|9724			0	99	FRGDHCQYPTSLCDMEK	Carbamidomethyl(C)@6; Carbamidomethyl(C)@13		missed R-G@2	-0.00301203	2142.89	536.73	2142.89	536.73	4	14	1.1.1.3455.18	29.5559	4131.85	1677.04	29.69	0.2	3451.03
1	169.79	169.79	42.66	41.32	37.26	OE_22350|-2|119|9724	OE_22350|-2|119|9724			0	77.36	FRGDHCQYPTSLCDMEK	Carbamidomethyl(C)@6; Carbamidomethyl(C)@13		missed R-G@2	-0.00301203	2142.89	536.73	2142.89	536.73	4	10	1.1.1.3461.14	29.8469	4131.85	874.41	29.69	0.2	2276.55
1	169.79	169.79	42.66	41.32	37.26	OE_22350|-2|119|9724	OE_22350|-2|119|9724			0	99	FTNGEGAFTITCDAATR	Carbamidomethyl(C)@12			-0.00376359	1830.82	916.416	1830.82	916.418	2	15	1.1.1.3525.52	33.0473	1219.31	1141.69	33.07	0.5	3233.16
1	169.79	169.79	42.66	41.32	37.26	OE_22350|-2|119|9724	OE_22350|-2|119|9724			0	99	FTNGEGAFTITCDAATR	Deamidated(N)@3; Carbamidomethyl(C)@12			-0.000960244	1831.8	916.909	1831.8	916.91	2	17	1.1.1.3544.20	33.9966	4624.63	933.98	33.67	0.25	2810.95
1	169.79	169.79	42.66	41.32	37.26	OE_22350|-2|119|9724	OE_22350|-2|119|9724			0	99	FTNGEGAFTITCDAATR	Deamidated(N)@3; Carbamidomethyl(C)@12			0.00231232	1831.81	611.61	1831.8	611.609	3	15	1.1.1.3536.16	33.5798	3553.27	2700.77	33.66	0.3	3542.08
1	169.79	169.79	42.66	41.32	37.26	OE_22350|-2|119|9724	OE_22350|-2|119|9724			0	97.58	FTNGEGAFTITCDAATR	Deamidated(N)@3; Carbamidomethyl(C)@12			0.00231232	1831.81	611.61	1831.8	611.609	3	11	1.1.1.3541.20	33.824	3553.27	1692.82	33.66	0.3	2943.29
1	169.79	169.79	42.66	41.32	37.26	OE_22350|-2|119|9724	OE_22350|-2|119|9724			0	96.05	FTNGEGAFTITCDAATR	Deamidated(N)@3; Carbamidomethyl(C)@12			0.00231232	1831.81	611.61	1831.8	611.609	3	14	1.1.1.3538.12	33.6758	3553.27	3462.81	33.66	0.3	4212.9
1	169.79	169.79	42.66	41.32	37.26	OE_22350|-2|119|9724	OE_22350|-2|119|9724			0	92.17	FTNGEGAFTITCDAATR	Deamidated(N)@3; Carbamidomethyl(C)@12			-0.000960244	1831.8	916.909	1831.8	916.91	2	13	1.1.1.3532.36	33.4004	4624.63	929.49	33.67	0.25	2758.01
1	169.79	169.79	42.66	41.32	37.26	OE_22350|-2|119|9724	OE_22350|-2|119|9724			0	91.67	FYECEDGIVTVR	Carbamidomethyl(C)@4			0.0078434	1486.68	744.349	1486.68	744.345	2	11	1.1.1.3511.36	32.3432	2190.53	1888.06	32.32	0.45	3312.52
1	169.79	169.79	42.66	41.32	37.26	OE_22350|-2|119|9724	OE_22350|-2|119|9724			0	99	GFLCLNDDQTTGLCR	Carbamidomethyl(C)@4; Carbamidomethyl(C)@14			0.00512255	1768.79	885.403	1768.79	885.401	2	16	1.1.1.3578.33	35.6816	4377.65	3065.1	35.8	0.35	4636.23
1	169.79	169.79	42.66	41.32	37.26	OE_22350|-2|119|9724	OE_22350|-2|119|9724			0	94.4	GFLCLNDDQTTGLCR	Carbamidomethyl(C)@4; Carbamidomethyl(C)@14			0.00422976	1768.79	590.604	1768.79	590.603	3	14	1.1.1.3579.13	35.7123	2297.09	1569.66	35.8	0.35	5222.57
1	169.79	169.79	42.66	41.32	37.26	OE_22350|-2|119|9724	OE_22350|-2|119|9724			0	39.45	GFLCLNDDQTTGLCR	Carbamidomethyl(C)@4; Carbamidomethyl(C)@14			0.00512255	1768.79	885.403	1768.79	885.401	2	12	1.1.1.3583.48	35.9288	4377.65	2891.37	35.8	0.35	4473.22
1	169.79	169.79	42.66	41.32	37.26	OE_22350|-2|119|9724	OE_22350|-2|119|9724			0	97.96	GFRGDHCQYPVSLCNAR	Carbamidomethyl(C)@7; Carbamidomethyl(C)@14		missed R-G@3	0.00308982	2035.91	509.986	2035.91	509.985	4	12	1.1.1.3443.12	28.9534	4970.54	2043.17	28.8	0.15	2950.2
1	169.79	169.79	42.66	41.32	37.26	OE_22350|-2|119|9724	OE_22350|-2|119|9724			0	21.54	GFRGDHCQYPVSLCNAR	Carbamidomethyl(C)@7; Carbamidomethyl(C)@14		missed R-G@3	0.00308982	2035.91	509.986	2035.91	509.985	4	9	1.1.1.3444.11	29.0048	4970.54	1732.11	28.8	0.15	2758.71
1	169.79	169.79	42.66	41.32	37.26	OE_22350|-2|119|9724	OE_22350|-2|119|9724			0	99	GLCGTFNHNANDDYTTETGEVDQDIPSFVGSWSR	Carbamidomethyl(C)@3			-0.00505132	3788.62	948.163	3788.63	948.164	4	17	1.1.1.3671.52	40.305	3760.01	3496.5	40.33	0.2	4491.1
1	169.79	169.79	42.66	41.32	37.26	OE_22350|-2|119|9724	OE_22350|-2|119|9724			0	98.35	GLCGTFNHNANDDYTTETGEVDQDIPSFVGSWSR	Carbamidomethyl(C)@3			-0.00505132	3788.62	948.163	3788.63	948.164	4	14	1.1.1.3670.28	40.2531	3760.01	2607.74	40.33	0.2	3742.45
1	169.79	169.79	42.66	41.32	37.26	OE_22350|-2|119|9724	OE_22350|-2|119|9724			0	98.85	GLECWNKNNGGACKDYEVR	Carbamidomethyl(C)@4; Deamidated(N)@9; Carbamidomethyl(C)@13		missed K-N@7; missed K-D@14	-0.00223111	2269.98	757.668	2269.98	757.669	3	17	1.1.1.3437.27	28.6792	1641.68	1521.73	28.7	0.3	2725.26
1	169.79	169.79	42.66	41.32	37.26	OE_22350|-2|119|9724	OE_22350|-2|119|9724			0	33.13	GLECWNKNNGGACKDYEVR	Carbamidomethyl(C)@4; Deamidated(N)@6; Carbamidomethyl(C)@13		missed K-N@7; missed K-D@14	-0.00223111	2269.98	757.668	2269.98	757.669	3	16	1.1.1.3437.27	28.6792	1641.68	1521.73	28.7	0.3	2725.26
1	169.79	169.79	42.66	41.32	37.26	OE_22350|-2|119|9724	OE_22350|-2|119|9724			0	44.66	GLVCENR	Carbamidomethyl(C)@4			-0.000611608	846.401	424.208	846.402	424.208	2	7	1.1.1.3350.8	24.3348	6825.92	5591.12	24.28	0.15	2898.46
1	169.79	169.79	42.66	41.32	37.26	OE_22350|-2|119|9724	OE_22350|-2|119|9724			0	99	GNSADADSFSVILQNVQCGSAVSCAK	Carbamidomethyl(C)@18; Carbamidomethyl(C)@24			-0.0134004	2684.2	1343.11	2684.22	1343.12	2	12	1.1.1.3666.43	40.0678	980.47	957.18	40.07	0.2	472.201
1	169.79	169.79	42.66	41.32	37.26	OE_22350|-2|119|9724	OE_22350|-2|119|9724			0	96.57	GNSADADSFSVILQNVQCGSAVSCAK	Carbamidomethyl(C)@18; Carbamidomethyl(C)@24			-0.0126651	2684.2	895.742	2684.22	895.746	3	13	1.1.1.3666.27	40.0478	2733.55	2685.55	40.07	0.25	3102.83
1	169.79	169.79	42.66	41.32	37.26	OE_22350|-2|119|9724	OE_22350|-2|119|9724			0	60.09	HAFGGPFK				-0.000191224	859.434	430.724	859.434	430.724	2	8	1.1.1.3421.3	27.8563	5170.06	2301.51	28.1	0.35	2698.5
1	169.79	169.79	42.66	41.32	37.26	OE_22350|-2|119|9724	OE_22350|-2|119|9724			0	99	HCGGNMHFNPVQK	Carbamidomethyl(C)@2			0.000998491	1524.67	763.343	1524.67	763.343	2	17	1.1.1.3381.37	25.8996	2475.48	2225.31	25.96	0.15	3992.72
1	169.79	169.79	42.66	41.32	37.26	OE_22350|-2|119|9724	OE_22350|-2|119|9724			0	98.44	HCGGNMHFNPVQK	Carbamidomethyl(C)@2			0.000998491	1524.67	763.343	1524.67	763.343	2	16	1.1.1.3381.38	25.9008	2475.48	2236.45	25.96	0.15	3370.15
1	169.79	169.79	42.66	41.32	37.26	OE_22350|-2|119|9724	OE_22350|-2|119|9724			0	97.79	HCGGNMHFNPVQK	Carbamidomethyl(C)@2			0.000998491	1524.67	763.343	1524.67	763.343	2	14	1.1.1.3380.56	25.852	2475.48	1673.7	25.96	0.15	3140.2
1	169.79	169.79	42.66	41.32	37.26	OE_22350|-2|119|9724	OE_22350|-2|119|9724			0	94.19	HCGGNMHFNPVQK	Carbamidomethyl(C)@2			0.00298862	1524.67	509.232	1524.67	509.231	3	11	1.1.1.3380.22	25.8282	6749.7	2808.37	25.92	0.15	2981.97
1	169.79	169.79	42.66	41.32	37.26	OE_22350|-2|119|9724	OE_22350|-2|119|9724			0	99	HDVTSQGDFETLQDAK				-0.0065728	1789.81	895.91	1789.81	895.913	2	14	1.1.1.3440.56	28.8361	1603.73	1534.84	28.85	0.15	2257.12
1	169.79	169.79	42.66	41.32	37.26	OE_22350|-2|119|9724	OE_22350|-2|119|9724			0	94.51	HDVTSQGDFETLQDAK				-0.0065728	1789.81	895.91	1789.81	895.913	2	11	1.1.1.3441.45	28.8841	1603.73	1521.26	28.85	0.15	2232.87
1	169.79	169.79	42.66	41.32	37.26	OE_22350|-2|119|9724	OE_22350|-2|119|9724			0	96.05	IDVPTPECEREGPLWEAK	Carbamidomethyl(C)@8		missed R-E@10	-0.00233953	2125.01	709.345	2125.01	709.346	3	11	1.1.1.3541.36	33.8311	7236.55	1486.55	34.06	0.25	2886.04
1	169.79	169.79	42.66	41.32	37.26	OE_22350|-2|119|9724	OE_22350|-2|119|9724			0	22.51	IDVPTPECEREGPLWEAK	Carbamidomethyl(C)@8		missed R-E@10	-0.00233953	2125.01	709.345	2125.01	709.346	3	9	1.1.1.3546.20	34.0799	7236.55	7170.15	34.06	0.25	4399.49
1	169.79	169.79	42.66	41.32	37.26	OE_22350|-2|119|9724	OE_22350|-2|119|9724			0	91.33	KGFVREDVSGK			missed K-G@1; missed R-E@5	-0.000934188	1220.65	611.332	1220.65	611.333	2	11	1.1.1.3344.45	24.0538	2381.43	2006.62	24.08	0.15	4134.43
1	169.79	169.79	42.66	41.32	37.26	OE_22350|-2|119|9724	OE_22350|-2|119|9724			0	69.64	KGGTNNCEVGVCK	Carbamidomethyl(C)@7; Carbamidomethyl(C)@12		missed K-G@1	0.000744321	1421.64	711.827	1421.64	711.827	2	9	1.1.1.3322.36	22.9688	656.87	469.04	23.03	0.15	1214.45
1	169.79	169.79	42.66	41.32	37.26	OE_22350|-2|119|9724	OE_22350|-2|119|9724			0	99	KLTLPNFAAHWLTQR			missed K-L@1	0.00168837	1794.99	449.755	1794.99	449.755	4	16	1.1.1.3678.2	40.6249	8357.91	7304.24	40.67	0.15	3042.71
1	169.79	169.79	42.66	41.32	37.26	OE_22350|-2|119|9724	OE_22350|-2|119|9724			0	69.53	KNHWVTSYR			missed K-N@1	0.00268637	1189.6	397.541	1189.6	397.54	3	8	1.1.1.3386.11	26.1219	5260.59	2573.65	26.02	0.15	2955.06
1	169.79	169.79	42.66	41.32	37.26	OE_22350|-2|119|9724	OE_22350|-2|119|9724			0	99	LPGLTIITDGR				-0.00158466	1154.66	578.339	1154.67	578.34	2	15	1.1.1.3597.8	36.6039	9571.76	3634.69	36.8	0.3	5918.44
1	169.79	169.79	42.66	41.32	37.26	OE_22350|-2|119|9724	OE_22350|-2|119|9724			0	99	LSEALQPNVCGLCGNFDEDWTNDLTALDR	Carbamidomethyl(C)@10; Carbamidomethyl(C)@13			0.00202295	3322.49	831.63	3322.49	831.629	4	14	1.1.1.3756.24	44.5282	808.72	706.12	44.6	0.25	1965.73
1	169.79	169.79	42.66	41.32	37.26	OE_22350|-2|119|9724	OE_22350|-2|119|9724			0	88.45	LSEALQPNVCGLCGNFDEDWTNDLTALDR	Carbamidomethyl(C)@10; Carbamidomethyl(C)@13			0.001318	3322.49	1108.5	3322.49	1108.5	3	10	1.1.1.3762.35	44.8473	2817.12	545.07	44.56	0.2	1186.38
1	169.79	169.79	42.66	41.32	37.26	OE_22350|-2|119|9724	OE_22350|-2|119|9724			0	56.39	LSEALQPNVCGLCGNFDEDWTNDLTALDR	Carbamidomethyl(C)@10; Carbamidomethyl(C)@13			0.00202295	3322.49	831.63	3322.49	831.629	4	9	1.1.1.3756.23	44.5274	808.72	706.65	44.6	0.25	1680.91
1	169.79	169.79	42.66	41.32	37.26	OE_22350|-2|119|9724	OE_22350|-2|119|9724			0	96.28	LTLPNFAAHWLTQR				-0.00101343	1666.89	556.638	1666.89	556.639	3	10	1.1.1.3721.3	42.768	4266.29	1902.5	42.91	0.2	1549.95
1	169.79	169.79	42.66	41.32	37.26	OE_22350|-2|119|9724	OE_22350|-2|119|9724			0	99	NGITEELGSAAFDR	Deamidated(N)@1			-0.000237294	1479.68	740.849	1479.68	740.849	2	18	1.1.1.3596.22	36.5705	2878.68	2405.74	36.5	0.2	4603.94
1	169.79	169.79	42.66	41.32	37.26	OE_22350|-2|119|9724	OE_22350|-2|119|9724			0	98.27	NGITEELGSAAFDR	Deamidated(N)@1			-0.000237294	1479.68	740.849	1479.68	740.849	2	15	1.1.1.3597.29	36.6214	2878.68	1693.71	36.5	0.2	4410.85
1	169.79	169.79	42.66	41.32	37.26	OE_22350|-2|119|9724	OE_22350|-2|119|9724			0	22.81	NIFDVPVETK				-0.00112644	1160.61	581.311	1160.61	581.311	2	7	1.1.1.3575.10	35.5133	11892.9	1863.97	35.16	0.2	2955.55
1	169.79	169.79	42.66	41.32	37.26	OE_22350|-2|119|9724	OE_22350|-2|119|9724			0	41.55	NNGGACKDYEVR	Deamidated(N)@1; Carbamidomethyl(C)@6		missed K-D@7	0.00198697	1382.59	461.871	1382.59	461.87	3	10	1.1.1.3345.32	24.0963	1616.18	1479.16	24.08	0.15	3948.6
1	169.79	169.79	42.66	41.32	37.26	OE_22350|-2|119|9724	OE_22350|-2|119|9724			0	41.55	NNGGACKDYEVR	Deamidated(N)@2; Carbamidomethyl(C)@6		missed K-D@7	0.00198697	1382.59	461.871	1382.59	461.87	3	10	1.1.1.3345.32	24.0963	1616.18	1479.16	24.08	0.15	3948.6
1	169.79	169.79	42.66	41.32	37.26	OE_22350|-2|119|9724	OE_22350|-2|119|9724			0	99	SAITEDTPEDLGLVGVQCNLER	Carbamidomethyl(C)@18			0.000426016	2415.16	1208.59	2415.16	1208.59	2	24	1.1.1.3622.33	37.8795	4712.02	4321.17	37.93	0.15	2984.62
1	169.79	169.79	42.66	41.32	37.26	OE_22350|-2|119|9724	OE_22350|-2|119|9724			0	99	SAITEDTPEDLGLVGVQCNLER	Carbamidomethyl(C)@18			0.00108464	2415.16	806.061	2415.16	806.06	3	24	1.1.1.3625.31	38.0111	12045.1	7101.4	37.93	0.15	6027.2
1	169.79	169.79	42.66	41.32	37.26	OE_22350|-2|119|9724	OE_22350|-2|119|9724			0	99	SAITEDTPEDLGLVGVQCNLER	Carbamidomethyl(C)@18			0.00108464	2415.16	806.061	2415.16	806.06	3	18	1.1.1.3625.32	38.012	12045.1	7037.4	37.93	0.15	6487.99
1	169.79	169.79	42.66	41.32	37.26	OE_22350|-2|119|9724	OE_22350|-2|119|9724			0	78.39	SAITEDTPEDLGLVGVQCNLER	Carbamidomethyl(C)@18			0.000426016	2415.16	1208.59	2415.16	1208.59	2	12	1.1.1.3621.55	37.8323	4712.02	2857.46	37.93	0.15	2853.04
1	169.79	169.79	42.66	41.32	37.26	OE_22350|-2|119|9724	OE_22350|-2|119|9724			0	98.01	SNTEDEYIGVKLDTPR			missed K-L@11	-0.0102238	1835.88	612.967	1835.89	612.971	3	15	1.1.1.3495.14	31.5395	4374.34	3094.44	31.62	0.3	9340.81
1	169.79	169.79	42.66	41.32	37.26	OE_22350|-2|119|9724	OE_22350|-2|119|9724			0	43.11	SNTEDEYIGVKLDTPR			missed K-L@11	-0.0102238	1835.88	612.967	1835.89	612.971	3	10	1.1.1.3500.14	31.7918	4374.34	2050.19	31.62	0.3	4103.62
1	169.79	169.79	42.66	41.32	37.26	OE_22350|-2|119|9724	OE_22350|-2|119|9724			0	88.88	SQDLCPVQCEK	Carbamidomethyl(C)@5; Carbamidomethyl(C)@9			-0.00199262	1362.59	682.302	1362.59	682.303	2	11	1.1.1.3368.36	25.2518	2156.86	1291.5	25.37	0.25	2246.82
1	169.79	169.79	42.66	41.32	37.26	OE_22350|-2|119|9724	OE_22350|-2|119|9724			0	17.01	SQDLCPVQCEK	Carbamidomethyl(C)@5; Carbamidomethyl(C)@9			-0.00199262	1362.59	682.302	1362.59	682.303	2	8	1.1.1.3377.43	25.691	2156.86	523.36	25.37	0.25	2186.49
1	169.79	169.79	42.66	41.32	37.26	OE_22350|-2|119|9724	OE_22350|-2|119|9724			0	99	SRVELVATAELFGQTR			missed R-V@2	-0.00682819	1775.95	592.989	1775.95	592.992	3	12	1.1.1.3620.7	37.746	1716.92	1685.64	37.74	0.65	2505.57
1	169.79	169.79	42.66	41.32	37.26	OE_22350|-2|119|9724	OE_22350|-2|119|9724			0	99	SRVELVATAELFGQTR			missed R-V@2	-0.00682819	1775.95	592.989	1775.95	592.992	3	11	1.1.1.3621.6	37.7927	1716.92	1510.49	37.74	0.65	3065.87
1	169.79	169.79	42.66	41.32	37.26	OE_22350|-2|119|9724	OE_22350|-2|119|9724			0	99	SSLGFTVWFDNESAQIK				-0.00564727	1927.93	964.97	1927.93	964.973	2	13	1.1.1.3739.41	43.6921	2116.32	1118.13	43.41	0.45	2391.82
1	169.79	169.79	42.66	41.32	37.26	OE_22350|-2|119|9724	OE_22350|-2|119|9724			0	93.04	SSLGFTVWFDNESAQIK				0.00430951	1927.94	643.653	1927.93	643.651	3	12	1.1.1.3735.7	43.4683	1341.99	1243.76	43.41	0.85	1914.04
1	169.79	169.79	42.66	41.32	37.26	OE_22350|-2|119|9724	OE_22350|-2|119|9724			0	91.74	SSLGFTVWFDNESAQIK				0.00430951	1927.94	643.653	1927.93	643.651	3	12	1.1.1.3734.8	43.4194	1341.99	1326.81	43.41	0.85	2226.14
1	169.79	169.79	42.66	41.32	37.26	OE_22350|-2|119|9724	OE_22350|-2|119|9724			0	80.12	SSLGFTVWFDNESAQIK				0.00430951	1927.94	643.653	1927.93	643.651	3	10	1.1.1.3733.8	43.3699	1341.99	1202.64	43.41	0.85	1808.99
1	169.79	169.79	42.66	41.32	37.26	OE_22350|-2|119|9724	OE_22350|-2|119|9724			0	68.33	SSLGFTVWFDNESAQIK				0.00430951	1927.94	643.653	1927.93	643.651	3	10	1.1.1.3736.6	43.5171	1341.99	1165.08	43.41	0.85	2041.1
1	169.79	169.79	42.66	41.32	37.26	OE_22350|-2|119|9724	OE_22350|-2|119|9724			0	40.89	SSLGFTVWFDNESAQIK				0.00430951	1927.94	643.653	1927.93	643.651	3	9	1.1.1.3736.7	43.5179	1341.99	1162.15	43.41	0.85	1967.4
1	169.79	169.79	42.66	41.32	37.26	OE_22350|-2|119|9724	OE_22350|-2|119|9724			0	34.39	SSLGFTVWFDNESAQIK				0.00430951	1927.94	643.653	1927.93	643.651	3	10	1.1.1.3732.7	43.322	1341.99	1036.06	43.41	0.85	1753.8
1	169.79	169.79	42.66	41.32	37.26	OE_22350|-2|119|9724	OE_22350|-2|119|9724			0	94.24	SYPVPATKPNSK				-0.00200391	1287.68	644.847	1287.68	644.848	2	9	1.1.1.3352.48	24.4515	5019.93	2928.86	24.38	0.1	2687.14
1	169.79	169.79	42.66	41.32	37.26	OE_22350|-2|119|9724	OE_22350|-2|119|9724			0	92.17	TEGLFVVAHIR				-0.00238128	1240.69	621.352	1240.69	621.354	2	12	1.1.1.3568.11	35.1652	4583.51	1535.66	35.01	0.15	4339.78
1	169.79	169.79	42.66	41.32	37.26	OE_22350|-2|119|9724	OE_22350|-2|119|9724			0	91.74	TFDEVTYDFEGICDYTLVR	Carbamidomethyl(C)@13			-0.00784941	2342.03	1172.02	2342.04	1172.03	2	10	1.1.1.3732.27	43.3528	1419.09	873.71	43.21	0.4	1017.88
1	169.79	169.79	42.66	41.32	37.26	OE_22350|-2|119|9724	OE_22350|-2|119|9724			0	99	TSEDKLDWQAAGQQVTCDLVK	Carbamidomethyl(C)@17		missed K-L@5	-0.00203213	2391.14	798.053	2391.14	798.053	3	16	1.1.1.3587.25	36.1231	10147.1	986.27	36.4	0.15	3686.85
1	169.79	169.79	42.66	41.32	37.26	OE_22350|-2|119|9724	OE_22350|-2|119|9724			0	65.67	TSEDKLDWQAAGQQVTCDLVK	Carbamidomethyl(C)@17		missed K-L@5	-0.00203213	2391.14	798.053	2391.14	798.053	3	12	1.1.1.3593.31	36.4264	10147.1	9673.72	36.4	0.15	3494.58
1	169.79	169.79	42.66	41.32	37.26	OE_22350|-2|119|9724	OE_22350|-2|119|9724			0	85.01	TVNGKVPSFEVR	Deamidated(N)@3		missed K-V@5	-0.000323203	1332.7	445.242	1332.7	445.242	3	11	1.1.1.3464.6	29.9933	6909.5	5370	29.89	0.25	7022.86
1	169.79	169.79	42.66	41.32	37.26	OE_22350|-2|119|9724	OE_22350|-2|119|9724			0	93.43	TVPGLTLQPAGK				-0.00305316	1180.68	591.347	1180.68	591.348	2	10	1.1.1.3490.21	31.2954	9823.53	1891.24	31.08	0.2	3071.07
1	169.79	169.79	42.66	41.32	37.26	OE_22350|-2|119|9724	OE_22350|-2|119|9724			0	99	TVSITHGEETVTLTK				-0.0014529	1614.84	539.289	1614.85	539.289	3	16	1.1.1.3443.16	28.9567	12974.8	6659.61	28.85	0.15	7930.23
1	169.79	169.79	42.66	41.32	37.26	OE_22350|-2|119|9724	OE_22350|-2|119|9724			0	99	VDGWTDWVSTFNPAETFGDEREPVEALVR			missed R-E@21	-0.00220287	3321.56	1108.19	3321.56	1108.19	3	22	1.1.1.3797.30	46.5879	4775.93	2944.82	46.7	0.2	1940.63
1	169.79	169.79	42.66	41.32	37.26	OE_22350|-2|119|9724	OE_22350|-2|119|9724			0	99	VDGWTDWVSTFNPAETFGDEREPVEALVR			missed R-E@21	0.00253029	3321.56	831.397	3321.56	831.397	4	17	1.1.1.3802.21	46.8192	2994.47	1500.23	46.7	0.2	1715.72
1	169.79	169.79	42.66	41.32	37.26	OE_22350|-2|119|9724	OE_22350|-2|119|9724			0	84.41	VFPGNHDPGVVSR				0.000891162	1379.7	460.906	1379.69	460.905	3	9	1.1.1.3401.12	26.8661	4332.68	3276.18	26.56	0.84	2937.36
1	169.79	169.79	42.66	41.32	37.26	OE_22350|-2|119|9724	OE_22350|-2|119|9724			0	52.52	VFPGNHDPGVVSR	Deamidated(N)@5			0.0194718	1380.7	461.24	1380.68	461.233	3	11	1.1.1.3398.14	26.7237	3718.41	3683.36	26.76	0.4	5085.06
1	169.79	169.79	42.66	41.32	37.26	OE_22350|-2|119|9724	OE_22350|-2|119|9724			0	30.17	VFVIHPLTSEGGISLK				0.000154774	1695.96	566.326	1695.96	566.326	3	9	1.1.1.3600.7	36.7532	14463.2	5293.46	36.6	0.15	2045.01
1	169.79	169.79	42.66	41.32	37.26	OE_22350|-2|119|9724	OE_22350|-2|119|9724			0	94.13	VPSFEVR				-0.000825436	832.443	417.229	832.444	417.229	2	8	1.1.1.3459.6	29.745	4817.65	2531.59	29.89	0.2	2403.4
1	169.79	169.79	42.66	41.32	37.26	OE_22350|-2|119|9724	OE_22350|-2|119|9724			0	99	VRYSVDDVVFKDIVNPDGTIK			missed R-Y@2; missed K-D@11	-0.000854342	2378.25	793.756	2378.25	793.757	3	18	1.1.1.3632.29	38.3581	1732.84	1645.81	38.38	0.15	3829.54
1	169.79	169.79	42.66	41.32	37.26	OE_22350|-2|119|9724	OE_22350|-2|119|9724			0	99	VSCPEGMQFETPSPDAIR	Carbamidomethyl(C)@3			0.000430886	2019.9	1010.96	2019.9	1010.96	2	20	1.1.1.3534.32	33.5034	5346.23	1861.32	33.71	0.3	3073.03
1	169.79	169.79	42.66	41.32	37.26	OE_22350|-2|119|9724	OE_22350|-2|119|9724			0	99	VSCPEGMQFETPSPDAIR	Carbamidomethyl(C)@3			-0.00486346	2019.9	674.307	2019.9	674.308	3	16	1.1.1.3534.17	33.4846	6807.55	1508.25	33.71	0.2	3568.11
1	169.79	169.79	42.66	41.32	37.26	OE_22350|-2|119|9724	OE_22350|-2|119|9724			0	97.72	VSCPEGMQFETPSPDAIR	Carbamidomethyl(C)@3			0.000430886	2019.9	1010.96	2019.9	1010.96	2	13	1.1.1.3537.45	33.6536	5346.23	4800.66	33.71	0.3	3675.79
1	169.79	169.79	42.66	41.32	37.26	OE_22350|-2|119|9724	OE_22350|-2|119|9724			0	97.79	VTCDLTHGLR	Carbamidomethyl(C)@3			-0.00235732	1170.58	586.297	1170.58	586.298	2	14	1.1.1.3414.11	27.5189	5333.15	4634.71	27.46	0.25	2697.18
1	169.79	169.79	42.66	41.32	37.26	OE_22350|-2|119|9724	OE_22350|-2|119|9724			0	79.65	VTCDLTHGLR	Carbamidomethyl(C)@3			-0.00235732	1170.58	586.297	1170.58	586.298	2	11	1.1.1.3415.23	27.5752	5333.15	3250.26	27.46	0.25	2999.52
1	169.79	169.79	42.66	41.32	37.26	OE_22350|-2|119|9724	OE_22350|-2|119|9724			0	73.57	VTCDLTHGLR	Carbamidomethyl(C)@3			0.00209425	1170.58	391.202	1170.58	391.201	3	9	1.1.1.3417.4	27.6587	9820.12	2289.83	27.46	0.2	3766.92
1	169.79	169.79	42.66	41.32	37.26	OE_22350|-2|119|9724	OE_22350|-2|119|9724			0	67.31	VTCDLTHGLR	Carbamidomethyl(C)@3			0.00209425	1170.58	391.202	1170.58	391.201	3	9	1.1.1.3411.4	27.3612	9820.12	5483.05	27.46	0.2	7333.81
1	169.79	169.79	42.66	41.32	37.26	OE_22350|-2|119|9724	OE_22350|-2|119|9724			0	24.52	VTCDLTHGLR	Carbamidomethyl(C)@3			0.00209425	1170.58	391.202	1170.58	391.201	3	7	1.1.1.3417.5	27.6595	9820.12	2270.57	27.46	0.2	1764.14
1	169.79	169.79	42.66	41.32	37.26	OE_22350|-2|119|9724	OE_22350|-2|119|9724			0	47.63	VTTCEALYKYPFTECHDDVHPDAYYK	Carbamidomethyl(C)@4; Carbamidomethyl(C)@15		missed K-Y@9	0.00281806	3221.41	645.29	3221.41	645.289	5	13	1.1.1.3534.12	33.4784	3845.54	2599.18	33.42	0.2	5448.04
1	169.79	169.79	42.66	41.32	37.26	OE_22350|-2|119|9724	OE_22350|-2|119|9724			0	98.3	WRPEVPQCPVVCGEGLTYQPCPSR	Carbamidomethyl(C)@8; Carbamidomethyl(C)@12; Carbamidomethyl(C)@21			-0.00929112	2871.32	958.113	2871.33	958.116	3	12	1.1.1.3560.45	34.7925	4055.41	966.25	34.61	0.15	3131.65
1	169.79	169.79	42.66	41.32	37.26	OE_22350|-2|119|9724	OE_22350|-2|119|9724			0	96.92	WRPEVPQCPVVCGEGLTYQPCPSR	Carbamidomethyl(C)@8; Carbamidomethyl(C)@12; Carbamidomethyl(C)@21			-0.0127568	2871.31	718.835	2871.33	718.839	4	12	1.1.1.3558.18	34.6749	1928.54	1143.48	34.6	0.15	2889.69
1	169.79	169.79	42.66	41.32	37.26	OE_22350|-2|119|9724	OE_22350|-2|119|9724			0	17.45	YPFTECHDDVHPDAYYK	Carbamidomethyl(C)@6			-0.00484086	2155.89	719.637	2155.89	719.639	3	8	1.1.1.3467.41	30.1648	1907.64	1288.31	30.09	0.15	3611.79
1	169.79	169.79	42.66	41.32	37.26	OE_22350|-2|119|9724	OE_22350|-2|119|9724			0	99	YSVDDVVFKDIVNPDGTIK			missed K-D@9	-0.0017607	2123.08	1062.55	2123.08	1062.55	2	16	1.1.1.3668.47	40.1632	1834.75	1595.65	40.22	0.25	2318.36
1	169.79	169.79	42.66	41.32	37.26	OE_22350|-2|119|9724	OE_22350|-2|119|9724			0	99	YSVDDVVFKDIVNPDGTIK			missed K-D@9	0.000119224	2123.08	708.7	2123.08	708.7	3	24	1.1.1.3672.10	40.3323	8542.27	7464.75	40.27	0.25	6421.76
1	169.79	169.79	42.66	41.32	37.26	OE_22350|-2|119|9724	OE_22350|-2|119|9724			0	98.35	YSVDDVVFKDIVNPDGTIK			missed K-D@9	-0.0017607	2123.08	1062.55	2123.08	1062.55	2	12	1.1.1.3674.59	40.4565	1834.75	643.87	40.22	0.25	2489.14
1	169.79	169.79	42.66	41.32	37.26	OE_22350|-2|119|9724	OE_22350|-2|119|9724			0	96.28	YSVDDVVFKDIVNPDGTIK	Deamidated(N)@13		missed K-D@9	0.0206225	2124.08	709.035	2124.06	709.028	3	14	1.1.1.3671.22	40.2837	5968.68	5654.34	40.23	0.3	7974.55
2	120.02	120.01	67.02	62	58.23	OE_34403|-1|178|4716	OE_34403|-1|178|4716			2	99	ADVALKR			missed K-R@6	-0.00435289	771.456	386.735	771.46	386.737	2	10	1.1.1.3331.7	23.3944	3449.07	3304.3	23.39	0.15	2612.04
2	120.02	120.01	67.02	62	58.23	OE_34403|-1|178|4716	OE_34403|-1|178|4716			2	99	AFQPFFASFSLPYSVIR				0.000232019	1976.02	659.681	1976.02	659.68	3	18	1.1.1.3848.12	49.1052	3188.69	3007.42	49.09	0.2	1386.46
2	120.02	120.01	67.02	62	58.23	OE_34403|-1|178|4716	OE_34403|-1|178|4716			2	99	ATGKQDAEIENK			missed K-Q@4	0.00448931	1302.65	652.33	1302.64	652.328	2	18	1.1.1.3310.38	22.3737	1809.69	1611.47	22.4	0.15	1878.41
2	120.02	120.01	67.02	62	58.23	OE_34403|-1|178|4716	OE_34403|-1|178|4716			2	99	AYVATTGDIMGPAIQNLDSLVQVPTGCGEQNMVK	Carbamidomethyl(C)@27			-0.000720449	3576.73	1193.25	3576.73	1193.25	3	13	1.1.1.3775.51	45.4965	2525.49	2103.62	45.6	0.35	731.346
2	120.02	120.01	67.02	62	58.23	OE_34403|-1|178|4716	OE_34403|-1|178|4716			2	99	DIAMDLDGEAPIYPLALAETFAPGAPAPPGSPPVPAK				-0.000465522	3655.85	914.969	3655.85	914.969	4	12	1.1.1.3838.22	48.6231	801.41	688.95	48.59	0.15	1303.87
2	120.02	120.01	67.02	62	58.23	OE_34403|-1|178|4716	OE_34403|-1|178|4716			2	99	DVSAKLEQLESIAVHEGGLTHWR			missed K-L@5	-0.00213392	2574.32	515.871	2574.32	515.871	5	16	1.1.1.3712.3	42.318	1380.83	1379.9	42.36	0.15	2413.13
2	120.02	120.01	67.02	62	58.23	OE_34403|-1|178|4716	OE_34403|-1|178|4716			2	99	EAIYDRPPYALAAPASANR				0.000242605	2045.03	682.685	2045.03	682.685	3	17	1.1.1.3512.32	32.3897	2043.38	1466.64	32.47	0.25	4755.24
2	120.02	120.01	67.02	62	58.23	OE_34403|-1|178|4716	OE_34403|-1|178|4716			2	99	EGSLFLTAFVVR				0.00117139	1337.74	669.875	1337.73	669.874	2	10	1.1.1.3764.13	44.9178	2088.38	1327.01	44.81	0.25	1743.68
2	120.02	120.01	67.02	62	58.23	OE_34403|-1|178|4716	OE_34403|-1|178|4716			2	99	EIEVTDAKPATVK				-0.00010837	1399.76	700.885	1399.76	700.885	2	16	1.1.1.3382.50	25.943	6262.64	2616.86	26.06	0.15	2302.17
2	120.02	120.01	67.02	62	58.23	OE_34403|-1|178|4716	OE_34403|-1|178|4716			2	99	FDGEQPSNMAVVELK				-0.00453874	1662.79	555.27	1662.79	555.271	3	16	1.1.1.3532.11	33.3771	1045.8	924.38	33.42	0.25	3365.77
2	120.02	120.01	67.02	62	58.23	OE_34403|-1|178|4716	OE_34403|-1|178|4716			2	99	FEVTVTPPSYLLANAK				-0.00446517	1748.93	875.472	1748.93	875.475	2	15	1.1.1.3660.22	39.7579	5455.93	1657.49	39.62	0.15	3204.82
2	120.02	120.01	67.02	62	58.23	OE_34403|-1|178|4716	OE_34403|-1|178|4716			2	99	FTLPPLQTTVVTVSVEATAVNYEAEKYDTYGTR			missed K-Y@26	0.00454102	3662.84	916.717	3662.84	916.716	4	29	1.1.1.3818.29	47.6208	4542.37	3570.13	47.69	0.2	2937.34
2	120.02	120.01	67.02	62	58.23	OE_34403|-1|178|4716	OE_34403|-1|178|4716			2	99	FTPNVYVLDYLK				-0.00341152	1470.77	736.394	1470.78	736.395	2	16	1.1.1.3726.18	43.0266	23496	11527	42.91	0.2	5554.42
2	120.02	120.01	67.02	62	58.23	OE_34403|-1|178|4716	OE_34403|-1|178|4716			2	99	FVAEEHGNNYFKPLMPYYGTLLVK				-0.00169674	2829.42	944.147	2829.42	944.147	3	19	1.1.1.3680.65	40.751	10072.3	9432.7	40.77	0.2	6485.4
2	120.02	120.01	67.02	62	58.23	OE_34403|-1|178|4716	OE_34403|-1|178|4716			2	99	GEVIPITLSVFNYLDK				-0.00244546	1806.97	603.332	1806.98	603.333	3	20	1.1.1.3829.8	48.1535	3641.31	2925.62	48.2	0.15	1939.9
2	120.02	120.01	67.02	62	58.23	OE_34403|-1|178|4716	OE_34403|-1|178|4716			2	99	GGFSSTQDTVLGLQALSAFSSQLSK				0.00255058	2528.28	843.767	2528.28	843.766	3	15	1.1.1.3818.25	47.6175	865.62	752.39	47.65	0.15	1486.97
2	120.02	120.01	67.02	62	58.23	OE_34403|-1|178|4716	OE_34403|-1|178|4716			2	99	GGFSSTQDTVLGLQALSAFSSQLSKDPVDMAVR			missed K-D@25	-0.000710923	3411.7	853.932	3411.7	853.932	4	24	1.1.1.3828.17	48.1158	11178.9	2443.91	47.94	0.2	1882.95
2	120.02	120.01	67.02	62	58.23	OE_34403|-1|178|4716	OE_34403|-1|178|4716			2	99	GIAQFDFK				-0.00142816	924.469	463.242	924.471	463.243	2	12	1.1.1.3550.4	34.2663	5582.05	4301.88	34.31	0.25	3509.33
2	120.02	120.01	67.02	62	58.23	OE_34403|-1|178|4716	OE_34403|-1|178|4716			2	99	GQGEENEKPQFELALPEDVVEGSAR				-4.28884e-05	2727.3	910.107	2727.3	910.107	3	19	1.1.1.3616.22	37.5712	14449	3436.76	37.74	0.2	7234.55
2	120.02	120.01	67.02	62	58.23	OE_34403|-1|178|4716	OE_34403|-1|178|4716			2	99	GQLEHTLTFDVPEYSGNNAK				-0.00367299	2219.05	1110.53	2219.05	1110.53	2	14	1.1.1.3556.63	34.6002	1121.87	1097.5	34.56	0.15	2549.07
2	120.02	120.01	67.02	62	58.23	OE_34403|-1|178|4716	OE_34403|-1|178|4716			2	99	HEIDKNQVNLYFEEVTSEDKCFEVR	Carbamidomethyl(C)@21		missed K-N@5; missed K-C@20	0.00212401	3127.46	626.499	3127.46	626.498	5	22	1.1.1.3622.7	37.847	4121.19	2846.29	37.89	0.15	4176.13
2	120.02	120.01	67.02	62	58.23	OE_34403|-1|178|4716	OE_34403|-1|178|4716			2	99	IPHTITEWVGSAVCINQEDGVGVSDPAR	Carbamidomethyl(C)@14			-0.000880228	3006.45	1003.16	3006.45	1003.16	3	18	1.1.1.3674.55	40.4531	3677.22	2149.31	40.57	0.25	2640.65
2	120.02	120.01	67.02	62	58.23	OE_34403|-1|178|4716	OE_34403|-1|178|4716			2	99	KVVSLPNTLTAETTGTGCALISTTLK	Carbamidomethyl(C)@18		missed K-V@1	-0.00100528	2675.44	892.821	2675.44	892.821	3	19	1.1.1.3634.39	38.4674	2925.32	1523.69	38.58	0.2	3695.09
2	120.02	120.01	67.02	62	58.23	OE_34403|-1|178|4716	OE_34403|-1|178|4716			2	99	LEQLESIAVHEGGLTHWR				0.00265651	2074.06	519.523	2074.06	519.522	4	16	1.1.1.3576.3	35.5571	5606.29	4803.2	35.5	0.2	8731.7
2	120.02	120.01	67.02	62	58.23	OE_34403|-1|178|4716	OE_34403|-1|178|4716			2	99	LGGQDNLNK				0.00555199	957.493	479.754	957.488	479.751	2	10	1.1.1.3336.24	23.6462	4640.56	1776.78	23.49	0.25	2066.34
2	120.02	120.01	67.02	62	58.23	OE_34403|-1|178|4716	OE_34403|-1|178|4716			2	99	LLLQSVNWILNK				-0.00115993	1439.85	480.957	1439.85	480.957	3	16	1.1.1.3754.2	44.4102	3530.19	1736.77	44.51	0.15	1154.55
2	120.02	120.01	67.02	62	58.23	OE_34403|-1|178|4716	OE_34403|-1|178|4716			2	99	LLVFYIR				0.000142737	922.564	462.289	922.564	462.289	2	8	1.1.1.3675.2	40.4752	4404.98	2206.53	40.62	0.25	1316.97
2	120.02	120.01	67.02	62	58.23	OE_34403|-1|178|4716	OE_34403|-1|178|4716			2	99	LTEEPEFGLWQIVAEFPSQTVR				0.00634539	2575.3	644.833	2575.3	644.831	4	14	1.1.1.3857.9	49.5462	696.24	675.27	49.54	0.25	1050.14
2	120.02	120.01	67.02	62	58.23	OE_34403|-1|178|4716	OE_34403|-1|178|4716			2	99	LVSGYTTTEDDLREIYQK			missed R-E@13	0.000731502	2130.05	711.024	2130.05	711.023	3	24	1.1.1.3560.23	34.7742	27295.3	20340.4	34.85	0.15	10651.1
2	120.02	120.01	67.02	62	58.23	OE_34403|-1|178|4716	OE_34403|-1|178|4716			2	99	NGGASADVETAAYAVLTYVK				0.00117095	1998.99	667.338	1998.99	667.337	3	22	1.1.1.3778.10	45.6135	2210.39	1763.59	45.55	0.2	3171.43
2	120.02	120.01	67.02	62	58.23	OE_34403|-1|178|4716	OE_34403|-1|178|4716			2	99	NPSPHNLALAAYVAALAGK				0.00258827	1877.02	626.68	1877.02	626.679	3	22	1.1.1.3699.10	41.6767	8554.62	6760.65	41.72	0.2	5018.54
2	120.02	120.01	67.02	62	58.23	OE_34403|-1|178|4716	OE_34403|-1|178|4716			2	99	QDGEVIADSQEFEVEK				0.00170325	1821.83	911.922	1821.83	911.921	2	20	1.1.1.3504.42	32.0046	3328.52	2463.96	32.07	0.25	2562.57
2	120.02	120.01	67.02	62	58.23	OE_34403|-1|178|4716	OE_34403|-1|178|4716			2	99	QHFEVNEYVLPK				-0.002472	1501.75	751.884	1501.76	751.886	2	18	1.1.1.3520.43	32.7992	4609.18	4468.29	32.82	0.3	5258.12
2	120.02	120.01	67.02	62	58.23	OE_34403|-1|178|4716	OE_34403|-1|178|4716			2	99	QLIIEAEGFPKEETK	Gln->pyro-Glu@N-term		missed K-E@11	-0.00230335	1713.88	857.947	1713.88	857.949	2	19	1.1.1.3625.36	38.0153	3058.7	2557.41	37.89	0.35	3500.27
2	120.02	120.01	67.02	62	58.23	OE_34403|-1|178|4716	OE_34403|-1|178|4716			2	99	RPDGVPLPGELIQLCLLTQSEIIK	Carbamidomethyl(C)@15			-0.00285567	2688.49	897.169	2688.49	897.17	3	25	1.1.1.3817.28	47.5768	5484.78	4487.36	47.5	0.25	3826.51
2	120.02	120.01	67.02	62	58.23	OE_34403|-1|178|4716	OE_34403|-1|178|4716			2	99	RVIWPGPR			missed R-V@1	-0.000645747	979.571	490.793	979.572	490.793	2	11	1.1.1.3470.11	30.2955	5431.29	4721.4	30.24	0.3	3466.45
2	120.02	120.01	67.02	62	58.23	OE_34403|-1|178|4716	OE_34403|-1|178|4716			2	99	SKNHVLIQTDK			missed K-N@2	-0.000950572	1281.7	428.242	1281.7	428.242	3	14	1.1.1.3344.11	24.0379	3445.24	3038.43	24.08	0.2	2983.67
2	120.02	120.01	67.02	62	58.23	OE_34403|-1|178|4716	OE_34403|-1|178|4716			2	99	SNSPALFTLSLTDVDVDGK				-0.00595344	1977.98	989.999	1977.99	990.002	2	18	1.1.1.3707.44	42.1002	1873.85	1331.5	42.21	0.3	2646.43
2	120.02	120.01	67.02	62	58.23	OE_34403|-1|178|4716	OE_34403|-1|178|4716			2	99	SQGFELTVTPTVDANDCK	Carbamidomethyl(C)@17			-0.000181226	1980.91	991.462	1980.91	991.462	2	16	1.1.1.3542.33	33.9049	3950.23	3819.55	33.91	0.25	6257.47
2	120.02	120.01	67.02	62	58.23	OE_34403|-1|178|4716	OE_34403|-1|178|4716			2	99	SVHLLKQENQLTK			missed K-Q@6	0.00269989	1536.87	769.44	1536.86	769.438	2	16	1.1.1.3401.46	26.8932	2303.38	2218.05	26.91	0.2	2720.35
2	120.02	120.01	67.02	62	58.23	OE_34403|-1|178|4716	OE_34403|-1|178|4716			2	99	TYFPETWLWDLK				-0.00123257	1597.78	799.898	1597.78	799.898	2	12	1.1.1.3808.20	47.1147	1563.21	1123.23	46.95	0.55	1908.28
2	120.02	120.01	67.02	62	58.23	OE_34403|-1|178|4716	OE_34403|-1|178|4716			2	99	VCTKFDGEQPSNMAVVELK	Carbamidomethyl(C)@2		missed K-F@4	-0.000727117	2151.03	718.018	2151.03	718.019	3	23	1.1.1.3518.31	32.692	16009.5	14776.2	32.67	0.2	10253.1
2	120.02	120.01	67.02	62	58.23	OE_34403|-1|178|4716	OE_34403|-1|178|4716			2	99	VHREIEVTDAKPATVK			missed R-E@3	0.00196068	1791.99	449.004	1791.98	449.003	4	19	1.1.1.3357.8	24.685	6327.27	5188.5	24.73	0.15	4095.1
2	120.02	120.01	67.02	62	58.23	OE_34403|-1|178|4716	OE_34403|-1|178|4716			2	99	VLPITNELKPVTDAVADVYVTSPSEAR				0.0024134	2883.53	962.182	2883.52	962.182	3	20	1.1.1.3695.50	41.4949	10280.9	3129.26	41.67	0.25	4112.69
2	120.02	120.01	67.02	62	58.23	OE_34403|-1|178|4716	OE_34403|-1|178|4716			2	99	VSGAEVNEAYDLKEESK			missed K-E@13	-0.00101703	1866.88	623.302	1866.88	623.302	3	21	1.1.1.3429.20	28.277	11707.2	1956.01	28.05	0.15	3443.19
2	120.02	120.01	67.02	62	58.23	OE_34403|-1|178|4716	OE_34403|-1|178|4716			2	99	VVSLPNTLTAETTGTGCALISTTLK	Carbamidomethyl(C)@17			-0.00506233	2547.34	850.121	2547.35	850.123	3	19	1.1.1.3681.38	40.8049	3287.25	2427.42	40.87	0.25	4199.42
2	120.02	120.01	67.02	62	58.23	OE_34403|-1|178|4716	OE_34403|-1|178|4716			2	99	VYDYYQLENAK				-0.000402485	1404.66	703.335	1404.66	703.335	2	17	1.1.1.3501.29	31.8454	10329.3	8334.52	31.92	0.25	7358.64
2	120.02	120.01	67.02	62	58.23	OE_34403|-1|178|4716	OE_34403|-1|178|4716			2	99	YNVHTPPK				-0.00119525	954.491	478.253	954.492	478.253	2	13	1.1.1.3333.13	23.5065	4217.44	3377.5	23.54	0.25	2938.23
2	120.02	120.01	67.02	62	58.23	OE_34403|-1|178|4716	OE_34403|-1|178|4716			2	99	YRHPDGSYSAFGTSDREGSLFLTAFVVR			missed R-H@2; missed R-E@16	0.000162203	3134.52	784.638	3134.52	784.638	4	22	1.1.1.3692.28	41.3432	2870.26	2736.75	41.37	0.25	7182.81
2	120.02	120.01	67.02	62	58.23	OE_34403|-1|178|4716	OE_34403|-1|178|4716			2	99	YTAEPDKEYLFHYQVVSR			missed K-E@7	-0.00179873	2244.08	749.035	2244.09	749.036	3	23	1.1.1.3525.31	33.0331	12643.4	6466.62	33.12	0.15	4948.07
2	120.02	120.01	67.02	62	58.23	OE_34403|-1|178|4716	OE_34403|-1|178|4716			1.95861	99	TSNPLELK				-0.000448707	900.491	451.253	900.492	451.253	2	11	1.1.1.3457.8	29.6504	7963.42	3799.88	29.49	0.2	2417.11
2	120.02	120.01	67.02	62	58.23	OE_34403|-1|178|4716	OE_34403|-1|178|4716			1.88606	98.88	FGSESVQPATSAAIHLSGSPLSLCGVGVVDK	Carbamidomethyl(C)@24			0.0056578	3069.55	1024.19	3069.54	1024.19	3	18	1.1.1.3635.53	38.5198	5069.36	2976.27	38.63	0.2	7675.42
2	120.02	120.01	67.02	62	58.23	OE_34403|-1|178|4716	OE_34403|-1|178|4716			1.76955	98.7	ATGKQDAEIENKAVENLK			missed K-Q@4; missed K-A@12	-0.00173443	1957.01	490.26	1957.01	490.26	4	15	1.1.1.3417.19	27.6712	2034.76	1708.57	27.71	0.15	4116.52
2	120.02	120.01	67.02	62	58.23	OE_34403|-1|178|4716	OE_34403|-1|178|4716			1.67778	97.99	HPDGSYSAFGTSDREGSLFLTAFVVR			missed R-E@14	0.00225968	2815.36	704.847	2815.36	704.846	4	11	1.1.1.3721.12	42.7755	2213.94	1665.62	42.86	0.2	2269.59
2	120.02	120.01	67.02	62	58.23	OE_34403|-1|178|4716	OE_34403|-1|178|4716			1.49485	97.52	ALYKPGQK				-0.00243241	903.516	452.765	903.518	452.766	2	10	1.1.1.3338.15	23.7468	4875.47	4672.81	23.78	0.15	4716.26
2	120.02	120.01	67.02	62	58.23	OE_34403|-1|178|4716	OE_34403|-1|178|4716			1.31876	96.22	SVFVCSK	Carbamidomethyl(C)@5			-4.99064e-05	825.405	413.71	825.405	413.71	2	9	1.1.1.3391.5	26.3689	8231.58	6038.36	26.42	0.15	4066.89
2	120.02	120.01	67.02	62	58.23	OE_34403|-1|178|4716	OE_34403|-1|178|4716			1.23657	95.01	VLSSGLK				-0.0016492	702.426	352.22	702.428	352.221	2	7	1.1.1.3364.3	25.0264	9247.26	3907.43	25.13	0.15	3752.05
2	120.02	120.01	67.02	62	58.23	OE_34403|-1|178|4716	OE_34403|-1|178|4716			1.11919	93.4	IFDILKR			missed K-R@6	-0.00274943	903.551	452.783	903.554	452.784	2	8	1.1.1.3539.4	33.7177	2862.18	2258.32	33.76	0.1	2392.68
2	120.02	120.01	67.02	62	58.23	OE_34403|-1|178|4716	OE_34403|-1|178|4716			0.966576	91.46	NHVLIQTDK				-0.0156727	1066.56	356.528	1066.58	356.533	3	9	1.1.1.3358.2	24.7294	1535.85	971.03	24.58	0.2	1934.93
2	120.02	120.01	67.02	62	58.23	OE_34403|-1|178|4716	OE_34403|-1|178|4716			0.939302	88.89	IKAFQPFFASFSLPYSVIR			missed K-A@2	-0.0143546	2217.18	740.069	2217.2	740.073	3	10	1.1.1.3818.17	47.6108	2238.43	1395.71	47.5	0.4	1865.49
2	120.02	120.01	67.02	62	58.23	OE_34403|-1|178|4716	OE_34403|-1|178|4716			0.866461	89.18	IFDILK				-7.84568e-05	747.453	374.734	747.453	374.734	2	7	1.1.1.3594.2	36.4515	5928.7	3873.61	36.5	0.15	1850.91
2	120.02	120.01	67.02	62	58.23	OE_34403|-1|178|4716	OE_34403|-1|178|4716			0.747147	85.63	FLVRPK				0.000972435	758.481	380.248	758.48	380.247	2	7	1.1.1.3376.4	25.6217	6699.53	4068.02	25.72	0.2	3196.76
2	120.02	120.01	67.02	62	58.23	OE_34403|-1|178|4716	OE_34403|-1|178|4716			0.614394	78.41	LGGQDNLNKAQPIVR			missed K-A@9	-0.00127404	1621.89	541.637	1621.89	541.637	3	11	1.1.1.3406.25	27.1299	1660.04	1414.15	27.16	0.15	3314.94
2	120.02	120.01	67.02	62	58.23	OE_34403|-1|178|4716	OE_34403|-1|178|4716			0.585027	92.61	NGCFNNVGR	Deamidated(N)@1; Carbamidomethyl(C)@3			-0.000166408	1037.43	519.725	1037.43	519.725	2	14	1.1.1.3381.20	25.8849	3371.1	3111.96	25.86	0.25	6909.26
2	120.02	120.01	67.02	62	58.23	OE_34403|-1|178|4716	OE_34403|-1|178|4716			0.460924	68.74	TSYLTR				0.000167404	739.387	370.701	739.386	370.701	2	6	1.1.1.3368.4	25.2256	4811.91	1800.41	25.32	0.15	1601.87
2	120.02	120.01	67.02	62	58.23	OE_34403|-1|178|4716	OE_34403|-1|178|4716			0.359519	59.94	YIPIDEK				-0.00137818	876.458	439.236	876.459	439.237	2	7	1.1.1.3412.10	27.4173	9846.47	6139.19	27.31	0.2	4418.69
2	120.02	120.01	67.02	62	58.23	OE_34403|-1|178|4716	OE_34403|-1|178|4716			0.350665	59.05	FNENYQLYK				-0.000156535	1217.57	609.793	1217.57	609.793	2	10	1.1.1.3472.10	30.3937	3217.37	2438.33	30.44	0.2	4174
2	120.02	120.01	67.02	62	58.23	OE_34403|-1|178|4716	OE_34403|-1|178|4716			0.334419	54.56	YTWPR				0.000587819	721.355	361.685	721.355	361.685	2	5	1.1.1.3460.2	29.7909	3868.08	3091.48	29.59	0.5	1833.49
2	120.02	120.01	67.02	62	58.23	OE_34403|-1|178|4716	OE_34403|-1|178|4716			0.247184	44.63	SVSYSLTGCEAAP	Carbamidomethyl(C)@9			-0.00444603	1340.59	671.301	1340.59	671.303	2	10	1.1.1.3503.16	31.9372	2812.33	2601.09	31.97	0.7	3275.09
2	120.02	120.01	67.02	62	58.23	OE_34403|-1|178|4716	OE_34403|-1|178|4716			0.233587	45.36	NPSPHNLALAAYVAALAGKDVSAK			missed K-D@19	-0.00336149	2377.27	793.431	2377.28	793.432	3	8	1.1.1.3675.26	40.4852	2124.8	1937.61	40.52	0.2	3001.72
2	120.02	120.01	67.02	62	58.23	OE_34403|-1|178|4716	OE_34403|-1|178|4716			0.221126	43.59	TYFPETWLWDLKELDEHGNLDFKEK			missed K-E@12; missed K-E@23	0.00833374	3152.52	631.512	3152.51	631.51	5	9	1.1.1.3760.8	44.7142	2481.37	1600.63	44.81	0.35	1831.04
2	120.02	120.01	67.02	62	58.23	OE_34403|-1|178|4716	OE_34403|-1|178|4716			0.160522	36.69	NTLYLQAWYSASNNFIQIQPSKDPLPCTSNYK	Carbamidomethyl(C)@27		missed K-D@22	-0.0070935	3760.81	941.21	3760.82	941.212	4	11	1.1.1.3734.30	43.4465	1543.5	923.72	43.31	0.25	2174.24
2	120.02	120.01	67.02	62	58.23	OE_34403|-1|178|4716	OE_34403|-1|178|4716			0.14813	29.63	FNENYQLYKR			missed K-R@9	-0.00758783	1373.67	458.896	1373.67	458.898	3	10	1.1.1.3437.6	28.6529	4211.99	4138.24	28.65	0.25	7368.87
2	120.02	120.01	67.02	62	58.23	OE_34403|-1|178|4716	OE_34403|-1|178|4716			0.107349	26.95	VSGAEVNEAYDLKEESKLVLQQK			missed K-E@13; missed K-L@17	-0.00743264	2576.33	859.783	2576.33	859.785	3	8	1.1.1.3554.49	34.4815	1256.8	1225.41	34.5	0.15	3590.53
2	120.02	120.01	67.02	62	58.23	OE_34403|-1|178|4716	OE_34403|-1|178|4716			0.0899095	27.57	EIDFQK				-0.000451153	778.386	390.2	778.386	390.2	2	6	1.1.1.3410.4	27.3103	6057.14	1771.53	27.16	0.2	2026.32
2	120.02	120.01	67.02	62	58.23	OE_34403|-1|178|4716	OE_34403|-1|178|4716			0.0685421	16.58	TLWWR				-0.00100849	760.401	381.208	760.402	381.208	2	6	1.1.1.3596.3	36.5517	7894.05	6623.2	36.6	0.15	4138.62
2	120.02	120.01	67.02	62	58.23	OE_34403|-1|178|4716	OE_34403|-1|178|4716			0.0614803	18.64	TYFPETWLWDLKELDEHGNLDFK			missed K-E@12	-0.000397284	2895.38	724.851	2895.38	724.851	4	10	1.1.1.3801.12	46.7606	737.42	722.37	46.75	0.55	1795.24
2	120.02	120.01	67.02	62	58.23	OE_34403|-1|178|4716	OE_34403|-1|178|4716			0	99	AFQPFFASFSLPYSVIR				0.000232019	1976.02	659.681	1976.02	659.68	3	15	1.1.1.3845.9	48.9502	3188.69	1570.93	49.09	0.2	1292.51
2	120.02	120.01	67.02	62	58.23	OE_34403|-1|178|4716	OE_34403|-1|178|4716			0	99	AFQPFFASFSLPYSVIR				-0.00289104	1976.02	989.016	1976.02	989.017	2	14	1.1.1.3845.28	48.9739	1915.07	1198.02	49.09	0.2	1415.44
2	120.02	120.01	67.02	62	58.23	OE_34403|-1|178|4716	OE_34403|-1|178|4716			0	89.91	AFQPFFASFSLPYSVIR				-0.00289104	1976.02	989.016	1976.02	989.017	2	8	1.1.1.3851.37	49.2726	1915.07	455.74	49.09	0.2	1288.84
2	120.02	120.01	67.02	62	58.23	OE_34403|-1|178|4716	OE_34403|-1|178|4716			0	98.6	ATGKQDAEIENK			missed K-Q@4	0.00233022	1302.64	435.222	1302.64	435.221	3	12	1.1.1.3309.8	22.305	3314.85	1109.4	22.4	0.15	1007.09
2	120.02	120.01	67.02	62	58.23	OE_34403|-1|178|4716	OE_34403|-1|178|4716			0	96.19	ATGKQDAEIENK			missed K-Q@4	0.00233022	1302.64	435.222	1302.64	435.221	3	11	1.1.1.3312.24	22.4618	3314.85	2656.62	22.4	0.15	1335.68
2	120.02	120.01	67.02	62	58.23	OE_34403|-1|178|4716	OE_34403|-1|178|4716			0	20.35	ATGKQDAEIENK			missed K-Q@4	0.00448931	1302.65	652.33	1302.64	652.328	2	10	1.1.1.3310.39	22.3745	1809.69	1619.69	22.4	0.15	1381.14
2	120.02	120.01	67.02	62	58.23	OE_34403|-1|178|4716	OE_34403|-1|178|4716			0	94.19	ATGKQDAEIENKAVENLK			missed K-Q@4; missed K-A@12	-0.00413963	1957.01	653.343	1957.01	653.344	3	16	1.1.1.3417.28	27.6787	2167.23	1864.46	27.7	0.15	10968.7
2	120.02	120.01	67.02	62	58.23	OE_34403|-1|178|4716	OE_34403|-1|178|4716			0	99	AYVATTGDIMGPAIQNLDSLVQVPTGCGEQNMVK	Carbamidomethyl(C)@27			-0.00193489	3576.72	895.188	3576.73	895.189	4	19	1.1.1.3779.20	45.6825	2888.81	2020.66	45.55	0.35	2975.47
2	120.02	120.01	67.02	62	58.23	OE_34403|-1|178|4716	OE_34403|-1|178|4716			0	99	AYVATTGDIMGPAIQNLDSLVQVPTGCGEQNMVK	Carbamidomethyl(C)@27			-0.00193489	3576.72	895.188	3576.73	895.189	4	17	1.1.1.3774.30	45.4265	2888.81	1841.16	45.55	0.35	2645.12
2	120.02	120.01	67.02	62	58.23	OE_34403|-1|178|4716	OE_34403|-1|178|4716			0	98.64	AYVATTGDIMGPAIQNLDSLVQVPTGCGEQNMVK	Carbamidomethyl(C)@27			-0.00193489	3576.72	895.188	3576.73	895.189	4	15	1.1.1.3780.22	45.7317	2888.81	1527.24	45.55	0.35	2559.97
2	120.02	120.01	67.02	62	58.23	OE_34403|-1|178|4716	OE_34403|-1|178|4716			0	42.67	AYVATTGDIMGPAIQNLDSLVQVPTGCGEQNMVK	Carbamidomethyl(C)@27			-0.000720449	3576.73	1193.25	3576.73	1193.25	3	8	1.1.1.3769.49	45.1972	2525.49	704.26	45.6	0.35	398.394
2	120.02	120.01	67.02	62	58.23	OE_34403|-1|178|4716	OE_34403|-1|178|4716			0	99	DIAMDLDGEAPIYPLALAETFAPGAPAPPGSPPVPAK				-0.000465522	3655.85	914.969	3655.85	914.969	4	15	1.1.1.3836.23	48.5266	801.41	598	48.59	0.15	1563.19
2	120.02	120.01	67.02	62	58.23	OE_34403|-1|178|4716	OE_34403|-1|178|4716			0	99	DVSAKLEQLESIAVHEGGLTHWR			missed K-L@5	-0.000329761	2574.32	644.587	2574.32	644.587	4	16	1.1.1.3710.10	42.223	3289.12	2037.49	42.31	0.2	2074.62
2	120.02	120.01	67.02	62	58.23	OE_34403|-1|178|4716	OE_34403|-1|178|4716			0	98.03	EGSLFLTAFVVR				0.00117139	1337.74	669.875	1337.73	669.874	2	9	1.1.1.3765.19	44.9653	2088.38	936.36	44.81	0.25	1381.18
2	120.02	120.01	67.02	62	58.23	OE_34403|-1|178|4716	OE_34403|-1|178|4716			0	23.82	EIDFQK				-0.000451153	778.386	390.2	778.386	390.2	2	7	1.1.1.3404.7	27.013	6057.14	2618.98	27.16	0.2	2501.57
2	120.02	120.01	67.02	62	58.23	OE_34403|-1|178|4716	OE_34403|-1|178|4716			0	80.45	EIEVTDAKPATVK				-0.00010837	1399.76	700.885	1399.76	700.885	2	12	1.1.1.3388.33	26.2461	6262.64	1089.45	26.06	0.15	4862.5
2	120.02	120.01	67.02	62	58.23	OE_34403|-1|178|4716	OE_34403|-1|178|4716			0	79.65	EIEVTDAKPATVK				0.00253972	1399.76	467.593	1399.76	467.593	3	8	1.1.1.3382.19	25.9263	14131.5	3972.93	26.06	0.15	2202.33
2	120.02	120.01	67.02	62	58.23	OE_34403|-1|178|4716	OE_34403|-1|178|4716			0	20.57	EIEVTDAKPATVK				-0.00010837	1399.76	700.885	1399.76	700.885	2	9	1.1.1.3388.32	26.2448	6262.64	1109.26	26.06	0.15	4484.25
2	120.02	120.01	67.02	62	58.23	OE_34403|-1|178|4716	OE_34403|-1|178|4716			0	91.67	FDGEQPSNMAVVELK				-0.00416991	1662.79	832.401	1662.79	832.403	2	14	1.1.1.3535.25	33.5443	3081.14	1493.49	33.42	0.2	4979.51
2	120.02	120.01	67.02	62	58.23	OE_34403|-1|178|4716	OE_34403|-1|178|4716			0	63.51	FLVRPK				0.000972435	758.481	380.248	758.48	380.247	2	6	1.1.1.3382.5	25.9204	6699.53	1093.72	25.72	0.2	1902.04
2	120.02	120.01	67.02	62	58.23	OE_34403|-1|178|4716	OE_34403|-1|178|4716			0	87.78	FTLPPLQTTVVTVSVEATAVNYEAEKYDTYGTR			missed K-Y@26	0.00454102	3662.84	916.717	3662.84	916.716	4	10	1.1.1.3829.30	48.181	4542.37	333.22	47.69	0.2	1132.05
2	120.02	120.01	67.02	62	58.23	OE_34403|-1|178|4716	OE_34403|-1|178|4716			0	99	FTPNVYVLDYLK				-0.00341152	1470.77	736.394	1470.78	736.395	2	15	1.1.1.3725.29	42.9776	23496	17599.5	42.91	0.2	5951.88
2	120.02	120.01	67.02	62	58.23	OE_34403|-1|178|4716	OE_34403|-1|178|4716			0	99	FTPNVYVLDYLK				-0.00366487	1470.77	736.393	1470.78	736.395	2	11	1.1.1.3720.15	42.7281	23496	3765.12	42.91	0.2	2286.18
2	120.02	120.01	67.02	62	58.23	OE_34403|-1|178|4716	OE_34403|-1|178|4716			0	97.84	FTPNVYVLDYLK				-0.00341152	1470.77	736.394	1470.78	736.395	2	13	1.1.1.3724.18	42.9301	23496	22112.3	42.91	0.2	3876.25
2	120.02	120.01	67.02	62	58.23	OE_34403|-1|178|4716	OE_34403|-1|178|4716			0	99	FVAEEHGNNYFKPLMPYYGTLLVK				0.000851339	2829.42	708.362	2829.42	708.362	4	15	1.1.1.3684.8	40.9291	17922.2	4227.11	40.77	0.2	3593.89
2	120.02	120.01	67.02	62	58.23	OE_34403|-1|178|4716	OE_34403|-1|178|4716			0	99	FVAEEHGNNYFKPLMPYYGTLLVK				-0.00169674	2829.42	944.147	2829.42	944.147	3	14	1.1.1.3678.44	40.6486	10072.3	3429.68	40.77	0.2	3426.66
2	120.02	120.01	67.02	62	58.23	OE_34403|-1|178|4716	OE_34403|-1|178|4716			0	98.8	FVAEEHGNNYFKPLMPYYGTLLVK				0.000851339	2829.42	708.362	2829.42	708.362	4	12	1.1.1.3678.19	40.632	17922.2	4013.57	40.77	0.2	4714.6
2	120.02	120.01	67.02	62	58.23	OE_34403|-1|178|4716	OE_34403|-1|178|4716			0	98.8	FVAEEHGNNYFKPLMPYYGTLLVK	Deamidated(N)@9			-0.00147256	2830.4	708.608	2830.4	708.608	4	11	1.1.1.3692.17	41.3341	3527.49	1718.1	41.47	0.25	2296.12
2	120.02	120.01	67.02	62	58.23	OE_34403|-1|178|4716	OE_34403|-1|178|4716			0	98.8	FVAEEHGNNYFKPLMPYYGTLLVK	Deamidated(N)@8			-0.00147256	2830.4	708.608	2830.4	708.608	4	11	1.1.1.3692.17	41.3341	3527.49	1718.1	41.47	0.25	2296.12
2	120.02	120.01	67.02	62	58.23	OE_34403|-1|178|4716	OE_34403|-1|178|4716			0	63.76	FVAEEHGNNYFKPLMPYYGTLLVK	Deamidated(N)@8			-0.00147256	2830.4	708.608	2830.4	708.608	4	8	1.1.1.3698.9	41.6252	3527.49	1826.94	41.47	0.25	2118.23
2	120.02	120.01	67.02	62	58.23	OE_34403|-1|178|4716	OE_34403|-1|178|4716			0	63.76	FVAEEHGNNYFKPLMPYYGTLLVK	Deamidated(N)@9			-0.00147256	2830.4	708.608	2830.4	708.608	4	8	1.1.1.3698.9	41.6252	3527.49	1826.94	41.47	0.25	2118.23
2	120.02	120.01	67.02	62	58.23	OE_34403|-1|178|4716	OE_34403|-1|178|4716			0	42.93	FVAEEHGNNYFKPLMPYYGTLLVK				-0.00169674	2829.42	944.147	2829.42	944.147	3	11	1.1.1.3685.21	40.9958	10072.3	1363.64	40.77	0.2	3403.95
2	120.02	120.01	67.02	62	58.23	OE_34403|-1|178|4716	OE_34403|-1|178|4716			0	39.09	FVAEEHGNNYFKPLMPYYGTLLVK	Deamidated(N)@8			-0.00147256	2830.4	708.608	2830.4	708.608	4	11	1.1.1.3691.19	41.2876	3527.49	1375.42	41.47	0.25	2396.63
2	120.02	120.01	67.02	62	58.23	OE_34403|-1|178|4716	OE_34403|-1|178|4716			0	39.09	FVAEEHGNNYFKPLMPYYGTLLVK	Deamidated(N)@9			-0.00147256	2830.4	708.608	2830.4	708.608	4	11	1.1.1.3691.19	41.2876	3527.49	1375.42	41.47	0.25	2396.63
2	120.02	120.01	67.02	62	58.23	OE_34403|-1|178|4716	OE_34403|-1|178|4716			0	99	GEVIPITLSVFNYLDK				-0.00251558	1806.97	904.494	1806.98	904.496	2	16	1.1.1.3831.18	48.2669	5282.57	4379.47	48.2	0.15	1541.25
2	120.02	120.01	67.02	62	58.23	OE_34403|-1|178|4716	OE_34403|-1|178|4716			0	99	GEVIPITLSVFNYLDK				-0.00251558	1806.97	904.494	1806.98	904.496	2	19	1.1.1.3831.19	48.2681	5282.57	4342.83	48.2	0.15	3230.81
2	120.02	120.01	67.02	62	58.23	OE_34403|-1|178|4716	OE_34403|-1|178|4716			0	28.02	GEVIPITLSVFNYLDK				-0.00251558	1806.97	904.494	1806.98	904.496	2	9	1.1.1.3835.27	48.4776	5282.57	573.93	48.2	0.15	1581.41
2	120.02	120.01	67.02	62	58.23	OE_34403|-1|178|4716	OE_34403|-1|178|4716			0	99	GGFSSTQDTVLGLQALSAFSSQLSKDPVDMAVR			missed K-D@25	-0.00246142	3411.7	1138.24	3411.7	1138.24	3	26	1.1.1.3822.31	47.8381	10044.4	5566.5	47.94	0.2	1156.3
2	120.02	120.01	67.02	62	58.23	OE_34403|-1|178|4716	OE_34403|-1|178|4716			0	99	GGFSSTQDTVLGLQALSAFSSQLSKDPVDMAVR			missed K-D@25	-0.000710923	3411.7	853.932	3411.7	853.932	4	31	1.1.1.3825.17	47.971	11178.9	9964.63	47.94	0.2	3242.61
2	120.02	120.01	67.02	62	58.23	OE_34403|-1|178|4716	OE_34403|-1|178|4716			0	99	GQGEENEKPQFELALPEDVVEGSAR				-0.00735425	2727.29	682.83	2727.3	682.832	4	14	1.1.1.3619.13	37.7015	3356.39	2806.02	37.74	0.15	3081.5
2	120.02	120.01	67.02	62	58.23	OE_34403|-1|178|4716	OE_34403|-1|178|4716			0	85.05	GQGEENEKPQFELALPEDVVEGSAR				-4.28884e-05	2727.3	910.107	2727.3	910.107	3	18	1.1.1.3622.18	37.8607	14449	8072.6	37.74	0.2	8997.43
2	120.02	120.01	67.02	62	58.23	OE_34403|-1|178|4716	OE_34403|-1|178|4716			0	51.09	GQGEENEKPQFELALPEDVVEGSAR				-4.28884e-05	2727.3	910.107	2727.3	910.107	3	15	1.1.1.3625.38	38.017	14449	2072.18	37.74	0.2	8724.95
2	120.02	120.01	67.02	62	58.23	OE_34403|-1|178|4716	OE_34403|-1|178|4716			0	98.93	GQLEHTLTFDVPEYSGNNAK				-0.000932849	2219.05	740.69	2219.05	740.69	3	17	1.1.1.3555.24	34.5304	3260.93	2910.37	34.56	0.25	7249.21
2	120.02	120.01	67.02	62	58.23	OE_34403|-1|178|4716	OE_34403|-1|178|4716			0	99	HEIDKNQVNLYFEEVTSEDKCFEVR	Carbamidomethyl(C)@21		missed K-N@5; missed K-C@20	-0.00284521	3127.45	782.87	3127.46	782.871	4	21	1.1.1.3621.24	37.8065	7344.52	3524.18	37.89	0.15	4948.82
2	120.02	120.01	67.02	62	58.23	OE_34403|-1|178|4716	OE_34403|-1|178|4716			0	99	HEIDKNQVNLYFEEVTSEDKCFEVR	Carbamidomethyl(C)@21		missed K-N@5; missed K-C@20	-0.00284521	3127.45	782.87	3127.46	782.871	4	22	1.1.1.3626.27	38.056	7344.52	2528.63	37.89	0.15	4413.46
2	120.02	120.01	67.02	62	58.23	OE_34403|-1|178|4716	OE_34403|-1|178|4716			0	23.62	HEIDKNQVNLYFEEVTSEDKCFEVR	Carbamidomethyl(C)@21		missed K-N@5; missed K-C@20	-0.00284521	3127.45	782.87	3127.46	782.871	4	11	1.1.1.3627.27	38.1091	7344.52	1894.63	37.89	0.15	3801.77
2	120.02	120.01	67.02	62	58.23	OE_34403|-1|178|4716	OE_34403|-1|178|4716			0	97.53	HPDGSYSAFGTSDREGSLFLTAFVVR			missed R-E@14	0.00225968	2815.36	704.847	2815.36	704.846	4	13	1.1.1.3721.11	42.7747	2213.94	1653.47	42.86	0.2	3101.21
2	120.02	120.01	67.02	62	58.23	OE_34403|-1|178|4716	OE_34403|-1|178|4716			0	99	IPHTITEWVGSAVCINQEDGVGVSDPAR	Carbamidomethyl(C)@14			-0.000880228	3006.45	1003.16	3006.45	1003.16	3	21	1.1.1.3676.44	40.5523	3677.22	3581.09	40.57	0.25	3829.86
2	120.02	120.01	67.02	62	58.23	OE_34403|-1|178|4716	OE_34403|-1|178|4716			0	99	IPHTITEWVGSAVCINQEDGVGVSDPAR	Carbamidomethyl(C)@14			-0.000880228	3006.45	1003.16	3006.45	1003.16	3	17	1.1.1.3680.69	40.7526	3677.22	1702.31	40.57	0.25	3088.36
2	120.02	120.01	67.02	62	58.23	OE_34403|-1|178|4716	OE_34403|-1|178|4716			0	98.97	IPHTITEWVGSAVCINQEDGVGVSDPAR	Carbamidomethyl(C)@14			-0.000880228	3006.45	1003.16	3006.45	1003.16	3	13	1.1.1.3676.45	40.5531	3677.22	3585.24	40.57	0.25	2987.57
2	120.02	120.01	67.02	62	58.23	OE_34403|-1|178|4716	OE_34403|-1|178|4716			0	99	KVVSLPNTLTAETTGTGCALISTTLK	Carbamidomethyl(C)@18		missed K-V@1	-0.00623933	2675.44	669.866	2675.44	669.868	4	14	1.1.1.3638.11	38.6446	1107.6	736.16	38.58	0.2	2222.27
2	120.02	120.01	67.02	62	58.23	OE_34403|-1|178|4716	OE_34403|-1|178|4716			0	95.67	LEQLESIAVHEGGLTHWR	Deamidated(Q)@3			0.0130064	2075.06	692.693	2075.04	692.688	3	15	1.1.1.3574.19	35.4712	2856.34	2579.9	35.5	0.25	7685.95
2	120.02	120.01	67.02	62	58.23	OE_34403|-1|178|4716	OE_34403|-1|178|4716			0	45.54	LEQLESIAVHEGGLTHWR				-0.00108844	2074.06	692.36	2074.06	692.36	3	14	1.1.1.3573.22	35.424	4303.95	2634.32	35.5	0.15	8785.89
2	120.02	120.01	67.02	62	58.23	OE_34403|-1|178|4716	OE_34403|-1|178|4716			0	99	LLLQSVNWILNK				-0.000844205	1439.85	720.932	1439.85	720.932	2	17	1.1.1.3753.12	44.3687	10990.3	3544.99	44.51	0.25	3262.59
2	120.02	120.01	67.02	62	58.23	OE_34403|-1|178|4716	OE_34403|-1|178|4716			0	99	LLLQSVNWILNK				-0.000844205	1439.85	720.932	1439.85	720.932	2	18	1.1.1.3760.14	44.7192	10990.3	3126.94	44.51	0.25	3069.3
2	120.02	120.01	67.02	62	58.23	OE_34403|-1|178|4716	OE_34403|-1|178|4716			0	99	LLLQSVNWILNK				-0.000844205	1439.85	720.932	1439.85	720.932	2	15	1.1.1.3755.19	44.4742	10990.3	9507.22	44.51	0.25	5884.86
2	120.02	120.01	67.02	62	58.23	OE_34403|-1|178|4716	OE_34403|-1|178|4716			0	90.21	LLLQSVNWILNK				-0.000844205	1439.85	720.932	1439.85	720.932	2	9	1.1.1.3763.12	44.8672	10990.3	571.2	44.51	0.25	2181.36
2	120.02	120.01	67.02	62	58.23	OE_34403|-1|178|4716	OE_34403|-1|178|4716			0	99	LLVFYIR				0.000142737	922.564	462.289	922.564	462.289	2	8	1.1.1.3681.2	40.7749	4404.98	2687.04	40.62	0.25	1459.09
2	120.02	120.01	67.02	62	58.23	OE_34403|-1|178|4716	OE_34403|-1|178|4716			0	99	LTEEPEFGLWQIVAEFPSQTVR				0.000590246	2575.3	859.439	2575.3	859.439	3	19	1.1.1.3853.18	49.3637	6300.89	1729.77	49.54	0.25	2695.17
2	120.02	120.01	67.02	62	58.23	OE_34403|-1|178|4716	OE_34403|-1|178|4716			0	99	LTEEPEFGLWQIVAEFPSQTVR				0.000590246	2575.3	859.439	2575.3	859.439	3	24	1.1.1.3856.16	49.5097	6300.89	5703.26	49.54	0.25	4094.32
2	120.02	120.01	67.02	62	58.23	OE_34403|-1|178|4716	OE_34403|-1|178|4716			0	99	LTEEPEFGLWQIVAEFPSQTVR				0.000590246	2575.3	859.439	2575.3	859.439	3	21	1.1.1.3859.17	49.6559	6300.89	4511.01	49.54	0.25	3961.3
2	120.02	120.01	67.02	62	58.23	OE_34403|-1|178|4716	OE_34403|-1|178|4716			0	35.28	LTEEPEFGLWQIVAEFPSQTVR				0.000590246	2575.3	859.439	2575.3	859.439	3	11	1.1.1.3862.25	49.809	6300.89	1089.02	49.54	0.25	2741.63
2	120.02	120.01	67.02	62	58.23	OE_34403|-1|178|4716	OE_34403|-1|178|4716			0	99	LVSGYTTTEDDLREIYQK			missed R-E@13	-0.00568054	2130.04	1066.03	2130.05	1066.03	2	17	1.1.1.3559.52	34.7495	5328.01	3141.22	34.85	0.15	3304.17
2	120.02	120.01	67.02	62	58.23	OE_34403|-1|178|4716	OE_34403|-1|178|4716			0	99	LVSGYTTTEDDLREIYQK			missed R-E@13	0.000731502	2130.05	711.024	2130.05	711.023	3	12	1.1.1.3566.23	35.0683	27295.3	2604.23	34.85	0.15	3641.84
2	120.02	120.01	67.02	62	58.23	OE_34403|-1|178|4716	OE_34403|-1|178|4716			0	78.23	NGCFNNVGR	Carbamidomethyl(C)@3; Deamidated(N)@5			0.0122658	1037.45	519.731	1037.43	519.725	2	10	1.1.1.3363.23	24.9892	1167.57	1114.67	25.02	0.2	2377.13
2	120.02	120.01	67.02	62	58.23	OE_34403|-1|178|4716	OE_34403|-1|178|4716			0	99	NGGASADVETAAYAVLTYVK	Deamidated(N)@1			-0.000481734	1999.97	667.665	1999.97	667.665	3	22	1.1.1.3821.6	47.751	3639.42	2332.05	47.84	0.2	1441.11
2	120.02	120.01	67.02	62	58.23	OE_34403|-1|178|4716	OE_34403|-1|178|4716			0	99	NGGASADVETAAYAVLTYVK	Deamidated(N)@1			-0.000481734	1999.97	667.665	1999.97	667.665	3	24	1.1.1.3822.10	47.8077	3639.42	3376.97	47.84	0.2	2612.6
2	120.02	120.01	67.02	62	58.23	OE_34403|-1|178|4716	OE_34403|-1|178|4716			0	99	NGGASADVETAAYAVLTYVK	Deamidated(N)@1			4.87225e-05	1999.97	1000.99	1999.97	1000.99	2	25	1.1.1.3822.28	47.8332	1468.13	1438.92	47.84	0.35	1790.26
2	120.02	120.01	67.02	62	58.23	OE_34403|-1|178|4716	OE_34403|-1|178|4716			0	99	NGGASADVETAAYAVLTYVK	Deamidated(N)@1			-0.00959954	1999.96	1000.99	1999.97	1000.99	2	16	1.1.1.3797.26	46.5825	675.61	669.33	46.55	0.35	1622.14
2	120.02	120.01	67.02	62	58.23	OE_34403|-1|178|4716	OE_34403|-1|178|4716			0	99	NGGASADVETAAYAVLTYVK				-0.00519955	1998.99	1000.5	1998.99	1000.5	2	13	1.1.1.3775.32	45.4806	1036.98	938.12	45.55	0.2	1913.95
2	120.02	120.01	67.02	62	58.23	OE_34403|-1|178|4716	OE_34403|-1|178|4716			0	99	NGGASADVETAAYAVLTYVK	Deamidated(N)@1			-0.000481734	1999.97	667.665	1999.97	667.665	3	11	1.1.1.3830.10	48.2031	3639.42	494.95	47.84	0.2	1175.67
2	120.02	120.01	67.02	62	58.23	OE_34403|-1|178|4716	OE_34403|-1|178|4716			0	99	NGGASADVETAAYAVLTYVK				-0.00519955	1998.99	1000.5	1998.99	1000.5	2	13	1.1.1.3776.45	45.5371	1036.98	982.74	45.55	0.2	2348.49
2	120.02	120.01	67.02	62	58.23	OE_34403|-1|178|4716	OE_34403|-1|178|4716			0	73.77	NGGASADVETAAYAVLTYVK	Deamidated(N)@1			-0.00959954	1999.96	1000.99	1999.97	1000.99	2	12	1.1.1.3795.22	46.4852	675.61	563.28	46.55	0.35	1464.76
2	120.02	120.01	67.02	62	58.23	OE_34403|-1|178|4716	OE_34403|-1|178|4716			0	99	NPSPHNLALAAYVAALAGK				0.00258827	1877.02	626.68	1877.02	626.679	3	16	1.1.1.3699.9	41.6759	8554.62	6722.76	41.72	0.2	3011.75
2	120.02	120.01	67.02	62	58.23	OE_34403|-1|178|4716	OE_34403|-1|178|4716			0	26.15	NPSPHNLALAAYVAALAGK				-0.00258036	1877.01	939.514	1877.02	939.515	2	8	1.1.1.3703.32	41.8924	2145.69	787.56	41.72	0.2	2217.97
2	120.02	120.01	67.02	62	58.23	OE_34403|-1|178|4716	OE_34403|-1|178|4716			0	15.45	NTLYLQAWYSASNNFIQIQPSKDPLPCTSNYK	Carbamidomethyl(C)@27		missed K-D@22	-0.0109076	3760.81	1254.61	3760.82	1254.61	3	7	1.1.1.3730.54	43.2551	1340.63	853.89	43.36	0.3	620.859
2	120.02	120.01	67.02	62	58.23	OE_34403|-1|178|4716	OE_34403|-1|178|4716			0	99	QDGEVIADSQEFEVEK				0.00170325	1821.83	911.922	1821.83	911.921	2	13	1.1.1.3508.60	32.2112	3328.52	1841.92	32.07	0.25	2455.31
2	120.02	120.01	67.02	62	58.23	OE_34403|-1|178|4716	OE_34403|-1|178|4716			0	73.17	QDGEVIADSQEFEVEK				0.00113947	1821.83	608.283	1821.83	608.283	3	13	1.1.1.3504.14	31.9812	1736.1	988.76	32.12	0.3	10222.4
2	120.02	120.01	67.02	62	58.23	OE_34403|-1|178|4716	OE_34403|-1|178|4716			0	99	QHFEVNEYVLPK	Gln->pyro-Glu@N-term			-0.00369094	1484.73	743.37	1484.73	743.372	2	16	1.1.1.3584.13	35.9636	2215.72	1365.55	35.8	0.5	4477.97
2	120.02	120.01	67.02	62	58.23	OE_34403|-1|178|4716	OE_34403|-1|178|4716			0	92.87	QHFEVNEYVLPK				-0.002472	1501.75	751.884	1501.76	751.886	2	12	1.1.1.3522.37	32.9013	4609.18	3165.22	32.82	0.3	3403.67
2	120.02	120.01	67.02	62	58.23	OE_34403|-1|178|4716	OE_34403|-1|178|4716			0	91.41	QHFEVNEYVLPK				-0.00434597	1501.75	501.591	1501.76	501.593	3	9	1.1.1.3525.8	33.0236	5687.11	641.33	32.82	0.5	2898.42
2	120.02	120.01	67.02	62	58.23	OE_34403|-1|178|4716	OE_34403|-1|178|4716			0	43.58	QHFEVNEYVLPK				-0.00434597	1501.75	501.591	1501.76	501.593	3	9	1.1.1.3518.9	32.6753	5687.11	1861.48	32.82	0.5	3810.17
2	120.02	120.01	67.02	62	58.23	OE_34403|-1|178|4716	OE_34403|-1|178|4716			0	20.2	QHFEVNEYVLPK	Gln->pyro-Glu@N-term			-0.00369094	1484.73	743.37	1484.73	743.372	2	8	1.1.1.3583.33	35.9171	2215.72	1562.28	35.8	0.5	4269.26
2	120.02	120.01	67.02	62	58.23	OE_34403|-1|178|4716	OE_34403|-1|178|4716			0	99	QLIIEAEGFPKEETK			missed K-E@11	-0.00160141	1730.91	866.461	1730.91	866.462	2	16	1.1.1.3531.55	33.3466	3504.98	2841.39	33.27	0.25	4388.82
2	120.02	120.01	67.02	62	58.23	OE_34403|-1|178|4716	OE_34403|-1|178|4716			0	99	QLIIEAEGFPKEETK	Gln->pyro-Glu@N-term		missed K-E@11	-0.00230335	1713.88	857.947	1713.88	857.949	2	15	1.1.1.3619.33	37.7182	3058.7	1243.09	37.89	0.35	3045.47
2	120.02	120.01	67.02	62	58.23	OE_34403|-1|178|4716	OE_34403|-1|178|4716			0	99	QLIIEAEGFPKEETK	Deamidated(Q)@1		missed K-E@11	0.019013	1731.91	578.311	1731.89	578.305	3	16	1.1.1.3527.14	33.1301	5637.67	2824.56	33.31	0.25	5130.09
2	120.02	120.01	67.02	62	58.23	OE_34403|-1|178|4716	OE_34403|-1|178|4716			0	99	QLIIEAEGFPKEETK	Deamidated(Q)@1		missed K-E@11	0.019013	1731.91	578.311	1731.89	578.305	3	16	1.1.1.3533.5	33.4233	5637.67	2772.98	33.31	0.25	5886.59
2	120.02	120.01	67.02	62	58.23	OE_34403|-1|178|4716	OE_34403|-1|178|4716			0	99	QLIIEAEGFPKEETK			missed K-E@11	-0.00160141	1730.91	866.461	1730.91	866.462	2	14	1.1.1.3531.54	33.3458	3504.98	2853.14	33.27	0.25	3622.72
2	120.02	120.01	67.02	62	58.23	OE_34403|-1|178|4716	OE_34403|-1|178|4716			0	99	RPDGVPLPGELIQLCLLTQSEIIK	Carbamidomethyl(C)@15			-0.00285567	2688.49	897.169	2688.49	897.17	3	16	1.1.1.3812.30	47.3225	5484.78	1544.4	47.5	0.25	2247.02
2	120.02	120.01	67.02	62	58.23	OE_34403|-1|178|4716	OE_34403|-1|178|4716			0	99	RPDGVPLPGELIQLCLLTQSEIIK	Carbamidomethyl(C)@15			-6.14845e-05	2688.49	673.129	2688.49	673.129	4	14	1.1.1.3816.7	47.5028	1233.44	1230.89	47.54	0.25	2213.52
2	120.02	120.01	67.02	62	58.23	OE_34403|-1|178|4716	OE_34403|-1|178|4716			0	99	RPDGVPLPGELIQLCLLTQSEIIK	Carbamidomethyl(C)@15			-0.00285567	2688.49	897.169	2688.49	897.17	3	12	1.1.1.3823.34	47.8738	5484.78	505.09	47.5	0.25	1564.8
2	120.02	120.01	67.02	62	58.23	OE_34403|-1|178|4716	OE_34403|-1|178|4716			0	99	RPDGVPLPGELIQLCLLTQSEIIK	Carbamidomethyl(C)@15			-0.00285567	2688.49	897.169	2688.49	897.17	3	12	1.1.1.3811.33	47.2752	5484.78	903.12	47.5	0.25	2042.3
2	120.02	120.01	67.02	62	58.23	OE_34403|-1|178|4716	OE_34403|-1|178|4716			0	96.35	RPDGVPLPGELIQLCLLTQSEIIK	Carbamidomethyl(C)@15			-6.14845e-05	2688.49	673.129	2688.49	673.129	4	13	1.1.1.3814.3	47.4005	1233.44	761.19	47.54	0.25	1795.82
2	120.02	120.01	67.02	62	58.23	OE_34403|-1|178|4716	OE_34403|-1|178|4716			0	20.56	RPDGVPLPGELIQLCLLTQSEIIK	Carbamidomethyl(C)@15			-0.00285567	2688.49	897.169	2688.49	897.17	3	9	1.1.1.3813.32	47.374	5484.78	2679.54	47.5	0.25	1814.21
2	120.02	120.01	67.02	62	58.23	OE_34403|-1|178|4716	OE_34403|-1|178|4716			0	70.47	RVIWPGPR			missed R-V@1	-0.000645747	979.571	490.793	979.572	490.793	2	7	1.1.1.3464.14	30	5431.29	2387.24	30.24	0.3	2520.83
2	120.02	120.01	67.02	62	58.23	OE_34403|-1|178|4716	OE_34403|-1|178|4716			0	82.74	SKNHVLIQTDK			missed K-N@2	-0.00282679	1281.7	641.858	1281.7	641.859	2	9	1.1.1.3347.42	24.2119	2203.78	782.2	24.08	0.15	1900.17
2	120.02	120.01	67.02	62	58.23	OE_34403|-1|178|4716	OE_34403|-1|178|4716			0	22.24	SKNHVLIQTDK			missed K-N@2	-0.00282679	1281.7	641.858	1281.7	641.859	2	8	1.1.1.3343.44	24.0048	2203.78	1233.19	24.08	0.15	2486.93
2	120.02	120.01	67.02	62	58.23	OE_34403|-1|178|4716	OE_34403|-1|178|4716			0	99	SNSPALFTLSLTDVDVDGK				-0.0047491	1977.98	660.336	1977.99	660.337	3	16	1.1.1.3708.9	42.1242	1456.75	1044.26	42.22	0.25	2291.68
2	120.02	120.01	67.02	62	58.23	OE_34403|-1|178|4716	OE_34403|-1|178|4716			0	99	SNSPALFTLSLTDVDVDGK				-0.00595344	1977.98	989.999	1977.99	990.002	2	15	1.1.1.3710.42	42.2497	1873.85	1788.02	42.21	0.3	2841.11
2	120.02	120.01	67.02	62	58.23	OE_34403|-1|178|4716	OE_34403|-1|178|4716			0	99	SNSPALFTLSLTDVDVDGK				-0.00595344	1977.98	989.999	1977.99	990.002	2	13	1.1.1.3713.47	42.3955	1873.85	987.29	42.21	0.3	2333.51
2	120.02	120.01	67.02	62	58.23	OE_34403|-1|178|4716	OE_34403|-1|178|4716			0	99	SNSPALFTLSLTDVDVDGK				-0.00595344	1977.98	989.999	1977.99	990.002	2	16	1.1.1.3709.46	42.1998	1873.85	1824.79	42.21	0.3	3494.72
2	120.02	120.01	67.02	62	58.23	OE_34403|-1|178|4716	OE_34403|-1|178|4716			0	94.78	SQGFELTVTPTVDANDCK	Carbamidomethyl(C)@17			-0.00138174	1980.91	661.31	1980.91	661.311	3	14	1.1.1.3543.18	33.9296	2329.35	2265.71	33.86	0.35	4166.44
2	120.02	120.01	67.02	62	58.23	OE_34403|-1|178|4716	OE_34403|-1|178|4716			0	84.37	SQGFELTVTPTVDANDCK	Carbamidomethyl(C)@17			-0.00138174	1980.91	661.31	1980.91	661.311	3	17	1.1.1.3544.9	33.9783	2329.35	1987.18	33.86	0.35	6899.28
2	120.02	120.01	67.02	62	58.23	OE_34403|-1|178|4716	OE_34403|-1|178|4716			0	36.67	SQGFELTVTPTVDANDCK	Carbamidomethyl(C)@17			-0.000181226	1980.91	991.462	1980.91	991.462	2	10	1.1.1.3548.44	34.1992	3950.23	1192.43	33.91	0.25	3567.86
2	120.02	120.01	67.02	62	58.23	OE_34403|-1|178|4716	OE_34403|-1|178|4716			0	60.09	SVFVCSK	Carbamidomethyl(C)@5			-4.99064e-05	825.405	413.71	825.405	413.71	2	8	1.1.1.3395.11	26.5682	8231.58	3297.39	26.42	0.15	3923.45
2	120.02	120.01	67.02	62	58.23	OE_34403|-1|178|4716	OE_34403|-1|178|4716			0	46.83	SVFVCSK	Carbamidomethyl(C)@5			-4.99064e-05	825.405	413.71	825.405	413.71	2	7	1.1.1.3389.6	26.2708	8231.58	1140.02	26.42	0.15	1486.02
2	120.02	120.01	67.02	62	58.23	OE_34403|-1|178|4716	OE_34403|-1|178|4716			0	95.79	SVHLLKQENQLTK			missed K-Q@6	-0.00107945	1536.86	513.294	1536.86	513.295	3	13	1.1.1.3400.14	26.8229	3909.26	2260.79	26.91	0.2	3436.63
2	120.02	120.01	67.02	62	58.23	OE_34403|-1|178|4716	OE_34403|-1|178|4716			0	68.61	TSNPLELK				-0.000448707	900.491	451.253	900.492	451.253	2	9	1.1.1.3451.9	29.3505	7963.42	3248.61	29.49	0.2	3615.97
2	120.02	120.01	67.02	62	58.23	OE_34403|-1|178|4716	OE_34403|-1|178|4716			0	99	TYFPETWLWDLK				-0.00158982	1597.78	799.897	1597.78	799.898	2	12	1.1.1.3802.18	46.8155	1563.21	1082.36	46.95	0.55	1744.46
2	120.02	120.01	67.02	62	58.23	OE_34403|-1|178|4716	OE_34403|-1|178|4716			0	94.47	TYFPETWLWDLK				-0.00123257	1597.78	799.898	1597.78	799.898	2	12	1.1.1.3804.13	46.9112	1563.21	1496.48	46.95	0.55	2663.6
2	120.02	120.01	67.02	62	58.23	OE_34403|-1|178|4716	OE_34403|-1|178|4716			0	20.15	TYFPETWLWDLK				-0.00123257	1597.78	799.898	1597.78	799.898	2	8	1.1.1.3808.19	47.1138	1563.21	1125.67	46.95	0.55	2765.48
2	120.02	120.01	67.02	62	58.23	OE_34403|-1|178|4716	OE_34403|-1|178|4716			0	21.67	TYFPETWLWDLKELDEHGNLDFKEK			missed K-E@12; missed K-E@23	0.00330053	3152.52	789.136	3152.51	789.136	4	7	1.1.1.3765.30	44.9699	1987.85	1354.49	44.81	0.4	2120.68
2	120.02	120.01	67.02	62	58.23	OE_34403|-1|178|4716	OE_34403|-1|178|4716			0	99	VCTKFDGEQPSNMAVVELK	Carbamidomethyl(C)@2		missed K-F@4	-0.000727117	2151.03	718.018	2151.03	718.019	3	21	1.1.1.3516.36	32.5932	16009.5	12050.4	32.67	0.2	6780.13
2	120.02	120.01	67.02	62	58.23	OE_34403|-1|178|4716	OE_34403|-1|178|4716			0	99	VCTKFDGEQPSNMAVVELK	Carbamidomethyl(C)@2		missed K-F@4	-0.00182676	2151.03	1076.52	2151.03	1076.52	2	21	1.1.1.3516.59	32.6123	3190.73	2505.44	32.67	0.2	2598.14
2	120.02	120.01	67.02	62	58.23	OE_34403|-1|178|4716	OE_34403|-1|178|4716			0	99	VHREIEVTDAKPATVK			missed R-E@3	-4.03305e-05	1791.98	598.335	1791.98	598.335	3	17	1.1.1.3360.18	24.8489	3564.1	1474.19	24.72	0.15	1992.39
2	120.02	120.01	67.02	62	58.23	OE_34403|-1|178|4716	OE_34403|-1|178|4716			0	99	VLPITNELKPVTDAVADVYVTSPSEAR				0.0024134	2883.53	962.182	2883.52	962.182	3	24	1.1.1.3701.28	41.7991	10280.9	6441.59	41.67	0.25	5323.68
2	120.02	120.01	67.02	62	58.23	OE_34403|-1|178|4716	OE_34403|-1|178|4716			0	99	VLPITNELKPVTDAVADVYVTSPSEAR				0.000812202	2883.52	721.888	2883.52	721.888	4	19	1.1.1.3699.20	41.685	9904.94	9571.38	41.67	0.25	7257.35
2	120.02	120.01	67.02	62	58.23	OE_34403|-1|178|4716	OE_34403|-1|178|4716			0	99	VLPITNELKPVTDAVADVYVTSPSEAR				0.0024134	2883.53	962.182	2883.52	962.182	3	16	1.1.1.3695.49	41.4941	10280.9	3099.61	41.67	0.25	3131.23
2	120.02	120.01	67.02	62	58.23	OE_34403|-1|178|4716	OE_34403|-1|178|4716			0	99	VLPITNELKPVTDAVADVYVTSPSEAR				0.000812202	2883.52	721.888	2883.52	721.888	4	15	1.1.1.3696.18	41.5337	9904.94	4141.77	41.67	0.25	3543.28
2	120.02	120.01	67.02	62	58.23	OE_34403|-1|178|4716	OE_34403|-1|178|4716			0	99	VLPITNELKPVTDAVADVYVTSPSEAR				0.000812202	2883.52	721.888	2883.52	721.888	4	12	1.1.1.3697.20	41.5775	9904.94	6208.61	41.67	0.25	3440.43
2	120.02	120.01	67.02	62	58.23	OE_34403|-1|178|4716	OE_34403|-1|178|4716			0	99	VLPITNELKPVTDAVADVYVTSPSEAR				0.000812202	2883.52	721.888	2883.52	721.888	4	16	1.1.1.3702.10	41.8288	9904.94	5373.56	41.67	0.25	5952.3
2	120.02	120.01	67.02	62	58.23	OE_34403|-1|178|4716	OE_34403|-1|178|4716			0	99	VLPITNELKPVTDAVADVYVTSPSEAR				0.000812202	2883.52	721.888	2883.52	721.888	4	13	1.1.1.3700.19	41.7266	9904.94	8885.49	41.67	0.25	6106.53
2	120.02	120.01	67.02	62	58.23	OE_34403|-1|178|4716	OE_34403|-1|178|4716			0	42.93	VLPITNELKPVTDAVADVYVTSPSEAR				0.0024134	2883.53	962.182	2883.52	962.182	3	11	1.1.1.3695.51	41.4957	10280.9	3158.91	41.67	0.25	3169.19
2	120.02	120.01	67.02	62	58.23	OE_34403|-1|178|4716	OE_34403|-1|178|4716			0	21.74	VLPITNELKPVTDAVADVYVTSPSEAR				0.000812202	2883.52	721.888	2883.52	721.888	4	8	1.1.1.3700.18	41.7261	9904.94	8890.95	41.67	0.25	2192.98
2	120.02	120.01	67.02	62	58.23	OE_34403|-1|178|4716	OE_34403|-1|178|4716			0	99	VSGAEVNEAYDLKEESK			missed K-E@13	-0.00101703	1866.88	623.302	1866.88	623.302	3	24	1.1.1.3423.25	27.9831	11707.2	7733.27	28.05	0.15	5372.11
2	120.02	120.01	67.02	62	58.23	OE_34403|-1|178|4716	OE_34403|-1|178|4716			0	99	VSGAEVNEAYDLKEESK			missed K-E@13	0.000362796	1866.89	934.45	1866.88	934.45	2	18	1.1.1.3424.82	28.0413	2479.39	2394.75	28.05	0.15	2106.54
2	120.02	120.01	67.02	62	58.23	OE_34403|-1|178|4716	OE_34403|-1|178|4716			0	98.8	VVSLPNTLTAETTGTGCALISTTLK	Carbamidomethyl(C)@17			-0.00506233	2547.34	850.121	2547.35	850.123	3	13	1.1.1.3686.25	41.0426	3287.25	1292.41	40.87	0.25	2856.91
2	120.02	120.01	67.02	62	58.23	OE_34403|-1|178|4716	OE_34403|-1|178|4716			0	99	VYDYYQLENAK				-0.000402485	1404.66	703.335	1404.66	703.335	2	14	1.1.1.3501.30	31.8462	10329.3	8386.35	31.92	0.25	8565.35
2	120.02	120.01	67.02	62	58.23	OE_34403|-1|178|4716	OE_34403|-1|178|4716			0	88.49	VYDYYQLENAK				-0.000402485	1404.66	703.335	1404.66	703.335	2	13	1.1.1.3504.26	31.9912	10329.3	7529.86	31.92	0.25	8246.2
2	120.02	120.01	67.02	62	58.23	OE_34403|-1|178|4716	OE_34403|-1|178|4716			0	80.76	VYDYYQLENAK				-0.00504209	1404.65	469.224	1404.66	469.226	3	13	1.1.1.3502.8	31.8809	2596.63	2329.7	31.92	0.2	9373.06
2	120.02	120.01	67.02	62	58.23	OE_34403|-1|178|4716	OE_34403|-1|178|4716			0	19.7	YIPIDEK				-0.00137818	876.458	439.236	876.459	439.237	2	7	1.1.1.3411.7	27.3637	9846.47	8547.04	27.31	0.2	3463.22
2	120.02	120.01	67.02	62	58.23	OE_34403|-1|178|4716	OE_34403|-1|178|4716			0	99	YNVHTPPK				-0.00119525	954.491	478.253	954.492	478.253	2	13	1.1.1.3333.12	23.5048	4217.44	3331.05	23.54	0.25	2566.13
2	120.02	120.01	67.02	62	58.23	OE_34403|-1|178|4716	OE_34403|-1|178|4716			0	53.64	YNVHTPPK				-0.00119525	954.491	478.253	954.492	478.253	2	7	1.1.1.3339.26	23.796	4217.44	1321.31	23.54	0.25	2029.13
2	120.02	120.01	67.02	62	58.23	OE_34403|-1|178|4716	OE_34403|-1|178|4716			0	99	YRHPDGSYSAFGTSDREGSLFLTAFVVR			missed R-H@2; missed R-E@16	0.00441074	3134.53	627.912	3134.52	627.911	5	16	1.1.1.3693.8	41.3762	2171.07	2139.95	41.37	0.25	2462.09
2	120.02	120.01	67.02	62	58.23	OE_34403|-1|178|4716	OE_34403|-1|178|4716			0	87.53	YRHPDGSYSAFGTSDREGSLFLTAFVVR			missed R-H@2; missed R-E@16	0.000162203	3134.52	784.638	3134.52	784.638	4	10	1.1.1.3695.28	41.4811	2870.26	1845.28	41.37	0.25	3433.67
2	120.02	120.01	67.02	62	58.23	OE_34403|-1|178|4716	OE_34403|-1|178|4716			0	95.8	YTAEPDKEYLFHYQVVSR			missed K-E@7	-2.27079e-05	2244.09	562.029	2244.09	562.029	4	11	1.1.1.3531.22	33.3279	20858.7	4588.03	33.12	0.15	5021.95
3	63.26	63.26	75.19	72.73	72.73	OE_2562|-1|382|1965; OE_2561|-1|382|1965	OE_2562|-1|382|1965; OE_2561|-1|382|1965			2	99	AEVSDVANAVLDGADLVMLSGETAK				-0.00420869	2474.22	825.746	2474.22	825.748	3	15	1.1.1.3841.14	48.7551	5869.02	1085.42	48.54	0.2	1175.4
3	63.26	63.26	75.19	72.73	72.73	OE_2562|-1|382|1965; OE_2561|-1|382|1965	OE_2562|-1|382|1965; OE_2561|-1|382|1965			2	99	AEVSDVANAVLDGADLVMLSGETAKGDYPLETVR			missed K-G@25	-0.00227095	3504.73	701.953	3504.73	701.953	5	33	1.1.1.3844.3	48.8961	4808.63	4737.07	48.89	0.2	4105.34
3	63.26	63.26	75.19	72.73	72.73	OE_2562|-1|382|1965; OE_2561|-1|382|1965	OE_2562|-1|382|1965; OE_2561|-1|382|1965			2	99	CLASAIIVITTTGR	Carbamidomethyl(C)@1			-0.0025686	1474.82	738.415	1474.82	738.416	2	16	1.1.1.3687.18	41.0848	1850.86	1641.8	41.12	0.25	2626.47
3	63.26	63.26	75.19	72.73	72.73	OE_2562|-1|382|1965; OE_2561|-1|382|1965	OE_2562|-1|382|1965; OE_2561|-1|382|1965			2	99	CNMMGKPVICATQMLESMTHKPRPTR	Carbamidomethyl(C)@1; Carbamidomethyl(C)@10			-0.0030948	3073.45	615.698	3073.46	615.699	5	22	1.1.1.3632.10	38.3423	6908.84	6714.31	38.34	0.1	6403.48
3	63.26	63.26	75.19	72.73	72.73	OE_2562|-1|382|1965; OE_2561|-1|382|1965	OE_2562|-1|382|1965; OE_2561|-1|382|1965			2	99	CPILAVSR	Carbamidomethyl(C)@1			-0.00234779	914.498	458.257	914.501	458.258	2	12	1.1.1.3442.9	28.9004	7745.63	7034.81	28.8	0.3	4258.22
3	63.26	63.26	75.19	72.73	72.73	OE_2562|-1|382|1965; OE_2561|-1|382|1965	OE_2562|-1|382|1965; OE_2561|-1|382|1965			2	99	EACDASTLYVDYK	Carbamidomethyl(C)@3			-0.000578183	1533.67	767.84	1533.67	767.84	2	18	1.1.1.3482.28	30.9124	5735.78	5688.34	30.93	0.25	4927.01
3	63.26	63.26	75.19	72.73	72.73	OE_2562|-1|382|1965; OE_2561|-1|382|1965	OE_2562|-1|382|1965; OE_2561|-1|382|1965			2	99	GDMGIEIPPEK				-0.00259977	1184.57	593.293	1184.57	593.295	2	15	1.1.1.3559.11	34.7154	1895.94	1518.34	34.81	0.35	3208.46
3	63.26	63.26	75.19	72.73	72.73	OE_2562|-1|382|1965; OE_2561|-1|382|1965	OE_2562|-1|382|1965; OE_2561|-1|382|1965			2	99	GDMGIEIPPEKVFLAQK			missed K-V@11	-0.00220693	1870.98	624.669	1870.99	624.669	3	20	1.1.1.3608.14	37.153	10367.5	6803.97	37.24	0.2	5942.86
3	63.26	63.26	75.19	72.73	72.73	OE_2562|-1|382|1965; OE_2561|-1|382|1965	OE_2562|-1|382|1965; OE_2561|-1|382|1965			2	99	GFLRKDDAVIVVTGWR			missed R-K@4; missed K-D@5	0.00430923	1831.01	611.346	1831.01	611.344	3	14	1.1.1.3588.20	36.1609	2660.41	2526.69	36.15	0.1	4429.11
3	63.26	63.26	75.19	72.73	72.73	OE_2562|-1|382|1965; OE_2561|-1|382|1965	OE_2562|-1|382|1965; OE_2561|-1|382|1965			2	99	GILPLLFTGDR				-0.00337045	1200.68	601.349	1200.69	601.351	2	11	1.1.1.3746.2	44.0114	1248.39	841.54	44.16	0.25	1158.94
3	63.26	63.26	75.19	72.73	72.73	OE_2562|-1|382|1965; OE_2561|-1|382|1965	OE_2562|-1|382|1965; OE_2561|-1|382|1965			2	99	GILPLLFTGDRHPDWPVDVDNR			missed R-H@11	-0.00271393	2531.29	633.83	2531.29	633.83	4	10	1.1.1.3726.9	43.0191	1480.31	1379.88	42.96	0.25	1787.62
3	63.26	63.26	75.19	72.73	72.73	OE_2562|-1|382|1965; OE_2561|-1|382|1965	OE_2562|-1|382|1965; OE_2561|-1|382|1965			2	99	GVNLPGALVDLPAVSEKDKQDLTFGVEQGVDMVFASFIR			missed K-D@17; missed K-Q@19	0.0124917	4161.16	1041.3	4161.15	1041.29	4	18	1.1.1.3868.30	50.1088	5520.57	5270.32	50.13	0.1	9611.92
3	63.26	63.26	75.19	72.73	72.73	OE_2562|-1|382|1965; OE_2561|-1|382|1965	OE_2562|-1|382|1965; OE_2561|-1|382|1965			2	99	IFIDDGLMCLIVDEVGTDSLK	Carbamidomethyl(C)@9			-0.00397502	2352.16	785.059	2352.16	785.06	3	22	1.1.1.3869.13	50.1453	8989.4	8780.53	50.17	0.1	13506.1
3	63.26	63.26	75.19	72.73	72.73	OE_2562|-1|382|1965; OE_2561|-1|382|1965	OE_2562|-1|382|1965; OE_2561|-1|382|1965			2	99	IICKLENDEGVR	Carbamidomethyl(C)@3		missed K-L@4	0.00275653	1444.74	482.586	1444.73	482.585	3	15	1.1.1.3398.19	26.7279	8051.31	6661.26	26.66	0.15	3875.03
3	63.26	63.26	75.19	72.73	72.73	OE_2562|-1|382|1965; OE_2561|-1|382|1965	OE_2562|-1|382|1965; OE_2561|-1|382|1965			2	99	KDDAVIVVTGWR			missed K-D@1	0.00133272	1357.74	679.876	1357.74	679.875	2	20	1.1.1.3544.12	33.9832	5403.54	4348.35	34.11	0.25	4054.59
3	63.26	63.26	75.19	72.73	72.73	OE_2562|-1|382|1965; OE_2561|-1|382|1965	OE_2562|-1|382|1965; OE_2561|-1|382|1965			2	99	KGAGATNTLR			missed K-G@1	0.0106992	987.557	494.786	987.546	494.78	2	9	1.1.1.3314.35	22.5607	10288.9	2106.11	22.69	0.15	1432.64
3	63.26	63.26	75.19	72.73	72.73	OE_2562|-1|382|1965; OE_2561|-1|382|1965	OE_2562|-1|382|1965; OE_2561|-1|382|1965			2	99	KGEQITVTTNEQFR			missed K-G@1	0.000347385	1649.84	550.953	1649.84	550.953	3	16	1.1.1.3425.21	28.062	8912.01	4498.3	28.15	0.15	2856.28
3	63.26	63.26	75.19	72.73	72.73	OE_2562|-1|382|1965; OE_2561|-1|382|1965	OE_2562|-1|382|1965; OE_2561|-1|382|1965			2	99	KVDEILQETDGIMVAR			missed K-V@1	0.000813672	1815.94	606.321	1815.94	606.321	3	20	1.1.1.3570.13	35.2726	24335.6	6322.36	35.11	0.1	4732.94
3	63.26	63.26	75.19	72.73	72.73	OE_2562|-1|382|1965; OE_2561|-1|382|1965	OE_2562|-1|382|1965; OE_2561|-1|382|1965			2	99	LENDEGVRKVDEILQETDGIMVAR			missed R-K@8; missed K-V@9	0.00579554	2728.38	683.101	2728.37	683.1	4	20	1.1.1.3690.9	41.2279	5241.92	3759.29	41.12	0.2	2868.12
3	63.26	63.26	75.19	72.73	72.73	OE_2562|-1|382|1965; OE_2561|-1|382|1965	OE_2562|-1|382|1965; OE_2561|-1|382|1965			2	99	LLNEQIKPDSYHIAIALDTKGPEIR			missed K-G@20	-0.00207028	2833.53	945.518	2833.53	945.519	3	27	1.1.1.3572.34	35.391	4297.28	2923.08	35.46	0.15	3880.61
3	63.26	63.26	75.19	72.73	72.73	OE_2562|-1|382|1965; OE_2561|-1|382|1965	OE_2562|-1|382|1965; OE_2561|-1|382|1965			2	99	LNFSHGTHEYHLGTIK				-0.0087155	1852.91	618.645	1852.92	618.648	3	22	1.1.1.3453.21	29.4599	18488.5	12119.2	29.54	0.2	12628.4
3	63.26	63.26	75.19	72.73	72.73	OE_2562|-1|382|1965; OE_2561|-1|382|1965	OE_2562|-1|382|1965; OE_2561|-1|382|1965			2	99	LTGIVCTIGPASR	Carbamidomethyl(C)@6			0.000638018	1343.72	672.869	1343.72	672.869	2	17	1.1.1.3510.32	32.2892	7275.31	4937.09	32.17	0.2	6884.91
3	63.26	63.26	75.19	72.73	72.73	OE_2562|-1|382|1965; OE_2561|-1|382|1965	OE_2562|-1|382|1965; OE_2561|-1|382|1965			2	99	MMAAVCCEAEAAFYQK	Carbamidomethyl(C)@6; Carbamidomethyl(C)@7			-0.00188959	1878.78	940.395	1878.78	940.396	2	16	1.1.1.3587.38	36.1339	1838.24	1488.92	36.2	0.2	3189.66
3	63.26	63.26	75.19	72.73	72.73	OE_2562|-1|382|1965; OE_2561|-1|382|1965	OE_2562|-1|382|1965; OE_2561|-1|382|1965			2	99	TAHLIAK				-0.00140481	752.453	377.234	752.454	377.235	2	11	1.1.1.3335.3	23.5888	6937.55	4394.61	23.68	0.15	2572.12
3	63.26	63.26	75.19	72.73	72.73	OE_2562|-1|382|1965; OE_2561|-1|382|1965	OE_2562|-1|382|1965; OE_2561|-1|382|1965			2	99	VGGVGSVAEVELK				0.000450808	1242.68	622.348	1242.68	622.348	2	21	1.1.1.3504.15	31.9821	23219.3	9389.53	31.82	0.2	9545.99
3	63.26	63.26	75.19	72.73	72.73	OE_2562|-1|382|1965; OE_2561|-1|382|1965	OE_2562|-1|382|1965; OE_2561|-1|382|1965			1.92082	99	GVNLPGALVDLPAVSEK				-0.00304764	1677.93	839.971	1677.93	839.972	2	14	1.1.1.3663.30	39.9004	1233.37	1009.61	39.97	0.5	3359.29
3	63.26	63.26	75.19	72.73	72.73	OE_2562|-1|382|1965; OE_2561|-1|382|1965	OE_2562|-1|382|1965; OE_2561|-1|382|1965			1.79588	98.7	GILPLLFTGDRHPDWPVDVDNRIEYAIDVGK			missed R-H@11; missed R-I@22	0.00525113	3519.82	704.971	3519.81	704.97	5	12	1.1.1.3768.15	45.119	6430.02	5063.46	45.16	0.15	2430.66
3	63.26	63.26	75.19	72.73	72.73	OE_2562|-1|382|1965; OE_2561|-1|382|1965	OE_2562|-1|382|1965; OE_2561|-1|382|1965			1.74473	98.49	AGMNVAR				0.000996532	717.36	359.687	717.359	359.687	2	8	1.1.1.3337.3	23.6871	7985.82	5326.03	23.78	0.2	3330.12
3	63.26	63.26	75.19	72.73	72.73	OE_2562|-1|382|1965; OE_2561|-1|382|1965	OE_2562|-1|382|1965; OE_2561|-1|382|1965			1.56864	98.48	DDAVIVVTGWR				-0.00406194	1229.64	615.825	1229.64	615.828	2	13	1.1.1.3598.11	36.6596	2442.37	2206.9	36.69	0.2	4578.08
3	63.26	63.26	75.19	72.73	72.73	OE_2562|-1|382|1965; OE_2561|-1|382|1965	OE_2562|-1|382|1965; OE_2561|-1|382|1965			1.4437	97.56	DVPKLIEMMK			missed K-L@4	-0.00450012	1202.64	602.325	1202.64	602.327	2	10	1.1.1.3602.17	36.8609	2609.24	2600.91	36.85	0.2	3122.56
3	63.26	63.26	75.19	72.73	72.73	OE_2562|-1|382|1965; OE_2561|-1|382|1965	OE_2562|-1|382|1965; OE_2561|-1|382|1965			1.35655	96.35	LLNEQIKPDSYHIAIALDTK				-0.00694925	2281.22	571.313	2281.23	571.315	4	12	1.1.1.3565.13	35.0143	2057.49	2015.32	35.01	0.1	4252.96
3	63.26	63.26	75.19	72.73	72.73	OE_2562|-1|382|1965; OE_2561|-1|382|1965	OE_2562|-1|382|1965; OE_2561|-1|382|1965			1.13077	95.83	QAHLYR	Gln->pyro-Glu@N-term			-7.00326e-05	769.387	385.701	769.387	385.701	2	8	1.1.1.3373.4	25.4743	6447.39	3957.43	25.57	0.2	2338.73
3	63.26	63.26	75.19	72.73	72.73	OE_2562|-1|382|1965; OE_2561|-1|382|1965	OE_2562|-1|382|1965; OE_2561|-1|382|1965			0.91364	90.58	LIEMMK				0.000371092	763.398	382.706	763.397	382.706	2	7	1.1.1.3463.2	29.9399	20862.9	5778.2	30.09	0.2	1663.77
3	63.26	63.26	75.19	72.73	72.73	OE_2562|-1|382|1965; OE_2561|-1|382|1965	OE_2562|-1|382|1965; OE_2561|-1|382|1965			0.500313	74.33	VFLAQK				-0.000347714	704.422	353.218	704.422	353.218	2	8	1.1.1.3404.2	27.011	16045.5	12502.9	26.96	0.2	5246.59
3	63.26	63.26	75.19	72.73	72.73	OE_2562|-1|382|1965; OE_2561|-1|382|1965	OE_2562|-1|382|1965; OE_2561|-1|382|1965			0.405607	67.42	VGGVGSVAEVELKK			missed K-K@13	0.000794877	1370.78	457.933	1370.78	457.933	3	9	1.1.1.3448.10	29.2027	1410.78	989.66	29.25	0.25	2796.26
3	63.26	63.26	75.19	72.73	72.73	OE_2562|-1|382|1965; OE_2561|-1|382|1965	OE_2562|-1|382|1965; OE_2561|-1|382|1965			0.227678	46.6	VGGVGSVAEVELKKGEQITVTTNEQFR			missed K-K@13; missed K-G@14	0.0031474	2874.51	719.635	2874.51	719.634	4	12	1.1.1.3583.29	35.9154	1717.34	1435.24	35.95	0.15	5413.6
3	63.26	63.26	75.19	72.73	72.73	OE_2562|-1|382|1965; OE_2561|-1|382|1965	OE_2562|-1|382|1965; OE_2561|-1|382|1965			0.202732	41.63	GDYPLETVR				-0.00702353	1048.51	525.263	1048.52	525.267	2	7	1.1.1.3459.13	29.7509	2300.74	1035.33	29.99	0.45	1972.71
3	63.26	63.26	75.19	72.73	72.73	OE_2562|-1|382|1965; OE_2561|-1|382|1965	OE_2562|-1|382|1965; OE_2561|-1|382|1965			0.0305841	31.79	CTIENGGLLGSK	Carbamidomethyl(C)@1; Deamidated(N)@5			0.00266783	1248.6	625.31	1248.6	625.308	2	10	1.1.1.3461.25	29.856	4991.2	1939.15	29.99	0.35	3552.28
3	63.26	63.26	75.19	72.73	72.73	OE_2562|-1|382|1965; OE_2561|-1|382|1965	OE_2562|-1|382|1965; OE_2561|-1|382|1965			0.0145735	30.37	DKQDLTFGVEQGVDMVFASFIR	Deamidated(Q)@11		missed K-Q@2	0.0206302	2502.23	835.084	2502.21	835.077	3	16	1.1.1.3868.11	50.0947	4135.27	3859.92	50.09	0.2	7942.46
3	63.26	63.26	75.19	72.73	72.73	OE_2562|-1|382|1965; OE_2561|-1|382|1965	OE_2562|-1|382|1965; OE_2561|-1|382|1965			0	99	AEVSDVANAVLDGADLVMLSGETAK				-0.00420869	2474.22	825.746	2474.22	825.748	3	28	1.1.1.3835.18	48.4663	5869.02	4727.45	48.54	0.2	3060.63
3	63.26	63.26	75.19	72.73	72.73	OE_2562|-1|382|1965; OE_2561|-1|382|1965	OE_2562|-1|382|1965; OE_2561|-1|382|1965			0	99	AEVSDVANAVLDGADLVMLSGETAKGDYPLETVR			missed K-G@25	-7.4752e-06	3504.73	877.19	3504.73	877.19	4	20	1.1.1.3839.29	48.6631	20271.3	2258.66	48.89	0.2	2176.74
3	63.26	63.26	75.19	72.73	72.73	OE_2562|-1|382|1965; OE_2561|-1|382|1965	OE_2562|-1|382|1965; OE_2561|-1|382|1965			0	99	AEVSDVANAVLDGADLVMLSGETAKGDYPLETVR			missed K-G@25	-0.00227095	3504.73	701.953	3504.73	701.953	5	31	1.1.1.3842.4	48.8	4808.63	3266.76	48.89	0.2	3472.12
3	63.26	63.26	75.19	72.73	72.73	OE_2562|-1|382|1965; OE_2561|-1|382|1965	OE_2562|-1|382|1965; OE_2561|-1|382|1965			0	99	AEVSDVANAVLDGADLVMLSGETAKGDYPLETVR			missed K-G@25	-7.4752e-06	3504.73	877.19	3504.73	877.19	4	38	1.1.1.3845.22	48.9664	20271.3	13506.2	48.89	0.2	7272.97
3	63.26	63.26	75.19	72.73	72.73	OE_2562|-1|382|1965; OE_2561|-1|382|1965	OE_2562|-1|382|1965; OE_2561|-1|382|1965			0	99	AEVSDVANAVLDGADLVMLSGETAKGDYPLETVR			missed K-G@25	-0.00227095	3504.73	701.953	3504.73	701.953	5	22	1.1.1.3846.10	48.9994	4808.63	2415.68	48.89	0.2	3437.38
3	63.26	63.26	75.19	72.73	72.73	OE_2562|-1|382|1965; OE_2561|-1|382|1965	OE_2562|-1|382|1965; OE_2561|-1|382|1965			0	99	AEVSDVANAVLDGADLVMLSGETAKGDYPLETVR			missed K-G@25	-7.4752e-06	3504.73	877.19	3504.73	877.19	4	26	1.1.1.3847.22	49.0678	20271.3	4876.12	48.89	0.2	2760.33
3	63.26	63.26	75.19	72.73	72.73	OE_2562|-1|382|1965; OE_2561|-1|382|1965	OE_2562|-1|382|1965; OE_2561|-1|382|1965			0	99	AEVSDVANAVLDGADLVMLSGETAKGDYPLETVR			missed K-G@25	-7.4752e-06	3504.73	877.19	3504.73	877.19	4	21	1.1.1.3852.23	49.3136	20271.3	736.07	48.89	0.2	1304.66
3	63.26	63.26	75.19	72.73	72.73	OE_2562|-1|382|1965; OE_2561|-1|382|1965	OE_2562|-1|382|1965; OE_2561|-1|382|1965			0	99	AEVSDVANAVLDGADLVMLSGETAKGDYPLETVR			missed K-G@25	-0.00227095	3504.73	701.953	3504.73	701.953	5	15	1.1.1.3843.6	48.8537	4808.63	4423.95	48.89	0.2	2288.81
3	63.26	63.26	75.19	72.73	72.73	OE_2562|-1|382|1965; OE_2561|-1|382|1965	OE_2562|-1|382|1965; OE_2561|-1|382|1965			0	80.18	AGMNVAR				0.000996532	717.36	359.687	717.359	359.687	2	10	1.1.1.3340.3	23.8369	7985.82	5979.61	23.78	0.2	6722.78
3	63.26	63.26	75.19	72.73	72.73	OE_2562|-1|382|1965; OE_2561|-1|382|1965	OE_2562|-1|382|1965; OE_2561|-1|382|1965			0	18.79	AGMNVAR				0.000996532	717.36	359.687	717.359	359.687	2	7	1.1.1.3339.3	23.7864	7985.82	7846.14	23.78	0.2	3076.91
3	63.26	63.26	75.19	72.73	72.73	OE_2562|-1|382|1965; OE_2561|-1|382|1965	OE_2562|-1|382|1965; OE_2561|-1|382|1965			0	99	CNMMGKPVICATQMLESMTHKPRPTR	Carbamidomethyl(C)@1; Carbamidomethyl(C)@10			-0.0030948	3073.45	615.698	3073.46	615.699	5	19	1.1.1.3631.12	38.2958	6908.84	5611.6	38.34	0.1	5854.36
3	63.26	63.26	75.19	72.73	72.73	OE_2562|-1|382|1965; OE_2561|-1|382|1965	OE_2562|-1|382|1965; OE_2561|-1|382|1965			0	99	CNMMGKPVICATQMLESMTHKPRPTR	Carbamidomethyl(C)@1; Carbamidomethyl(C)@10			-0.0030948	3073.45	615.698	3073.46	615.699	5	12	1.1.1.3630.12	38.2432	6908.84	3353.67	38.34	0.1	3777.47
3	63.26	63.26	75.19	72.73	72.73	OE_2562|-1|382|1965; OE_2561|-1|382|1965	OE_2562|-1|382|1965; OE_2561|-1|382|1965			0	98.66	CNMMGKPVICATQMLESMTHKPRPTR	Carbamidomethyl(C)@1; Carbamidomethyl(C)@10			0.00108948	3073.46	769.372	3073.46	769.372	4	16	1.1.1.3632.27	38.3565	2967.38	2733.8	38.33	0.15	8231.13
3	63.26	63.26	75.19	72.73	72.73	OE_2562|-1|382|1965; OE_2561|-1|382|1965	OE_2562|-1|382|1965; OE_2561|-1|382|1965			0	99	CPILAVSR	Carbamidomethyl(C)@1			-0.00234779	914.498	458.257	914.501	458.258	2	12	1.1.1.3442.10	28.9013	7745.63	7007.37	28.8	0.3	5477.87
3	63.26	63.26	75.19	72.73	72.73	OE_2562|-1|382|1965; OE_2561|-1|382|1965	OE_2562|-1|382|1965; OE_2561|-1|382|1965			0	89.85	CPILAVSR	Carbamidomethyl(C)@1			-0.00234779	914.498	458.257	914.501	458.258	2	11	1.1.1.3436.12	28.6122	7745.63	2766.96	28.8	0.3	5931.43
3	63.26	63.26	75.19	72.73	72.73	OE_2562|-1|382|1965; OE_2561|-1|382|1965	OE_2562|-1|382|1965; OE_2561|-1|382|1965			0	21.09	CTIENGGLLGSK	Carbamidomethyl(C)@1; Deamidated(N)@5			0.00266783	1248.6	625.31	1248.6	625.308	2	10	1.1.1.3467.32	30.1573	4991.2	2784.12	29.99	0.35	4763.13
3	63.26	63.26	75.19	72.73	72.73	OE_2562|-1|382|1965; OE_2561|-1|382|1965	OE_2562|-1|382|1965; OE_2561|-1|382|1965			0	21.12	DDAVIVVTGWR				-0.00406194	1229.64	615.825	1229.64	615.828	2	9	1.1.1.3602.18	36.8617	2442.37	837.29	36.69	0.2	3376.09
3	63.26	63.26	75.19	72.73	72.73	OE_2562|-1|382|1965; OE_2561|-1|382|1965	OE_2562|-1|382|1965; OE_2561|-1|382|1965			0	99	EACDASTLYVDYK	Carbamidomethyl(C)@3			-0.000578183	1533.67	767.84	1533.67	767.84	2	17	1.1.1.3480.29	30.8068	5735.78	3958.71	30.93	0.25	3818.25
3	63.26	63.26	75.19	72.73	72.73	OE_2562|-1|382|1965; OE_2561|-1|382|1965	OE_2562|-1|382|1965; OE_2561|-1|382|1965			0	99	EACDASTLYVDYK	Carbamidomethyl(C)@3			-0.000578183	1533.67	767.84	1533.67	767.84	2	17	1.1.1.3480.28	30.8056	5735.78	3918.48	30.93	0.25	4968.58
3	63.26	63.26	75.19	72.73	72.73	OE_2562|-1|382|1965; OE_2561|-1|382|1965	OE_2562|-1|382|1965; OE_2561|-1|382|1965			0	89.85	EACDASTLYVDYK	Carbamidomethyl(C)@3			-0.000578183	1533.67	767.84	1533.67	767.84	2	11	1.1.1.3491.22	31.3512	5735.78	611.2	30.93	0.25	2715.15
3	63.26	63.26	75.19	72.73	72.73	OE_2562|-1|382|1965; OE_2561|-1|382|1965	OE_2562|-1|382|1965; OE_2561|-1|382|1965			0	99	GDMGIEIPPEK				-0.000811986	1184.57	593.294	1184.57	593.295	2	14	1.1.1.3489.17	31.2509	4494.8	2401.63	31.08	0.35	4045.61
3	63.26	63.26	75.19	72.73	72.73	OE_2562|-1|382|1965; OE_2561|-1|382|1965	OE_2562|-1|382|1965; OE_2561|-1|382|1965			0	98.39	GDMGIEIPPEK				-0.000811986	1184.57	593.294	1184.57	593.295	2	10	1.1.1.3496.21	31.5847	4494.8	1148.25	31.08	0.35	6513.32
3	63.26	63.26	75.19	72.73	72.73	OE_2562|-1|382|1965; OE_2561|-1|382|1965	OE_2562|-1|382|1965; OE_2561|-1|382|1965			0	97.96	GDMGIEIPPEK				-0.000811986	1184.57	593.294	1184.57	593.295	2	12	1.1.1.3483.16	30.9441	4494.8	2808.26	31.08	0.35	4964.31
3	63.26	63.26	75.19	72.73	72.73	OE_2562|-1|382|1965; OE_2561|-1|382|1965	OE_2562|-1|382|1965; OE_2561|-1|382|1965			0	65.82	GDMGIEIPPEK				-0.00516326	1184.57	593.292	1184.57	593.295	2	10	1.1.1.3547.14	34.1246	1685.44	841.92	34.31	0.94	3484.4
3	63.26	63.26	75.19	72.73	72.73	OE_2562|-1|382|1965; OE_2561|-1|382|1965	OE_2562|-1|382|1965; OE_2561|-1|382|1965			0	62.48	GDMGIEIPPEK				-0.00516326	1184.57	593.292	1184.57	593.295	2	10	1.1.1.3553.12	34.4209	1685.44	1386.03	34.31	0.94	3445.53
3	63.26	63.26	75.19	72.73	72.73	OE_2562|-1|382|1965; OE_2561|-1|382|1965	OE_2562|-1|382|1965; OE_2561|-1|382|1965			0	44.86	GDMGIEIPPEK				-0.000811986	1184.57	593.294	1184.57	593.295	2	10	1.1.1.3483.15	30.9433	4494.8	2789.12	31.08	0.35	5852.64
3	63.26	63.26	75.19	72.73	72.73	OE_2562|-1|382|1965; OE_2561|-1|382|1965	OE_2562|-1|382|1965; OE_2561|-1|382|1965			0	19.11	GDMGIEIPPEKVFLAQK			missed K-V@11	-0.00216264	1870.98	936.499	1870.99	936.5	2	9	1.1.1.3607.33	37.1224	3397.45	1582.12	37.24	0.2	3571.96
3	63.26	63.26	75.19	72.73	72.73	OE_2562|-1|382|1965; OE_2561|-1|382|1965	OE_2562|-1|382|1965; OE_2561|-1|382|1965			0	97.15	GILPLLFTGDRHPDWPVDVDNRIEYAIDVGK			missed R-H@11; missed R-I@22	0.00194431	3519.82	880.962	3519.81	880.961	4	13	1.1.1.3767.29	45.0808	5271.68	3175.52	45.16	0.15	2055.01
3	63.26	63.26	75.19	72.73	72.73	OE_2562|-1|382|1965; OE_2561|-1|382|1965	OE_2562|-1|382|1965; OE_2561|-1|382|1965			0	34.39	GILPLLFTGDRHPDWPVDVDNRIEYAIDVGK			missed R-H@11; missed R-I@22	0.00194431	3519.82	880.962	3519.81	880.961	4	10	1.1.1.3766.34	45.0277	5271.68	1934.77	45.16	0.15	2629.65
3	63.26	63.26	75.19	72.73	72.73	OE_2562|-1|382|1965; OE_2561|-1|382|1965	OE_2562|-1|382|1965; OE_2561|-1|382|1965			0	96.28	GVNLPGALVDLPAVSEK				-0.00304764	1677.93	839.971	1677.93	839.972	2	11	1.1.1.3663.29	39.8995	1233.37	1006.77	39.97	0.5	3018.05
3	63.26	63.26	75.19	72.73	72.73	OE_2562|-1|382|1965; OE_2561|-1|382|1965	OE_2562|-1|382|1965; OE_2561|-1|382|1965			0	34.6	GVNLPGALVDLPAVSEK				-0.00304764	1677.93	839.971	1677.93	839.972	2	11	1.1.1.3670.21	40.2443	1233.37	853.4	39.97	0.5	2654.47
3	63.26	63.26	75.19	72.73	72.73	OE_2562|-1|382|1965; OE_2561|-1|382|1965	OE_2562|-1|382|1965; OE_2561|-1|382|1965			0	27.02	GVNLPGALVDLPAVSEK				-0.00304764	1677.93	839.971	1677.93	839.972	2	8	1.1.1.3669.27	40.1972	1233.37	911.9	39.97	0.5	2957.57
3	63.26	63.26	75.19	72.73	72.73	OE_2562|-1|382|1965; OE_2561|-1|382|1965	OE_2562|-1|382|1965; OE_2561|-1|382|1965			0	86.79	IICKLENDEGVR	Carbamidomethyl(C)@3		missed K-L@4	0.00264764	1444.74	723.376	1444.73	723.375	2	10	1.1.1.3394.43	26.5494	4823.9	1560.73	26.66	0.15	3599.97
3	63.26	63.26	75.19	72.73	72.73	OE_2562|-1|382|1965; OE_2561|-1|382|1965	OE_2562|-1|382|1965; OE_2561|-1|382|1965			0	88.9	KGAGATNTLR			missed K-G@1	0.0106992	987.557	494.786	987.546	494.78	2	8	1.1.1.3314.34	22.5603	10288.9	2087.14	22.69	0.15	1516.34
3	63.26	63.26	75.19	72.73	72.73	OE_2562|-1|382|1965; OE_2561|-1|382|1965	OE_2562|-1|382|1965; OE_2561|-1|382|1965			0	99	KGEQITVTTNEQFR			missed K-G@1	0.000347385	1649.84	550.953	1649.84	550.953	3	17	1.1.1.3429.13	28.267	8912.01	4860.88	28.15	0.15	3483.53
3	63.26	63.26	75.19	72.73	72.73	OE_2562|-1|382|1965; OE_2561|-1|382|1965	OE_2562|-1|382|1965; OE_2561|-1|382|1965			0	99	KGEQITVTTNEQFR			missed K-G@1	0.000347385	1649.84	550.953	1649.84	550.953	3	15	1.1.1.3431.16	28.3574	8912.01	2565.73	28.15	0.15	3432.04
3	63.26	63.26	75.19	72.73	72.73	OE_2562|-1|382|1965; OE_2561|-1|382|1965	OE_2562|-1|382|1965; OE_2561|-1|382|1965			0	99	KVDEILQETDGIMVAR			missed K-V@1	0.000102684	1815.94	908.977	1815.94	908.977	2	22	1.1.1.3565.59	35.0352	10741.6	6872.24	35.11	0.15	7353.92
3	63.26	63.26	75.19	72.73	72.73	OE_2562|-1|382|1965; OE_2561|-1|382|1965	OE_2562|-1|382|1965; OE_2561|-1|382|1965			0	99	KVDEILQETDGIMVAR			missed K-V@1	0.000813672	1815.94	606.321	1815.94	606.321	3	22	1.1.1.3566.15	35.065	24335.6	20931	35.11	0.1	6710.44
3	63.26	63.26	75.19	72.73	72.73	OE_2562|-1|382|1965; OE_2561|-1|382|1965	OE_2562|-1|382|1965; OE_2561|-1|382|1965			0	99	KVDEILQETDGIMVAR			missed K-V@1	0.000813672	1815.94	606.321	1815.94	606.321	3	23	1.1.1.3567.17	35.1222	24335.6	22586.3	35.11	0.1	13885.6
3	63.26	63.26	75.19	72.73	72.73	OE_2562|-1|382|1965; OE_2561|-1|382|1965	OE_2562|-1|382|1965; OE_2561|-1|382|1965			0	99	KVDEILQETDGIMVAR			missed K-V@1	0.000813672	1815.94	606.321	1815.94	606.321	3	23	1.1.1.3568.9	35.1635	24335.6	17758.3	35.11	0.1	8504.84
3	63.26	63.26	75.19	72.73	72.73	OE_2562|-1|382|1965; OE_2561|-1|382|1965	OE_2562|-1|382|1965; OE_2561|-1|382|1965			0	99	KVDEILQETDGIMVAR			missed K-V@1	0.000813672	1815.94	606.321	1815.94	606.321	3	21	1.1.1.3571.6	35.3134	24335.6	4467.13	35.11	0.1	3971.47
3	63.26	63.26	75.19	72.73	72.73	OE_2562|-1|382|1965; OE_2561|-1|382|1965	OE_2562|-1|382|1965; OE_2561|-1|382|1965			0	99	KVDEILQETDGIMVAR			missed K-V@1	0.000813672	1815.94	606.321	1815.94	606.321	3	13	1.1.1.3577.17	35.612	24335.6	1392.39	35.11	0.1	3313.47
3	63.26	63.26	75.19	72.73	72.73	OE_2562|-1|382|1965; OE_2561|-1|382|1965	OE_2562|-1|382|1965; OE_2561|-1|382|1965			0	99	KVDEILQETDGIMVAR			missed K-V@1	0.000813672	1815.94	606.321	1815.94	606.321	3	17	1.1.1.3576.9	35.5621	24335.6	1466.99	35.11	0.1	5257.4
3	63.26	63.26	75.19	72.73	72.73	OE_2562|-1|382|1965; OE_2561|-1|382|1965	OE_2562|-1|382|1965; OE_2561|-1|382|1965			0	99	KVDEILQETDGIMVAR			missed K-V@1	-0.000359951	1815.94	454.992	1815.94	454.992	4	15	1.1.1.3567.3	35.1105	3496.71	3419.66	35.1	0.1	4743.34
3	63.26	63.26	75.19	72.73	72.73	OE_2562|-1|382|1965; OE_2561|-1|382|1965	OE_2562|-1|382|1965; OE_2561|-1|382|1965			0	93.5	KVDEILQETDGIMVAR			missed K-V@1	-0.000359951	1815.94	454.992	1815.94	454.992	4	12	1.1.1.3566.2	35.0596	3496.71	2742.92	35.1	0.1	5758.6
3	63.26	63.26	75.19	72.73	72.73	OE_2562|-1|382|1965; OE_2561|-1|382|1965	OE_2562|-1|382|1965; OE_2561|-1|382|1965			0	32.96	KVDEILQETDGIMVAR			missed K-V@1	0.000813672	1815.94	606.321	1815.94	606.321	3	10	1.1.1.3574.8	35.462	24335.6	2091.29	35.11	0.1	2954.58
3	63.26	63.26	75.19	72.73	72.73	OE_2562|-1|382|1965; OE_2561|-1|382|1965	OE_2562|-1|382|1965; OE_2561|-1|382|1965			0	99	LENDEGVRKVDEILQETDGIMVAR			missed R-K@8; missed K-V@9	-0.00541744	2728.36	910.462	2728.37	910.464	3	22	1.1.1.3689.36	41.1957	2631.28	2224.34	41.12	0.25	3056.68
3	63.26	63.26	75.19	72.73	72.73	OE_2562|-1|382|1965; OE_2561|-1|382|1965	OE_2562|-1|382|1965; OE_2561|-1|382|1965			0	58.21	LENDEGVRKVDEILQETDGIMVAR			missed R-K@8; missed K-V@9	0.00579554	2728.38	683.101	2728.37	683.1	4	8	1.1.1.3692.14	41.3316	5241.92	1700.33	41.12	0.2	1794.48
3	63.26	63.26	75.19	72.73	72.73	OE_2562|-1|382|1965; OE_2561|-1|382|1965	OE_2562|-1|382|1965; OE_2561|-1|382|1965			0	84.1	LIEMMK				0.000371092	763.398	382.706	763.397	382.706	2	7	1.1.1.3469.2	30.2379	20862.9	7260.06	30.09	0.2	2452.65
3	63.26	63.26	75.19	72.73	72.73	OE_2562|-1|382|1965; OE_2561|-1|382|1965	OE_2562|-1|382|1965; OE_2561|-1|382|1965			0	99	LLNEQIKPDSYHIAIALDTKGPEIR			missed K-G@20	2.13424e-05	2833.53	709.391	2833.53	709.391	4	30	1.1.1.3573.24	35.4256	15435.7	11468.6	35.5	0.2	7240.67
3	63.26	63.26	75.19	72.73	72.73	OE_2562|-1|382|1965; OE_2561|-1|382|1965	OE_2562|-1|382|1965; OE_2561|-1|382|1965			0	99	LLNEQIKPDSYHIAIALDTKGPEIR			missed K-G@20	2.13424e-05	2833.53	709.391	2833.53	709.391	4	37	1.1.1.3574.22	35.4736	15435.7	14221.5	35.5	0.2	10230.1
3	63.26	63.26	75.19	72.73	72.73	OE_2562|-1|382|1965; OE_2561|-1|382|1965	OE_2562|-1|382|1965; OE_2561|-1|382|1965			0	99	LLNEQIKPDSYHIAIALDTKGPEIR			missed K-G@20	2.13424e-05	2833.53	709.391	2833.53	709.391	4	31	1.1.1.3576.17	35.5709	15435.7	10365.6	35.5	0.2	5050.72
3	63.26	63.26	75.19	72.73	72.73	OE_2562|-1|382|1965; OE_2561|-1|382|1965	OE_2562|-1|382|1965; OE_2561|-1|382|1965			0	99	LLNEQIKPDSYHIAIALDTKGPEIR			missed K-G@20	0.00375459	2833.54	567.715	2833.53	567.714	5	21	1.1.1.3576.7	35.5605	14398	9897.35	35.5	0.15	6289.42
3	63.26	63.26	75.19	72.73	72.73	OE_2562|-1|382|1965; OE_2561|-1|382|1965	OE_2562|-1|382|1965; OE_2561|-1|382|1965			0	99	LLNEQIKPDSYHIAIALDTKGPEIR			missed K-G@20	2.13424e-05	2833.53	709.391	2833.53	709.391	4	17	1.1.1.3577.25	35.6153	15435.7	6765.35	35.5	0.2	3495.62
3	63.26	63.26	75.19	72.73	72.73	OE_2562|-1|382|1965; OE_2561|-1|382|1965	OE_2562|-1|382|1965; OE_2561|-1|382|1965			0	99	LLNEQIKPDSYHIAIALDTKGPEIR			missed K-G@20	0.00375459	2833.54	567.715	2833.53	567.714	5	20	1.1.1.3575.9	35.5125	14398	13642.3	35.5	0.15	8446.47
3	63.26	63.26	75.19	72.73	72.73	OE_2562|-1|382|1965; OE_2561|-1|382|1965	OE_2562|-1|382|1965; OE_2561|-1|382|1965			0	99	LNFSHGTHEYHLGTIK				0.000883148	1852.92	464.238	1852.92	464.238	4	15	1.1.1.3458.10	29.6989	29712.2	8277.72	29.54	0.2	5427.06
3	63.26	63.26	75.19	72.73	72.73	OE_2562|-1|382|1965; OE_2561|-1|382|1965	OE_2562|-1|382|1965; OE_2561|-1|382|1965			0	18.47	LNFSHGTHEYHLGTIK				-0.00198196	1852.92	927.467	1852.92	927.468	2	15	1.1.1.3455.45	29.5784	7328.61	6224.62	29.54	0.2	19028
3	63.26	63.26	75.19	72.73	72.73	OE_2562|-1|382|1965; OE_2561|-1|382|1965	OE_2562|-1|382|1965; OE_2561|-1|382|1965			0	18.09	LNFSHGTHEYHLGTIK				0.000883148	1852.92	464.238	1852.92	464.238	4	7	1.1.1.3452.15	29.3994	29712.2	6219.71	29.54	0.2	2938.06
3	63.26	63.26	75.19	72.73	72.73	OE_2562|-1|382|1965; OE_2561|-1|382|1965	OE_2562|-1|382|1965; OE_2561|-1|382|1965			0	99	LTGIVCTIGPASR	Carbamidomethyl(C)@6			-0.00238697	1343.72	448.914	1343.72	448.915	3	12	1.1.1.3508.7	32.1762	1736.75	1731.17	32.17	0.25	3329.69
3	63.26	63.26	75.19	72.73	72.73	OE_2562|-1|382|1965; OE_2561|-1|382|1965	OE_2562|-1|382|1965; OE_2561|-1|382|1965			0	21.54	LTGIVCTIGPASR	Carbamidomethyl(C)@6			-0.000475199	1343.72	672.869	1343.72	672.869	2	11	1.1.1.3504.21	31.987	7275.31	1903.57	32.17	0.2	5380.43
3	63.26	63.26	75.19	72.73	72.73	OE_2562|-1|382|1965; OE_2561|-1|382|1965	OE_2562|-1|382|1965; OE_2561|-1|382|1965			0	99	MMAAVCCEAEAAFYQK	Carbamidomethyl(C)@6; Carbamidomethyl(C)@7			0.00215504	1878.78	627.267	1878.78	627.266	3	14	1.1.1.3588.23	36.1621	1435.65	1399.36	36.2	0.2	4343.23
3	63.26	63.26	75.19	72.73	72.73	OE_2562|-1|382|1965; OE_2561|-1|382|1965	OE_2562|-1|382|1965; OE_2561|-1|382|1965			0	22.9	QAHLYR				-0.000293659	786.413	394.214	786.414	394.214	2	8	1.1.1.3333.5	23.4931	5827.3	3986.15	23.58	0.15	4963.28
3	63.26	63.26	75.19	72.73	72.73	OE_2562|-1|382|1965; OE_2561|-1|382|1965	OE_2562|-1|382|1965; OE_2561|-1|382|1965			0	99	VGGVGSVAEVELK				0.000450808	1242.68	622.348	1242.68	622.348	2	20	1.1.1.3498.13	31.6859	23219.3	8457.2	31.82	0.2	13401
3	63.26	63.26	75.19	72.73	72.73	OE_2562|-1|382|1965; OE_2561|-1|382|1965	OE_2562|-1|382|1965; OE_2561|-1|382|1965			0	99	VGGVGSVAEVELK				0.000450808	1242.68	622.348	1242.68	622.348	2	19	1.1.1.3499.36	31.7403	23219.3	16093.2	31.82	0.2	13208.7
4	61.86	61.86	88.71	88.71	85.12	OE_83275|-1|1201|2289	OE_83275|-1|1201|2289			2	99	AGQDEFLKR			missed K-R@8	0.00028878	1062.55	532.28	1062.55	532.28	2	14	1.1.1.3395.33	26.5774	33492.3	31769.4	26.56	0.2	14974.3
4	61.86	61.86	88.71	88.71	85.12	OE_83275|-1|1201|2289	OE_83275|-1|1201|2289			2	99	ALNDHHVYLEGTLLKPNMVTAGQSCPK	Carbamidomethyl(C)@25			0.00280916	2992.49	749.13	2992.49	749.13	4	26	1.1.1.3530.43	33.2868	31382.8	26343.6	33.32	0.15	16409.3
4	61.86	61.86	88.71	88.71	85.12	OE_83275|-1|1201|2289	OE_83275|-1|1201|2289			2	99	ANAEAIVAPGK				-0.00112215	1039.57	520.79	1039.57	520.79	2	17	1.1.1.3380.24	25.829	49248.9	16687.9	25.97	0.2	7444.69
4	61.86	61.86	88.71	88.71	85.12	OE_83275|-1|1201|2289	OE_83275|-1|1201|2289			2	99	ANAEAIVAPGKGILAADESTATMGK			missed K-G@11	0.00297144	2385.22	796.082	2385.22	796.081	3	23	1.1.1.3539.40	33.7381	2355.83	2311.62	33.76	0.15	7470.66
4	61.86	61.86	88.71	88.71	85.12	OE_83275|-1|1201|2289	OE_83275|-1|1201|2289			2	99	ANAEAIVAPGKGILAADESTATMGKR			missed K-G@11; missed K-R@25	-0.00582754	2541.32	848.113	2541.32	848.115	3	25	1.1.1.3518.43	32.702	2083.39	1898.46	32.72	0.15	3494.7
4	61.86	61.86	88.71	88.71	85.12	OE_83275|-1|1201|2289	OE_83275|-1|1201|2289			2	99	AQKVTEQVLAAVYK			missed K-V@3	-0.000413872	1546.87	774.443	1546.87	774.443	2	24	1.1.1.3525.37	33.0356	10936.1	7320.61	33.11	0.15	5934.8
4	61.86	61.86	88.71	88.71	85.12	OE_83275|-1|1201|2289	OE_83275|-1|1201|2289			2	99	ATVETLQR				-0.000633035	916.497	459.256	916.498	459.256	2	12	1.1.1.3357.10	24.6867	57498.2	23585.4	24.82	0.2	9971.85
4	61.86	61.86	88.71	88.71	85.12	OE_83275|-1|1201|2289	OE_83275|-1|1201|2289			2	99	DNVKAGQDEFLKR			missed K-A@4; missed K-R@12	0.000366757	1518.78	507.267	1518.78	507.267	3	18	1.1.1.3396.18	26.6279	5186.81	2335.94	26.71	0.15	2994.51
4	61.86	61.86	88.71	88.71	85.12	OE_83275|-1|1201|2289	OE_83275|-1|1201|2289			2	99	ELKANAEAIVAPGK			missed K-A@3	-0.00153561	1409.79	705.9	1409.79	705.901	2	19	1.1.1.3419.45	27.7847	6630.16	2803.93	27.9	0.15	2875.17
4	61.86	61.86	88.71	88.71	85.12	OE_83275|-1|1201|2289	OE_83275|-1|1201|2289			2	99	GILAADESTATMGK				0.000955548	1363.67	682.84	1363.67	682.84	2	18	1.1.1.3453.26	29.4641	22546.6	6215.13	29.64	0.2	4444.77
4	61.86	61.86	88.71	88.71	85.12	OE_83275|-1|1201|2289	OE_83275|-1|1201|2289			2	99	GILAADESTATMGKR			missed K-R@14	-0.000879519	1519.77	760.89	1519.77	760.891	2	17	1.1.1.3428.45	28.2341	22689.5	4897.4	28.4	0.2	2887.09
4	61.86	61.86	88.71	88.71	85.12	OE_83275|-1|1201|2289	OE_83275|-1|1201|2289			2	99	GVVPLLGTDEESTTQGLDDLGK				-0.00219544	2243.11	748.712	2243.12	748.713	3	20	1.1.1.3636.11	38.5453	2875.89	2795.07	38.53	0.2	3857.03
4	61.86	61.86	88.71	88.71	85.12	OE_83275|-1|1201|2289	OE_83275|-1|1201|2289			2	99	GVVPLLGTDEESTTQGLDDLGKR			missed K-R@22	0.00280534	2399.22	600.812	2399.22	600.812	4	20	1.1.1.3601.11	36.8062	5448.09	5009.61	36.74	0.3	3963.22
4	61.86	61.86	88.71	88.71	85.12	OE_83275|-1|1201|2289	OE_83275|-1|1201|2289			2	99	IRPHCPSPLSILENANVLAR	Carbamidomethyl(C)@5			-0.00177971	2256.21	753.079	2256.22	753.079	3	18	1.1.1.3674.19	40.4323	25475.8	9458.78	40.22	0.3	3817.72
4	61.86	61.86	88.71	88.71	85.12	OE_83275|-1|1201|2289	OE_83275|-1|1201|2289			2	99	KPWALTFSYGR				0.00199253	1324.69	442.572	1324.69	442.572	3	12	1.1.1.3591.2	36.3029	18658.5	3206.92	36.15	0.1	3947.78
4	61.86	61.86	88.71	88.71	85.12	OE_83275|-1|1201|2289	OE_83275|-1|1201|2289			2	99	KYSPMDVAR			missed K-Y@1	0.00414926	1065.53	356.185	1065.53	356.183	3	11	1.1.1.3388.2	26.2178	14761.2	4439.25	26.37	0.25	3611.46
4	61.86	61.86	88.71	88.71	85.12	OE_83275|-1|1201|2289	OE_83275|-1|1201|2289			2	99	LQGIGVENSEDNRR			missed R-R@13	0.000501089	1585.78	793.898	1585.78	793.898	2	21	1.1.1.3386.61	26.1503	18086.1	17684.1	26.12	0.15	7527.12
4	61.86	61.86	88.71	88.71	85.12	OE_83275|-1|1201|2289	OE_83275|-1|1201|2289			2	99	QLLFTSGEAMNSAISGVILFHETLYQNADDGTPFVK	Gln->pyro-Glu@N-term			0.0195917	3895.92	974.987	3895.9	974.982	4	23	1.1.1.3869.33	50.1587	2715.25	2565.11	50.14	0.2	8025.87
4	61.86	61.86	88.71	88.71	85.12	OE_83275|-1|1201|2289	OE_83275|-1|1201|2289			2	99	TVPAAVPGITFLSGGQSEEEASVHLDAINKYPGK			missed K-Y@30	0.00624053	3481.78	871.452	3481.77	871.451	4	29	1.1.1.3641.20	38.8032	15035.8	11520.9	38.73	0.25	8348.76
4	61.86	61.86	88.71	88.71	85.12	OE_83275|-1|1201|2289	OE_83275|-1|1201|2289			2	99	VDKGVVPLLGTDEESTTQGLDDLGKR			missed K-G@3; missed K-R@25	0.00295461	2741.41	686.36	2741.41	686.359	4	25	1.1.1.3572.17	35.3702	43983.5	8627.45	35.55	0.2	8509.37
4	61.86	61.86	88.71	88.71	85.12	OE_83275|-1|1201|2289	OE_83275|-1|1201|2289			2	99	VTEQVLAAVYK				0.000956691	1219.68	610.848	1219.68	610.848	2	18	1.1.1.3525.17	33.0273	61164.3	14629.3	32.87	0.15	7809.59
4	61.86	61.86	88.71	88.71	85.12	OE_83275|-1|1201|2289	OE_83275|-1|1201|2289			2	99	YASTCQQNGIVPIVEPEVLPDGDHDLDR	Carbamidomethyl(C)@5; Deamidated(N)@8			0.001537	3137.46	1046.83	3137.46	1046.83	3	30	1.1.1.3605.34	37.0368	14335.4	14042.9	37.04	0.35	9848.82
4	61.86	61.86	88.71	88.71	85.12	OE_83275|-1|1201|2289	OE_83275|-1|1201|2289			2	99	YASTCQQNGIVPIVEPEVLPDGDHDLDRAQK	Carbamidomethyl(C)@5; Deamidated(N)@8		missed R-A@28	-0.000937891	3464.65	867.17	3464.65	867.17	4	22	1.1.1.3572.30	35.386	4852.18	4765.69	35.4	0.3	5339.31
4	61.86	61.86	88.71	88.71	85.12	OE_83275|-1|1201|2289	OE_83275|-1|1201|2289			2	99	YGGGVSGAAASDVLFIK				0.00124661	1610.83	806.423	1610.83	806.422	2	26	1.1.1.3613.30	37.4182	21282.8	3015.16	36.99	0.2	4017.21
4	61.86	61.86	88.71	88.71	85.12	OE_83275|-1|1201|2289	OE_83275|-1|1201|2289			2	99	YGGGVSGAAASDVLFIKNHEY			missed K-N@17	0.000726449	2154.04	719.02	2154.04	719.02	3	22	1.1.1.3600.24	36.7674	6524.05	4693.66	36.55	0.35	5215.5
4	61.86	61.86	88.71	88.71	85.12	OE_83275|-1|1201|2289	OE_83275|-1|1201|2289			1.85387	98.94	AGQDEFLK				-0.00131109	906.443	454.229	906.445	454.23	2	13	1.1.1.3430.11	28.3098	6939.73	6591.83	28.3	0.2	5954.32
4	61.86	61.86	88.71	88.71	85.12	OE_83275|-1|1201|2289	OE_83275|-1|1201|2289			1.79588	98.66	ALQASALK				0.00172723	800.477	401.246	800.476	401.245	2	13	1.1.1.3382.9	25.9221	54011.1	15737.6	25.77	0.2	6754.95
4	61.86	61.86	88.71	88.71	85.12	OE_83275|-1|1201|2289	OE_83275|-1|1201|2289			1.63827	98.12	AISNSEAALGK				0.0102896	1059.57	354.196	1059.56	354.193	3	11	1.1.1.3316.2	22.6468	1707.27	1310.38	22.7	0.5	3521.96
4	61.86	61.86	88.71	88.71	85.12	OE_83275|-1|1201|2289	OE_83275|-1|1201|2289			1.61979	98.06	RLQGIGVENSEDNRR			missed R-L@1; missed R-R@14	0.00465543	1741.89	436.479	1741.88	436.478	4	14	1.1.1.3369.6	25.2801	5349.86	4998.55	25.26	0.15	4979.26
4	61.86	61.86	88.71	88.71	85.12	OE_83275|-1|1201|2289	OE_83275|-1|1201|2289			1.20066	94.14	LQGIGVENSEDNR				0.00406694	1429.68	715.849	1429.68	715.847	2	13	1.1.1.3406.43	27.1453	1403.22	963.02	27.21	0.15	3259.82
4	61.86	61.86	88.71	88.71	85.12	OE_83275|-1|1201|2289	OE_83275|-1|1201|2289			1.00436	91.73	GIIPGIKVDK			missed K-V@7	-0.000621935	1038.64	520.329	1038.64	520.329	2	11	1.1.1.3491.8	31.3341	11020	4240.35	31.18	0.2	6066.06
4	61.86	61.86	88.71	88.71	85.12	OE_83275|-1|1201|2289	OE_83275|-1|1201|2289			0.785156	90.33	CAQYYK	Carbamidomethyl(C)@1			0.00299115	831.361	416.688	831.359	416.687	2	8	1.1.1.3341.5	23.8881	1039.18	1017.74	23.88	0.3	1640.15
4	61.86	61.86	88.71	88.71	85.12	OE_83275|-1|1201|2289	OE_83275|-1|1201|2289			0.785156	87.41	VDKGVVPLLGTDEESTTQGLDDLGK			missed K-G@3	-0.0105216	2585.3	862.773	2585.31	862.776	3	12	1.1.1.3603.41	36.9214	1160.99	929.55	36.85	0.3	2785.46
4	61.86	61.86	88.71	88.71	85.12	OE_83275|-1|1201|2289	OE_83275|-1|1201|2289			0.537602	74.93	YSPMDVAR				0.000693739	937.433	469.724	937.433	469.724	2	7	1.1.1.3424.27	28.0146	6982.57	3247.7	28.1	0.2	2707.57
4	61.86	61.86	88.71	88.71	85.12	OE_83275|-1|1201|2289	OE_83275|-1|1201|2289			0.221849	57.23	DNVKAGQDEFLK			missed K-A@4	0.000965546	1362.68	455.234	1362.68	455.233	3	9	1.1.1.3424.20	28.0117	2052.09	1798.19	28.05	0.4	4239.52
4	61.86	61.86	88.71	88.71	85.12	OE_83275|-1|1201|2289	OE_83275|-1|1201|2289			0.199971	44.3	ALNDHHVYLEGTLLKPNMVTAGQSCPKK	Carbamidomethyl(C)@25		missed K-K@27	0.00850792	3120.59	781.156	3120.58	781.154	4	11	1.1.1.3512.45	32.4005	943.42	904.8	32.37	0.1	3610.33
4	61.86	61.86	88.71	88.71	85.12	OE_83275|-1|1201|2289	OE_83275|-1|1201|2289			0.148742	30.78	TVPAAVPGITFLSGGQSEEEASVHLDAINKYPGKKPWALTFSYGR			missed K-Y@30; missed K-K@34	0.00524498	4788.46	799.084	4788.46	799.083	6	12	1.1.1.3689.30	41.1908	3047	2953.18	41.22	0.2	6731.82
4	61.86	61.86	88.71	88.71	85.12	OE_83275|-1|1201|2289	OE_83275|-1|1201|2289			0.0644927	45.46	YASTCQQNGIVPIVEPEVLPDGDHDLDRAQKVTEQVLAAVYK	Carbamidomethyl(C)@5; Deamidated(N)@8		missed R-A@28; missed K-V@31	0.0125507	4666.33	934.274	4666.32	934.272	5	11	1.1.1.3759.38	44.686	3217.07	2952.28	44.71	0.2	3063.23
4	61.86	61.86	88.71	88.71	85.12	OE_83275|-1|1201|2289	OE_83275|-1|1201|2289			0	98.86	AGQDEFLKR			missed K-R@8	0.00280412	1062.55	355.19	1062.55	355.189	3	11	1.1.1.3398.3	26.7146	58450.4	16593	26.56	0.2	5335.43
4	61.86	61.86	88.71	88.71	85.12	OE_83275|-1|1201|2289	OE_83275|-1|1201|2289			0	80.72	AGQDEFLKR			missed K-R@8	0.00280412	1062.55	355.19	1062.55	355.189	3	10	1.1.1.3392.3	26.4168	58450.4	15181	26.56	0.2	7901.23
4	61.86	61.86	88.71	88.71	85.12	OE_83275|-1|1201|2289	OE_83275|-1|1201|2289			0	42.42	AGQDEFLKR			missed K-R@8	0.00280412	1062.55	355.19	1062.55	355.189	3	6	1.1.1.3407.2	27.1601	58450.4	979.14	26.56	0.2	1342.69
4	61.86	61.86	88.71	88.71	85.12	OE_83275|-1|1201|2289	OE_83275|-1|1201|2289			0	59.52	AISNSEAALGK				-0.00536599	1059.55	354.191	1059.56	354.193	3	7	1.1.1.3322.2	22.9451	1632.02	570.84	23.29	0.49	1227.44
4	61.86	61.86	88.71	88.71	85.12	OE_83275|-1|1201|2289	OE_83275|-1|1201|2289			0	99	ALNDHHVYLEGTLLKPNMVTAGQSCPK	Carbamidomethyl(C)@25			-0.00207477	2992.49	599.505	2992.49	599.505	5	23	1.1.1.3529.14	33.2303	27652.8	11584.2	33.36	0.2	6329.8
4	61.86	61.86	88.71	88.71	85.12	OE_83275|-1|1201|2289	OE_83275|-1|1201|2289			0	99	ALNDHHVYLEGTLLKPNMVTAGQSCPK	Carbamidomethyl(C)@25			0.000669232	2992.49	998.504	2992.49	998.504	3	31	1.1.1.3529.48	33.2586	11454.7	7487.3	33.32	0.15	5253.46
4	61.86	61.86	88.71	88.71	85.12	OE_83275|-1|1201|2289	OE_83275|-1|1201|2289			0	99	ALNDHHVYLEGTLLKPNMVTAGQSCPK	Carbamidomethyl(C)@25			0.00280916	2992.49	749.13	2992.49	749.13	4	31	1.1.1.3531.39	33.335	31382.8	30669.1	33.32	0.15	32286.3
4	61.86	61.86	88.71	88.71	85.12	OE_83275|-1|1201|2289	OE_83275|-1|1201|2289			0	99	ALNDHHVYLEGTLLKPNMVTAGQSCPK	Carbamidomethyl(C)@25			0.00280916	2992.49	749.13	2992.49	749.13	4	33	1.1.1.3532.25	33.3888	31382.8	26008.5	33.32	0.15	32151.4
4	61.86	61.86	88.71	88.71	85.12	OE_83275|-1|1201|2289	OE_83275|-1|1201|2289			0	99	ALNDHHVYLEGTLLKPNMVTAGQSCPK	Carbamidomethyl(C)@25			-0.00207477	2992.49	599.505	2992.49	599.505	5	20	1.1.1.3535.8	33.5234	27652.8	7671.48	33.36	0.2	4967.96
4	61.86	61.86	88.71	88.71	85.12	OE_83275|-1|1201|2289	OE_83275|-1|1201|2289			0	99	ALNDHHVYLEGTLLKPNMVTAGQSCPK	Carbamidomethyl(C)@25			0.00280916	2992.49	749.13	2992.49	749.13	4	19	1.1.1.3538.21	33.6833	31382.8	2021.52	33.32	0.15	4472.05
4	61.86	61.86	88.71	88.71	85.12	OE_83275|-1|1201|2289	OE_83275|-1|1201|2289			0	98.76	ALNDHHVYLEGTLLKPNMVTAGQSCPK	Carbamidomethyl(C)@25			0.000669232	2992.49	998.504	2992.49	998.504	3	15	1.1.1.3535.33	33.5543	11454.7	1995.53	33.32	0.15	2766.48
4	61.86	61.86	88.71	88.71	85.12	OE_83275|-1|1201|2289	OE_83275|-1|1201|2289			0	47.63	ALNDHHVYLEGTLLKPNMVTAGQSCPK	Deamidated(N)@3; Carbamidomethyl(C)@25			0.00390229	2993.48	599.703	2993.47	599.702	5	11	1.1.1.3552.11	34.3662	1925.58	1885.61	34.31	0.15	4619.76
4	61.86	61.86	88.71	88.71	85.12	OE_83275|-1|1201|2289	OE_83275|-1|1201|2289			0	30.42	ALNDHHVYLEGTLLKPNMVTAGQSCPK	Deamidated(N)@3; Carbamidomethyl(C)@25			-0.000979363	2993.47	749.375	2993.47	749.376	4	11	1.1.1.3547.26	34.1346	2811.93	920.85	34.36	0.25	3466.54
4	61.86	61.86	88.71	88.71	85.12	OE_83275|-1|1201|2289	OE_83275|-1|1201|2289			0	27.63	ALNDHHVYLEGTLLKPNMVTAGQSCPK	Carbamidomethyl(C)@25			-0.00207477	2992.49	599.505	2992.49	599.505	5	10	1.1.1.3537.17	33.6303	27652.8	2020.83	33.36	0.2	3050.82
4	61.86	61.86	88.71	88.71	85.12	OE_83275|-1|1201|2289	OE_83275|-1|1201|2289			0	24.73	ALNDHHVYLEGTLLKPNMVTAGQSCPK	Carbamidomethyl(C)@25			0.00280916	2992.49	749.13	2992.49	749.13	4	9	1.1.1.3540.49	33.7863	31382.8	1507.38	33.32	0.15	4151.14
4	61.86	61.86	88.71	88.71	85.12	OE_83275|-1|1201|2289	OE_83275|-1|1201|2289			0	20.89	ALNDHHVYLEGTLLKPNMVTAGQSCPK	Carbamidomethyl(C)@25			-0.00207477	2992.49	599.505	2992.49	599.505	5	8	1.1.1.3531.26	33.3295	27652.8	27437.8	33.36	0.2	2929.84
4	61.86	61.86	88.71	88.71	85.12	OE_83275|-1|1201|2289	OE_83275|-1|1201|2289			0	96.26	ALQASALK				0.00172723	800.477	401.246	800.476	401.245	2	11	1.1.1.3376.7	25.623	54011.1	13898.1	25.77	0.2	4786.38
4	61.86	61.86	88.71	88.71	85.12	OE_83275|-1|1201|2289	OE_83275|-1|1201|2289			0	66.04	ALQASALK				0.00172723	800.477	401.246	800.476	401.245	2	8	1.1.1.3388.8	26.2228	54011.1	1133.46	25.77	0.2	2430.61
4	61.86	61.86	88.71	88.71	85.12	OE_83275|-1|1201|2289	OE_83275|-1|1201|2289			0	99	ANAEAIVAPGK				-0.00112215	1039.57	520.79	1039.57	520.79	2	18	1.1.1.3386.29	26.1294	49248.9	17971.6	25.97	0.2	7611.42
4	61.86	61.86	88.71	88.71	85.12	OE_83275|-1|1201|2289	OE_83275|-1|1201|2289			0	99	ANAEAIVAPGK				-0.00112215	1039.57	520.79	1039.57	520.79	2	17	1.1.1.3381.20	25.8849	49248.9	33599.2	25.97	0.2	6909.26
4	61.86	61.86	88.71	88.71	85.12	OE_83275|-1|1201|2289	OE_83275|-1|1201|2289			0	99	ANAEAIVAPGK				-0.00112215	1039.57	520.79	1039.57	520.79	2	16	1.1.1.3382.26	25.9292	49248.9	44423.4	25.97	0.2	10914.3
4	61.86	61.86	88.71	88.71	85.12	OE_83275|-1|1201|2289	OE_83275|-1|1201|2289			0	96.11	ANAEAIVAPGK				-0.00112215	1039.57	520.79	1039.57	520.79	2	13	1.1.1.3392.20	26.4309	49248.9	1595.69	25.97	0.2	3616.29
4	61.86	61.86	88.71	88.71	85.12	OE_83275|-1|1201|2289	OE_83275|-1|1201|2289			0	52.25	ANAEAIVAPGK				-0.00112215	1039.57	520.79	1039.57	520.79	2	10	1.1.1.3392.19	26.4301	49248.9	1602.83	25.97	0.2	3978.09
4	61.86	61.86	88.71	88.71	85.12	OE_83275|-1|1201|2289	OE_83275|-1|1201|2289			0	99	ANAEAIVAPGKGILAADESTATMGKR			missed K-G@11; missed K-R@25	0.00788515	2541.33	636.34	2541.32	636.338	4	17	1.1.1.3517.23	32.633	4210.55	2427.39	32.72	0.15	4946.4
4	61.86	61.86	88.71	88.71	85.12	OE_83275|-1|1201|2289	OE_83275|-1|1201|2289			0	99	AQKVTEQVLAAVYK			missed K-V@3	-0.000413872	1546.87	774.443	1546.87	774.443	2	23	1.1.1.3526.32	33.0963	10936.1	10524.2	33.11	0.15	6914.47
4	61.86	61.86	88.71	88.71	85.12	OE_83275|-1|1201|2289	OE_83275|-1|1201|2289			0	99	AQKVTEQVLAAVYK			missed K-V@3	-0.000413872	1546.87	774.443	1546.87	774.443	2	22	1.1.1.3529.33	33.2461	10936.1	3890.99	33.11	0.15	5747.11
4	61.86	61.86	88.71	88.71	85.12	OE_83275|-1|1201|2289	OE_83275|-1|1201|2289			0	99	AQKVTEQVLAAVYK			missed K-V@3	-3.54527e-05	1546.87	516.631	1546.87	516.631	3	21	1.1.1.3526.7	33.0755	13796.5	12194	33.11	0.15	24836.8
4	61.86	61.86	88.71	88.71	85.12	OE_83275|-1|1201|2289	OE_83275|-1|1201|2289			0	99	DNVKAGQDEFLKR			missed K-A@4; missed K-R@12	0.00335021	1518.78	760.399	1518.78	760.397	2	15	1.1.1.3397.34	26.6909	1857.59	1605	26.76	0.25	2448.68
4	61.86	61.86	88.71	88.71	85.12	OE_83275|-1|1201|2289	OE_83275|-1|1201|2289			0	96.77	DNVKAGQDEFLKR			missed K-A@4; missed K-R@12	0.00623635	1518.79	380.704	1518.78	380.702	4	13	1.1.1.3399.2	26.7632	5507.8	5399.42	26.72	0.15	2974.29
4	61.86	61.86	88.71	88.71	85.12	OE_83275|-1|1201|2289	OE_83275|-1|1201|2289			0	99	ELKANAEAIVAPGK			missed K-A@3	-0.00153561	1409.79	705.9	1409.79	705.901	2	20	1.1.1.3425.36	28.072	6630.16	2527.63	27.9	0.15	3578.03
4	61.86	61.86	88.71	88.71	85.12	OE_83275|-1|1201|2289	OE_83275|-1|1201|2289			0	99	ELKANAEAIVAPGK			missed K-A@3	-0.00153561	1409.79	705.9	1409.79	705.901	2	17	1.1.1.3426.27	28.1286	6630.16	1656.23	27.9	0.15	2945.92
4	61.86	61.86	88.71	88.71	85.12	OE_83275|-1|1201|2289	OE_83275|-1|1201|2289			0	99	ELKANAEAIVAPGK			missed K-A@3	-0.00310035	1409.78	470.935	1409.79	470.937	3	17	1.1.1.3423.12	27.9669	11179.6	8392.63	27.9	0.15	7868.25
4	61.86	61.86	88.71	88.71	85.12	OE_83275|-1|1201|2289	OE_83275|-1|1201|2289			0	99	ELKANAEAIVAPGK			missed K-A@3	-0.00310035	1409.78	470.935	1409.79	470.937	3	14	1.1.1.3422.14	27.9099	11179.6	10849.9	27.9	0.15	9269.95
4	61.86	61.86	88.71	88.71	85.12	OE_83275|-1|1201|2289	OE_83275|-1|1201|2289			0	98.75	ELKANAEAIVAPGK			missed K-A@3	-0.00310035	1409.78	470.935	1409.79	470.937	3	16	1.1.1.3421.11	27.863	11179.6	9946.55	27.9	0.15	9568.44
4	61.86	61.86	88.71	88.71	85.12	OE_83275|-1|1201|2289	OE_83275|-1|1201|2289			0	97.03	ELKANAEAIVAPGK			missed K-A@3	-0.00310035	1409.78	470.935	1409.79	470.937	3	15	1.1.1.3420.14	27.8158	11179.6	6911.78	27.9	0.15	6221.83
4	61.86	61.86	88.71	88.71	85.12	OE_83275|-1|1201|2289	OE_83275|-1|1201|2289			0	94.08	ELKANAEAIVAPGK			missed K-A@3	-0.00310035	1409.78	470.935	1409.79	470.937	3	12	1.1.1.3424.28	28.0151	11179.6	5860.52	27.9	0.15	6304.59
4	61.86	61.86	88.71	88.71	85.12	OE_83275|-1|1201|2289	OE_83275|-1|1201|2289			0	77.99	ELKANAEAIVAPGK			missed K-A@3	-0.00310035	1409.78	470.935	1409.79	470.937	3	9	1.1.1.3425.9	28.057	11179.6	4019.47	27.9	0.15	4844.09
4	61.86	61.86	88.71	88.71	85.12	OE_83275|-1|1201|2289	OE_83275|-1|1201|2289			0	61.02	ELKANAEAIVAPGK			missed K-A@3	-0.00310035	1409.78	470.935	1409.79	470.937	3	8	1.1.1.3431.12	28.3557	11179.6	1026.58	27.9	0.15	3251.63
4	61.86	61.86	88.71	88.71	85.12	OE_83275|-1|1201|2289	OE_83275|-1|1201|2289			0	21.36	GIIPGIKVDK			missed K-V@7	-0.000621935	1038.64	520.329	1038.64	520.329	2	7	1.1.1.3485.21	31.0393	11020	3545.52	31.18	0.2	7992.75
4	61.86	61.86	88.71	88.71	85.12	OE_83275|-1|1201|2289	OE_83275|-1|1201|2289			0	99	GILAADESTATMGK				0.000955548	1363.67	682.84	1363.67	682.84	2	20	1.1.1.3459.29	29.7642	22546.6	11472.1	29.64	0.2	7640.89
4	61.86	61.86	88.71	88.71	85.12	OE_83275|-1|1201|2289	OE_83275|-1|1201|2289			0	99	GILAADESTATMGK				0.000955548	1363.67	682.84	1363.67	682.84	2	16	1.1.1.3452.46	29.4186	22546.6	2634.4	29.64	0.2	3203.51
4	61.86	61.86	88.71	88.71	85.12	OE_83275|-1|1201|2289	OE_83275|-1|1201|2289			0	99	GILAADESTATMGK				0.000955548	1363.67	682.84	1363.67	682.84	2	15	1.1.1.3465.26	30.058	22546.6	1543.54	29.64	0.2	3921.61
4	61.86	61.86	88.71	88.71	85.12	OE_83275|-1|1201|2289	OE_83275|-1|1201|2289			0	99	GILAADESTATMGK				0.000955548	1363.67	682.84	1363.67	682.84	2	14	1.1.1.3463.22	29.9562	22546.6	2830.93	29.64	0.2	4133.15
4	61.86	61.86	88.71	88.71	85.12	OE_83275|-1|1201|2289	OE_83275|-1|1201|2289			0	80.76	GILAADESTATMGK				0.000955548	1363.67	682.84	1363.67	682.84	2	12	1.1.1.3466.31	30.1127	22546.6	1312.3	29.64	0.2	3049.6
4	61.86	61.86	88.71	88.71	85.12	OE_83275|-1|1201|2289	OE_83275|-1|1201|2289			0	99	GILAADESTATMGKR			missed K-R@14	-0.000879519	1519.77	760.89	1519.77	760.891	2	19	1.1.1.3434.54	28.5368	22689.5	7435.48	28.4	0.2	4342.29
4	61.86	61.86	88.71	88.71	85.12	OE_83275|-1|1201|2289	OE_83275|-1|1201|2289			0	99	GILAADESTATMGKR			missed K-R@14	-0.000879519	1519.77	760.89	1519.77	760.891	2	21	1.1.1.3435.19	28.5748	22689.5	4960.9	28.4	0.2	4155.51
4	61.86	61.86	88.71	88.71	85.12	OE_83275|-1|1201|2289	OE_83275|-1|1201|2289			0	99	GILAADESTATMGKR			missed K-R@14	-0.00154376	1519.77	507.596	1519.77	507.596	3	16	1.1.1.3429.9	28.262	48958.4	17527.5	28.4	0.2	7892.6
4	61.86	61.86	88.71	88.71	85.12	OE_83275|-1|1201|2289	OE_83275|-1|1201|2289			0	99	GILAADESTATMGKR			missed K-R@14	-0.000879519	1519.77	760.89	1519.77	760.891	2	19	1.1.1.3429.27	28.2886	22689.5	12248.6	28.4	0.2	3886.99
4	61.86	61.86	88.71	88.71	85.12	OE_83275|-1|1201|2289	OE_83275|-1|1201|2289			0	99	GILAADESTATMGKR			missed K-R@14	-0.00154376	1519.77	507.596	1519.77	507.596	3	16	1.1.1.3435.8	28.5585	48958.4	13260.4	28.4	0.2	10259.8
4	61.86	61.86	88.71	88.71	85.12	OE_83275|-1|1201|2289	OE_83275|-1|1201|2289			0	73.26	GILAADESTATMGKR			missed K-R@14	-0.000879519	1519.77	760.89	1519.77	760.891	2	11	1.1.1.3427.47	28.1845	22689.5	1643.38	28.4	0.2	2540.86
4	61.86	61.86	88.71	88.71	85.12	OE_83275|-1|1201|2289	OE_83275|-1|1201|2289			0	49.07	GILAADESTATMGKR	Oxidation(M)@12		missed K-R@14	-0.00234722	1535.76	768.887	1535.76	768.888	2	10	1.1.1.3397.36	26.6926	756.08	697.79	26.71	0.2	1951.94
4	61.86	61.86	88.71	88.71	85.12	OE_83275|-1|1201|2289	OE_83275|-1|1201|2289			0	99	GVVPLLGTDEESTTQGLDDLGK				-0.00658615	2243.11	1122.56	2243.12	1122.57	2	16	1.1.1.3635.60	38.5256	1625.06	1604.03	38.53	0.2	2397.98
4	61.86	61.86	88.71	88.71	85.12	OE_83275|-1|1201|2289	OE_83275|-1|1201|2289			0	99	GVVPLLGTDEESTTQGLDDLGKR			missed K-R@22	-0.00118853	2399.22	800.746	2399.22	800.747	3	21	1.1.1.3594.40	36.4778	30986.5	4510.44	36.79	0.35	4225.21
4	61.86	61.86	88.71	88.71	85.12	OE_83275|-1|1201|2289	OE_83275|-1|1201|2289			0	99	GVVPLLGTDEESTTQGLDDLGKR			missed K-R@22	-0.00118853	2399.22	800.746	2399.22	800.747	3	26	1.1.1.3600.30	36.7749	30986.5	30928.3	36.79	0.35	14870.1
4	61.86	61.86	88.71	88.71	85.12	OE_83275|-1|1201|2289	OE_83275|-1|1201|2289			0	99	GVVPLLGTDEESTTQGLDDLGKR			missed K-R@22	0.00280534	2399.22	600.812	2399.22	600.812	4	20	1.1.1.3602.16	36.8601	5448.09	4822.18	36.74	0.3	3296.03
4	61.86	61.86	88.71	88.71	85.12	OE_83275|-1|1201|2289	OE_83275|-1|1201|2289			0	99	GVVPLLGTDEESTTQGLDDLGKR			missed K-R@22	-0.00118853	2399.22	800.746	2399.22	800.747	3	21	1.1.1.3606.31	37.0652	30986.5	7129.56	36.79	0.35	5054.31
4	61.86	61.86	88.71	88.71	85.12	OE_83275|-1|1201|2289	OE_83275|-1|1201|2289			0	99	GVVPLLGTDEESTTQGLDDLGKR			missed K-R@22	-0.00343489	2399.22	1200.62	2399.22	1200.62	2	16	1.1.1.3597.51	36.6397	3209.65	2426	36.79	0.35	1856
4	61.86	61.86	88.71	88.71	85.12	OE_83275|-1|1201|2289	OE_83275|-1|1201|2289			0	99	GVVPLLGTDEESTTQGLDDLGKR			missed K-R@22	-0.00118853	2399.22	800.746	2399.22	800.747	3	20	1.1.1.3596.25	36.5742	30986.5	14308.1	36.79	0.35	8005.97
4	61.86	61.86	88.71	88.71	85.12	OE_83275|-1|1201|2289	OE_83275|-1|1201|2289			0	99	GVVPLLGTDEESTTQGLDDLGKR			missed K-R@22	-0.00343489	2399.22	1200.62	2399.22	1200.62	2	14	1.1.1.3603.60	36.9372	3209.65	1842.04	36.79	0.35	1270.33
4	61.86	61.86	88.71	88.71	85.12	OE_83275|-1|1201|2289	OE_83275|-1|1201|2289			0	54.31	GVVPLLGTDEESTTQGLDDLGKR			missed K-R@22	-0.00118853	2399.22	800.746	2399.22	800.747	3	13	1.1.1.3601.28	36.8258	30986.5	30404.1	36.79	0.35	3567.31
4	61.86	61.86	88.71	88.71	85.12	OE_83275|-1|1201|2289	OE_83275|-1|1201|2289			0	28.72	GVVPLLGTDEESTTQGLDDLGKR			missed K-R@22	-0.0165694	2399.2	800.741	2399.22	800.747	3	12	1.1.1.3611.29	37.3139	3001.62	1561.72	37.54	0.45	4395.27
4	61.86	61.86	88.71	88.71	85.12	OE_83275|-1|1201|2289	OE_83275|-1|1201|2289			0	99	IRPHCPSPLSILENANVLAR	Carbamidomethyl(C)@5			-0.00177971	2256.21	753.079	2256.22	753.079	3	18	1.1.1.3662.18	39.8413	25475.8	1844.4	40.22	0.3	2889.49
4	61.86	61.86	88.71	88.71	85.12	OE_83275|-1|1201|2289	OE_83275|-1|1201|2289			0	99	IRPHCPSPLSILENANVLAR	Carbamidomethyl(C)@5			-0.00177971	2256.21	753.079	2256.22	753.079	3	21	1.1.1.3668.23	40.1432	25475.8	22074.2	40.22	0.3	4221.73
4	61.86	61.86	88.71	88.71	85.12	OE_83275|-1|1201|2289	OE_83275|-1|1201|2289			0	99	IRPHCPSPLSILENANVLAR	Carbamidomethyl(C)@5			-0.00177971	2256.21	753.079	2256.22	753.079	3	30	1.1.1.3668.24	40.144	25475.8	22140	40.22	0.3	11131.3
4	61.86	61.86	88.71	88.71	85.12	OE_83275|-1|1201|2289	OE_83275|-1|1201|2289			0	99	IRPHCPSPLSILENANVLAR	Carbamidomethyl(C)@5			-0.00177971	2256.21	753.079	2256.22	753.079	3	22	1.1.1.3668.25	40.1448	25475.8	22205.8	40.22	0.3	7236.2
4	61.86	61.86	88.71	88.71	85.12	OE_83275|-1|1201|2289	OE_83275|-1|1201|2289			0	99	IRPHCPSPLSILENANVLAR	Carbamidomethyl(C)@5			0.00154927	2256.22	565.062	2256.22	565.061	4	24	1.1.1.3670.3	40.2268	35966.4	35666.2	40.22	0.3	26857.2
4	61.86	61.86	88.71	88.71	85.12	OE_83275|-1|1201|2289	OE_83275|-1|1201|2289			0	99	IRPHCPSPLSILENANVLAR	Carbamidomethyl(C)@5			0.00154927	2256.22	565.062	2256.22	565.061	4	22	1.1.1.3671.5	40.2766	35966.4	32177.8	40.22	0.3	19565.2
4	61.86	61.86	88.71	88.71	85.12	OE_83275|-1|1201|2289	OE_83275|-1|1201|2289			0	99	IRPHCPSPLSILENANVLAR	Carbamidomethyl(C)@5			0.00154927	2256.22	565.062	2256.22	565.061	4	24	1.1.1.3672.5	40.3282	35966.4	26565.5	40.22	0.3	17827.8
4	61.86	61.86	88.71	88.71	85.12	OE_83275|-1|1201|2289	OE_83275|-1|1201|2289			0	99	IRPHCPSPLSILENANVLAR	Carbamidomethyl(C)@5			0.00154927	2256.22	565.062	2256.22	565.061	4	23	1.1.1.3673.4	40.3761	35966.4	19461.1	40.22	0.3	14287.3
4	61.86	61.86	88.71	88.71	85.12	OE_83275|-1|1201|2289	OE_83275|-1|1201|2289			0	99	IRPHCPSPLSILENANVLAR	Carbamidomethyl(C)@5			-0.00177971	2256.21	753.079	2256.22	753.079	3	23	1.1.1.3674.20	40.4327	25475.8	9427.52	40.22	0.3	7964.27
4	61.86	61.86	88.71	88.71	85.12	OE_83275|-1|1201|2289	OE_83275|-1|1201|2289			0	99	IRPHCPSPLSILENANVLAR	Carbamidomethyl(C)@5			0.00154927	2256.22	565.062	2256.22	565.061	4	23	1.1.1.3669.4	40.178	35966.4	33969.9	40.22	0.3	31765.1
4	61.86	61.86	88.71	88.71	85.12	OE_83275|-1|1201|2289	OE_83275|-1|1201|2289			0	99	IRPHCPSPLSILENANVLAR	Carbamidomethyl(C)@5			0.00154927	2256.22	565.062	2256.22	565.061	4	16	1.1.1.3679.3	40.6751	35966.4	1457.46	40.22	0.3	2663.22
4	61.86	61.86	88.71	88.71	85.12	OE_83275|-1|1201|2289	OE_83275|-1|1201|2289			0	99	IRPHCPSPLSILENANVLAR	Carbamidomethyl(C)@5			0.00154927	2256.22	565.062	2256.22	565.061	4	15	1.1.1.3665.5	39.9782	35966.4	10597.4	40.22	0.3	4797.73
4	61.86	61.86	88.71	88.71	85.12	OE_83275|-1|1201|2289	OE_83275|-1|1201|2289			0	99	IRPHCPSPLSILENANVLAR	Carbamidomethyl(C)@5; Deamidated(N)@14			-0.00563958	2257.19	565.306	2257.2	565.307	4	12	1.1.1.3629.7	38.1913	1606.31	1383.85	38.14	0.15	2235.65
4	61.86	61.86	88.71	88.71	85.12	OE_83275|-1|1201|2289	OE_83275|-1|1201|2289			0	96.28	IRPHCPSPLSILENANVLAR	Carbamidomethyl(C)@5			0.00154927	2256.22	565.062	2256.22	565.061	4	14	1.1.1.3663.6	39.8803	35966.4	3586.21	40.22	0.3	8227.48
4	61.86	61.86	88.71	88.71	85.12	OE_83275|-1|1201|2289	OE_83275|-1|1201|2289			0	96.28	IRPHCPSPLSILENANVLAR	Carbamidomethyl(C)@5			-0.00177971	2256.21	753.079	2256.22	753.079	3	13	1.1.1.3674.21	40.4331	25475.8	9396.27	40.22	0.3	5689.26
4	61.86	61.86	88.71	88.71	85.12	OE_83275|-1|1201|2289	OE_83275|-1|1201|2289			0	94.97	IRPHCPSPLSILENANVLAR	Carbamidomethyl(C)@5; Deamidated(N)@14			-0.0124473	2257.19	753.403	2257.2	753.407	3	12	1.1.1.3626.23	38.0526	1847.98	1324.48	38.19	0.45	3023.6
4	61.86	61.86	88.71	88.71	85.12	OE_83275|-1|1201|2289	OE_83275|-1|1201|2289			0	63.76	IRPHCPSPLSILENANVLAR	Carbamidomethyl(C)@5			0.00154927	2256.22	565.062	2256.22	565.061	4	12	1.1.1.3670.4	40.2276	35966.4	35610.8	40.22	0.3	8125.8
4	61.86	61.86	88.71	88.71	85.12	OE_83275|-1|1201|2289	OE_83275|-1|1201|2289			0	29.78	IRPHCPSPLSILENANVLAR	Carbamidomethyl(C)@5; Deamidated(N)@16			-0.0124473	2257.19	753.403	2257.2	753.407	3	11	1.1.1.3626.23	38.0526	1847.98	1324.48	38.19	0.45	3023.6
4	61.86	61.86	88.71	88.71	85.12	OE_83275|-1|1201|2289	OE_83275|-1|1201|2289			0	99	KPWALTFSYGR				0.00199253	1324.69	442.572	1324.69	442.572	3	10	1.1.1.3585.2	36.0038	18658.5	3682.95	36.15	0.1	3901.82
4	61.86	61.86	88.71	88.71	85.12	OE_83275|-1|1201|2289	OE_83275|-1|1201|2289			0	86.79	KYSPMDVAR			missed K-Y@1	0.00142077	1065.53	533.772	1065.53	533.771	2	10	1.1.1.3394.24	26.5336	26306.5	10779.3	26.36	0.25	7008.42
4	61.86	61.86	88.71	88.71	85.12	OE_83275|-1|1201|2289	OE_83275|-1|1201|2289			0	85.31	KYSPMDVAR			missed K-Y@1	0.00142077	1065.53	533.772	1065.53	533.771	2	11	1.1.1.3400.17	26.8262	26306.5	1058.8	26.36	0.25	3104.8
4	61.86	61.86	88.71	88.71	85.12	OE_83275|-1|1201|2289	OE_83275|-1|1201|2289			0	80.19	KYSPMDVAR			missed K-Y@1	0.00142077	1065.53	533.772	1065.53	533.771	2	11	1.1.1.3387.21	26.1841	26306.5	5253.75	26.36	0.25	4426.06
4	61.86	61.86	88.71	88.71	85.12	OE_83275|-1|1201|2289	OE_83275|-1|1201|2289			0	39.86	LQGIGVENSEDNR				0.00406694	1429.68	715.849	1429.68	715.847	2	8	1.1.1.3411.27	27.3804	1403.22	324.36	27.21	0.15	1805.55
4	61.86	61.86	88.71	88.71	85.12	OE_83275|-1|1201|2289	OE_83275|-1|1201|2289			0	99	LQGIGVENSEDNRR			missed R-R@13	0.00196432	1585.78	529.602	1585.78	529.601	3	13	1.1.1.3384.25	26.0283	48328.9	20599.5	26.12	0.1	8603.17
4	61.86	61.86	88.71	88.71	85.12	OE_83275|-1|1201|2289	OE_83275|-1|1201|2289			0	99	QLLFTSGEAMNSAISGVILFHETLYQNADDGTPFVK				0.00184468	3912.93	979.239	3912.92	979.238	4	25	1.1.1.3862.38	49.8198	26567	10728.2	49.93	0.15	3345.24
4	61.86	61.86	88.71	88.71	85.12	OE_83275|-1|1201|2289	OE_83275|-1|1201|2289			0	99	QLLFTSGEAMNSAISGVILFHETLYQNADDGTPFVK				0.00442165	3912.93	783.593	3912.92	783.592	5	15	1.1.1.3863.20	49.8473	6012.62	3555.11	49.93	0.15	3268.41
4	61.86	61.86	88.71	88.71	85.12	OE_83275|-1|1201|2289	OE_83275|-1|1201|2289			0	99	QLLFTSGEAMNSAISGVILFHETLYQNADDGTPFVK				0.00184468	3912.93	979.239	3912.92	979.238	4	25	1.1.1.3863.61	49.8643	26567	19792.2	49.93	0.15	8216.94
4	61.86	61.86	88.71	88.71	85.12	OE_83275|-1|1201|2289	OE_83275|-1|1201|2289			0	99	QLLFTSGEAMNSAISGVILFHETLYQNADDGTPFVK				0.000348533	3912.93	1305.32	3912.92	1305.32	3	20	1.1.1.3863.82	49.881	9033.22	7607.23	49.93	0.1	2681.27
4	61.86	61.86	88.71	88.71	85.12	OE_83275|-1|1201|2289	OE_83275|-1|1201|2289			0	99	QLLFTSGEAMNSAISGVILFHETLYQNADDGTPFVK				0.00184468	3912.93	979.239	3912.92	979.238	4	23	1.1.1.3867.29	50.0565	26567	8569.97	49.93	0.15	6844.02
4	61.86	61.86	88.71	88.71	85.12	OE_83275|-1|1201|2289	OE_83275|-1|1201|2289			0	99	QLLFTSGEAMNSAISGVILFHETLYQNADDGTPFVK	Gln->pyro-Glu@N-term			0.00210799	3895.9	1299.64	3895.9	1299.64	3	23	1.1.1.3869.56	50.1778	1694.36	1650.28	50.15	0.1	3024.2
4	61.86	61.86	88.71	88.71	85.12	OE_83275|-1|1201|2289	OE_83275|-1|1201|2289			0	99	QLLFTSGEAMNSAISGVILFHETLYQNADDGTPFVK	Deamidated(N)@27			-0.00609593	3913.9	979.483	3913.91	979.484	4	15	1.1.1.3854.22	49.4254	656.76	647.6	49.44	0.35	1382.85
4	61.86	61.86	88.71	88.71	85.12	OE_83275|-1|1201|2289	OE_83275|-1|1201|2289			0	98.71	QLLFTSGEAMNSAISGVILFHETLYQNADDGTPFVK				0.000348533	3912.93	1305.32	3912.92	1305.32	3	10	1.1.1.3864.98	49.9303	9033.22	8900.79	49.93	0.1	1428.94
4	61.86	61.86	88.71	88.71	85.12	OE_83275|-1|1201|2289	OE_83275|-1|1201|2289			0	15.14	QLLFTSGEAMNSAISGVILFHETLYQNADDGTPFVK	Deamidated(Q)@26			-0.00609593	3913.9	979.483	3913.91	979.484	4	14	1.1.1.3854.22	49.4254	656.76	647.6	49.44	0.35	1382.85
4	61.86	61.86	88.71	88.71	85.12	OE_83275|-1|1201|2289	OE_83275|-1|1201|2289			0	93.29	RLQGIGVENSEDNRR			missed R-L@1; missed R-R@14	-9.11695e-05	1741.88	581.635	1741.88	581.635	3	14	1.1.1.3368.28	25.2452	7462.11	7099.01	25.27	0.25	10076
4	61.86	61.86	88.71	88.71	85.12	OE_83275|-1|1201|2289	OE_83275|-1|1201|2289			0	99	TVPAAVPGITFLSGGQSEEEASVHLDAINKYPGK			missed K-Y@30	0.00624053	3481.78	871.452	3481.77	871.451	4	32	1.1.1.3638.23	38.6554	15035.8	13084.4	38.73	0.25	10039
4	61.86	61.86	88.71	88.71	85.12	OE_83275|-1|1201|2289	OE_83275|-1|1201|2289			0	99	TVPAAVPGITFLSGGQSEEEASVHLDAINKYPGK			missed K-Y@30	0.00624053	3481.78	871.452	3481.77	871.451	4	28	1.1.1.3639.25	38.7126	15035.8	14829.4	38.73	0.25	10923.7
4	61.86	61.86	88.71	88.71	85.12	OE_83275|-1|1201|2289	OE_83275|-1|1201|2289			0	99	TVPAAVPGITFLSGGQSEEEASVHLDAINKYPGK			missed K-Y@30	0.00624053	3481.78	871.452	3481.77	871.451	4	22	1.1.1.3636.22	38.5544	15035.8	5798.55	38.73	0.25	4993.01
4	61.86	61.86	88.71	88.71	85.12	OE_83275|-1|1201|2289	OE_83275|-1|1201|2289			0	99	TVPAAVPGITFLSGGQSEEEASVHLDAINKYPGK			missed K-Y@30	0.00624053	3481.78	871.452	3481.77	871.451	4	22	1.1.1.3642.20	38.8528	15035.8	8359.69	38.73	0.25	6742.1
4	61.86	61.86	88.71	88.71	85.12	OE_83275|-1|1201|2289	OE_83275|-1|1201|2289			0	99	TVPAAVPGITFLSGGQSEEEASVHLDAINKYPGK			missed K-Y@30	0.00624053	3481.78	871.452	3481.77	871.451	4	17	1.1.1.3643.36	38.9071	15035.8	5419.34	38.73	0.25	5496.15
4	61.86	61.86	88.71	88.71	85.12	OE_83275|-1|1201|2289	OE_83275|-1|1201|2289			0	99	TVPAAVPGITFLSGGQSEEEASVHLDAINKYPGK			missed K-Y@30	-0.00198347	3481.77	1161.6	3481.77	1161.6	3	14	1.1.1.3637.33	38.6195	3966.18	2873.27	38.69	0.2	2329.93
4	61.86	61.86	88.71	88.71	85.12	OE_83275|-1|1201|2289	OE_83275|-1|1201|2289			0	85.05	TVPAAVPGITFLSGGQSEEEASVHLDAINKYPGK			missed K-Y@30	0.00624053	3481.78	871.452	3481.77	871.451	4	16	1.1.1.3640.24	38.7572	15035.8	13972.5	38.73	0.25	6354.1
4	61.86	61.86	88.71	88.71	85.12	OE_83275|-1|1201|2289	OE_83275|-1|1201|2289			0	99	VDKGVVPLLGTDEESTTQGLDDLGKR			missed K-G@3; missed K-R@25	0.00295461	2741.41	686.36	2741.41	686.359	4	19	1.1.1.3571.14	35.3234	43983.5	3829.17	35.55	0.2	8996.88
4	61.86	61.86	88.71	88.71	85.12	OE_83275|-1|1201|2289	OE_83275|-1|1201|2289			0	98.49	VDKGVVPLLGTDEESTTQGLDDLGKR			missed K-G@3; missed K-R@25	0.00295461	2741.41	686.36	2741.41	686.359	4	13	1.1.1.3577.23	35.6145	43983.5	34286.8	35.55	0.2	3402.66
4	61.86	61.86	88.71	88.71	85.12	OE_83275|-1|1201|2289	OE_83275|-1|1201|2289			0	99	VTEQVLAAVYK				0.000956691	1219.68	610.848	1219.68	610.848	2	19	1.1.1.3519.18	32.7352	61164.3	21572.7	32.87	0.15	9872.89
4	61.86	61.86	88.71	88.71	85.12	OE_83275|-1|1201|2289	OE_83275|-1|1201|2289			0	99	VTEQVLAAVYK				0.00153282	1219.68	407.568	1219.68	407.568	3	15	1.1.1.3521.3	32.8223	8535.61	7714.03	32.86	0.15	5109.85
4	61.86	61.86	88.71	88.71	85.12	OE_83275|-1|1201|2289	OE_83275|-1|1201|2289			0	99	VTEQVLAAVYK				0.00153282	1219.68	407.568	1219.68	407.568	3	15	1.1.1.3522.4	32.8738	8535.61	8279.4	32.86	0.15	5105.24
4	61.86	61.86	88.71	88.71	85.12	OE_83275|-1|1201|2289	OE_83275|-1|1201|2289			0	99	VTEQVLAAVYK				0.000956691	1219.68	610.848	1219.68	610.848	2	15	1.1.1.3518.22	32.6845	61164.3	6472.2	32.87	0.15	3758.47
4	61.86	61.86	88.71	88.71	85.12	OE_83275|-1|1201|2289	OE_83275|-1|1201|2289			0	96.05	VTEQVLAAVYK				0.000956691	1219.68	610.848	1219.68	610.848	2	11	1.1.1.3530.23	33.2784	61164.3	2004.99	32.87	0.15	5037.26
4	61.86	61.86	88.71	88.71	85.12	OE_83275|-1|1201|2289	OE_83275|-1|1201|2289			0	92.64	VTEQVLAAVYK				0.000956691	1219.68	610.848	1219.68	610.848	2	12	1.1.1.3523.26	32.9316	61164.3	41793.8	32.87	0.15	6223.6
4	61.86	61.86	88.71	88.71	85.12	OE_83275|-1|1201|2289	OE_83275|-1|1201|2289			0	49.29	VTEQVLAAVYK				0.000956691	1219.68	610.848	1219.68	610.848	2	10	1.1.1.3531.28	33.3304	61164.3	1700.19	32.87	0.15	7023.14
4	61.86	61.86	88.71	88.71	85.12	OE_83275|-1|1201|2289	OE_83275|-1|1201|2289			0	99	YASTCQQNGIVPIVEPEVLPDGDHDLDR	Carbamidomethyl(C)@5; Deamidated(N)@8			0.00196112	3137.46	785.373	3137.46	785.373	4	22	1.1.1.3609.21	37.2119	7654.83	4816.32	37.09	0.35	4744.16
4	61.86	61.86	88.71	88.71	85.12	OE_83275|-1|1201|2289	OE_83275|-1|1201|2289			0	99	YASTCQQNGIVPIVEPEVLPDGDHDLDR	Carbamidomethyl(C)@5; Deamidated(N)@8			0.00196112	3137.46	785.373	3137.46	785.373	4	19	1.1.1.3603.36	36.9172	7654.83	4906.22	37.09	0.35	4790.86
4	61.86	61.86	88.71	88.71	85.12	OE_83275|-1|1201|2289	OE_83275|-1|1201|2289			0	99	YASTCQQNGIVPIVEPEVLPDGDHDLDR	Carbamidomethyl(C)@5; Deamidated(N)@8			0.001537	3137.46	1046.83	3137.46	1046.83	3	15	1.1.1.3613.41	37.4273	14335.4	1761.41	37.04	0.35	3419.15
4	61.86	61.86	88.71	88.71	85.12	OE_83275|-1|1201|2289	OE_83275|-1|1201|2289			0	79.31	YASTCQQNGIVPIVEPEVLPDGDHDLDR	Carbamidomethyl(C)@5; Deamidated(Q)@6			0.001537	3137.46	1046.83	3137.46	1046.83	3	15	1.1.1.3613.41	37.4273	14335.4	1761.41	37.04	0.35	3419.15
4	61.86	61.86	88.71	88.71	85.12	OE_83275|-1|1201|2289	OE_83275|-1|1201|2289			0	79.31	YASTCQQNGIVPIVEPEVLPDGDHDLDR	Carbamidomethyl(C)@5; Deamidated(Q)@7			0.001537	3137.46	1046.83	3137.46	1046.83	3	15	1.1.1.3613.41	37.4273	14335.4	1761.41	37.04	0.35	3419.15
4	61.86	61.86	88.71	88.71	85.12	OE_83275|-1|1201|2289	OE_83275|-1|1201|2289			0	67.94	YASTCQQNGIVPIVEPEVLPDGDHDLDR	Carbamidomethyl(C)@5			-0.00645809	3136.47	785.125	3136.48	785.127	4	14	1.1.1.3597.33	36.6247	1750.37	1707.48	36.65	0.69	6123.65
4	61.86	61.86	88.71	88.71	85.12	OE_83275|-1|1201|2289	OE_83275|-1|1201|2289			0	53.22	YASTCQQNGIVPIVEPEVLPDGDHDLDR	Carbamidomethyl(C)@5; Deamidated(N)@8			0.001537	3137.46	1046.83	3137.46	1046.83	3	17	1.1.1.3599.24	36.7337	14335.4	2632.4	37.04	0.35	8335.66
4	61.86	61.86	88.71	88.71	85.12	OE_83275|-1|1201|2289	OE_83275|-1|1201|2289			0	48.05	YASTCQQNGIVPIVEPEVLPDGDHDLDR	Carbamidomethyl(C)@5; Deamidated(Q)@7			0.001537	3137.46	1046.83	3137.46	1046.83	3	17	1.1.1.3599.24	36.7337	14335.4	2632.4	37.04	0.35	8335.66
4	61.86	61.86	88.71	88.71	85.12	OE_83275|-1|1201|2289	OE_83275|-1|1201|2289			0	25.43	YASTCQQNGIVPIVEPEVLPDGDHDLDR	Carbamidomethyl(C)@5; Deamidated(Q)@6			0.001537	3137.46	1046.83	3137.46	1046.83	3	16	1.1.1.3599.24	36.7337	14335.4	2632.4	37.04	0.35	8335.66
4	61.86	61.86	88.71	88.71	85.12	OE_83275|-1|1201|2289	OE_83275|-1|1201|2289			0	24.17	YASTCQQNGIVPIVEPEVLPDGDHDLDR	Carbamidomethyl(C)@5; Deamidated(Q)@7			0.001537	3137.46	1046.83	3137.46	1046.83	3	29	1.1.1.3605.34	37.0368	14335.4	14042.9	37.04	0.35	9848.82
4	61.86	61.86	88.71	88.71	85.12	OE_83275|-1|1201|2289	OE_83275|-1|1201|2289			0	23.09	YASTCQQNGIVPIVEPEVLPDGDHDLDR	Carbamidomethyl(C)@5; Deamidated(Q)@7			0.00196112	3137.46	785.373	3137.46	785.373	4	18	1.1.1.3603.36	36.9172	7654.83	4906.22	37.09	0.35	4790.86
4	61.86	61.86	88.71	88.71	85.12	OE_83275|-1|1201|2289	OE_83275|-1|1201|2289			0	23.09	YASTCQQNGIVPIVEPEVLPDGDHDLDR	Carbamidomethyl(C)@5; Deamidated(Q)@6			0.00196112	3137.46	785.373	3137.46	785.373	4	18	1.1.1.3603.36	36.9172	7654.83	4906.22	37.09	0.35	4790.86
4	61.86	61.86	88.71	88.71	85.12	OE_83275|-1|1201|2289	OE_83275|-1|1201|2289			0	22.76	YASTCQQNGIVPIVEPEVLPDGDHDLDR	Carbamidomethyl(C)@5; Deamidated(N)@8			0.001537	3137.46	1046.83	3137.46	1046.83	3	11	1.1.1.3601.36	36.8358	14335.4	5111.11	37.04	0.35	4219.76
4	61.86	61.86	88.71	88.71	85.12	OE_83275|-1|1201|2289	OE_83275|-1|1201|2289			0	22.76	YASTCQQNGIVPIVEPEVLPDGDHDLDR	Carbamidomethyl(C)@5; Deamidated(Q)@7			0.00196112	3137.46	785.373	3137.46	785.373	4	21	1.1.1.3609.21	37.2119	7654.83	4816.32	37.09	0.35	4744.16
4	61.86	61.86	88.71	88.71	85.12	OE_83275|-1|1201|2289	OE_83275|-1|1201|2289			0	97.01	YASTCQQNGIVPIVEPEVLPDGDHDLDRAQK	Carbamidomethyl(C)@5		missed R-A@28	-0.00471778	3463.66	866.923	3463.67	866.924	4	15	1.1.1.3563.40	34.938	2011.53	1368.66	35.06	0.35	3679.61
4	61.86	61.86	88.71	88.71	85.12	OE_83275|-1|1201|2289	OE_83275|-1|1201|2289			0	95.39	YASTCQQNGIVPIVEPEVLPDGDHDLDRAQK	Carbamidomethyl(C)@5; Deamidated(N)@8		missed R-A@28	-0.000937891	3464.65	867.17	3464.65	867.17	4	15	1.1.1.3566.37	35.0783	4852.18	1646.61	35.4	0.3	4788.54
4	61.86	61.86	88.71	88.71	85.12	OE_83275|-1|1201|2289	OE_83275|-1|1201|2289			0	32.16	YASTCQQNGIVPIVEPEVLPDGDHDLDRAQK	Carbamidomethyl(C)@5; Deamidated(Q)@7		missed R-A@28	-0.000937891	3464.65	867.17	3464.65	867.17	4	14	1.1.1.3566.37	35.0783	4852.18	1646.61	35.4	0.3	4788.54
4	61.86	61.86	88.71	88.71	85.12	OE_83275|-1|1201|2289	OE_83275|-1|1201|2289			0	32.16	YASTCQQNGIVPIVEPEVLPDGDHDLDRAQK	Carbamidomethyl(C)@5; Deamidated(Q)@6		missed R-A@28	-0.000937891	3464.65	867.17	3464.65	867.17	4	14	1.1.1.3566.37	35.0783	4852.18	1646.61	35.4	0.3	4788.54
4	61.86	61.86	88.71	88.71	85.12	OE_83275|-1|1201|2289	OE_83275|-1|1201|2289			0	27.63	YASTCQQNGIVPIVEPEVLPDGDHDLDRAQK	Carbamidomethyl(C)@5; Deamidated(Q)@7		missed R-A@28	-0.000937891	3464.65	867.17	3464.65	867.17	4	21	1.1.1.3572.30	35.386	4852.18	4765.69	35.4	0.3	5339.31
4	61.86	61.86	88.71	88.71	85.12	OE_83275|-1|1201|2289	OE_83275|-1|1201|2289			0	31.57	YASTCQQNGIVPIVEPEVLPDGDHDLDRAQKVTEQVLAAVYK	Carbamidomethyl(C)@5; Deamidated(Q)@7		missed R-A@28; missed K-V@31	0.0125507	4666.33	934.274	4666.32	934.272	5	11	1.1.1.3759.38	44.686	3217.07	2952.28	44.71	0.2	3063.23
4	61.86	61.86	88.71	88.71	85.12	OE_83275|-1|1201|2289	OE_83275|-1|1201|2289			0	31.57	YASTCQQNGIVPIVEPEVLPDGDHDLDRAQKVTEQVLAAVYK	Carbamidomethyl(C)@5; Deamidated(Q)@6		missed R-A@28; missed K-V@31	0.0125507	4666.33	934.274	4666.32	934.272	5	11	1.1.1.3759.38	44.686	3217.07	2952.28	44.71	0.2	3063.23
4	61.86	61.86	88.71	88.71	85.12	OE_83275|-1|1201|2289	OE_83275|-1|1201|2289			0	27.89	YASTCQQNGIVPIVEPEVLPDGDHDLDRAQKVTEQVLAAVYK	Carbamidomethyl(C)@5; Deamidated(Q)@6		missed R-A@28; missed K-V@31	0.0133931	4666.33	1167.59	4666.32	1167.59	4	8	1.1.1.3761.63	44.7959	1313.08	867.47	44.71	0.2	739.017
4	61.86	61.86	88.71	88.71	85.12	OE_83275|-1|1201|2289	OE_83275|-1|1201|2289			0	27.89	YASTCQQNGIVPIVEPEVLPDGDHDLDRAQKVTEQVLAAVYK	Carbamidomethyl(C)@5; Deamidated(Q)@7		missed R-A@28; missed K-V@31	0.0133931	4666.33	1167.59	4666.32	1167.59	4	8	1.1.1.3761.63	44.7959	1313.08	867.47	44.71	0.2	739.017
4	61.86	61.86	88.71	88.71	85.12	OE_83275|-1|1201|2289	OE_83275|-1|1201|2289			0	99	YGGGVSGAAASDVLFIK				0.00124661	1610.83	806.423	1610.83	806.422	2	31	1.1.1.3601.29	36.827	21282.8	7773.23	36.99	0.2	5609.03
4	61.86	61.86	88.71	88.71	85.12	OE_83275|-1|1201|2289	OE_83275|-1|1201|2289			0	99	YGGGVSGAAASDVLFIK				0.00124661	1610.83	806.423	1610.83	806.422	2	24	1.1.1.3603.38	36.9189	21282.8	18324.7	36.99	0.2	9377.58
4	61.86	61.86	88.71	88.71	85.12	OE_83275|-1|1201|2289	OE_83275|-1|1201|2289			0	99	YGGGVSGAAASDVLFIK				-0.00323763	1610.83	537.95	1610.83	537.951	3	22	1.1.1.3605.5	37.0005	5978.94	5872.44	36.99	0.2	4751.59
4	61.86	61.86	88.71	88.71	85.12	OE_83275|-1|1201|2289	OE_83275|-1|1201|2289			0	99	YGGGVSGAAASDVLFIK				0.00124661	1610.83	806.423	1610.83	806.422	2	29	1.1.1.3607.26	37.1165	21282.8	11782.2	36.99	0.2	6437.35
4	61.86	61.86	88.71	88.71	85.12	OE_83275|-1|1201|2289	OE_83275|-1|1201|2289			0	99	YGGGVSGAAASDVLFIK				-0.00323763	1610.83	537.95	1610.83	537.951	3	20	1.1.1.3604.8	36.9548	5978.94	5245.43	36.99	0.2	4762.6
4	61.86	61.86	88.71	88.71	85.12	OE_83275|-1|1201|2289	OE_83275|-1|1201|2289			0	94.4	YGGGVSGAAASDVLFIK				-0.011937	1610.82	806.417	1610.83	806.422	2	13	1.1.1.3637.17	38.5999	1372.41	1309.8	38.48	0.45	2950.12
4	61.86	61.86	88.71	88.71	85.12	OE_83275|-1|1201|2289	OE_83275|-1|1201|2289			0	72.9	YGGGVSGAAASDVLFIK				-0.000385049	1610.83	806.422	1610.83	806.422	2	9	1.1.1.3748.13	44.1252	524.39	287.02	44.7	1.05	1364.66
4	61.86	61.86	88.71	88.71	85.12	OE_83275|-1|1201|2289	OE_83275|-1|1201|2289			0	54.31	YGGGVSGAAASDVLFIK				0.00124661	1610.83	806.423	1610.83	806.422	2	12	1.1.1.3612.31	37.3698	21282.8	3394.35	36.99	0.2	3961.97
4	61.86	61.86	88.71	88.71	85.12	OE_83275|-1|1201|2289	OE_83275|-1|1201|2289			0	99	YGGGVSGAAASDVLFIKNHEY			missed K-N@17	0.000726449	2154.04	719.02	2154.04	719.02	3	24	1.1.1.3594.33	36.4719	6524.05	4612.27	36.55	0.35	5938.92
4	61.86	61.86	88.71	88.71	85.12	OE_83275|-1|1201|2289	OE_83275|-1|1201|2289			0	99	YGGGVSGAAASDVLFIKNHEY	Deamidated(N)@18		missed K-N@17	0.00108898	2155.02	719.348	2155.02	719.348	3	35	1.1.1.3612.21	37.361	34820.1	33745.8	37.39	0.25	19513.6
4	61.86	61.86	88.71	88.71	85.12	OE_83275|-1|1201|2289	OE_83275|-1|1201|2289			0	99	YGGGVSGAAASDVLFIKNHEY	Deamidated(N)@18		missed K-N@17	0.00108898	2155.02	719.348	2155.02	719.348	3	23	1.1.1.3614.19	37.4654	34820.1	28485.2	37.39	0.25	6097.81
4	61.86	61.86	88.71	88.71	85.12	OE_83275|-1|1201|2289	OE_83275|-1|1201|2289			0	99	YGGGVSGAAASDVLFIKNHEY			missed K-N@17	0.000726449	2154.04	719.02	2154.04	719.02	3	23	1.1.1.3594.32	36.4711	6524.05	4583.42	36.55	0.35	5385.01
4	61.86	61.86	88.71	88.71	85.12	OE_83275|-1|1201|2289	OE_83275|-1|1201|2289			0	99	YGGGVSGAAASDVLFIKNHEY	Deamidated(N)@18		missed K-N@17	0.00108898	2155.02	719.348	2155.02	719.348	3	26	1.1.1.3618.10	37.661	34820.1	5412.92	37.39	0.25	6174.79
4	61.86	61.86	88.71	88.71	85.12	OE_83275|-1|1201|2289	OE_83275|-1|1201|2289			0	99	YGGGVSGAAASDVLFIKNHEY	Deamidated(N)@18		missed K-N@17	0.00200451	2155.02	719.349	2155.02	719.348	3	18	1.1.1.3583.29	35.9154	2954.82	2530.95	35.85	0.45	5413.6
4	61.86	61.86	88.71	88.71	85.12	OE_83275|-1|1201|2289	OE_83275|-1|1201|2289			0	99	YGGGVSGAAASDVLFIKNHEY			missed K-N@17	0.000726449	2154.04	719.02	2154.04	719.02	3	16	1.1.1.3600.23	36.7666	6524.05	4700.11	36.55	0.35	4089.12
4	61.86	61.86	88.71	88.71	85.12	OE_83275|-1|1201|2289	OE_83275|-1|1201|2289			0	95.94	YGGGVSGAAASDVLFIKNHEY			missed K-N@17	0.000726449	2154.04	719.02	2154.04	719.02	3	13	1.1.1.3606.22	37.0577	6524.05	1599.84	36.55	0.35	3462.05
4	61.86	61.86	88.71	88.71	85.12	OE_83275|-1|1201|2289	OE_83275|-1|1201|2289			0	32.3	YGGGVSGAAASDVLFIKNHEY	Deamidated(N)@18		missed K-N@17	0.0208644	2155.04	719.355	2155.02	719.348	3	12	1.1.1.3628.22	38.1565	1932.53	1687.62	38.19	0.4	4471.17
4	61.86	61.86	88.71	88.71	85.12	OE_83275|-1|1201|2289	OE_83275|-1|1201|2289			0	62.88	YSPMDVAR				0.000693739	937.433	469.724	937.433	469.724	2	7	1.1.1.3430.15	28.3131	6982.57	1913.49	28.1	0.2	2090.16
4	61.86	61.86	88.71	88.71	85.12	OE_83275|-1|1201|2289	OE_83275|-1|1201|2289			0	47.32	YSPMDVAR				0.000693739	937.433	469.724	937.433	469.724	2	7	1.1.1.3424.26	28.0142	6982.57	3228.4	28.1	0.2	2871.5
5	60.47	60.72	21.86	19.36	13.25	OE_12422|-3|15|9389	OE_12422|-3|15|9389			2	99	AEGYEHLLEHIFAVQEHEDPEGK				0.0010756	2676.25	670.069	2676.25	670.069	4	13	1.1.1.3677.19	40.5896	4418.93	1975.83	40.48	0.15	2261.75
5	60.47	60.72	21.86	19.36	13.25	OE_12422|-3|15|9389	OE_12422|-3|15|9389			2	99	DNIFFASQDMILAAEK				-0.00162725	1811.87	906.945	1811.88	906.945	2	18	1.1.1.3758.28	44.6354	1104.56	997.23	44.56	0.45	2339.1
5	60.47	60.72	21.86	19.36	13.25	OE_12422|-3|15|9389	OE_12422|-3|15|9389			2	99	FEMAYPGMAEPLIMTGMIDIAQEHGR				-0.00625074	2907.34	970.119	2907.34	970.122	3	18	1.1.1.3825.23	47.981	806.85	805.44	47.95	0.25	1198.87
5	60.47	60.72	21.86	19.36	13.25	OE_12422|-3|15|9389	OE_12422|-3|15|9389			2	99	FGSSLPIIYTPYESK				-0.00256797	1700.86	851.439	1700.87	851.44	2	16	1.1.1.3633.40	38.4119	2775.33	2348.93	38.48	0.2	3308.64
5	60.47	60.72	21.86	19.36	13.25	OE_12422|-3|15|9389	OE_12422|-3|15|9389			2	99	GAVYLNSQPVELPVPGEHLR				-0.000420437	2174.15	725.723	2174.15	725.723	3	12	1.1.1.3585.34	36.0172	2477.71	2056.65	35.91	0.25	3637.7
5	60.47	60.72	21.86	19.36	13.25	OE_12422|-3|15|9389	OE_12422|-3|15|9389			2	99	GFGNMGMHGEAINSIMECAQSTSNALPVR	Carbamidomethyl(C)@18			0.00371997	3078.38	1027.13	3078.38	1027.13	3	16	1.1.1.3667.27	40.1092	1903.19	1065.43	40.22	0.15	2195.26
5	60.47	60.72	21.86	19.36	13.25	OE_12422|-3|15|9389	OE_12422|-3|15|9389			2	99	GGLVDNVGQFVK				-0.00926252	1231.65	616.831	1231.66	616.835	2	15	1.1.1.3566.17	35.0658	4739.07	4575.56	35.05	0.25	6313.01
5	60.47	60.72	21.86	19.36	13.25	OE_12422|-3|15|9389	OE_12422|-3|15|9389			2	99	IAFAYLQR				-0.00188828	980.542	491.279	980.544	491.279	2	11	1.1.1.3553.7	34.4167	2756.68	1550	34.51	0.2	2022.48
5	60.47	60.72	21.86	19.36	13.25	OE_12422|-3|15|9389	OE_12422|-3|15|9389			2	99	IGFGQNEYIR				-0.00517986	1195.59	598.804	1195.6	598.807	2	14	1.1.1.3520.24	32.7833	3198.01	3138.63	32.77	0.2	3718.19
5	60.47	60.72	21.86	19.36	13.25	OE_12422|-3|15|9389	OE_12422|-3|15|9389			2	99	ITHGETTVIK				-0.00018925	1097.61	366.877	1097.61	366.877	3	11	1.1.1.3347.4	24.184	2847.22	2838.03	24.19	0.15	2353.39
5	60.47	60.72	21.86	19.36	13.25	OE_12422|-3|15|9389	OE_12422|-3|15|9389			2	99	KAMDANSIVTETDVLGSCETR	Carbamidomethyl(C)@18		missed K-A@1	0.00380759	2296.07	766.364	2296.07	766.363	3	22	1.1.1.3542.24	33.8937	1420.28	951.27	33.81	0.15	3176.11
5	60.47	60.72	21.86	19.36	13.25	OE_12422|-3|15|9389	OE_12422|-3|15|9389			2	99	LIDKELLNAGYVGNR			missed K-E@4	-0.010321	1673.9	558.974	1673.91	558.977	3	19	1.1.1.3521.19	32.829	24863.5	21175.1	32.87	0.2	15707.6
5	60.47	60.72	21.86	19.36	13.25	OE_12422|-3|15|9389	OE_12422|-3|15|9389			2	99	MFGNEFSWYEIPSLAEISELGNR				-0.000712553	2688.25	897.091	2688.25	897.092	3	16	1.1.1.3862.31	49.814	3415.85	3349.72	49.84	0.5	3570.79
5	60.47	60.72	21.86	19.36	13.25	OE_12422|-3|15|9389	OE_12422|-3|15|9389			2	99	MRGEQILESIMENPDVK			missed R-G@2	-0.00465988	1987.97	663.663	1987.97	663.664	3	14	1.1.1.3668.15	40.1365	1524.85	1330.31	40.08	0.3	2052.73
5	60.47	60.72	21.86	19.36	13.25	OE_12422|-3|15|9389	OE_12422|-3|15|9389			2	99	QQYLDALPLIGSEASVR				-0.00365253	1858.98	930.495	1858.98	930.497	2	14	1.1.1.3677.34	40.6021	1165.03	1041.76	40.67	0.25	2927.74
5	60.47	60.72	21.86	19.36	13.25	OE_12422|-3|15|9389	OE_12422|-3|15|9389			2	99	RPNPPTDLILAMTSLAYTSCR	Carbamidomethyl(C)@20			0.00354893	2376.2	793.073	2376.19	793.072	3	19	1.1.1.3787.13	46.0659	1581.01	1370.12	46.1	0.4	2182.29
5	60.47	60.72	21.86	19.36	13.25	OE_12422|-3|15|9389	OE_12422|-3|15|9389			2	99	SPSAAGIIAYVLSSK				-0.00293056	1462.8	732.407	1462.8	732.409	2	13	1.1.1.3824.13	47.9061	1482.48	1393.19	47.89	0.2	1173.1
5	60.47	60.72	21.86	19.36	13.25	OE_12422|-3|15|9389	OE_12422|-3|15|9389			2	99	TAGLLGTFNNEPSDDLMRPR				-0.00196408	2203.07	735.363	2203.07	735.364	3	18	1.1.1.3593.23	36.4198	3263.58	2978.12	36.4	0.2	3182.48
5	60.47	60.72	21.86	19.36	13.25	OE_12422|-3|15|9389	OE_12422|-3|15|9389			2	99	VDIFDDRVNLVRPNQPQGSVYFR			missed R-V@7	0.000401727	2733.4	684.357	2733.4	684.357	4	13	1.1.1.3609.14	37.206	2040.9	1731.4	37.24	0.2	3028.07
5	60.47	60.72	21.86	19.36	13.25	OE_12422|-3|15|9389	OE_12422|-3|15|9389			2	99	VEEGIIGELR				-0.00442305	1113.6	557.807	1113.6	557.809	2	13	1.1.1.3549.9	34.2229	1462.69	970.45	34.36	0.3	1931.92
5	60.47	60.72	21.86	19.36	13.25	OE_12422|-3|15|9389	OE_12422|-3|15|9389			1.85387	98.75	LAAIEAFR				-0.00274841	889.499	445.757	889.502	445.758	2	9	1.1.1.3530.3	33.2701	1593.52	1592.55	33.31	0.2	2635.03
5	60.47	60.72	21.86	19.36	13.25	OE_12422|-3|15|9389	OE_12422|-3|15|9389			1.63827	98.18	GIYGIDADTVYGNKDVSQAR			missed K-D@14	-0.011619	2141.03	714.683	2141.04	714.687	3	14	1.1.1.3509.33	32.2469	3401.93	2295.39	32.32	0.25	3737.83
5	60.47	60.72	21.86	19.36	13.25	OE_12422|-3|15|9389	OE_12422|-3|15|9389			1.34679	96.4	LANTIEITPR				-0.00698212	1126.63	564.321	1126.63	564.325	2	12	1.1.1.3462.15	29.8999	909.22	806.59	29.94	0.15	2839.84
5	60.47	60.72	21.86	19.36	13.25	OE_12422|-3|15|9389	OE_12422|-3|15|9389			1.34679	96.05	VPLSVYTSDDLEY				-0.00599451	1499.7	750.856	1499.7	750.859	2	13	1.1.1.3627.21	38.1041	1741.95	1506.8	38.18	0.3	3113.45
5	60.47	60.72	21.86	19.36	13.25	OE_12422|-3|15|9389	OE_12422|-3|15|9389			1.19382	94.85	SSQNIEWSK				-6.62444e-05	1077.51	539.762	1077.51	539.762	2	12	1.1.1.3408.21	27.2245	1654.78	1602.93	27.21	0.25	2750.28
5	60.47	60.72	21.86	19.36	13.25	OE_12422|-3|15|9389	OE_12422|-3|15|9389			1.18709	95.32	ATEGSLCHLYFK	Carbamidomethyl(C)@7			0.010891	1424.69	713.351	1424.68	713.345	2	14	1.1.1.3516.34	32.5915	2554.8	1868.71	32.67	0.4	4692.34
5	60.47	60.72	21.86	19.36	13.25	OE_12422|-3|15|9389	OE_12422|-3|15|9389			1.06048	92.93	SGMNSQPHIR				-0.00502067	1125.53	376.184	1125.53	376.186	3	8	1.1.1.3345.8	24.0863	2142.96	1514.18	24.03	0.2	1578.89
5	60.47	60.72	21.86	19.36	13.25	OE_12422|-3|15|9389	OE_12422|-3|15|9389			0.982967	91.54	FGLIGFGHK				-0.000187823	974.534	488.274	974.534	488.274	2	9	1.1.1.3564.10	34.9654	2142.94	1146.78	35.06	0.15	2015.63
5	60.47	60.72	21.86	19.36	13.25	OE_12422|-3|15|9389	OE_12422|-3|15|9389			0.835647	88.06	LQEMMK				0.000386725	778.372	390.193	778.372	390.193	2	7	1.1.1.3377.6	25.6722	1561.14	1342.77	25.61	0.35	1207.64
5	60.47	60.72	21.86	19.36	13.25	OE_12422|-3|15|9389	OE_12422|-3|15|9389			0.835647	87.99	NPTLGMVAAYTPLIR				-0.00489033	1615.87	539.631	1615.88	539.632	3	10	1.1.1.3686.2	41.0234	1190.99	844.13	40.97	0.2	1666.23
5	60.47	60.72	21.86	19.36	13.25	OE_12422|-3|15|9389	OE_12422|-3|15|9389			0.8041	87.06	GLTFPNMK				-0.00385874	906.459	454.237	906.463	454.239	2	7	1.1.1.3531.3	33.3199	2137.04	1009.65	33.42	0.2	1936
5	60.47	60.72	21.86	19.36	13.25	OE_12422|-3|15|9389	OE_12422|-3|15|9389			0.793174	86.77	TPLVAEYFK				-0.00312356	1066.57	534.291	1066.57	534.292	2	8	1.1.1.3585.5	36.0051	4048.63	1839.55	36.15	0.2	2358.14
5	60.47	60.72	21.86	19.36	13.25	OE_12422|-3|15|9389	OE_12422|-3|15|9389			0.793174	85.42	VIINPR				-0.00138095	710.442	356.228	710.444	356.229	2	6	1.1.1.3374.3	25.5221	1885.87	1182.05	25.62	0.2	1301.22
5	60.47	60.72	21.86	19.36	13.25	OE_12422|-3|15|9389	OE_12422|-3|15|9389			0.772113	86.06	GLAEQTTLTSTAELILR				-0.00722387	1815.99	909.001	1815.99	909.004	2	9	1.1.1.3721.32	42.7921	494.59	386.99	42.81	0.3	2048.86
5	60.47	60.72	21.86	19.36	13.25	OE_12422|-3|15|9389	OE_12422|-3|15|9389			0.756962	84.86	EVALQEVSVANRR			missed R-R@12	-0.00240514	1469.79	490.938	1469.8	490.939	3	9	1.1.1.3440.24	28.8094	2247.39	1446.89	28.74	0.1	3065.25
5	60.47	60.72	21.86	19.36	13.25	OE_12422|-3|15|9389	OE_12422|-3|15|9389			0.630784	78.62	IAAYIGVMR				-0.0070619	992.541	497.278	992.548	497.281	2	9	1.1.1.3522.13	32.8813	1366.66	1363.89	32.92	0.2	4412.32
5	60.47	60.72	21.86	19.36	13.25	OE_12422|-3|15|9389	OE_12422|-3|15|9389			0.576754	83.94	LIGQPDLRPQIATAK				-0.00145149	1619.93	540.985	1619.94	540.986	3	11	1.1.1.3472.9	30.3928	3458.77	3158.9	30.43	0.2	5069.31
5	60.47	60.72	21.86	19.36	13.25	OE_12422|-3|15|9389	OE_12422|-3|15|9389			0.562249	76.91	AASVVSSWIK				-0.00229823	1046.57	524.294	1046.58	524.295	2	9	1.1.1.3562.8	34.8626	1015.96	873.67	34.91	0.15	3404.73
5	60.47	60.72	21.86	19.36	13.25	OE_12422|-3|15|9389	OE_12422|-3|15|9389			0.476254	75.82	IRLDSVISQRPSKR			missed R-L@2; missed K-R@13	0.00973955	1653.97	414.501	1653.96	414.498	4	7	1.1.1.3428.8	28.2054	688.35	671.77	28.25	0.1	1481.91
5	60.47	60.72	21.86	19.36	13.25	OE_12422|-3|15|9389	OE_12422|-3|15|9389			0.422508	67.43	ASEWISSLYTIK				-0.00465324	1396.72	699.367	1396.72	699.369	2	11	1.1.1.3663.18	39.8903	1235.33	1035.32	39.82	0.25	4413.12
5	60.47	60.72	21.86	19.36	13.25	OE_12422|-3|15|9389	OE_12422|-3|15|9389			0.375718	63.36	TKDLATCFGR	Carbamidomethyl(C)@7		missed K-D@2	-0.00208543	1167.57	584.792	1167.57	584.793	2	11	1.1.1.3423.19	27.9757	682.32	603.17	28.05	0.55	2067.98
5	60.47	60.72	21.86	19.36	13.25	OE_12422|-3|15|9389	OE_12422|-3|15|9389			0.318759	56.2	ETAGLARPEGAR				-0.00200938	1226.63	409.885	1226.64	409.886	3	7	1.1.1.3340.9	23.8419	2248.34	1492.52	23.93	0.2	1500.92
5	60.47	60.72	21.86	19.36	13.25	OE_12422|-3|15|9389	OE_12422|-3|15|9389			0.31158	59.55	YIEFEAK				-0.00761512	898.436	450.225	898.444	450.229	2	6	1.1.1.3460.9	29.7938	1286.85	1113.87	29.84	0.2	1885.04
5	60.47	60.72	21.86	19.36	13.25	OE_12422|-3|15|9389	OE_12422|-3|15|9389			0.165579	39.75	DNIIEADAQR				-0.00609748	1143.55	572.78	1143.55	572.783	2	8	1.1.1.3415.21	27.5735	1119.02	1082.94	27.56	0.25	4707.68
5	60.47	60.72	21.86	19.36	13.25	OE_12422|-3|15|9389	OE_12422|-3|15|9389			0.125518	27.33	LFSGWNVRDNIIEADAQR			missed R-D@8	-0.00953735	2103.04	702.021	2103.05	702.024	3	11	1.1.1.3619.15	37.7032	1528.39	1342.98	37.65	0.2	3654.05
5	60.47	60.72	21.86	19.36	13.25	OE_12422|-3|15|9389	OE_12422|-3|15|9389			0.109579	24.32	LYFPPESYETVKR			missed K-R@12	0.00495953	1627.83	814.922	1627.82	814.92	2	8	1.1.1.3516.44	32.5998	1030.94	1020.95	32.57	0.4	3351.8
5	60.47	60.72	21.86	19.36	13.25	OE_12422|-3|15|9389	OE_12422|-3|15|9389			0.0741724	18.96	TDIYSVDAEVERPLPQNER				-0.00203107	2230.08	744.369	2230.09	744.369	3	8	1.1.1.3505.33	32.0427	1824.16	1270.96	32.17	0.5	2671.12
5	60.47	60.72	21.86	19.36	13.25	OE_12422|-3|15|9389	OE_12422|-3|15|9389			0.0731433	17.07	QMAELSIRPVPLDPDTKPEFR				0.00199858	2438.26	610.573	2438.26	610.573	4	10	1.1.1.3567.18	35.123	2632.86	2391.21	35.1	0.3	4547.8
5	60.47	60.72	21.86	19.36	13.25	OE_12422|-3|15|9389	OE_12422|-3|15|9389			0	15.89	AASVVSSWIK				-0.00229823	1046.57	524.294	1046.58	524.295	2	6	1.1.1.3563.4	34.9109	1015.96	991.91	34.91	0.15	1765.16
5	60.47	60.72	21.86	19.36	13.25	OE_12422|-3|15|9389	OE_12422|-3|15|9389			0	99	DNIFFASQDMILAAEK				-0.00162725	1811.87	906.945	1811.88	906.945	2	13	1.1.1.3757.42	44.5797	1104.56	1098.01	44.56	0.45	1917.48
5	60.47	60.72	21.86	19.36	13.25	OE_12422|-3|15|9389	OE_12422|-3|15|9389			0	70.2	DNIFFASQDMILAAEK				0.000675322	1811.88	604.966	1811.88	604.966	3	9	1.1.1.3760.5	44.7117	783.76	470.16	44.6	0.6	1412.81
5	60.47	60.72	21.86	19.36	13.25	OE_12422|-3|15|9389	OE_12422|-3|15|9389			0	64.46	DNIFFASQDMILAAEK				-0.00162725	1811.87	906.945	1811.88	906.945	2	8	1.1.1.3757.43	44.5805	1104.56	1097.78	44.56	0.45	1966.7
5	60.47	60.72	21.86	19.36	13.25	OE_12422|-3|15|9389	OE_12422|-3|15|9389			0	46.41	DNIFFASQDMILAAEK				0.000675322	1811.88	604.966	1811.88	604.966	3	9	1.1.1.3754.5	44.4127	783.76	199.81	44.6	0.6	1497.45
5	60.47	60.72	21.86	19.36	13.25	OE_12422|-3|15|9389	OE_12422|-3|15|9389			0	21.54	GAVYLNSQPVELPVPGEHLR				-0.000420437	2174.15	725.723	2174.15	725.723	3	10	1.1.1.3581.22	35.8176	2477.71	1310.95	35.91	0.25	4820.75
5	60.47	60.72	21.86	19.36	13.25	OE_12422|-3|15|9389	OE_12422|-3|15|9389			0	96.28	GFGNMGMHGEAINSIMECAQSTSNALPVR	Carbamidomethyl(C)@18			-0.00123423	3078.38	770.601	3078.38	770.602	4	13	1.1.1.3668.27	40.1465	1240.81	859.97	40.22	0.2	3169.77
5	60.47	60.72	21.86	19.36	13.25	OE_12422|-3|15|9389	OE_12422|-3|15|9389			0	50.43	GGLVDNVGQFVK				-0.00926252	1231.65	616.831	1231.66	616.835	2	12	1.1.1.3564.15	34.9695	4739.07	3137.53	35.05	0.25	8087.54
5	60.47	60.72	21.86	19.36	13.25	OE_12422|-3|15|9389	OE_12422|-3|15|9389			0	97.19	GIYGIDADTVYGNKDVSQAR			missed K-D@14	-0.011619	2141.03	714.683	2141.04	714.687	3	12	1.1.1.3513.35	32.4404	3401.93	2189.3	32.32	0.25	3431.65
5	60.47	60.72	21.86	19.36	13.25	OE_12422|-3|15|9389	OE_12422|-3|15|9389			0	97.19	IAFAYLQR				-0.00188828	980.542	491.279	980.544	491.279	2	9	1.1.1.3555.4	34.5137	2756.68	2699.18	34.51	0.2	2885.74
5	60.47	60.72	21.86	19.36	13.25	OE_12422|-3|15|9389	OE_12422|-3|15|9389			0	43.58	IGFGQNEYIR				-0.00517986	1195.59	598.804	1195.6	598.807	2	9	1.1.1.3518.21	32.6837	3198.01	2190.61	32.77	0.2	3454.13
5	60.47	60.72	21.86	19.36	13.25	OE_12422|-3|15|9389	OE_12422|-3|15|9389			0	91.33	ITHGETTVIK				-0.00018925	1097.61	366.877	1097.61	366.877	3	9	1.1.1.3346.7	24.1356	2847.22	2028.67	24.19	0.15	1790.33
5	60.47	60.72	21.86	19.36	13.25	OE_12422|-3|15|9389	OE_12422|-3|15|9389			0	70.44	LIDKELLNAGYVGNR			missed K-E@4	-0.0112936	1673.9	837.957	1673.91	837.962	2	11	1.1.1.3518.42	32.7012	8639.99	1912.09	32.87	0.25	3828.41
5	60.47	60.72	21.86	19.36	13.25	OE_12422|-3|15|9389	OE_12422|-3|15|9389			0	26.3	LIDKELLNAGYVGNR			missed K-E@4	-0.010321	1673.9	558.974	1673.91	558.977	3	10	1.1.1.3518.16	32.6795	24863.5	2721.89	32.87	0.2	2865.44
5	60.47	60.72	21.86	19.36	13.25	OE_12422|-3|15|9389	OE_12422|-3|15|9389			0	94.47	MFGNEFSWYEIPSLAEISELGNR				-0.000712553	2688.25	897.091	2688.25	897.092	3	10	1.1.1.3859.21	49.6609	3415.85	1790.72	49.84	0.5	1557.36
5	60.47	60.72	21.86	19.36	13.25	OE_12422|-3|15|9389	OE_12422|-3|15|9389			0	15.51	MFGNEFSWYEIPSLAEISELGNR				-0.000712553	2688.25	897.091	2688.25	897.092	3	10	1.1.1.3859.22	49.6621	3415.85	1805.33	49.84	0.5	2020.82
5	60.47	60.72	21.86	19.36	13.25	OE_12422|-3|15|9389	OE_12422|-3|15|9389			0	99	MRGEQILESIMENPDVK			missed R-G@2	-0.00465988	1987.97	663.663	1987.97	663.664	3	13	1.1.1.3666.9	40.0328	1524.85	1257.6	40.08	0.3	2437.59
5	60.47	60.72	21.86	19.36	13.25	OE_12422|-3|15|9389	OE_12422|-3|15|9389			0	15.06	QMAELSIRPVPLDPDTKPEFR	Gln->pyro-Glu@N-term			-0.00513054	2421.23	808.084	2421.24	808.086	3	10	1.1.1.3629.32	38.2055	1567.4	1087.07	38.29	0.2	4065.91
5	60.47	60.72	21.86	19.36	13.25	OE_12422|-3|15|9389	OE_12422|-3|15|9389			0	23.36	QQYLDALPLIGSEASVR				-0.0178937	1858.96	620.661	1858.98	620.667	3	7	1.1.1.3680.13	40.7293	1200.45	1037.88	40.62	0.25	2909.88
5	60.47	60.72	21.86	19.36	13.25	OE_12422|-3|15|9389	OE_12422|-3|15|9389			0	99	RPNPPTDLILAMTSLAYTSCR	Carbamidomethyl(C)@20			0.00354893	2376.2	793.073	2376.19	793.072	3	14	1.1.1.3793.12	46.3665	1581.01	707.34	46.1	0.4	2123.96
5	60.47	60.72	21.86	19.36	13.25	OE_12422|-3|15|9389	OE_12422|-3|15|9389			0	30.27	RPNPPTDLILAMTSLAYTSCR	Carbamidomethyl(C)@20			0.00354893	2376.2	793.073	2376.19	793.072	3	9	1.1.1.3784.28	45.9239	1581.01	549.37	46.1	0.4	1691.69
5	60.47	60.72	21.86	19.36	13.25	OE_12422|-3|15|9389	OE_12422|-3|15|9389			0	20.41	RPNPPTDLILAMTSLAYTSCR	Carbamidomethyl(C)@20			0.00354893	2376.2	793.073	2376.19	793.072	3	8	1.1.1.3802.17	46.8142	1581.01	269.33	46.1	0.4	1287.81
5	60.47	60.72	21.86	19.36	13.25	OE_12422|-3|15|9389	OE_12422|-3|15|9389			0	99	SPSAAGIIAYVLSSK				-0.00293056	1462.8	732.407	1462.8	732.409	2	21	1.1.1.3822.13	47.8115	1482.48	1185.33	47.89	0.2	1577.8
6	52.06	52.06	89.82	87.43	83.53	OE_76218|-1|115|1116	OE_76218|-1|115|1116			2	99	AAAESDHWK				0.000658881	1013.46	507.736	1013.46	507.736	2	13	1.1.1.3339.30	23.7977	6730.55	4496.4	23.88	0.15	2971.43
6	52.06	52.06	89.82	87.43	83.53	OE_76218|-1|115|1116	OE_76218|-1|115|1116			2	99	ANAHIEGGAKK			missed K-K@10	0.00246364	1094.59	365.869	1094.58	365.868	3	16	1.1.1.3290.3	21.3589	1649.58	1421.3	21.4	0.1	970.6
6	52.06	52.06	89.82	87.43	83.53	OE_76218|-1|115|1116	OE_76218|-1|115|1116			2	99	ASLQKDVEVVAVNDPFIDVK			missed K-D@5	-0.00233733	2185.16	729.394	2185.16	729.395	3	21	1.1.1.3654.13	39.4447	8055.63	5101.19	39.53	0.2	4334.11
6	52.06	52.06	89.82	87.43	83.53	OE_76218|-1|115|1116	OE_76218|-1|115|1116			2	99	DVEVVAVNDPFIDVK				-0.000680773	1657.86	829.935	1657.86	829.935	2	19	1.1.1.3654.21	39.4547	2694.9	2558.32	39.43	0.45	11786.5
6	52.06	52.06	89.82	87.43	83.53	OE_76218|-1|115|1116	OE_76218|-1|115|1116			2	99	EATYDEIKAALK			missed K-A@8	-0.00239214	1350.7	676.358	1350.7	676.359	2	19	1.1.1.3515.30	32.5459	11059.6	5756.59	32.62	0.15	5756.89
6	52.06	52.06	89.82	87.43	83.53	OE_76218|-1|115|1116	OE_76218|-1|115|1116			2	99	FNGDVHEEGGMLVVNGR	Deamidated(N)@15			0.00551806	1829.84	915.928	1829.84	915.926	2	15	1.1.1.3509.48	32.2594	930.17	904.46	32.27	0.3	2007.98
6	52.06	52.06	89.82	87.43	83.53	OE_76218|-1|115|1116	OE_76218|-1|115|1116			2	99	GAAQNIIPASTGAAK				0.000382223	1368.74	457.253	1368.74	457.253	3	19	1.1.1.3421.8	27.8605	10523.4	10352	27.9	0.35	6206.94
6	52.06	52.06	89.82	87.43	83.53	OE_76218|-1|115|1116	OE_76218|-1|115|1116			2	99	GILGYTEDEVVSSDFLGDTHSSTFDAR				0.00608343	2917.33	730.34	2917.33	730.339	4	26	1.1.1.3686.16	41.0351	16627.2	12180.8	41.12	0.2	7088.88
6	52.06	52.06	89.82	87.43	83.53	OE_76218|-1|115|1116	OE_76218|-1|115|1116			2	99	IHVFQELKPASIPWGK				-0.00179893	1849.02	617.348	1849.03	617.349	3	15	1.1.1.3588.21	36.1613	5933.15	3638.6	36.06	0.15	4204.62
6	52.06	52.06	89.82	87.43	83.53	OE_76218|-1|115|1116	OE_76218|-1|115|1116			2	99	KIHVFQELKPASIPWGK			missed K-I@1	-0.00464343	1977.12	495.286	1977.12	495.287	4	20	1.1.1.3561.4	34.8111	23180.5	9762.27	34.66	0.2	5245
6	52.06	52.06	89.82	87.43	83.53	OE_76218|-1|115|1116	OE_76218|-1|115|1116			2	99	KVIISAPSADAPMFVMGVNHEK			missed K-V@1	-0.00576809	2340.19	781.071	2340.2	781.073	3	21	1.1.1.3572.20	35.3735	2781.11	2178.01	35.16	0.4	4947.26
6	52.06	52.06	89.82	87.43	83.53	OE_76218|-1|115|1116	OE_76218|-1|115|1116			2	99	KVIISAPSADAPMFVMGVNHEKYDPSMK			missed K-V@1; missed K-Y@22	0.00207523	3061.51	613.309	3061.51	613.309	5	21	1.1.1.3572.10	35.3643	15622.1	6339.2	35.5	0.15	6118.76
6	52.06	52.06	89.82	87.43	83.53	OE_76218|-1|115|1116	OE_76218|-1|115|1116			2	99	LISWYDNEYGYSCR	Carbamidomethyl(C)@13			-0.00414265	1824.77	609.265	1824.78	609.267	3	16	1.1.1.3589.4	36.2051	3325.73	2534.49	36.25	0.15	3429.69
6	52.06	52.06	89.82	87.43	83.53	OE_76218|-1|115|1116	OE_76218|-1|115|1116			2	99	LTGMAFRVPTPDVSVVDLTCR	Carbamidomethyl(C)@20		missed R-V@7	-0.00190946	2333.19	778.736	2333.19	778.736	3	18	1.1.1.3674.26	40.4352	2020.83	1982.53	40.42	0.2	2950.96
6	52.06	52.06	89.82	87.43	83.53	OE_76218|-1|115|1116	OE_76218|-1|115|1116			2	99	VGAEYVVESTGVFTTIEK				-0.000406382	1927.98	643.666	1927.98	643.667	3	21	1.1.1.3639.6	38.6901	15354.1	6030.57	38.49	0.15	4213.23
6	52.06	52.06	89.82	87.43	83.53	OE_76218|-1|115|1116	OE_76218|-1|115|1116			2	99	VGAEYVVESTGVFTTIEKANAHIEGGAK			missed K-A@18	0.00100883	2876.46	720.121	2876.46	720.121	4	18	1.1.1.3672.12	40.334	1705.56	1363.4	40.22	0.25	3763.75
6	52.06	52.06	89.82	87.43	83.53	OE_76218|-1|115|1116	OE_76218|-1|115|1116			2	99	VIISAPSADAPMFVMGVNHEK				-2.55224e-05	2212.1	738.375	2212.1	738.375	3	21	1.1.1.3616.15	37.5603	9593.55	6287.89	37.44	0.25	5113.44
6	52.06	52.06	89.82	87.43	83.53	OE_76218|-1|115|1116	OE_76218|-1|115|1116			2	99	VIISAPSADAPMFVMGVNHEKYDPSMK			missed K-Y@21	0.00059527	2933.41	978.812	2933.41	978.811	3	20	1.1.1.3606.47	37.0785	6907.61	3841.47	37.15	0.15	3179.35
6	52.06	52.06	89.82	87.43	83.53	OE_76218|-1|115|1116	OE_76218|-1|115|1116			2	99	VIPELNGKLTGMAFR	Deamidated(N)@6		missed K-L@8	-0.00677547	1645.88	823.947	1645.89	823.95	2	15	1.1.1.3597.35	36.6264	3112.07	2913.64	36.65	0.35	4006.3
6	52.06	52.06	89.82	87.43	83.53	OE_76218|-1|115|1116	OE_76218|-1|115|1116			2	99	VPTPDVSVVDLTCR	Carbamidomethyl(C)@13			-0.00164252	1556.79	779.4	1556.79	779.401	2	18	1.1.1.3568.25	35.1768	33303	4060.35	34.95	0.15	3831.98
6	52.06	52.06	89.82	87.43	83.53	OE_76218|-1|115|1116	OE_76218|-1|115|1116			2	99	VVNDNFGIVEGLMTTVHATTATQK	Deamidated(N)@3			0.00489387	2546.27	637.576	2546.27	637.574	4	18	1.1.1.3746.5	44.0139	1176.15	1140.85	44.01	0.25	1863.35
6	52.06	52.06	89.82	87.43	83.53	OE_76218|-1|115|1116	OE_76218|-1|115|1116			2	99	VVSNASCTTNCLAPLAK	Carbamidomethyl(C)@7; Carbamidomethyl(C)@11			-0.00209456	1804.88	903.447	1804.88	903.448	2	19	1.1.1.3465.46	30.0747	8928.14	1955.74	29.89	0.2	3296.87
6	52.06	52.06	89.82	87.43	83.53	OE_76218|-1|115|1116	OE_76218|-1|115|1116			1.76955	99	VGINGFGR	Deamidated(N)@4			-0.00241837	819.421	410.718	819.424	410.719	2	10	1.1.1.3481.4	30.8348	3758.18	2908.63	30.88	0.2	1921.12
6	52.06	52.06	89.82	87.43	83.53	OE_76218|-1|115|1116	OE_76218|-1|115|1116			1.74473	98.55	LTGMAFR				-0.00123135	794.41	398.212	794.411	398.213	2	8	1.1.1.3472.5	30.3895	24987.1	8303.33	30.24	0.15	3346.62
6	52.06	52.06	89.82	87.43	83.53	OE_76218|-1|115|1116	OE_76218|-1|115|1116			1.63827	98.4	YMVYMFK				-0.00304317	980.447	491.231	980.45	491.232	2	8	1.1.1.3590.7	36.2574	13583.2	4536.6	36.39	0.15	2544.39
6	52.06	52.06	89.82	87.43	83.53	OE_76218|-1|115|1116	OE_76218|-1|115|1116			1.38722	96.73	AGISLNK				0.000956784	701.408	351.711	701.407	351.711	2	10	1.1.1.3384.2	26.0187	16055.4	7176.52	25.91	0.15	2576.67
6	52.06	52.06	89.82	87.43	83.53	OE_76218|-1|115|1116	OE_76218|-1|115|1116			1.02228	92.35	VCDLIK	Carbamidomethyl(C)@2			-0.00142798	746.398	374.206	746.4	374.207	2	8	1.1.1.3416.3	27.6073	9383.55	1435.49	27.41	0.55	1813.76
6	52.06	52.06	89.82	87.43	83.53	OE_76218|-1|115|1116	OE_76218|-1|115|1116			0.231362	56.05	EATYDEIK				0.000273377	967.45	484.732	967.45	484.732	2	8	1.1.1.3388.18	26.2311	11483.3	4583.45	26.11	0.2	3635.26
6	52.06	52.06	89.82	87.43	83.53	OE_76218|-1|115|1116	OE_76218|-1|115|1116			0.183096	42.62	VVNDNFGIVEGLMTTVHATTATQKTVDGPSHK			missed K-T@24	0.00624112	3366.69	842.681	3366.69	842.679	4	11	1.1.1.3682.20	40.8398	1312.86	1176.47	40.82	0.15	3200.96
6	52.06	52.06	89.82	87.43	83.53	OE_76218|-1|115|1116	OE_76218|-1|115|1116			0.0856569	54.07	YDSTHGRFNGDVHEEGGMLVVNGR	Deamidated(N)@9		missed R-F@7	0.00173003	2646.19	662.555	2646.19	662.554	4	12	1.1.1.3471.20	30.3583	1134.52	998.84	30.29	0.25	3677.3
6	52.06	52.06	89.82	87.43	83.53	OE_76218|-1|115|1116	OE_76218|-1|115|1116			0	78.51	AAAESDHWK				0.000658881	1013.46	507.736	1013.46	507.736	2	11	1.1.1.3342.13	23.9526	6730.55	3607.66	23.88	0.15	2388.43
6	52.06	52.06	89.82	87.43	83.53	OE_76218|-1|115|1116	OE_76218|-1|115|1116			0	47.56	AGISLNK				0.000956784	701.408	351.711	701.407	351.711	2	6	1.1.1.3378.2	25.7206	16055.4	1242.35	25.91	0.15	1435.24
6	52.06	52.06	89.82	87.43	83.53	OE_76218|-1|115|1116	OE_76218|-1|115|1116			0	99	ASLQKDVEVVAVNDPFIDVK			missed K-D@5	-0.00569812	2185.16	1093.59	2185.16	1093.59	2	19	1.1.1.3656.44	39.5695	1975.77	1840.22	39.57	0.15	3803.83
6	52.06	52.06	89.82	87.43	83.53	OE_76218|-1|115|1116	OE_76218|-1|115|1116			0	99	DVEVVAVNDPFIDVK				-0.000680773	1657.86	829.935	1657.86	829.935	2	16	1.1.1.3651.24	39.3	2694.9	2225.43	39.43	0.45	6908.4
6	52.06	52.06	89.82	87.43	83.53	OE_76218|-1|115|1116	OE_76218|-1|115|1116			0	98.66	DVEVVAVNDPFIDVK				-0.000680773	1657.86	829.935	1657.86	829.935	2	13	1.1.1.3653.29	39.4034	2694.9	2591.4	39.43	0.45	3782.45
6	52.06	52.06	89.82	87.43	83.53	OE_76218|-1|115|1116	OE_76218|-1|115|1116			0	99	EATYDEIKAALK			missed K-A@8	-0.00239214	1350.7	676.358	1350.7	676.359	2	15	1.1.1.3520.36	32.7933	11059.6	3708.06	32.62	0.15	4310.44
6	52.06	52.06	89.82	87.43	83.53	OE_76218|-1|115|1116	OE_76218|-1|115|1116			0	95.8	EATYDEIKAALK			missed K-A@8	-0.000736091	1350.7	451.241	1350.7	451.242	3	12	1.1.1.3515.5	32.525	21029.1	7216.24	32.62	0.15	6143.49
6	52.06	52.06	89.82	87.43	83.53	OE_76218|-1|115|1116	OE_76218|-1|115|1116			0	59.16	EATYDEIKAALK			missed K-A@8	-0.000736091	1350.7	451.241	1350.7	451.242	3	9	1.1.1.3521.7	32.824	21029.1	4198.63	32.62	0.15	3370.25
6	52.06	52.06	89.82	87.43	83.53	OE_76218|-1|115|1116	OE_76218|-1|115|1116			0	99	FNGDVHEEGGMLVVNGR	Deamidated(N)@15			-0.00243963	1829.83	610.952	1829.84	610.953	3	15	1.1.1.3510.20	32.2813	2295.25	2258.64	32.27	0.45	4320.45
6	52.06	52.06	89.82	87.43	83.53	OE_76218|-1|115|1116	OE_76218|-1|115|1116			0	96.94	FNGDVHEEGGMLVVNGR	Deamidated(N)@2			-0.0040008	1829.83	610.952	1829.84	610.953	3	12	1.1.1.3501.19	31.8371	2295.25	687.63	32.27	0.45	2557.87
6	52.06	52.06	89.82	87.43	83.53	OE_76218|-1|115|1116	OE_76218|-1|115|1116			0	53.33	FNGDVHEEGGMLVVNGR				-0.00710862	1828.85	610.622	1828.85	610.625	3	8	1.1.1.3486.26	31.091	1150.76	861.28	31.03	0.1	2459.21
6	52.06	52.06	89.82	87.43	83.53	OE_76218|-1|115|1116	OE_76218|-1|115|1116			0	48.18	FNGDVHEEGGMLVVNGR	Deamidated(N)@15			-0.00243963	1829.83	610.952	1829.84	610.953	3	10	1.1.1.3512.23	32.3822	2295.25	1538.32	32.27	0.45	3969.93
6	52.06	52.06	89.82	87.43	83.53	OE_76218|-1|115|1116	OE_76218|-1|115|1116			0	99	GAAQNIIPASTGAAK				-0.00108004	1368.74	685.375	1368.74	685.375	2	20	1.1.1.3419.42	27.7822	34409.3	20872.2	27.86	0.2	5971.42
6	52.06	52.06	89.82	87.43	83.53	OE_76218|-1|115|1116	OE_76218|-1|115|1116			0	99	GAAQNIIPASTGAAK				-0.00108004	1368.74	685.375	1368.74	685.375	2	25	1.1.1.3421.35	27.883	34409.3	34108.7	27.86	0.2	18158.4
6	52.06	52.06	89.82	87.43	83.53	OE_76218|-1|115|1116	OE_76218|-1|115|1116			0	99	GAAQNIIPASTGAAK				-0.00108004	1368.74	685.375	1368.74	685.375	2	22	1.1.1.3422.49	27.9245	34409.3	29937.6	27.86	0.2	18634.3
6	52.06	52.06	89.82	87.43	83.53	OE_76218|-1|115|1116	OE_76218|-1|115|1116			0	99	GAAQNIIPASTGAAK				-0.00108004	1368.74	685.375	1368.74	685.375	2	15	1.1.1.3416.53	27.6282	34409.3	3268.22	27.86	0.2	3494.47
6	52.06	52.06	89.82	87.43	83.53	OE_76218|-1|115|1116	OE_76218|-1|115|1116			0	99	GAAQNIIPASTGAAK				0.000382223	1368.74	457.253	1368.74	457.253	3	19	1.1.1.3420.12	27.8142	10523.4	8039.11	27.9	0.35	6446.58
6	52.06	52.06	89.82	87.43	83.53	OE_76218|-1|115|1116	OE_76218|-1|115|1116			0	96.77	GAAQNIIPASTGAAK				0.000382223	1368.74	457.253	1368.74	457.253	3	16	1.1.1.3423.8	27.9619	10523.4	7139.58	27.9	0.35	10425
6	52.06	52.06	89.82	87.43	83.53	OE_76218|-1|115|1116	OE_76218|-1|115|1116			0	88.88	GAAQNIIPASTGAAK				0.000382223	1368.74	457.253	1368.74	457.253	3	11	1.1.1.3419.8	27.7584	10523.4	4411.3	27.9	0.35	6619.31
6	52.06	52.06	89.82	87.43	83.53	OE_76218|-1|115|1116	OE_76218|-1|115|1116			0	74.78	GAAQNIIPASTGAAK				0.000382223	1368.74	457.253	1368.74	457.253	3	11	1.1.1.3424.22	28.0126	10523.4	3948.86	27.9	0.35	12150.9
6	52.06	52.06	89.82	87.43	83.53	OE_76218|-1|115|1116	OE_76218|-1|115|1116			0	62.26	GAAQNIIPASTGAAK				-0.00108004	1368.74	685.375	1368.74	685.375	2	10	1.1.1.3433.33	28.4771	34409.3	830.57	27.86	0.2	3107.72
6	52.06	52.06	89.82	87.43	83.53	OE_76218|-1|115|1116	OE_76218|-1|115|1116			0	50.37	GAAQNIIPASTGAAK				-0.00108004	1368.74	685.375	1368.74	685.375	2	11	1.1.1.3427.41	28.1795	34409.3	2823.34	27.86	0.2	8501.22
6	52.06	52.06	89.82	87.43	83.53	OE_76218|-1|115|1116	OE_76218|-1|115|1116			0	99	GILGYTEDEVVSSDFLGDTHSSTFDAR				-0.00049479	2917.32	973.449	2917.33	973.449	3	28	1.1.1.3691.38	41.3113	29310	7849.85	41.12	0.2	4074.92
6	52.06	52.06	89.82	87.43	83.53	OE_76218|-1|115|1116	OE_76218|-1|115|1116			0	99	GILGYTEDEVVSSDFLGDTHSSTFDAR				0.00608343	2917.33	730.34	2917.33	730.339	4	22	1.1.1.3692.19	41.3357	16627.2	3376.06	41.12	0.2	3749.73
6	52.06	52.06	89.82	87.43	83.53	OE_76218|-1|115|1116	OE_76218|-1|115|1116			0	99	GILGYTEDEVVSSDFLGDTHSSTFDAR				0.00608343	2917.33	730.34	2917.33	730.339	4	21	1.1.1.3694.14	41.4367	16627.2	1445.4	41.12	0.2	2706.05
6	52.06	52.06	89.82	87.43	83.53	OE_76218|-1|115|1116	OE_76218|-1|115|1116			0	99	GILGYTEDEVVSSDFLGDTHSSTFDAR				0.00608343	2917.33	730.34	2917.33	730.339	4	19	1.1.1.3693.21	41.3871	16627.2	2230.55	41.12	0.2	3342.92
6	52.06	52.06	89.82	87.43	83.53	OE_76218|-1|115|1116	OE_76218|-1|115|1116			0	99	GILGYTEDEVVSSDFLGDTHSSTFDAR				-0.00049479	2917.32	973.449	2917.33	973.449	3	18	1.1.1.3684.23	40.9474	29310	6994.4	41.12	0.2	5345.16
6	52.06	52.06	89.82	87.43	83.53	OE_76218|-1|115|1116	OE_76218|-1|115|1116			0	99	GILGYTEDEVVSSDFLGDTHSSTFDAR				0.00608343	2917.33	730.34	2917.33	730.339	4	14	1.1.1.3692.20	41.3366	16627.2	3355.14	41.12	0.2	2511.37
6	52.06	52.06	89.82	87.43	83.53	OE_76218|-1|115|1116	OE_76218|-1|115|1116			0	74.07	GILGYTEDEVVSSDFLGDTHSSTFDAR				-0.00049479	2917.32	973.449	2917.33	973.449	3	11	1.1.1.3700.48	41.7507	29310	1539.39	41.12	0.2	3104.42
6	52.06	52.06	89.82	87.43	83.53	OE_76218|-1|115|1116	OE_76218|-1|115|1116			0	99	IHVFQELKPASIPWGK				-0.00113676	1849.02	463.263	1849.03	463.264	4	12	1.1.1.3586.3	36.0541	5227.2	5087.57	36.09	0.15	3894.95
6	52.06	52.06	89.82	87.43	83.53	OE_76218|-1|115|1116	OE_76218|-1|115|1116			0	88.9	IHVFQELKPASIPWGK				-0.00731013	1849.02	925.516	1849.03	925.52	2	11	1.1.1.3587.36	36.1323	1573.94	1170.72	36.09	0.15	3425.34
6	52.06	52.06	89.82	87.43	83.53	OE_76218|-1|115|1116	OE_76218|-1|115|1116			0	99	KIHVFQELKPASIPWGK			missed K-I@1	-0.00464343	1977.12	495.286	1977.12	495.287	4	20	1.1.1.3555.5	34.5145	23180.5	6151.91	34.66	0.2	2687.48
6	52.06	52.06	89.82	87.43	83.53	OE_76218|-1|115|1116	OE_76218|-1|115|1116			0	99	KIHVFQELKPASIPWGK			missed K-I@1	-0.00235519	1977.12	660.047	1977.12	660.047	3	22	1.1.1.3556.18	34.5681	13501	8560.52	34.66	0.2	6525.65
6	52.06	52.06	89.82	87.43	83.53	OE_76218|-1|115|1116	OE_76218|-1|115|1116			0	99	KIHVFQELKPASIPWGK			missed K-I@1	-0.00464343	1977.12	495.286	1977.12	495.287	4	17	1.1.1.3564.11	34.9662	23180.5	1420.18	34.66	0.2	2166.39
6	52.06	52.06	89.82	87.43	83.53	OE_76218|-1|115|1116	OE_76218|-1|115|1116			0	99	KIHVFQELKPASIPWGK			missed K-I@1	-0.00235519	1977.12	660.047	1977.12	660.047	3	13	1.1.1.3562.25	34.8697	13501	3825.79	34.66	0.2	3836.58
6	52.06	52.06	89.82	87.43	83.53	OE_76218|-1|115|1116	OE_76218|-1|115|1116			0	33.53	KIHVFQELKPASIPWGK			missed K-I@1	-0.00235519	1977.12	660.047	1977.12	660.047	3	11	1.1.1.3559.21	34.7237	13501	10589.1	34.66	0.2	4692.7
6	52.06	52.06	89.82	87.43	83.53	OE_76218|-1|115|1116	OE_76218|-1|115|1116			0	98.76	KVIISAPSADAPMFVMGVNHEK			missed K-V@1	-0.00576809	2340.19	781.071	2340.2	781.073	3	16	1.1.1.3566.30	35.0725	2781.11	1640.84	35.16	0.4	4488.55
6	52.06	52.06	89.82	87.43	83.53	OE_76218|-1|115|1116	OE_76218|-1|115|1116			0	89.98	KVIISAPSADAPMFVMGVNHEK	Deamidated(N)@19		missed K-V@1	0.0224842	2341.2	586.308	2341.18	586.303	4	15	1.1.1.3573.13	35.4165	2086.84	1410.93	35.2	0.35	4044.77
6	52.06	52.06	89.82	87.43	83.53	OE_76218|-1|115|1116	OE_76218|-1|115|1116			0	99	KVIISAPSADAPMFVMGVNHEKYDPSMK			missed K-V@1; missed K-Y@22	0.000494189	3061.51	766.384	3061.51	766.384	4	29	1.1.1.3575.26	35.5266	13366.6	11379.9	35.46	0.15	8112.62
6	52.06	52.06	89.82	87.43	83.53	OE_76218|-1|115|1116	OE_76218|-1|115|1116			0	99	KVIISAPSADAPMFVMGVNHEKYDPSMK			missed K-V@1; missed K-Y@22	0.000494189	3061.51	766.384	3061.51	766.384	4	28	1.1.1.3576.20	35.5746	13366.6	7921.17	35.46	0.15	6004.2
6	52.06	52.06	89.82	87.43	83.53	OE_76218|-1|115|1116	OE_76218|-1|115|1116			0	95.23	LISWYDNEYGYSCR	Carbamidomethyl(C)@13			-0.00336863	1824.77	913.394	1824.78	913.396	2	13	1.1.1.3588.55	36.1763	7240.26	4388.23	36.25	0.15	7699.36
6	52.06	52.06	89.82	87.43	83.53	OE_76218|-1|115|1116	OE_76218|-1|115|1116			0	85.01	LTGMAFR				-0.00123135	794.41	398.212	794.411	398.213	2	8	1.1.1.3466.5	30.091	24987.1	3905.21	30.24	0.15	2561.85
6	52.06	52.06	89.82	87.43	83.53	OE_76218|-1|115|1116	OE_76218|-1|115|1116			0	99	LTGMAFRVPTPDVSVVDLTCR	Carbamidomethyl(C)@20		missed R-V@7	-0.00190946	2333.19	778.736	2333.19	778.736	3	13	1.1.1.3672.19	40.3398	2020.83	1375.77	40.42	0.2	2741.95
6	52.06	52.06	89.82	87.43	83.53	OE_76218|-1|115|1116	OE_76218|-1|115|1116			0	79.65	VCDLIK	Carbamidomethyl(C)@2			-0.00142798	746.398	374.206	746.4	374.207	2	9	1.1.1.3410.3	27.3099	9383.55	2515.13	27.41	0.55	3164.99
6	52.06	52.06	89.82	87.43	83.53	OE_76218|-1|115|1116	OE_76218|-1|115|1116			0	99	VGAEYVVESTGVFTTIEK				-0.000406382	1927.98	643.666	1927.98	643.667	3	20	1.1.1.3633.12	38.3924	15354.1	7103.78	38.49	0.15	4540.48
6	52.06	52.06	89.82	87.43	83.53	OE_76218|-1|115|1116	OE_76218|-1|115|1116			0	99	VGAEYVVESTGVFTTIEK				0.000800856	1927.98	964.997	1927.98	964.996	2	18	1.1.1.3636.30	38.5611	5350.7	3850.46	38.49	0.25	2836.73
6	52.06	52.06	89.82	87.43	83.53	OE_76218|-1|115|1116	OE_76218|-1|115|1116			0	99	VGAEYVVESTGVFTTIEK				0.000800856	1927.98	964.997	1927.98	964.996	2	18	1.1.1.3647.22	39.1177	5350.7	603.87	38.49	0.25	2700.69
6	52.06	52.06	89.82	87.43	83.53	OE_76218|-1|115|1116	OE_76218|-1|115|1116			0	99	VGAEYVVESTGVFTTIEK				-0.000406382	1927.98	643.666	1927.98	643.667	3	17	1.1.1.3643.19	38.8929	15354.1	4378.76	38.49	0.15	9371.17
6	52.06	52.06	89.82	87.43	83.53	OE_76218|-1|115|1116	OE_76218|-1|115|1116			0	99	VGAEYVVESTGVFTTIEK				0.000800856	1927.98	964.997	1927.98	964.996	2	15	1.1.1.3642.27	38.8616	5350.7	1326.41	38.49	0.25	4258.08
6	52.06	52.06	89.82	87.43	83.53	OE_76218|-1|115|1116	OE_76218|-1|115|1116			0	95.01	VGAEYVVESTGVFTTIEK				-0.0177689	1927.96	643.661	1927.98	643.667	3	11	1.1.1.3854.6	49.3984	6925.68	1814.95	49.19	0.2	1151.13
6	52.06	52.06	89.82	87.43	83.53	OE_76218|-1|115|1116	OE_76218|-1|115|1116			0	90.49	VGAEYVVESTGVFTTIEK				-0.000406382	1927.98	643.666	1927.98	643.667	3	15	1.1.1.3646.9	39.0478	15354.1	2842.06	38.49	0.15	3176.62
6	52.06	52.06	89.82	87.43	83.53	OE_76218|-1|115|1116	OE_76218|-1|115|1116			0	70.4	VGAEYVVESTGVFTTIEK				-0.0143535	1927.96	643.662	1927.98	643.667	3	9	1.1.1.3678.13	40.6295	992.71	828.03	40.57	0.65	2451.68
6	52.06	52.06	89.82	87.43	83.53	OE_76218|-1|115|1116	OE_76218|-1|115|1116			0	51.09	VGAEYVVESTGVFTTIEK				-0.000406382	1927.98	643.666	1927.98	643.667	3	15	1.1.1.3649.8	39.1905	15354.1	2445.51	38.49	0.15	11245.5
6	52.06	52.06	89.82	87.43	83.53	OE_76218|-1|115|1116	OE_76218|-1|115|1116			0	31.57	VGAEYVVESTGVFTTIEK				-0.0143535	1927.96	643.662	1927.98	643.667	3	7	1.1.1.3676.7	40.5273	992.71	849.68	40.57	0.65	1869.59
6	52.06	52.06	89.82	87.43	83.53	OE_76218|-1|115|1116	OE_76218|-1|115|1116			0	99	VGAEYVVESTGVFTTIEKANAHIEGGAK			missed K-A@18	0.00100883	2876.46	720.121	2876.46	720.121	4	18	1.1.1.3669.18	40.1897	1705.56	1503.34	40.22	0.25	3726.67
6	52.06	52.06	89.82	87.43	83.53	OE_76218|-1|115|1116	OE_76218|-1|115|1116			0	99	VGINGFGR	Deamidated(N)@4			0.000999601	819.425	410.72	819.424	410.719	2	9	1.1.1.3452.9	29.3969	11965.1	9917.89	29.44	0.2	5213.8
6	52.06	52.06	89.82	87.43	83.53	OE_76218|-1|115|1116	OE_76218|-1|115|1116			0	59.3	VGINGFGR	Deamidated(N)@4			0.000999601	819.425	410.72	819.424	410.719	2	9	1.1.1.3458.6	29.6955	11965.1	2831.25	29.44	0.2	5480.39
6	52.06	52.06	89.82	87.43	83.53	OE_76218|-1|115|1116	OE_76218|-1|115|1116			0	17.46	VGINGFGR	Deamidated(N)@4			0.000999601	819.425	410.72	819.424	410.719	2	6	1.1.1.3461.2	29.8406	11965.1	1835.42	29.44	0.2	1735.74
6	52.06	52.06	89.82	87.43	83.53	OE_76218|-1|115|1116	OE_76218|-1|115|1116			0	97.06	VIISAPSADAPMFVMGVNHEK				-2.55224e-05	2212.1	738.375	2212.1	738.375	3	16	1.1.1.3610.19	37.2599	9593.55	2877.39	37.44	0.25	5181.65
6	52.06	52.06	89.82	87.43	83.53	OE_76218|-1|115|1116	OE_76218|-1|115|1116			0	31.4	VIISAPSADAPMFVMGVNHEK				-0.00161026	2212.1	1107.06	2212.1	1107.06	2	8	1.1.1.3613.47	37.4323	1273.62	1273.23	37.39	0.3	2138.02
6	52.06	52.06	89.82	87.43	83.53	OE_76218|-1|115|1116	OE_76218|-1|115|1116			0	99	VIISAPSADAPMFVMGVNHEKYDPSMK			missed K-Y@21	0.00401795	2933.42	734.361	2933.41	734.36	4	26	1.1.1.3606.23	37.0585	29594.3	12569.8	37.15	0.15	5871.06
6	52.06	52.06	89.82	87.43	83.53	OE_76218|-1|115|1116	OE_76218|-1|115|1116			0	99	VIPELNGKLTGMAFR	Deamidated(N)@6		missed K-L@8	-0.000214492	1645.89	549.636	1645.89	549.636	3	13	1.1.1.3595.15	36.5123	9106.25	3380.92	36.65	0.3	3444.93
6	52.06	52.06	89.82	87.43	83.53	OE_76218|-1|115|1116	OE_76218|-1|115|1116			0	98.96	VIPELNGKLTGMAFR	Deamidated(N)@6		missed K-L@8	-0.000214492	1645.89	549.636	1645.89	549.636	3	11	1.1.1.3603.9	36.9006	9106.25	3944.84	36.65	0.3	3310.09
6	52.06	52.06	89.82	87.43	83.53	OE_76218|-1|115|1116	OE_76218|-1|115|1116			0	99	VPTPDVSVVDLTCR	Carbamidomethyl(C)@13			-0.00164252	1556.79	779.4	1556.79	779.401	2	23	1.1.1.3562.36	34.8772	33303	24566.9	34.95	0.15	15186
6	52.06	52.06	89.82	87.43	83.53	OE_76218|-1|115|1116	OE_76218|-1|115|1116			0	94.94	VPTPDVSVVDLTCR	Carbamidomethyl(C)@13			-0.00804031	1556.78	519.933	1556.79	519.936	3	11	1.1.1.3562.7	34.8622	8129.17	6169.08	34.91	0.15	6689.25
6	52.06	52.06	89.82	87.43	83.53	OE_76218|-1|115|1116	OE_76218|-1|115|1116			0	99	VVNDNFGIVEGLMTTVHATTATQK				-0.00222464	2545.28	849.435	2545.28	849.435	3	19	1.1.1.3730.27	43.2326	37882.1	6078.56	43.46	0.3	2740.15
6	52.06	52.06	89.82	87.43	83.53	OE_76218|-1|115|1116	OE_76218|-1|115|1116			0	99	VVNDNFGIVEGLMTTVHATTATQK				-0.000349943	2545.28	637.328	2545.28	637.328	4	25	1.1.1.3732.6	43.3207	8337.99	4347.43	43.46	0.25	3068.46
6	52.06	52.06	89.82	87.43	83.53	OE_76218|-1|115|1116	OE_76218|-1|115|1116			0	99	VVNDNFGIVEGLMTTVHATTATQK				-0.00222464	2545.28	849.435	2545.28	849.435	3	32	1.1.1.3738.20	43.636	37882.1	21000.6	43.46	0.3	11137.3
6	52.06	52.06	89.82	87.43	83.53	OE_76218|-1|115|1116	OE_76218|-1|115|1116			0	99	VVNDNFGIVEGLMTTVHATTATQK	Deamidated(N)@5			0.000882785	2546.27	849.764	2546.27	849.763	3	29	1.1.1.3744.16	43.9297	5910.04	4379.7	44.01	0.3	3850.96
6	52.06	52.06	89.82	87.43	83.53	OE_76218|-1|115|1116	OE_76218|-1|115|1116			0	99	VVNDNFGIVEGLMTTVHATTATQK				-0.00222464	2545.28	849.435	2545.28	849.435	3	19	1.1.1.3750.29	44.2267	37882.1	1613.08	43.46	0.3	2178.62
6	52.06	52.06	89.82	87.43	83.53	OE_76218|-1|115|1116	OE_76218|-1|115|1116			0	99	VVNDNFGIVEGLMTTVHATTATQK	Deamidated(N)@3			0.00489387	2546.27	637.576	2546.27	637.574	4	17	1.1.1.3746.6	44.0147	1176.15	1136.26	44.01	0.25	2224.7
6	52.06	52.06	89.82	87.43	83.53	OE_76218|-1|115|1116	OE_76218|-1|115|1116			0	99	VVNDNFGIVEGLMTTVHATTATQK	Deamidated(N)@5			0.000882785	2546.27	849.764	2546.27	849.763	3	13	1.1.1.3747.28	44.0829	5910.04	5203.13	44.01	0.3	2195.14
6	52.06	52.06	89.82	87.43	83.53	OE_76218|-1|115|1116	OE_76218|-1|115|1116			0	97.15	VVNDNFGIVEGLMTTVHATTATQK				-0.000349943	2545.28	637.328	2545.28	637.328	4	11	1.1.1.3739.8	43.665	8337.99	3966.83	43.46	0.25	2519.75
6	52.06	52.06	89.82	87.43	83.53	OE_76218|-1|115|1116	OE_76218|-1|115|1116			0	86.43	VVNDNFGIVEGLMTTVHATTATQK	Deamidated(N)@5			0.000882785	2546.27	849.764	2546.27	849.763	3	10	1.1.1.3763.23	44.8763	5910.04	519.53	44.01	0.3	1692.16
6	52.06	52.06	89.82	87.43	83.53	OE_76218|-1|115|1116	OE_76218|-1|115|1116			0	81.53	VVNDNFGIVEGLMTTVHATTATQK				-0.00222464	2545.28	849.435	2545.28	849.435	3	12	1.1.1.3756.27	44.5307	37882.1	953.52	43.46	0.3	2150.04
6	52.06	52.06	89.82	87.43	83.53	OE_76218|-1|115|1116	OE_76218|-1|115|1116			0	73.77	VVNDNFGIVEGLMTTVHATTATQK				-0.000349943	2545.28	637.328	2545.28	637.328	4	10	1.1.1.3731.3	43.2664	8337.99	1768.86	43.46	0.25	1943.08
6	52.06	52.06	89.82	87.43	83.53	OE_76218|-1|115|1116	OE_76218|-1|115|1116			0	99	VVSNASCTTNCLAPLAK	Carbamidomethyl(C)@7; Carbamidomethyl(C)@11			-0.00209456	1804.88	903.447	1804.88	903.448	2	26	1.1.1.3459.47	29.78	8928.14	4898.48	29.89	0.2	4224.44
6	52.06	52.06	89.82	87.43	83.53	OE_76218|-1|115|1116	OE_76218|-1|115|1116			0	99	VVSNASCTTNCLAPLAK	Carbamidomethyl(C)@7; Carbamidomethyl(C)@11			-0.001801	1804.88	602.634	1804.88	602.634	3	18	1.1.1.3459.22	29.7584	11471.5	4600.64	29.89	0.2	3989.01
6	52.06	52.06	89.82	87.43	83.53	OE_76218|-1|115|1116	OE_76218|-1|115|1116			0	99	VVSNASCTTNCLAPLAK	Deamidated(N)@4; Carbamidomethyl(C)@7; Carbamidomethyl(C)@11			-0.00148903	1805.86	903.939	1805.87	903.94	2	14	1.1.1.3474.35	30.5206	830.45	777.02	30.53	0.3	1958.88
6	52.06	52.06	89.82	87.43	83.53	OE_76218|-1|115|1116	OE_76218|-1|115|1116			0	39.42	VVSNASCTTNCLAPLAK	Carbamidomethyl(C)@7; Carbamidomethyl(C)@11			-0.001801	1804.88	602.634	1804.88	602.634	3	9	1.1.1.3467.28	30.154	11471.5	1147.19	29.89	0.2	2574.22
6	52.06	52.06	89.82	87.43	83.53	OE_76218|-1|115|1116	OE_76218|-1|115|1116			0	21.27	VVSNASCTTNCLAPLAK	Carbamidomethyl(C)@7; Deamidated(N)@10; Carbamidomethyl(C)@11			0.00278344	1805.87	903.941	1805.87	903.94	2	10	1.1.1.3452.64	29.4336	718.02	709.49	29.43	0.15	2902.39
6	52.06	52.06	89.82	87.43	83.53	OE_76218|-1|115|1116	OE_76218|-1|115|1116			0	17.45	VVSNASCTTNCLAPLAK	Carbamidomethyl(C)@7; Carbamidomethyl(C)@11			-0.00434158	1804.88	452.226	1804.88	452.228	4	7	1.1.1.3462.5	29.8915	1814.2	1805.39	29.89	0.15	2649.95
6	52.06	52.06	89.82	87.43	83.53	OE_76218|-1|115|1116	OE_76218|-1|115|1116			0	97.21	YMVYMFK				-0.00304317	980.447	491.231	980.45	491.232	2	8	1.1.1.3596.8	36.5559	13583.2	2818.17	36.39	0.15	2059.46
7	51.4	51.51	77.83	73.44	71.36	OE_1795|-3|153|1451	OE_1795|-3|153|1451			2	99	AAVPSGASTGIHEALELR				-0.00148384	1777.93	889.973	1777.93	889.973	2	22	1.1.1.3535.28	33.548	4041.25	3952.36	33.52	0.3	4740.54
7	51.4	51.51	77.83	73.44	71.36	OE_1795|-3|153|1451	OE_1795|-3|153|1451			2	99	DGKYDLDFKNPK			missed K-Y@3; missed K-N@9	-0.00385703	1438.71	480.576	1438.71	480.577	3	20	1.1.1.3432.13	28.4108	8253.96	8127.1	28.4	0.15	5026.48
7	51.4	51.51	77.83	73.44	71.36	OE_1795|-3|153|1451	OE_1795|-3|153|1451			2	99	FGLAATGVGDEGGFAPDIQDNREGLELITEAIK			missed R-E@22	0.00130231	3402.7	1135.24	3402.69	1135.24	3	18	1.1.1.3769.46	45.1947	3889.43	3008.88	45.25	0.2	1202.22
7	51.4	51.51	77.83	73.44	71.36	OE_1795|-3|153|1451	OE_1795|-3|153|1451			2	99	FGLAATGVGDEGGFAPDIQDNREGLELITEAIKEAGYTGK			missed R-E@22; missed K-E@33	-0.00205481	4109.02	1028.26	4109.02	1028.26	4	24	1.1.1.3811.42	47.2827	5790.49	3355.64	47.35	0.15	2351.4
7	51.4	51.51	77.83	73.44	71.36	OE_1795|-3|153|1451	OE_1795|-3|153|1451			2	99	GNPTVEVDLTTEKGVFR			missed K-G@13	-0.00627878	1860.95	931.483	1860.96	931.486	2	18	1.1.1.3539.51	33.7473	2591.15	2007.58	33.81	0.25	2931.7
7	51.4	51.51	77.83	73.44	71.36	OE_1795|-3|153|1451	OE_1795|-3|153|1451			2	99	GVPLYQHIADLSGNSK				-0.00426644	1697.87	849.942	1697.87	849.944	2	23	1.1.1.3552.40	34.3862	6621.34	3177.15	34.21	0.2	4468.85
7	51.4	51.51	77.83	73.44	71.36	OE_1795|-3|153|1451	OE_1795|-3|153|1451			2	99	IEIGMDVAASEFYR				-0.0110575	1599.75	800.882	1599.76	800.887	2	14	1.1.1.3653.25	39.4001	1198.05	838.4	39.33	0.35	2976.39
7	51.4	51.51	77.83	73.44	71.36	OE_1795|-3|153|1451	OE_1795|-3|153|1451			2	99	ILLPVPAFNVINGGSHAGNK	Deamidated(N)@12			0.00229901	2018.1	673.706	2018.09	673.706	3	23	1.1.1.3685.9	40.9808	30106.4	8736.67	40.77	0.25	7409.75
7	51.4	51.51	77.83	73.44	71.36	OE_1795|-3|153|1451	OE_1795|-3|153|1451			2	99	KFDVSDQTAIDEFIIALDGTENK			missed K-F@1	0.000671108	2568.26	643.072	2568.26	643.072	4	15	1.1.1.3807.7	47.0565	1067.78	867.57	47	0.2	1387.69
7	51.4	51.51	77.83	73.44	71.36	OE_1795|-3|153|1451	OE_1795|-3|153|1451			2	99	KFDVSDQTAIDEFIIALDGTENKSK			missed K-F@1; missed K-S@23	-0.000540914	2783.39	696.854	2783.39	696.854	4	15	1.1.1.3769.8	45.163	2780.23	2204.78	45.25	0.15	3122.76
7	51.4	51.51	77.83	73.44	71.36	OE_1795|-3|153|1451	OE_1795|-3|153|1451			2	99	KNGWGTMVSHR	Deamidated(N)@2		missed K-N@1	-0.00144345	1272.6	425.208	1272.6	425.208	3	14	1.1.1.3417.8	27.662	3147.96	2538.13	27.75	0.15	2995.59
7	51.4	51.51	77.83	73.44	71.36	OE_1795|-3|153|1451	OE_1795|-3|153|1451			2	99	LAMQEFMILPTGAASFTEALK				0.00218296	2268.16	757.059	2268.15	757.058	3	17	1.1.1.3820.12	47.7099	7902.54	2234.38	47.49	0.2	1881.55
7	51.4	51.51	77.83	73.44	71.36	OE_1795|-3|153|1451	OE_1795|-3|153|1451			2	99	LGANAILGVSMAVCK	Carbamidomethyl(C)@14			-0.00312937	1502.79	752.403	1502.79	752.405	2	16	1.1.1.3620.23	37.7614	2371.52	1609.23	37.94	0.55	4648.21
7	51.4	51.51	77.83	73.44	71.36	OE_1795|-3|153|1451	OE_1795|-3|153|1451			2	99	MGSETYHHLK				-0.00145859	1201.55	601.784	1201.55	601.785	2	17	1.1.1.3333.18	23.5148	4569.69	3796.58	23.58	0.15	2732.82
7	51.4	51.51	77.83	73.44	71.36	OE_1795|-3|153|1451	OE_1795|-3|153|1451			2	99	RIQTAVEKK			missed R-I@1; missed K-K@8	0.00102819	1071.64	358.221	1071.64	358.221	3	11	1.1.1.3306.2	22.148	2945.95	1351.47	22.24	0.1	527.102
7	51.4	51.51	77.83	73.44	71.36	OE_1795|-3|153|1451	OE_1795|-3|153|1451			2	99	SDPKDHIDK			missed K-D@4	0.00256169	1053.51	527.763	1053.51	527.762	2	11	1.1.1.3299.11	21.8196	785.3	690.22	21.85	0.2	709.147
7	51.4	51.51	77.83	73.44	71.36	OE_1795|-3|153|1451	OE_1795|-3|153|1451			2	99	SGETEDCTIADIVVGLGTGQIK	Carbamidomethyl(C)@7			-0.000312321	2262.1	755.042	2262.1	755.042	3	25	1.1.1.3802.12	46.8092	9476.42	4577.59	46.65	0.25	3904.66
7	51.4	51.51	77.83	73.44	71.36	OE_1795|-3|153|1451	OE_1795|-3|153|1451			2	99	TIAPALIPK				-0.000717055	922.584	462.3	922.585	462.3	2	12	1.1.1.3501.5	31.827	24618.6	18992.9	31.77	0.2	9740.99
7	51.4	51.51	77.83	73.44	71.36	OE_1795|-3|153|1451	OE_1795|-3|153|1451			2	99	VNQIGSITEAIR				-0.00253416	1299.71	434.245	1299.71	434.245	3	16	1.1.1.3534.4	33.4704	2836.06	2775.03	33.46	0.2	2379.56
7	51.4	51.51	77.83	73.44	71.36	OE_1795|-3|153|1451	OE_1795|-3|153|1451			1.85387	99	SDPKDHIDKSALQALYEGFVK			missed K-D@4; missed K-S@9	-0.0130152	2360.19	591.054	2360.2	591.058	4	13	1.1.1.3653.5	39.3834	2400.57	2264.37	39.42	0.15	2764.55
7	51.4	51.51	77.83	73.44	71.36	OE_1795|-3|153|1451	OE_1795|-3|153|1451			1.79588	98.82	FGLAATGVGDEGGFAPDIQDNR				-0.00452761	2206.02	736.349	2206.03	736.35	3	17	1.1.1.3598.17	36.6671	1600.6	1406.53	36.64	0.4	3185.01
7	51.4	51.51	77.83	73.44	71.36	OE_1795|-3|153|1451	OE_1795|-3|153|1451			1.61979	97.89	LSKYNQLLR			missed K-Y@3	-0.00341901	1133.65	378.891	1133.66	378.893	3	11	1.1.1.3441.2	28.8483	1657.39	1637.64	28.84	0.15	3217.39
7	51.4	51.51	77.83	73.44	71.36	OE_1795|-3|153|1451	OE_1795|-3|153|1451			1.4437	97.51	ACNCLLLK	Carbamidomethyl(C)@2; Carbamidomethyl(C)@4			-0.00129621	990.498	496.256	990.499	496.257	2	10	1.1.1.3474.8	30.491	4550.33	2525.51	30.34	0.2	2533.54
7	51.4	51.51	77.83	73.44	71.36	OE_1795|-3|153|1451	OE_1795|-3|153|1451			1.35655	97.43	EGLELITEAIK				-0.00299222	1214.67	608.344	1214.68	608.345	2	13	1.1.1.3642.8	38.8407	1975.01	1974.94	38.88	0.15	4878.22
7	51.4	51.51	77.83	73.44	71.36	OE_1795|-3|153|1451	OE_1795|-3|153|1451			1.11351	93.96	IEEELGSK				-0.00120307	903.454	452.734	903.455	452.735	2	10	1.1.1.3353.14	24.487	11184.1	8985.63	24.53	0.1	7920.56
7	51.4	51.51	77.83	73.44	71.36	OE_1795|-3|153|1451	OE_1795|-3|153|1451			0.853872	88.85	GNPTVEVDLTTEK				-0.00891344	1401.69	468.237	1401.7	468.24	3	12	1.1.1.3465.6	30.0413	1661.21	1612.24	30.03	0.25	2730.38
7	51.4	51.51	77.83	73.44	71.36	OE_1795|-3|153|1451	OE_1795|-3|153|1451			0.835647	88.38	IQTAVEKK			missed K-K@7	-0.00032978	915.539	458.777	915.539	458.777	2	8	1.1.1.3307.14	22.2135	912.16	577.68	22.29	0.15	990.34
7	51.4	51.51	77.83	73.44	71.36	OE_1795|-3|153|1451	OE_1795|-3|153|1451			0.675717	82.87	YNQLLR				-0.00245235	805.442	403.728	805.445	403.73	2	8	1.1.1.3424.8	28.0067	12215.5	9608.61	27.95	0.2	6932.13
7	51.4	51.51	77.83	73.44	71.36	OE_1795|-3|153|1451	OE_1795|-3|153|1451			0.537602	83.9	SALQALYEGFVK				0.000321732	1324.7	663.359	1324.7	663.359	2	7	1.1.1.3717.17	42.5737	1829.87	987.66	42.42	0.25	1810.34
7	51.4	51.51	77.83	73.44	71.36	OE_1795|-3|153|1451	OE_1795|-3|153|1451			0.432974	77.87	KFGLAATGVGDEGGFAPDIQDNREGLELITEAIK			missed K-F@1; missed R-E@23	-0.0142711	3530.77	883.701	3530.79	883.705	4	10	1.1.1.3730.28	43.2334	1193.32	1040.51	43.21	0.2	1832.8
7	51.4	51.51	77.83	73.44	71.36	OE_1795|-3|153|1451	OE_1795|-3|153|1451			0.401209	89.3	NGWGTMVSHR	Deamidated(N)@1			-0.000311633	1144.51	382.51	1144.51	382.51	3	9	1.1.1.3469.2	30.2379	1625.82	1442.26	30.28	0.15	2452.65
7	51.4	51.51	77.83	73.44	71.36	OE_1795|-3|153|1451	OE_1795|-3|153|1451			0.179142	37.13	QIFDSR				0.00118843	764.383	383.199	764.382	383.198	2	7	1.1.1.3394.4	26.5169	9427.37	4237.88	26.61	0.15	2934.21
7	51.4	51.51	77.83	73.44	71.36	OE_1795|-3|153|1451	OE_1795|-3|153|1451			0.154902	38.28	FDVSDQTAIDEFIIALDGTENK				-0.0125291	2440.15	814.391	2440.16	814.395	3	9	1.1.1.3849.19	49.1629	536.61	484.47	49.14	0.94	1322.24
7	51.4	51.51	77.83	73.44	71.36	OE_1795|-3|153|1451	OE_1795|-3|153|1451			0.0710923	22.42	DGKYDLDFK			missed K-Y@3	-0.0124579	1099.51	550.76	1099.52	550.767	2	7	1.1.1.3468.20	30.2028	1570.57	1011	30.28	0.2	2264.38
7	51.4	51.51	77.83	73.44	71.36	OE_1795|-3|153|1451	OE_1795|-3|153|1451			0.0665127	17.64	AAVPSGASTGIHEALELRDGDKTK			missed R-D@18; missed K-T@22	-0.000616184	2422.24	808.422	2422.25	808.422	3	8	1.1.1.3492.38	31.4086	2677.12	2297.79	31.37	0.2	2698.8
7	51.4	51.51	77.83	73.44	71.36	OE_1795|-3|153|1451	OE_1795|-3|153|1451			0	99	AAVPSGASTGIHEALELR				-0.00148384	1777.93	889.973	1777.93	889.973	2	25	1.1.1.3536.36	33.5989	4041.25	3529.03	33.52	0.3	5053.72
7	51.4	51.51	77.83	73.44	71.36	OE_1795|-3|153|1451	OE_1795|-3|153|1451			0	99	AAVPSGASTGIHEALELR				-0.00253828	1777.93	593.65	1777.93	593.651	3	15	1.1.1.3539.19	33.7239	24577.3	7301.98	33.52	0.25	5852.87
7	51.4	51.51	77.83	73.44	71.36	OE_1795|-3|153|1451	OE_1795|-3|153|1451			0	23.12	AAVPSGASTGIHEALELR				-0.00253828	1777.93	593.65	1777.93	593.651	3	10	1.1.1.3533.6	33.4245	24577.3	15392.2	33.52	0.25	2829.44
7	51.4	51.51	77.83	73.44	71.36	OE_1795|-3|153|1451	OE_1795|-3|153|1451			0	22.36	AAVPSGASTGIHEALELR				-0.00253828	1777.93	593.65	1777.93	593.651	3	9	1.1.1.3541.16	33.8223	24577.3	3471.07	33.52	0.25	5426.83
7	51.4	51.51	77.83	73.44	71.36	OE_1795|-3|153|1451	OE_1795|-3|153|1451			0	99	DGKYDLDFKNPK			missed K-Y@3; missed K-N@9	0.00241144	1438.71	720.363	1438.71	720.362	2	17	1.1.1.3433.37	28.4805	2972.45	2095.25	28.4	0.25	3534.71
7	51.4	51.51	77.83	73.44	71.36	OE_1795|-3|153|1451	OE_1795|-3|153|1451			0	79.65	DGKYDLDFKNPK			missed K-Y@3; missed K-N@9	-0.00385703	1438.71	480.576	1438.71	480.577	3	11	1.1.1.3432.14	28.4116	8253.96	8118.9	28.4	0.15	1961.65
7	51.4	51.51	77.83	73.44	71.36	OE_1795|-3|153|1451	OE_1795|-3|153|1451			0	97.15	FGLAATGVGDEGGFAPDIQDNREGLELITEAIK			missed R-E@22	-0.00201029	3402.69	851.68	3402.69	851.681	4	10	1.1.1.3768.25	45.1273	3378.93	1390.05	45.25	0.2	1782.19
7	51.4	51.51	77.83	73.44	71.36	OE_1795|-3|153|1451	OE_1795|-3|153|1451			0	99	FGLAATGVGDEGGFAPDIQDNREGLELITEAIKEAGYTGK			missed R-E@22; missed K-E@33	0.00257314	4109.03	822.812	4109.02	822.812	5	13	1.1.1.3812.21	47.315	1630.6	1319.24	47.35	0.15	1631.08
7	51.4	51.51	77.83	73.44	71.36	OE_1795|-3|153|1451	OE_1795|-3|153|1451			0	45.3	GNPTVEVDLTTEK				-0.00222971	1401.7	701.856	1401.7	701.857	2	14	1.1.1.3463.25	29.9587	8027.36	7890.42	29.99	0.2	18857.8
7	51.4	51.51	77.83	73.44	71.36	OE_1795|-3|153|1451	OE_1795|-3|153|1451			0	17.46	GNPTVEVDLTTEK				-0.00891344	1401.69	468.237	1401.7	468.24	3	7	1.1.1.3466.10	30.0952	1661.21	1170.16	30.03	0.25	1785.13
7	51.4	51.51	77.83	73.44	71.36	OE_1795|-3|153|1451	OE_1795|-3|153|1451			0	99	GVPLYQHIADLSGNSK				-0.0029917	1697.87	566.964	1697.87	566.965	3	16	1.1.1.3551.10	34.3197	13510.9	11075.3	34.26	0.2	5988.07
7	51.4	51.51	77.83	73.44	71.36	OE_1795|-3|153|1451	OE_1795|-3|153|1451			0	99	GVPLYQHIADLSGNSK				-0.00426644	1697.87	849.942	1697.87	849.944	2	20	1.1.1.3545.27	34.0437	6621.34	1675.44	34.21	0.2	3019.85
7	51.4	51.51	77.83	73.44	71.36	OE_1795|-3|153|1451	OE_1795|-3|153|1451			0	23.28	GVPLYQHIADLSGNSK				-0.00426644	1697.87	849.942	1697.87	849.944	2	8	1.1.1.3543.30	33.9396	6621.34	865.23	34.21	0.2	2850.21
7	51.4	51.51	77.83	73.44	71.36	OE_1795|-3|153|1451	OE_1795|-3|153|1451			0	72.34	IEIGMDVAASEFYR				-0.0110575	1599.75	800.882	1599.76	800.887	2	12	1.1.1.3650.18	39.2579	1198.05	1050.04	39.33	0.35	2673.06
7	51.4	51.51	77.83	73.44	71.36	OE_1795|-3|153|1451	OE_1795|-3|153|1451			0	99	ILLPVPAFNVINGGSHAGNK	Deamidated(N)@12			0.00229901	2018.1	673.706	2018.09	673.706	3	21	1.1.1.3681.17	40.7874	30106.4	29357.8	40.77	0.25	9393.05
7	51.4	51.51	77.83	73.44	71.36	OE_1795|-3|153|1451	OE_1795|-3|153|1451			0	99	ILLPVPAFNVINGGSHAGNK	Deamidated(N)@12			-0.00319417	2018.09	673.705	2018.09	673.706	3	18	1.1.1.3698.8	41.6244	7288.19	4951.56	41.52	0.3	4258.58
7	51.4	51.51	77.83	73.44	71.36	OE_1795|-3|153|1451	OE_1795|-3|153|1451			0	99	ILLPVPAFNVINGGSHAGNK	Deamidated(N)@12			0.0012766	2018.1	1010.05	2018.09	1010.05	2	14	1.1.1.3679.40	40.7034	2673.15	2043.07	40.77	0.2	2630.57
7	51.4	51.51	77.83	73.44	71.36	OE_1795|-3|153|1451	OE_1795|-3|153|1451			0	99	ILLPVPAFNVINGGSHAGNK	Deamidated(N)@12			0.0012766	2018.1	1010.05	2018.09	1010.05	2	12	1.1.1.3680.70	40.753	2673.15	2543.12	40.77	0.2	2435.76
7	51.4	51.51	77.83	73.44	71.36	OE_1795|-3|153|1451	OE_1795|-3|153|1451			0	99	ILLPVPAFNVINGGSHAGNK	Deamidated(N)@12			-0.00319417	2018.09	673.705	2018.09	673.706	3	15	1.1.1.3692.12	41.3299	7288.19	3917.85	41.52	0.3	4978.91
7	51.4	51.51	77.83	73.44	71.36	OE_1795|-3|153|1451	OE_1795|-3|153|1451			0	99	ILLPVPAFNVINGGSHAGNK	Deamidated(N)@19			-0.00319417	2018.09	673.705	2018.09	673.706	3	15	1.1.1.3691.15	41.2826	7288.19	3012.18	41.52	0.3	3967.83
7	51.4	51.51	77.83	73.44	71.36	OE_1795|-3|153|1451	OE_1795|-3|153|1451			0	99	ILLPVPAFNVINGGSHAGNK	Deamidated(N)@12			-0.00319417	2018.09	673.705	2018.09	673.706	3	15	1.1.1.3691.15	41.2826	7288.19	3012.18	41.52	0.3	3967.83
7	51.4	51.51	77.83	73.44	71.36	OE_1795|-3|153|1451	OE_1795|-3|153|1451			0	17.13	ILLPVPAFNVINGGSHAGNK				0.000472507	2017.11	673.378	2017.11	673.378	3	6	1.1.1.3675.14	40.4802	8182.63	907.88	40.72	0.2	2625.49
7	51.4	51.51	77.83	73.44	71.36	OE_1795|-3|153|1451	OE_1795|-3|153|1451			0	18.79	IQTAVEKK			missed K-K@7	-0.00032978	915.539	458.777	915.539	458.777	2	6	1.1.1.3308.11	22.2554	912.16	815.17	22.29	0.15	1248.63
7	51.4	51.51	77.83	73.44	71.36	OE_1795|-3|153|1451	OE_1795|-3|153|1451			0	99	KFDVSDQTAIDEFIIALDGTENK			missed K-F@1	0.00218103	2568.26	857.095	2568.26	857.094	3	17	1.1.1.3803.11	46.8664	10270	4119.76	47	0.2	1852.96
7	51.4	51.51	77.83	73.44	71.36	OE_1795|-3|153|1451	OE_1795|-3|153|1451			0	99	KFDVSDQTAIDEFIIALDGTENK			missed K-F@1	0.00218103	2568.26	857.095	2568.26	857.094	3	24	1.1.1.3803.12	46.868	10270	4214.47	47	0.2	3147.07
7	51.4	51.51	77.83	73.44	71.36	OE_1795|-3|153|1451	OE_1795|-3|153|1451			0	99	KFDVSDQTAIDEFIIALDGTENK			missed K-F@1	0.00218103	2568.26	857.095	2568.26	857.094	3	21	1.1.1.3809.24	47.168	10270	3400.05	47	0.2	2799.98
7	51.4	51.51	77.83	73.44	71.36	OE_1795|-3|153|1451	OE_1795|-3|153|1451			0	99	KFDVSDQTAIDEFIIALDGTENK			missed K-F@1	0.00218103	2568.26	857.095	2568.26	857.094	3	14	1.1.1.3809.23	47.1672	10270	3425	47	0.2	2084.19
7	51.4	51.51	77.83	73.44	71.36	OE_1795|-3|153|1451	OE_1795|-3|153|1451			0	16.99	KFDVSDQTAIDEFIIALDGTENK			missed K-F@1	0.00218103	2568.26	857.095	2568.26	857.094	3	10	1.1.1.3815.19	47.4657	10270	570.79	47	0.2	1956.1
7	51.4	51.51	77.83	73.44	71.36	OE_1795|-3|153|1451	OE_1795|-3|153|1451			0	17.65	KFDVSDQTAIDEFIIALDGTENKSK			missed K-F@1; missed K-S@23	-0.000540914	2783.39	696.854	2783.39	696.854	4	8	1.1.1.3774.13	45.4123	2780.23	515.61	45.25	0.15	1650.48
7	51.4	51.51	77.83	73.44	71.36	OE_1795|-3|153|1451	OE_1795|-3|153|1451			0	69.21	KNGWGTMVSHR			missed K-N@1	0.00725869	1271.63	424.883	1271.62	424.88	3	10	1.1.1.3399.7	26.7678	824.83	787.42	26.76	0.2	2503.89
7	51.4	51.51	77.83	73.44	71.36	OE_1795|-3|153|1451	OE_1795|-3|153|1451			0	99	LAMQEFMILPTGAASFTEALK				0.00218296	2268.16	757.059	2268.15	757.058	3	21	1.1.1.3818.18	47.6116	7902.54	4505.32	47.49	0.2	2718
7	51.4	51.51	77.83	73.44	71.36	OE_1795|-3|153|1451	OE_1795|-3|153|1451			0	99	LAMQEFMILPTGAASFTEALK				0.00218296	2268.16	757.059	2268.15	757.058	3	12	1.1.1.3812.15	47.31	7902.54	1403.4	47.49	0.2	1559.17
7	51.4	51.51	77.83	73.44	71.36	OE_1795|-3|153|1451	OE_1795|-3|153|1451			0	99	LAMQEFMILPTGAASFTEALK				0.00218296	2268.16	757.059	2268.15	757.058	3	12	1.1.1.3812.16	47.3109	7902.54	1428.4	47.49	0.2	1859.82
7	51.4	51.51	77.83	73.44	71.36	OE_1795|-3|153|1451	OE_1795|-3|153|1451			0	58.79	LGANAILGVSMAVCK	Carbamidomethyl(C)@14			-0.00312937	1502.79	752.403	1502.79	752.405	2	12	1.1.1.3620.22	37.7602	2371.52	1604.78	37.94	0.55	3484.58
7	51.4	51.51	77.83	73.44	71.36	OE_1795|-3|153|1451	OE_1795|-3|153|1451			0	99	MGSETYHHLK				0.00200125	1201.56	401.526	1201.55	401.526	3	12	1.1.1.3334.5	23.5426	7416.31	7408.21	23.54	0.15	5300.68
7	51.4	51.51	77.83	73.44	71.36	OE_1795|-3|153|1451	OE_1795|-3|153|1451			0	96.65	MGSETYHHLK				0.00200125	1201.56	401.526	1201.55	401.526	3	10	1.1.1.3336.6	23.6387	7416.31	3753.42	23.54	0.15	4191.19
7	51.4	51.51	77.83	73.44	71.36	OE_1795|-3|153|1451	OE_1795|-3|153|1451			0	87.09	MGSETYHHLK				0.00200125	1201.56	401.526	1201.55	401.526	3	11	1.1.1.3335.6	23.5913	7416.31	6895.9	23.54	0.15	4867.85
7	51.4	51.51	77.83	73.44	71.36	OE_1795|-3|153|1451	OE_1795|-3|153|1451			0	29.51	NGWGTMVSHR	Deamidated(N)@1			-0.00594767	1144.5	573.259	1144.51	573.261	2	9	1.1.1.3468.22	30.2045	1647.3	1236.89	30.28	0.2	3080.34
7	51.4	51.51	77.83	73.44	71.36	OE_1795|-3|153|1451	OE_1795|-3|153|1451			0	18.13	QIFDSR				0.0101606	764.392	383.203	764.382	383.198	2	6	1.1.1.3403.3	26.9626	789.28	560.31	27.01	0.6	1302.03
7	51.4	51.51	77.83	73.44	71.36	OE_1795|-3|153|1451	OE_1795|-3|153|1451			0	99	SDPKDHIDK			missed K-D@4	0.00320566	1053.51	352.178	1053.51	352.177	3	9	1.1.1.3300.2	21.8492	1477.97	1456.16	21.85	0.15	1186.8
7	51.4	51.51	77.83	73.44	71.36	OE_1795|-3|153|1451	OE_1795|-3|153|1451			0	92.1	SDPKDHIDK			missed K-D@4	0.00256169	1053.51	527.763	1053.51	527.762	2	9	1.1.1.3301.11	21.9104	785.3	671.03	21.85	0.2	648.413
7	51.4	51.51	77.83	73.44	71.36	OE_1795|-3|153|1451	OE_1795|-3|153|1451			0	52.92	SDPKDHIDK			missed K-D@4	0.00320566	1053.51	352.178	1053.51	352.177	3	6	1.1.1.3302.2	21.9487	1477.97	595.3	21.85	0.15	778.744
7	51.4	51.51	77.83	73.44	71.36	OE_1795|-3|153|1451	OE_1795|-3|153|1451			0	99	SGETEDCTIADIVVGLGTGQIK	Carbamidomethyl(C)@7			-0.000570958	2262.1	1132.06	2262.1	1132.06	2	19	1.1.1.3795.27	46.4936	2897.48	1607.72	46.65	0.3	1154.64
7	51.4	51.51	77.83	73.44	71.36	OE_1795|-3|153|1451	OE_1795|-3|153|1451			0	99	SGETEDCTIADIVVGLGTGQIK	Carbamidomethyl(C)@7			-0.000312321	2262.1	755.042	2262.1	755.042	3	23	1.1.1.3796.7	46.5099	9476.42	4793.75	46.65	0.25	3166.5
7	51.4	51.51	77.83	73.44	71.36	OE_1795|-3|153|1451	OE_1795|-3|153|1451			0	99	SGETEDCTIADIVVGLGTGQIK	Carbamidomethyl(C)@7			-0.000312321	2262.1	755.042	2262.1	755.042	3	17	1.1.1.3802.11	46.8084	9476.42	4606.01	46.65	0.25	3544.74
7	51.4	51.51	77.83	73.44	71.36	OE_1795|-3|153|1451	OE_1795|-3|153|1451			0	99	SGETEDCTIADIVVGLGTGQIK	Carbamidomethyl(C)@7			-0.000312321	2262.1	755.042	2262.1	755.042	3	18	1.1.1.3802.13	46.81	9476.42	4549.17	46.65	0.25	3153.63
7	51.4	51.51	77.83	73.44	71.36	OE_1795|-3|153|1451	OE_1795|-3|153|1451			0	80.76	TIAPALIPK				-0.000717055	922.584	462.3	922.585	462.3	2	8	1.1.1.3495.4	31.5291	24618.6	3871.88	31.77	0.2	3103.63
7	51.4	51.51	77.83	73.44	71.36	OE_1795|-3|153|1451	OE_1795|-3|153|1451			0	99	VNQIGSITEAIR				-0.000901471	1299.71	650.864	1299.71	650.865	2	21	1.1.1.3534.13	33.4796	15491.4	14447.3	33.46	0.15	7569.71
7	51.4	51.51	77.83	73.44	71.36	OE_1795|-3|153|1451	OE_1795|-3|153|1451			0	99	VNQIGSITEAIR				-0.000901471	1299.71	650.864	1299.71	650.865	2	19	1.1.1.3533.13	33.4333	15491.4	15349.3	33.46	0.15	11768.1
8	49.44	49.44	33.05	31.09	27.3	OE_8712|-2|2|4276; OE_37827|+3|3|4139; OE_25275|+3|3|4139	OE_8712|-2|2|4276; OE_37827|+3|3|4139; OE_25275|+3|3|4139			2	99	ADINIDDWWVK				0.000187395	1373.66	687.838	1373.66	687.838	2	17	1.1.1.3696.15	41.5312	8849.75	7213.69	41.47	0.2	5853.64
8	49.44	49.44	33.05	31.09	27.3	OE_8712|-2|2|4276; OE_37827|+3|3|4139; OE_25275|+3|3|4139	OE_8712|-2|2|4276; OE_37827|+3|3|4139; OE_25275|+3|3|4139			2	99	CAPASLVPQETIGLFTFDDNVR	Carbamidomethyl(C)@1			0.0146381	2449.21	817.41	2449.19	817.406	3	17	1.1.1.3765.34	44.9716	8959.01	7421.98	45.05	0.3	4229.87
8	49.44	49.44	33.05	31.09	27.3	OE_8712|-2|2|4276; OE_37827|+3|3|4139; OE_25275|+3|3|4139	OE_8712|-2|2|4276; OE_37827|+3|3|4139; OE_25275|+3|3|4139			2	99	EAVCDSLLEYAR	Carbamidomethyl(C)@4			0.000390204	1424.66	713.338	1424.66	713.338	2	19	1.1.1.3570.19	35.2801	7883.16	5765.18	35.35	0.2	4943.46
8	49.44	49.44	33.05	31.09	27.3	OE_8712|-2|2|4276; OE_37827|+3|3|4139; OE_25275|+3|3|4139	OE_8712|-2|2|4276; OE_37827|+3|3|4139; OE_25275|+3|3|4139			2	99	EDPCKSYVCEESDIGEAHKEQR	Carbamidomethyl(C)@4; Carbamidomethyl(C)@9		missed K-S@5; missed K-E@19	0.0011571	2665.14	667.292	2665.14	667.292	4	17	1.1.1.3394.41	26.5478	1914.98	1861.02	26.56	0.1	3102.53
8	49.44	49.44	33.05	31.09	27.3	OE_8712|-2|2|4276; OE_37827|+3|3|4139; OE_25275|+3|3|4139	OE_8712|-2|2|4276; OE_37827|+3|3|4139; OE_25275|+3|3|4139			2	99	ESCIDRDELPDDKDYVLTPVPVPGR	Carbamidomethyl(C)@3		missed R-D@6; missed K-D@13	0.000306642	2884.39	962.471	2884.39	962.471	3	19	1.1.1.3555.40	34.5437	4870.96	3887.48	34.5	0.15	4655.92
8	49.44	49.44	33.05	31.09	27.3	OE_8712|-2|2|4276; OE_37827|+3|3|4139; OE_25275|+3|3|4139	OE_8712|-2|2|4276; OE_37827|+3|3|4139; OE_25275|+3|3|4139			2	99	ILVEAAELCNVVTEEFYNVCPNIK	Carbamidomethyl(C)@9; Carbamidomethyl(C)@20			0.00683816	2823.39	706.855	2823.38	706.853	4	12	1.1.1.3824.10	47.9036	1210.93	778.67	47.99	0.3	1572.05
8	49.44	49.44	33.05	31.09	27.3	OE_8712|-2|2|4276; OE_37827|+3|3|4139; OE_25275|+3|3|4139	OE_8712|-2|2|4276; OE_37827|+3|3|4139; OE_25275|+3|3|4139			2	99	ILVEAAELCNVVTEEFYNVCPNIKK	Carbamidomethyl(C)@9; Carbamidomethyl(C)@20		missed K-K@24	-0.00959175	2951.47	984.83	2951.48	984.833	3	17	1.1.1.3795.21	46.4836	1118.58	1088.44	46.5	0.3	1996.47
8	49.44	49.44	33.05	31.09	27.3	OE_8712|-2|2|4276; OE_37827|+3|3|4139; OE_25275|+3|3|4139	OE_8712|-2|2|4276; OE_37827|+3|3|4139; OE_25275|+3|3|4139			2	99	LGGKLPQECLCDQLQDAATICAPQAPEPLTSWR	Carbamidomethyl(C)@9; Carbamidomethyl(C)@11; Carbamidomethyl(C)@21		missed K-L@4	-0.00299442	3722.78	931.703	3722.79	931.704	4	16	1.1.1.3671.47	40.3008	3168.77	2472.65	40.23	0.2	3294.45
8	49.44	49.44	33.05	31.09	27.3	OE_8712|-2|2|4276; OE_37827|+3|3|4139; OE_25275|+3|3|4139	OE_8712|-2|2|4276; OE_37827|+3|3|4139; OE_25275|+3|3|4139			2	99	LVECREDVCPPAPICK	Carbamidomethyl(C)@4; Carbamidomethyl(C)@9; Carbamidomethyl(C)@15		missed R-E@5	-0.00011183	1941.91	648.311	1941.91	648.311	3	16	1.1.1.3429.22	28.2803	5803.86	3539.91	28.15	0.2	3570.12
8	49.44	49.44	33.05	31.09	27.3	OE_8712|-2|2|4276; OE_37827|+3|3|4139; OE_25275|+3|3|4139	OE_8712|-2|2|4276; OE_37827|+3|3|4139; OE_25275|+3|3|4139			2	99	NTANCLSALCECR	Carbamidomethyl(C)@5; Carbamidomethyl(C)@10; Carbamidomethyl(C)@12			0.00265864	1567.66	784.836	1567.65	784.834	2	17	1.1.1.3475.27	30.5626	2265.96	1463.1	30.68	0.25	2962.32
8	49.44	49.44	33.05	31.09	27.3	OE_8712|-2|2|4276; OE_37827|+3|3|4139; OE_25275|+3|3|4139	OE_8712|-2|2|4276; OE_37827|+3|3|4139; OE_25275|+3|3|4139			2	99	RKDNELDSCCEVLYCELIPEECPEVGIPK	Carbamidomethyl(C)@9; Carbamidomethyl(C)@10; Carbamidomethyl(C)@15; Carbamidomethyl(C)@22		missed R-K@1; missed K-D@2	-0.00108399	3550.61	888.659	3550.61	888.659	4	21	1.1.1.3649.23	39.2101	3040.65	2040.45	39.08	0.3	3320.21
8	49.44	49.44	33.05	31.09	27.3	OE_8712|-2|2|4276; OE_37827|+3|3|4139; OE_25275|+3|3|4139	OE_8712|-2|2|4276; OE_37827|+3|3|4139; OE_25275|+3|3|4139			2	99	SGPDSVQVR				0.00156418	943.474	472.744	943.472	472.743	2	14	1.1.1.3345.34	24.0972	10007.1	5902.4	24.18	0.1	4403.97
8	49.44	49.44	33.05	31.09	27.3	OE_8712|-2|2|4276; OE_37827|+3|3|4139; OE_25275|+3|3|4139	OE_8712|-2|2|4276; OE_37827|+3|3|4139; OE_25275|+3|3|4139			2	99	SVCEVCDEEGHKVGDTWKPTPCK	Carbamidomethyl(C)@3; Carbamidomethyl(C)@6; Carbamidomethyl(C)@22		missed K-V@12	0.00474347	2717.19	906.738	2717.19	906.737	3	17	1.1.1.3409.72	27.2927	2182.39	1576.89	27.35	0.15	2171.44
8	49.44	49.44	33.05	31.09	27.3	OE_8712|-2|2|4276; OE_37827|+3|3|4139; OE_25275|+3|3|4139	OE_8712|-2|2|4276; OE_37827|+3|3|4139; OE_25275|+3|3|4139			2	99	SYQVRPFGNFR				4.16823e-05	1369.69	457.57	1369.69	457.57	3	13	1.1.1.3516.6	32.5744	13001.1	8950.15	32.66	0.15	5276.29
8	49.44	49.44	33.05	31.09	27.3	OE_8712|-2|2|4276; OE_37827|+3|3|4139; OE_25275|+3|3|4139	OE_8712|-2|2|4276; OE_37827|+3|3|4139; OE_25275|+3|3|4139			2	99	TKEILLTCANGER	Carbamidomethyl(C)@8; Deamidated(N)@10		missed K-E@2	-0.00442107	1504.75	753.383	1504.76	753.385	2	18	1.1.1.3432.38	28.4316	1579.27	1478.9	28.45	0.2	3007.3
8	49.44	49.44	33.05	31.09	27.3	OE_8712|-2|2|4276; OE_37827|+3|3|4139; OE_25275|+3|3|4139	OE_8712|-2|2|4276; OE_37827|+3|3|4139; OE_25275|+3|3|4139			2	99	VVCPPQECSQK	Carbamidomethyl(C)@3; Carbamidomethyl(C)@8			0.0102779	1330.61	666.313	1330.6	666.308	2	13	1.1.1.3333.22	23.5215	8631.4	2854.74	23.64	0.2	1897.18
8	49.44	49.44	33.05	31.09	27.3	OE_8712|-2|2|4276; OE_37827|+3|3|4139; OE_25275|+3|3|4139	OE_8712|-2|2|4276; OE_37827|+3|3|4139; OE_25275|+3|3|4139			2	99	YSDLNAAFSAHLSSK				-0.00380123	1609.77	537.597	1609.77	537.599	3	18	1.1.1.3515.14	32.5325	5071.09	3907.47	32.57	0.25	4666.74
8	49.44	49.44	33.05	31.09	27.3	OE_8712|-2|2|4276; OE_37827|+3|3|4139; OE_25275|+3|3|4139	OE_8712|-2|2|4276; OE_37827|+3|3|4139; OE_25275|+3|3|4139			2	99	YTGEEWQSR				-0.00335694	1154.5	578.255	1154.5	578.257	2	12	1.1.1.3401.27	26.8774	2095.6	2007.58	26.91	0.2	2509.41
8	49.44	49.44	33.05	31.09	27.3	OE_8712|-2|2|4276; OE_37827|+3|3|4139; OE_25275|+3|3|4139	OE_8712|-2|2|4276; OE_37827|+3|3|4139; OE_25275|+3|3|4139			1.76955	98.67	NCPTLVELER	Carbamidomethyl(C)@2			0.000212698	1229.61	615.811	1229.61	615.811	2	10	1.1.1.3510.21	32.2817	9239.78	2847.48	32.42	0.2	3495.34
8	49.44	49.44	33.05	31.09	27.3	OE_8712|-2|2|4276; OE_37827|+3|3|4139; OE_25275|+3|3|4139	OE_8712|-2|2|4276; OE_37827|+3|3|4139; OE_25275|+3|3|4139			1.61979	98.03	YRDQCLNDAYFTINRR	Carbamidomethyl(C)@5		missed R-D@2; missed R-R@15	-0.00219806	2103.99	527.005	2103.99	527.005	4	12	1.1.1.3503.6	31.9289	5533.76	2173.31	32.07	0.15	2690.17
8	49.44	49.44	33.05	31.09	27.3	OE_8712|-2|2|4276; OE_37827|+3|3|4139; OE_25275|+3|3|4139	OE_8712|-2|2|4276; OE_37827|+3|3|4139; OE_25275|+3|3|4139			1.60206	98.11	SYVCEESDIGEAHKEQR	Carbamidomethyl(C)@4		missed K-E@14	0.00905613	2035.9	679.64	2035.89	679.637	3	14	1.1.1.3376.34	25.6438	2274.58	1993.39	25.62	0.15	2541.41
8	49.44	49.44	33.05	31.09	27.3	OE_8712|-2|2|4276; OE_37827|+3|3|4139; OE_25275|+3|3|4139	OE_8712|-2|2|4276; OE_37827|+3|3|4139; OE_25275|+3|3|4139			1.50864	99	LLKDPQDLFTVDVDVSDCGGTKR	Deamidated(Q)@6; Carbamidomethyl(C)@18		missed K-D@3; missed K-R@22	0.0178136	2578.28	645.576	2578.26	645.572	4	19	1.1.1.3593.14	36.4123	3769.61	3523.22	36.39	0.15	8527.1
8	49.44	49.44	33.05	31.09	27.3	OE_8712|-2|2|4276; OE_37827|+3|3|4139; OE_25275|+3|3|4139	OE_8712|-2|2|4276; OE_37827|+3|3|4139; OE_25275|+3|3|4139			1.36653	96.7	MCHPACPQK	Carbamidomethyl(C)@2; Carbamidomethyl(C)@6			-8.98961e-05	1127.47	376.83	1127.47	376.83	3	9	1.1.1.3312.11	22.451	1862.8	1810.83	22.49	0.15	1592.92
8	49.44	49.44	33.05	31.09	27.3	OE_8712|-2|2|4276; OE_37827|+3|3|4139; OE_25275|+3|3|4139	OE_8712|-2|2|4276; OE_37827|+3|3|4139; OE_25275|+3|3|4139			1.3098	99	IFQVGDILETSTCQHCVCQLNGR	Carbamidomethyl(C)@13; Carbamidomethyl(C)@16; Carbamidomethyl(C)@18; Deamidated(N)@21			0.00464907	2735.25	912.758	2735.25	912.756	3	17	1.1.1.3635.43	38.5114	4222.26	1856.05	38.34	0.25	5010.91
8	49.44	49.44	33.05	31.09	27.3	OE_8712|-2|2|4276; OE_37827|+3|3|4139; OE_25275|+3|3|4139	OE_8712|-2|2|4276; OE_37827|+3|3|4139; OE_25275|+3|3|4139			1.14874	95.91	EDVCPPAPICK	Carbamidomethyl(C)@4; Carbamidomethyl(C)@10			-0.00564583	1284.58	643.297	1284.58	643.299	2	10	1.1.1.3409.52	27.2806	2110.81	1845.31	27.21	0.4	2952.63
8	49.44	49.44	33.05	31.09	27.3	OE_8712|-2|2|4276; OE_37827|+3|3|4139; OE_25275|+3|3|4139	OE_8712|-2|2|4276; OE_37827|+3|3|4139; OE_25275|+3|3|4139			0.950782	97.54	TCFNGLDIR	Carbamidomethyl(C)@2; Deamidated(N)@4			-0.000540122	1095.5	548.758	1095.5	548.758	2	11	1.1.1.3527.10	33.1268	5012.92	3958.34	33.22	0.35	3708.77
8	49.44	49.44	33.05	31.09	27.3	OE_8712|-2|2|4276; OE_37827|+3|3|4139; OE_25275|+3|3|4139	OE_8712|-2|2|4276; OE_37827|+3|3|4139; OE_25275|+3|3|4139			0.782516	86.9	YCEPCPSGR	Carbamidomethyl(C)@2; Carbamidomethyl(C)@5			-0.00207512	1124.44	563.225	1124.44	563.226	2	7	1.1.1.3343.32	23.9968	3655.34	1217.94	23.88	0.15	1961.51
8	49.44	49.44	33.05	31.09	27.3	OE_8712|-2|2|4276; OE_37827|+3|3|4139; OE_25275|+3|3|4139	OE_8712|-2|2|4276; OE_37827|+3|3|4139; OE_25275|+3|3|4139			0.366532	65.95	WPNLNFGGLCGDFNKDPVDDYRIPSGEVVDSTIK	Carbamidomethyl(C)@10		missed K-D@15; missed R-I@22	-0.00878969	3823.81	956.959	3823.82	956.961	4	10	1.1.1.3708.36	42.1467	2035.64	1818.12	42.21	0.25	2476.01
8	49.44	49.44	33.05	31.09	27.3	OE_8712|-2|2|4276; OE_37827|+3|3|4139; OE_25275|+3|3|4139	OE_8712|-2|2|4276; OE_37827|+3|3|4139; OE_25275|+3|3|4139			0.274088	50.77	LLCKDEFGNER	Carbamidomethyl(C)@3		missed K-D@4	-0.00402469	1379.65	460.889	1379.65	460.891	3	10	1.1.1.3413.6	27.4618	26143.2	18658.2	27.36	0.2	9976.49
8	49.44	49.44	33.05	31.09	27.3	OE_8712|-2|2|4276; OE_37827|+3|3|4139; OE_25275|+3|3|4139	OE_8712|-2|2|4276; OE_37827|+3|3|4139; OE_25275|+3|3|4139			0.165579	35.23	CCDTWLR	Carbamidomethyl(C)@1; Carbamidomethyl(C)@2			-0.00259305	1009.41	505.712	1009.41	505.713	2	8	1.1.1.3478.14	30.6889	2550.42	1726.43	30.78	0.2	5921.22
8	49.44	49.44	33.05	31.09	27.3	OE_8712|-2|2|4276; OE_37827|+3|3|4139; OE_25275|+3|3|4139	OE_8712|-2|2|4276; OE_37827|+3|3|4139; OE_25275|+3|3|4139			0.149967	36.35	HFHTFDGR				0.0117987	1015.47	508.744	1015.46	508.738	2	8	1.1.1.3373.17	25.4852	2668.96	2034.43	25.37	0.35	2459.71
8	49.44	49.44	33.05	31.09	27.3	OE_8712|-2|2|4276; OE_37827|+3|3|4139; OE_25275|+3|3|4139	OE_8712|-2|2|4276; OE_37827|+3|3|4139; OE_25275|+3|3|4139			0.127844	71.16	EILLTCANGER	Carbamidomethyl(C)@6; Deamidated(N)@8			-2.46924e-06	1275.61	638.814	1275.61	638.814	2	10	1.1.1.3468.29	30.2103	2391.76	2018.28	30.28	0.2	3930.53
8	49.44	49.44	33.05	31.09	27.3	OE_8712|-2|2|4276; OE_37827|+3|3|4139; OE_25275|+3|3|4139	OE_8712|-2|2|4276; OE_37827|+3|3|4139; OE_25275|+3|3|4139			0.109579	25.14	SGPDSVQVRR			missed R-R@9	-0.00346254	1099.57	367.531	1099.57	367.532	3	6	1.1.1.3331.4	23.392	1051.72	844.85	23.44	0.1	2910.94
8	49.44	49.44	33.05	31.09	27.3	OE_8712|-2|2|4276; OE_37827|+3|3|4139; OE_25275|+3|3|4139	OE_8712|-2|2|4276; OE_37827|+3|3|4139; OE_25275|+3|3|4139			0.0649968	17.49	FGDSWR				-0.00187533	766.338	384.176	766.34	384.177	2	6	1.1.1.3446.5	29.0978	3398.12	1624.36	29.19	0.15	4865.32
8	49.44	49.44	33.05	31.09	27.3	OE_8712|-2|2|4276; OE_37827|+3|3|4139; OE_25275|+3|3|4139	OE_8712|-2|2|4276; OE_37827|+3|3|4139; OE_25275|+3|3|4139			0.0649968	17.45	IPSGEVVDSTIK				-0.00199558	1243.66	622.839	1243.67	622.84	2	7	1.1.1.3443.24	28.9634	1049.1	755.83	28.89	0.3	3296.86
8	49.44	49.44	33.05	31.09	27.3	OE_8712|-2|2|4276; OE_37827|+3|3|4139; OE_25275|+3|3|4139	OE_8712|-2|2|4276; OE_37827|+3|3|4139; OE_25275|+3|3|4139			0.0589857	16	TITCPK	Carbamidomethyl(C)@4			-0.00542157	718.363	360.189	718.368	360.191	2	6	1.1.1.3324.5	23.0458	1111.47	1067.29	23.04	0.15	2716.95
8	49.44	49.44	33.05	31.09	27.3	OE_8712|-2|2|4276; OE_37827|+3|3|4139; OE_25275|+3|3|4139	OE_8712|-2|2|4276; OE_37827|+3|3|4139; OE_25275|+3|3|4139			0	43.59	ADINIDDWWVK				0.000187395	1373.66	687.838	1373.66	687.838	2	6	1.1.1.3700.14	41.7245	8849.75	1080.88	41.47	0.2	1924.11
8	49.44	49.44	33.05	31.09	27.3	OE_8712|-2|2|4276; OE_37827|+3|3|4139; OE_25275|+3|3|4139	OE_8712|-2|2|4276; OE_37827|+3|3|4139; OE_25275|+3|3|4139			0	70.2	CAPASLVPQETIGLFTFDDNVR	Carbamidomethyl(C)@1			0.0146381	2449.21	817.41	2449.19	817.406	3	10	1.1.1.3772.33	45.3203	8959.01	2755.07	45.05	0.3	3170.55
8	49.44	49.44	33.05	31.09	27.3	OE_8712|-2|2|4276; OE_37827|+3|3|4139; OE_25275|+3|3|4139	OE_8712|-2|2|4276; OE_37827|+3|3|4139; OE_25275|+3|3|4139			0	31.57	CAPASLVPQETIGLFTFDDNVR	Carbamidomethyl(C)@1			0.0146381	2449.21	817.41	2449.19	817.406	3	9	1.1.1.3767.22	45.075	8959.01	8719.53	45.05	0.3	2050.43
8	49.44	49.44	33.05	31.09	27.3	OE_8712|-2|2|4276; OE_37827|+3|3|4139; OE_25275|+3|3|4139	OE_8712|-2|2|4276; OE_37827|+3|3|4139; OE_25275|+3|3|4139			0	95.24	EAVCDSLLEYAR	Carbamidomethyl(C)@4			0.000390204	1424.66	713.338	1424.66	713.338	2	9	1.1.1.3577.26	35.6157	7883.16	1816.36	35.35	0.2	3028.75
8	49.44	49.44	33.05	31.09	27.3	OE_8712|-2|2|4276; OE_37827|+3|3|4139; OE_25275|+3|3|4139	OE_8712|-2|2|4276; OE_37827|+3|3|4139; OE_25275|+3|3|4139			0	82.5	EDVCPPAPICK	Carbamidomethyl(C)@4; Carbamidomethyl(C)@10			-0.00564583	1284.58	643.297	1284.58	643.299	2	10	1.1.1.3406.33	27.1365	2110.81	1494.33	27.21	0.4	2672.87
8	49.44	49.44	33.05	31.09	27.3	OE_8712|-2|2|4276; OE_37827|+3|3|4139; OE_25275|+3|3|4139	OE_8712|-2|2|4276; OE_37827|+3|3|4139; OE_25275|+3|3|4139			0	17.46	EILLTCANGER	Carbamidomethyl(C)@6			0.00219976	1274.63	638.323	1274.63	638.322	2	7	1.1.1.3464.31	30.0142	987.15	804.22	30.19	0.5	3648.69
8	49.44	49.44	33.05	31.09	27.3	OE_8712|-2|2|4276; OE_37827|+3|3|4139; OE_25275|+3|3|4139	OE_8712|-2|2|4276; OE_37827|+3|3|4139; OE_25275|+3|3|4139			0	99	ESCIDRDELPDDKDYVLTPVPVPGR	Carbamidomethyl(C)@3		missed R-D@6; missed K-D@13	0.000306642	2884.39	962.471	2884.39	962.471	3	23	1.1.1.3554.61	34.4907	4870.96	4665.29	34.5	0.15	5439.79
8	49.44	49.44	33.05	31.09	27.3	OE_8712|-2|2|4276; OE_37827|+3|3|4139; OE_25275|+3|3|4139	OE_8712|-2|2|4276; OE_37827|+3|3|4139; OE_25275|+3|3|4139			0	99	ESCIDRDELPDDKDYVLTPVPVPGR	Carbamidomethyl(C)@3		missed R-D@6; missed K-D@13	0.000318953	2884.39	722.105	2884.39	722.105	4	20	1.1.1.3553.27	34.4371	16897.3	13244.5	34.5	0.15	6810.84
8	49.44	49.44	33.05	31.09	27.3	OE_8712|-2|2|4276; OE_37827|+3|3|4139; OE_25275|+3|3|4139	OE_8712|-2|2|4276; OE_37827|+3|3|4139; OE_25275|+3|3|4139			0	98.65	ESCIDRDELPDDKDYVLTPVPVPGR	Carbamidomethyl(C)@3		missed R-D@6; missed K-D@13	0.000318953	2884.39	722.105	2884.39	722.105	4	14	1.1.1.3552.22	34.3712	16897.3	5030.24	34.5	0.15	5216.8
8	49.44	49.44	33.05	31.09	27.3	OE_8712|-2|2|4276; OE_37827|+3|3|4139; OE_25275|+3|3|4139	OE_8712|-2|2|4276; OE_37827|+3|3|4139; OE_25275|+3|3|4139			0	29.73	ESCIDRDELPDDKDYVLTPVPVPGR	Carbamidomethyl(C)@3		missed R-D@6; missed K-D@13	0.000306642	2884.39	962.471	2884.39	962.471	3	10	1.1.1.3554.62	34.4915	4870.96	4675.04	34.5	0.15	3820.16
8	49.44	49.44	33.05	31.09	27.3	OE_8712|-2|2|4276; OE_37827|+3|3|4139; OE_25275|+3|3|4139	OE_8712|-2|2|4276; OE_37827|+3|3|4139; OE_25275|+3|3|4139			0	81.53	ILVEAAELCNVVTEEFYNVCPNIKK	Carbamidomethyl(C)@9; Carbamidomethyl(C)@20		missed K-K@24	0.00491659	2951.48	738.878	2951.48	738.877	4	13	1.1.1.3800.8	46.712	1411.78	509.28	46.5	0.25	1500.63
8	49.44	49.44	33.05	31.09	27.3	OE_8712|-2|2|4276; OE_37827|+3|3|4139; OE_25275|+3|3|4139	OE_8712|-2|2|4276; OE_37827|+3|3|4139; OE_25275|+3|3|4139			0	23.14	ILVEAAELCNVVTEEFYNVCPNIKK	Carbamidomethyl(C)@9; Carbamidomethyl(C)@20		missed K-K@24	0.00491659	2951.48	738.878	2951.48	738.877	4	9	1.1.1.3793.9	46.3627	1411.78	824.55	46.5	0.25	1577.23
8	49.44	49.44	33.05	31.09	27.3	OE_8712|-2|2|4276; OE_37827|+3|3|4139; OE_25275|+3|3|4139	OE_8712|-2|2|4276; OE_37827|+3|3|4139; OE_25275|+3|3|4139			0	96.11	LVECREDVCPPAPICK	Carbamidomethyl(C)@4; Carbamidomethyl(C)@9; Carbamidomethyl(C)@15		missed R-E@5	-0.00287341	1941.91	971.961	1941.91	971.963	2	10	1.1.1.3425.62	28.0937	1440.08	1201.63	28.15	0.2	1873.42
8	49.44	49.44	33.05	31.09	27.3	OE_8712|-2|2|4276; OE_37827|+3|3|4139; OE_25275|+3|3|4139	OE_8712|-2|2|4276; OE_37827|+3|3|4139; OE_25275|+3|3|4139			0	65.41	LVECREDVCPPAPICK	Carbamidomethyl(C)@4; Carbamidomethyl(C)@9; Carbamidomethyl(C)@15		missed R-E@5	-0.00011183	1941.91	648.311	1941.91	648.311	3	12	1.1.1.3423.26	27.9844	5803.86	1230.77	28.15	0.2	3716.35
8	49.44	49.44	33.05	31.09	27.3	OE_8712|-2|2|4276; OE_37827|+3|3|4139; OE_25275|+3|3|4139	OE_8712|-2|2|4276; OE_37827|+3|3|4139; OE_25275|+3|3|4139			0	96.43	MCHPACPQK	Carbamidomethyl(C)@2; Carbamidomethyl(C)@6			0.00100193	1127.47	564.741	1127.47	564.741	2	8	1.1.1.3311.23	22.4145	1147.22	870.77	22.49	0.3	862.95
8	49.44	49.44	33.05	31.09	27.3	OE_8712|-2|2|4276; OE_37827|+3|3|4139; OE_25275|+3|3|4139	OE_8712|-2|2|4276; OE_37827|+3|3|4139; OE_25275|+3|3|4139			0	48.67	MCHPACPQK	Carbamidomethyl(C)@2; Carbamidomethyl(C)@6			0.00100193	1127.47	564.741	1127.47	564.741	2	8	1.1.1.3309.20	22.3199	1147.22	364.18	22.49	0.3	604.535
8	49.44	49.44	33.05	31.09	27.3	OE_8712|-2|2|4276; OE_37827|+3|3|4139; OE_25275|+3|3|4139	OE_8712|-2|2|4276; OE_37827|+3|3|4139; OE_25275|+3|3|4139			0	47.63	NCPTLVELER	Carbamidomethyl(C)@2			0.000212698	1229.61	615.811	1229.61	615.811	2	10	1.1.1.3516.22	32.5815	9239.78	3387.55	32.42	0.2	4496.42
8	49.44	49.44	33.05	31.09	27.3	OE_8712|-2|2|4276; OE_37827|+3|3|4139; OE_25275|+3|3|4139	OE_8712|-2|2|4276; OE_37827|+3|3|4139; OE_25275|+3|3|4139			0	99	NTANCLSALCECR	Carbamidomethyl(C)@5; Carbamidomethyl(C)@10; Carbamidomethyl(C)@12			0.00265864	1567.66	784.836	1567.65	784.834	2	14	1.1.1.3477.36	30.6613	2265.96	2241.21	30.68	0.25	3201.24
8	49.44	49.44	33.05	31.09	27.3	OE_8712|-2|2|4276; OE_37827|+3|3|4139; OE_25275|+3|3|4139	OE_8712|-2|2|4276; OE_37827|+3|3|4139; OE_25275|+3|3|4139			0	99	RKDNELDSCCEVLYCELIPEECPEVGIPK	Carbamidomethyl(C)@9; Carbamidomethyl(C)@10; Carbamidomethyl(C)@15; Carbamidomethyl(C)@22		missed R-K@1; missed K-D@2	-0.00108399	3550.61	888.659	3550.61	888.659	4	17	1.1.1.3643.38	38.9087	3040.65	1601.74	39.08	0.3	3048.68
8	49.44	49.44	33.05	31.09	27.3	OE_8712|-2|2|4276; OE_37827|+3|3|4139; OE_25275|+3|3|4139	OE_8712|-2|2|4276; OE_37827|+3|3|4139; OE_25275|+3|3|4139			0	99	SGPDSVQVR				0.00156418	943.474	472.744	943.472	472.743	2	12	1.1.1.3349.18	24.2893	10007.1	3852.89	24.18	0.1	7420.48
8	49.44	49.44	33.05	31.09	27.3	OE_8712|-2|2|4276; OE_37827|+3|3|4139; OE_25275|+3|3|4139	OE_8712|-2|2|4276; OE_37827|+3|3|4139; OE_25275|+3|3|4139			0	86.7	SGPDSVQVR				0.00156418	943.474	472.744	943.472	472.743	2	8	1.1.1.3351.26	24.3925	10007.1	1136.85	24.18	0.1	2407.28
8	49.44	49.44	33.05	31.09	27.3	OE_8712|-2|2|4276; OE_37827|+3|3|4139; OE_25275|+3|3|4139	OE_8712|-2|2|4276; OE_37827|+3|3|4139; OE_25275|+3|3|4139			0	99	SVCEVCDEEGHKVGDTWKPTPCK	Carbamidomethyl(C)@3; Carbamidomethyl(C)@6; Carbamidomethyl(C)@22		missed K-V@12	-0.00603356	2717.18	544.444	2717.19	544.445	5	18	1.1.1.3410.16	27.319	4752.03	4490.39	27.35	0.15	11781.7
8	49.44	49.44	33.05	31.09	27.3	OE_8712|-2|2|4276; OE_37827|+3|3|4139; OE_25275|+3|3|4139	OE_8712|-2|2|4276; OE_37827|+3|3|4139; OE_25275|+3|3|4139			0	99	SVCEVCDEEGHKVGDTWKPTPCK	Carbamidomethyl(C)@3; Carbamidomethyl(C)@6; Carbamidomethyl(C)@22		missed K-V@12	-0.00603356	2717.18	544.444	2717.19	544.445	5	16	1.1.1.3410.15	27.3182	4752.03	4484.46	27.35	0.15	3591.11
8	49.44	49.44	33.05	31.09	27.3	OE_8712|-2|2|4276; OE_37827|+3|3|4139; OE_25275|+3|3|4139	OE_8712|-2|2|4276; OE_37827|+3|3|4139; OE_25275|+3|3|4139			0	31.14	SYQVRPFGNFR	Deamidated(N)@9			-0.00994209	1370.66	457.895	1370.67	457.898	3	7	1.1.1.3530.5	33.2709	626.6	497.76	33.31	0.15	2632.79
8	49.44	49.44	33.05	31.09	27.3	OE_8712|-2|2|4276; OE_37827|+3|3|4139; OE_25275|+3|3|4139	OE_8712|-2|2|4276; OE_37827|+3|3|4139; OE_25275|+3|3|4139			0	97.4	SYVCEESDIGEAHKEQR	Carbamidomethyl(C)@4		missed K-E@14	0.00905613	2035.9	679.64	2035.89	679.637	3	13	1.1.1.3377.42	25.6901	2274.58	1392.79	25.62	0.15	2749.78
8	49.44	49.44	33.05	31.09	27.3	OE_8712|-2|2|4276; OE_37827|+3|3|4139; OE_25275|+3|3|4139	OE_8712|-2|2|4276; OE_37827|+3|3|4139; OE_25275|+3|3|4139			0	23.28	TCFNGLDIR	Carbamidomethyl(C)@2; Deamidated(N)@4			0.00324407	1095.51	548.76	1095.5	548.758	2	9	1.1.1.3549.8	34.2216	1289.74	1037.41	34.31	0.2	2832.97
8	49.44	49.44	33.05	31.09	27.3	OE_8712|-2|2|4276; OE_37827|+3|3|4139; OE_25275|+3|3|4139	OE_8712|-2|2|4276; OE_37827|+3|3|4139; OE_25275|+3|3|4139			0	42.15	VVCPPQECSQK	Carbamidomethyl(C)@3; Carbamidomethyl(C)@8			0.0102779	1330.61	666.313	1330.6	666.308	2	8	1.1.1.3339.57	23.8123	8631.4	3217.88	23.64	0.2	4611.48
8	49.44	49.44	33.05	31.09	27.3	OE_8712|-2|2|4276; OE_37827|+3|3|4139; OE_25275|+3|3|4139	OE_8712|-2|2|4276; OE_37827|+3|3|4139; OE_25275|+3|3|4139			0	99	YSDLNAAFSAHLSSK	Deamidated(N)@5			0.0132232	1610.77	537.931	1610.76	537.927	3	14	1.1.1.3516.15	32.5782	1975.84	1928.75	32.61	0.3	4194.98
8	49.44	49.44	33.05	31.09	27.3	OE_8712|-2|2|4276; OE_37827|+3|3|4139; OE_25275|+3|3|4139	OE_8712|-2|2|4276; OE_37827|+3|3|4139; OE_25275|+3|3|4139			0	99	YSDLNAAFSAHLSSK				-0.0114958	1609.76	805.888	1609.77	805.894	2	14	1.1.1.3518.39	32.6987	2520.57	1700.61	32.57	0.55	3050.95
8	49.44	49.44	33.05	31.09	27.3	OE_8712|-2|2|4276; OE_37827|+3|3|4139; OE_25275|+3|3|4139	OE_8712|-2|2|4276; OE_37827|+3|3|4139; OE_25275|+3|3|4139			0	91.67	YSDLNAAFSAHLSSK				-0.00380123	1609.77	537.597	1609.77	537.599	3	12	1.1.1.3522.20	32.8871	5071.09	1033.93	32.57	0.25	2673.08
8	49.44	49.44	33.05	31.09	27.3	OE_8712|-2|2|4276; OE_37827|+3|3|4139; OE_25275|+3|3|4139	OE_8712|-2|2|4276; OE_37827|+3|3|4139; OE_25275|+3|3|4139			0	76.26	YTGEEWQSR				-0.00335694	1154.5	578.255	1154.5	578.257	2	10	1.1.1.3402.16	26.9254	2095.6	1984.83	26.91	0.2	3324.47
9	47.77	47.77	80.44	78.89	65.56	OE_89044|-1|133|1482	OE_89044|-1|133|1482			2	99	DGFTAVTNNEEDAPNYFPNSFNGPVDNPIYK				-0.000678117	3445.54	1149.52	3445.54	1149.52	3	20	1.1.1.3667.31	40.1158	1744.2	1332.83	40.17	0.35	2318.29
9	47.77	47.77	80.44	78.89	65.56	OE_89044|-1|133|1482	OE_89044|-1|133|1482			2	99	DGFTAVTNNEEDAPNYFPNSFNGPVDNPIYKEHK			missed K-E@31	-0.00249403	3839.73	960.94	3839.73	960.941	4	17	1.1.1.3606.45	37.0769	3024.64	2241	37.14	0.25	3220.16
9	47.77	47.77	80.44	78.89	65.56	OE_89044|-1|133|1482	OE_89044|-1|133|1482			2	99	DIDMFWDFISLRPETTHQVMILFSDR				-0.0130151	3211.54	1071.52	3211.55	1071.52	3	19	1.1.1.3867.42	50.0673	4336.66	4145.09	50.08	0.15	5866.9
9	47.77	47.77	80.44	78.89	65.56	OE_89044|-1|133|1482	OE_89044|-1|133|1482			2	99	DPFFFPSFIHTQK				-0.00333616	1609.79	537.604	1609.79	537.605	3	15	1.1.1.3715.4	42.4697	6760.4	4081.42	42.56	0.25	2628
9	47.77	47.77	80.44	78.89	65.56	OE_89044|-1|133|1482	OE_89044|-1|133|1482			2	99	DPFFFPSFIHTQKR			missed K-R@13	0.00613848	1765.9	589.641	1765.89	589.639	3	13	1.1.1.3672.6	40.329	1992.4	1908.42	40.37	0.3	2300.55
9	47.77	47.77	80.44	78.89	65.56	OE_89044|-1|133|1482	OE_89044|-1|133|1482			2	99	DWKFNPFDLTK			missed K-F@3	0.000836286	1409.7	470.907	1409.7	470.907	3	13	1.1.1.3697.2	41.57	3453.92	3426.03	41.57	0.2	1575.58
9	47.77	47.77	80.44	78.89	65.56	OE_89044|-1|133|1482	OE_89044|-1|133|1482			2	99	FHYETDQGIK				0.00151788	1236.58	413.2	1236.58	413.2	3	13	1.1.1.3395.11	26.5682	10860.2	6694.98	26.66	0.15	3923.45
9	47.77	47.77	80.44	78.89	65.56	OE_89044|-1|133|1482	OE_89044|-1|133|1482			2	99	FSTVGGESGSADTVRDPR			missed R-D@15	0.00160615	1836.86	613.295	1836.86	613.294	3	15	1.1.1.3390.21	26.3365	30492	6544.87	26.16	0.15	4573.15
9	47.77	47.77	80.44	78.89	65.56	OE_89044|-1|133|1482	OE_89044|-1|133|1482			2	99	GAGAFGYFEVTDDITK				-0.00346944	1689.79	845.9	1689.79	845.902	2	24	1.1.1.3658.17	39.6485	5722.29	5103.74	39.68	0.25	5025.69
9	47.77	47.77	80.44	78.89	65.56	OE_89044|-1|133|1482	OE_89044|-1|133|1482			2	99	HMNGYGSHTFK	Deamidated(N)@3			0.0011531	1278.55	427.189	1278.55	427.189	3	18	1.1.1.3359.11	24.7904	3749.23	3142.08	24.73	0.25	2243.25
9	47.77	47.77	80.44	78.89	65.56	OE_89044|-1|133|1482	OE_89044|-1|133|1482			2	99	LGPNFAQIPVNRPVNK				0.00221228	1762.99	588.669	1762.98	588.669	3	21	1.1.1.3519.15	32.7327	33791.4	31067.4	32.77	0.2	17289.7
9	47.77	47.77	80.44	78.89	65.56	OE_89044|-1|133|1482	OE_89044|-1|133|1482			2	99	LTTNVANHLK				0.00172732	1109.62	555.818	1109.62	555.817	2	14	1.1.1.3374.29	25.5405	9333.72	5378.15	25.66	0.2	3157.73
9	47.77	47.77	80.44	78.89	65.56	OE_89044|-1|133|1482	OE_89044|-1|133|1482			2	99	LVNDKDEAVYCK	Carbamidomethyl(C)@11		missed K-D@5	-0.000622199	1452.69	727.353	1452.69	727.353	2	20	1.1.1.3362.33	24.9487	4589.59	4415.01	24.97	0.15	4264.88
9	47.77	47.77	80.44	78.89	65.56	OE_89044|-1|133|1482	OE_89044|-1|133|1482			2	99	NLPVDVAEQLAGRDPDYGIR			missed R-D@13	0.00391171	2197.12	550.286	2197.11	550.285	4	10	1.1.1.3630.7	38.2411	4573.67	885.7	38.04	0.15	1597.95
9	47.77	47.77	80.44	78.89	65.56	OE_89044|-1|133|1482	OE_89044|-1|133|1482			2	99	NYFADVEQASYSPSNFVPGIEPSPDK				-0.000551455	2857.31	953.443	2857.31	953.443	3	26	1.1.1.3673.34	40.394	11578.5	10750.6	40.42	0.2	5812.87
9	47.77	47.77	80.44	78.89	65.56	OE_89044|-1|133|1482	OE_89044|-1|133|1482			2	99	VHPDCGGAIASK	Carbamidomethyl(C)@5			-0.000208429	1210.58	404.533	1210.58	404.533	3	16	1.1.1.3324.16	23.0504	8326.23	3907.04	23.14	0.1	3181.55
9	47.77	47.77	80.44	78.89	65.56	OE_89044|-1|133|1482	OE_89044|-1|133|1482			2	99	VLNEEERDR			missed R-D@7	0.000725761	1158.56	580.289	1158.56	580.289	2	15	1.1.1.3322.23	22.958	7598.85	7351.66	22.94	0.15	4283.46
9	47.77	47.77	80.44	78.89	65.56	OE_89044|-1|133|1482	OE_89044|-1|133|1482			2	99	VWPHGDFPLIK				-0.00803996	1307.69	654.855	1307.7	654.859	2	14	1.1.1.3595.21	36.5172	3870.11	3829.5	36.55	0.69	4596.08
9	47.77	47.77	80.44	78.89	65.56	OE_89044|-1|133|1482	OE_89044|-1|133|1482			1.88606	99	FYTDDGIWDLVGNNTPIFFIR				-4.96417e-05	2502.22	1252.12	2502.22	1252.12	2	13	1.1.1.3868.53	50.128	1990.85	1960.31	50.13	0.15	3281.82
9	47.77	47.77	80.44	78.89	65.56	OE_89044|-1|133|1482	OE_89044|-1|133|1482			1.79588	98.94	FNPFDLTK				-0.00181987	980.495	491.255	980.497	491.256	2	9	1.1.1.3621.3	37.7915	8691.29	8658.54	37.79	0.35	4212.77
9	47.77	47.77	80.44	78.89	65.56	OE_89044|-1|133|1482	OE_89044|-1|133|1482			1.74473	98.79	VLNEEERDRLTTNVANHLK			missed R-D@7; missed R-L@9	0.000855296	2250.17	563.55	2250.17	563.55	4	14	1.1.1.3471.12	30.3483	8233.22	6554.28	30.29	0.15	5242
9	47.77	47.77	80.44	78.89	65.56	OE_89044|-1|133|1482	OE_89044|-1|133|1482			1.65758	98.34	TRATENFTK			missed R-A@2	0.00515048	1066.55	534.28	1066.54	534.278	2	9	1.1.1.3334.24	23.5664	2389.03	1110.02	24.13	0.65	2211.92
9	47.77	47.77	80.44	78.89	65.56	OE_89044|-1|133|1482	OE_89044|-1|133|1482			1.29243	95.66	LFSYDDTHR				-0.00126985	1152.52	577.267	1152.52	577.267	2	11	1.1.1.3421.26	27.8755	7332.32	4435.44	27.95	0.25	20014.3
9	47.77	47.77	80.44	78.89	65.56	OE_89044|-1|133|1482	OE_89044|-1|133|1482			1.01323	94.55	DPDYGIR				-0.00456462	834.383	418.199	834.387	418.201	2	9	1.1.1.3397.7	26.6684	1580.66	1533.34	26.66	0.2	1585.48
9	47.77	47.77	80.44	78.89	65.56	OE_89044|-1|133|1482	OE_89044|-1|133|1482			0.886057	93.6	DHASGDVDRWNSADEDNFTQPGEFWK			missed R-W@9	-0.000702351	3022.27	1008.43	3022.28	1008.43	3	15	1.1.1.3590.39	36.2891	2976.34	2563.65	36.35	0.2	4750.65
9	47.77	47.77	80.44	78.89	65.56	OE_89044|-1|133|1482	OE_89044|-1|133|1482			0.511449	78.85	NLPVDVAEQLAGR				-0.00455195	1380.73	691.373	1380.74	691.375	2	12	1.1.1.3603.30	36.9122	3077.56	2959.42	36.89	0.2	5858.63
9	47.77	47.77	80.44	78.89	65.56	OE_89044|-1|133|1482	OE_89044|-1|133|1482			0.329754	60.15	GALELIR				9.62753e-05	770.465	386.24	770.465	386.24	2	8	1.1.1.3519.2	32.7223	19442.9	4422.19	32.87	0.2	1585.73
9	47.77	47.77	80.44	78.89	65.56	OE_89044|-1|133|1482	OE_89044|-1|133|1482			0.307153	65.69	DLYNAIANGQHPSWTFYIQVMTFDQAR				0.0169796	3185.52	1062.85	3185.5	1062.84	3	8	1.1.1.3823.44	47.883	772.66	710.52	47.84	0.7	1265.56
9	47.77	47.77	80.44	78.89	65.56	OE_89044|-1|133|1482	OE_89044|-1|133|1482			0.198596	40.66	GIPDGHR				0.00119161	750.378	376.197	750.377	376.196	2	6	1.1.1.3318.5	22.749	3891.77	3732.79	22.74	0.15	2545.43
9	47.77	47.77	80.44	78.89	65.56	OE_89044|-1|133|1482	OE_89044|-1|133|1482			0.142667	42.42	EHKDHASGDVDRWNSADEDNFTQPGEFWK			missed K-D@3; missed R-W@12	0.00563096	3416.48	684.303	3416.47	684.302	5	11	1.1.1.3552.17	34.3687	2774.36	2310.48	34.41	0.15	5929.91
9	47.77	47.77	80.44	78.89	65.56	OE_89044|-1|133|1482	OE_89044|-1|133|1482			0	99	DGFTAVTNNEEDAPNYFPNSFNGPVDNPIYK	Deamidated(N)@22			0.00810637	3446.53	1149.85	3446.52	1149.85	3	14	1.1.1.3673.57	40.4132	2243.77	1216.64	40.27	0.3	2170.74
9	47.77	47.77	80.44	78.89	65.56	OE_89044|-1|133|1482	OE_89044|-1|133|1482			0	65.67	DGFTAVTNNEEDAPNYFPNSFNGPVDNPIYKEHK	Deamidated(N)@22		missed K-E@31	0.00299551	3840.72	961.188	3840.72	961.187	4	14	1.1.1.3612.38	37.3785	2762.15	1731.54	37.24	0.3	2862.05
9	47.77	47.77	80.44	78.89	65.56	OE_89044|-1|133|1482	OE_89044|-1|133|1482			0	65.67	DGFTAVTNNEEDAPNYFPNSFNGPVDNPIYKEHK	Deamidated(N)@15		missed K-E@31	0.00299551	3840.72	961.188	3840.72	961.187	4	14	1.1.1.3612.38	37.3785	2762.15	1731.54	37.24	0.3	2862.05
9	47.77	47.77	80.44	78.89	65.56	OE_89044|-1|133|1482	OE_89044|-1|133|1482			0	65.67	DGFTAVTNNEEDAPNYFPNSFNGPVDNPIYKEHK	Deamidated(N)@19		missed K-E@31	0.00299551	3840.72	961.188	3840.72	961.187	4	14	1.1.1.3612.38	37.3785	2762.15	1731.54	37.24	0.3	2862.05
9	47.77	47.77	80.44	78.89	65.56	OE_89044|-1|133|1482	OE_89044|-1|133|1482			0	28.72	DGFTAVTNNEEDAPNYFPNSFNGPVDNPIYKEHK	Deamidated(N)@8		missed K-E@31	0.00299551	3840.72	961.188	3840.72	961.187	4	13	1.1.1.3612.38	37.3785	2762.15	1731.54	37.24	0.3	2862.05
9	47.77	47.77	80.44	78.89	65.56	OE_89044|-1|133|1482	OE_89044|-1|133|1482			0	28.72	DGFTAVTNNEEDAPNYFPNSFNGPVDNPIYKEHK	Deamidated(N)@9		missed K-E@31	0.00299551	3840.72	961.188	3840.72	961.187	4	13	1.1.1.3612.38	37.3785	2762.15	1731.54	37.24	0.3	2862.05
9	47.77	47.77	80.44	78.89	65.56	OE_89044|-1|133|1482	OE_89044|-1|133|1482			0	99	DPFFFPSFIHTQK				-0.00333616	1609.79	537.604	1609.79	537.605	3	9	1.1.1.3722.5	42.8178	6760.4	1842.11	42.56	0.25	1370.7
9	47.77	47.77	80.44	78.89	65.56	OE_89044|-1|133|1482	OE_89044|-1|133|1482			0	99	DPFFFPSFIHTQK				0.00157442	1609.79	805.904	1609.79	805.904	2	12	1.1.1.3716.18	42.5312	2615.74	2316.97	42.57	0.35	2621.8
9	47.77	47.77	80.44	78.89	65.56	OE_89044|-1|133|1482	OE_89044|-1|133|1482			0	99	DPFFFPSFIHTQKR			missed K-R@13	-0.000249234	1765.89	442.481	1765.89	442.481	4	11	1.1.1.3670.2	40.226	1665.69	1208.4	40.32	0.2	1655.85
9	47.77	47.77	80.44	78.89	65.56	OE_89044|-1|133|1482	OE_89044|-1|133|1482			0	99	DPFFFPSFIHTQKR			missed K-R@13	0.00613848	1765.9	589.641	1765.89	589.639	3	11	1.1.1.3671.9	40.2783	1992.4	1611.84	40.37	0.3	1830.43
9	47.77	47.77	80.44	78.89	65.56	OE_89044|-1|133|1482	OE_89044|-1|133|1482			0	99	DWKFNPFDLTK			missed K-F@3	-0.000349921	1409.7	705.856	1409.7	705.856	2	11	1.1.1.3699.18	41.6834	2002.53	1349.97	41.57	0.25	2079.78
9	47.77	47.77	80.44	78.89	65.56	OE_89044|-1|133|1482	OE_89044|-1|133|1482			0	22.51	EHKDHASGDVDRWNSADEDNFTQPGEFWK			missed K-D@3; missed R-W@12	-0.000320878	3416.47	855.125	3416.47	855.125	4	11	1.1.1.3552.41	34.3871	2350.19	2097.61	34.41	0.15	4113.61
9	47.77	47.77	80.44	78.89	65.56	OE_89044|-1|133|1482	OE_89044|-1|133|1482			0	98.82	FHYETDQGIK				0.00151788	1236.58	413.2	1236.58	413.2	3	13	1.1.1.3396.6	26.6179	10860.2	9994.83	26.66	0.15	6043.34
9	47.77	47.77	80.44	78.89	65.56	OE_89044|-1|133|1482	OE_89044|-1|133|1482			0	89.41	FHYETDQGIK				0.00151788	1236.58	413.2	1236.58	413.2	3	11	1.1.1.3400.4	26.8146	10860.2	2984.2	26.66	0.15	4160.15
9	47.77	47.77	80.44	78.89	65.56	OE_89044|-1|133|1482	OE_89044|-1|133|1482			0	23.23	FYTDDGIWDLVGNNTPIFFIR				0.0087449	2502.23	835.084	2502.22	835.081	3	15	1.1.1.3868.11	50.0947	4135.27	3859.92	50.09	0.2	7942.46
9	47.77	47.77	80.44	78.89	65.56	OE_89044|-1|133|1482	OE_89044|-1|133|1482			0	99	GAGAFGYFEVTDDITK				-0.00346944	1689.79	845.9	1689.79	845.902	2	16	1.1.1.3664.32	39.9475	5722.29	2201.6	39.68	0.25	3788.95
9	47.77	47.77	80.44	78.89	65.56	OE_89044|-1|133|1482	OE_89044|-1|133|1482			0	99	GAGAFGYFEVTDDITK				-0.00346944	1689.79	845.9	1689.79	845.902	2	16	1.1.1.3666.22	40.0437	5722.29	1863.98	39.68	0.25	3205.64
9	47.77	47.77	80.44	78.89	65.56	OE_89044|-1|133|1482	OE_89044|-1|133|1482			0	99	GAGAFGYFEVTDDITK				-0.00346944	1689.79	845.9	1689.79	845.902	2	13	1.1.1.3672.23	40.3432	5722.29	897.14	39.68	0.25	2570.25
9	47.77	47.77	80.44	78.89	65.56	OE_89044|-1|133|1482	OE_89044|-1|133|1482			0	49.86	GALELIR				9.62753e-05	770.465	386.24	770.465	386.24	2	9	1.1.1.3525.2	33.0211	19442.9	5876.1	32.87	0.2	2193.45
9	47.77	47.77	80.44	78.89	65.56	OE_89044|-1|133|1482	OE_89044|-1|133|1482			0	99	HMNGYGSHTFK	Deamidated(N)@3			0.000512232	1278.55	427.189	1278.55	427.189	3	18	1.1.1.3366.10	25.1315	2731.04	2596.75	25.12	0.2	2546.91
9	47.77	47.77	80.44	78.89	65.56	OE_89044|-1|133|1482	OE_89044|-1|133|1482			0	97.91	HMNGYGSHTFK	Deamidated(N)@3			0.00144258	1278.55	640.281	1278.55	640.28	2	11	1.1.1.3363.29	24.9942	2016.46	1339.29	25.12	0.59	1987.28
9	47.77	47.77	80.44	78.89	65.56	OE_89044|-1|133|1482	OE_89044|-1|133|1482			0	99	LGPNFAQIPVNRPVNK				0.00216627	1762.99	882.5	1762.98	882.499	2	19	1.1.1.3517.52	32.6572	6792.72	3978.34	32.77	0.25	5724.88
9	47.77	47.77	80.44	78.89	65.56	OE_89044|-1|133|1482	OE_89044|-1|133|1482			0	99	LGPNFAQIPVNRPVNK				0.00221228	1762.99	588.669	1762.98	588.669	3	19	1.1.1.3523.22	32.9299	33791.4	14119.4	32.77	0.2	13638.8
9	47.77	47.77	80.44	78.89	65.56	OE_89044|-1|133|1482	OE_89044|-1|133|1482			0	99	LGPNFAQIPVNRPVNK				0.00221228	1762.99	588.669	1762.98	588.669	3	20	1.1.1.3521.24	32.8323	33791.4	29271.2	32.77	0.2	18723
9	47.77	47.77	80.44	78.89	65.56	OE_89044|-1|133|1482	OE_89044|-1|133|1482			0	99	LGPNFAQIPVNRPVNK				0.00216627	1762.99	882.5	1762.98	882.499	2	17	1.1.1.3518.47	32.7053	6792.72	5679.06	32.77	0.25	7045.27
9	47.77	47.77	80.44	78.89	65.56	OE_89044|-1|133|1482	OE_89044|-1|133|1482			0	84.37	LGPNFAQIPVNRPVNK				0.00221228	1762.99	588.669	1762.98	588.669	3	14	1.1.1.3524.13	32.9837	33791.4	8005.51	32.77	0.2	5820.57
9	47.77	47.77	80.44	78.89	65.56	OE_89044|-1|133|1482	OE_89044|-1|133|1482			0	20.33	LGPNFAQIPVNRPVNK				0.00216627	1762.99	882.5	1762.98	882.499	2	10	1.1.1.3523.64	32.9553	6792.72	2333.29	32.77	0.25	4234.83
9	47.77	47.77	80.44	78.89	65.56	OE_89044|-1|133|1482	OE_89044|-1|133|1482			0	99	LTTNVANHLK				0.00172732	1109.62	555.818	1109.62	555.817	2	12	1.1.1.3379.27	25.7805	9333.72	4090.44	25.66	0.2	2247.17
9	47.77	47.77	80.44	78.89	65.56	OE_89044|-1|133|1482	OE_89044|-1|133|1482			0	99	LTTNVANHLK				0.00243466	1109.62	370.881	1109.62	370.88	3	13	1.1.1.3376.3	25.6213	15132.8	13852	25.67	0.2	6140.7
9	47.77	47.77	80.44	78.89	65.56	OE_89044|-1|133|1482	OE_89044|-1|133|1482			0	99	LTTNVANHLK				0.00243466	1109.62	370.881	1109.62	370.88	3	13	1.1.1.3377.4	25.6714	15132.8	14927	25.67	0.2	6701.75
9	47.77	47.77	80.44	78.89	65.56	OE_89044|-1|133|1482	OE_89044|-1|133|1482			0	98.27	LTTNVANHLK				0.00172732	1109.62	555.818	1109.62	555.817	2	10	1.1.1.3380.31	25.832	9333.72	2304.82	25.66	0.2	2386.95
9	47.77	47.77	80.44	78.89	65.56	OE_89044|-1|133|1482	OE_89044|-1|133|1482			0	96.97	LTTNVANHLK				0.00243466	1109.62	370.881	1109.62	370.88	3	13	1.1.1.3378.3	25.7215	15132.8	12210.3	25.67	0.2	5288.62
9	47.77	47.77	80.44	78.89	65.56	OE_89044|-1|133|1482	OE_89044|-1|133|1482			0	76.55	LTTNVANHLK				0.00243466	1109.62	370.881	1109.62	370.88	3	8	1.1.1.3380.4	25.8207	15132.8	4088.5	25.67	0.2	2243.51
9	47.77	47.77	80.44	78.89	65.56	OE_89044|-1|133|1482	OE_89044|-1|133|1482			0	99	LVNDKDEAVYCK	Carbamidomethyl(C)@11		missed K-D@5	-0.00438611	1452.69	485.236	1452.69	485.238	3	17	1.1.1.3361.16	24.8842	3853.71	2761.29	24.97	0.15	5312.58
9	47.77	47.77	80.44	78.89	65.56	OE_89044|-1|133|1482	OE_89044|-1|133|1482			0	86.3	LVNDKDEAVYCK	Carbamidomethyl(C)@11		missed K-D@5	-0.000622199	1452.69	727.353	1452.69	727.353	2	13	1.1.1.3361.41	24.905	4589.59	3747.34	24.97	0.15	5563.23
9	47.77	47.77	80.44	78.89	65.56	OE_89044|-1|133|1482	OE_89044|-1|133|1482			0	94.4	NLPVDVAEQLAGRDPDYGIR			missed R-D@13	-0.000518312	2197.11	733.378	2197.11	733.378	3	10	1.1.1.3630.22	38.2474	23010.6	4867.38	38.04	0.15	5374.36
9	47.77	47.77	80.44	78.89	65.56	OE_89044|-1|133|1482	OE_89044|-1|133|1482			0	44.31	NLPVDVAEQLAGRDPDYGIR			missed R-D@13	9.34267e-05	2197.11	1099.56	2197.11	1099.56	2	8	1.1.1.3624.48	37.9757	4147.77	2929.23	38.08	0.2	3343.57
9	47.77	47.77	80.44	78.89	65.56	OE_89044|-1|133|1482	OE_89044|-1|133|1482			0	22.44	NLPVDVAEQLAGRDPDYGIR			missed R-D@13	0.00391171	2197.12	550.286	2197.11	550.285	4	9	1.1.1.3624.3	37.9406	4573.67	1907.75	38.04	0.15	8962.97
9	47.77	47.77	80.44	78.89	65.56	OE_89044|-1|133|1482	OE_89044|-1|133|1482			0	99	NYFADVEQASYSPSNFVPGIEPSPDK				-0.000551455	2857.31	953.443	2857.31	953.443	3	20	1.1.1.3670.29	40.2543	11578.5	2746.77	40.42	0.2	3584.32
9	47.77	47.77	80.44	78.89	65.56	OE_89044|-1|133|1482	OE_89044|-1|133|1482			0	98.35	NYFADVEQASYSPSNFVPGIEPSPDK				-0.000383173	2857.31	715.334	2857.31	715.334	4	13	1.1.1.3672.11	40.3332	2430.92	1458.22	40.42	0.2	2695.62
9	47.77	47.77	80.44	78.89	65.56	OE_89044|-1|133|1482	OE_89044|-1|133|1482			0	97.73	NYFADVEQASYSPSNFVPGIEPSPDK				-0.000551455	2857.31	953.443	2857.31	953.443	3	13	1.1.1.3678.46	40.6503	11578.5	1702.87	40.42	0.2	3385.47
9	47.77	47.77	80.44	78.89	65.56	OE_89044|-1|133|1482	OE_89044|-1|133|1482			0	59.55	NYFADVEQASYSPSNFVPGIEPSPDK				-0.000551455	2857.31	953.443	2857.31	953.443	3	13	1.1.1.3673.35	40.3948	11578.5	10775.6	40.42	0.2	3750.74
9	47.77	47.77	80.44	78.89	65.56	OE_89044|-1|133|1482	OE_89044|-1|133|1482			0	25.58	NYFADVEQASYSPSNFVPGIEPSPDK	Deamidated(N)@1			-0.00147157	2858.29	953.771	2858.29	953.771	3	8	1.1.1.3711.43	42.2922	849.92	796.37	42.27	0.55	2088.11
9	47.77	47.77	80.44	78.89	65.56	OE_89044|-1|133|1482	OE_89044|-1|133|1482			0	19.39	NYFADVEQASYSPSNFVPGIEPSPDK				-0.000383173	2857.31	715.334	2857.31	715.334	4	7	1.1.1.3671.25	40.285	2430.92	764.73	40.42	0.2	2596.51
9	47.77	47.77	80.44	78.89	65.56	OE_89044|-1|133|1482	OE_89044|-1|133|1482			0	99	VHPDCGGAIASK	Carbamidomethyl(C)@5			-0.000918576	1210.58	606.295	1210.58	606.296	2	14	1.1.1.3325.32	23.1067	5798.95	5336.8	23.14	0.1	3894.15
9	47.77	47.77	80.44	78.89	65.56	OE_89044|-1|133|1482	OE_89044|-1|133|1482			0	99	VLNEEERDR			missed R-D@7	0.000725761	1158.56	580.289	1158.56	580.289	2	14	1.1.1.3321.14	22.9167	7598.85	6643.5	22.94	0.15	5724.07
9	47.77	47.77	80.44	78.89	65.56	OE_89044|-1|133|1482	OE_89044|-1|133|1482			0	44.86	VLNEEERDRLTTNVANHLK			missed R-D@7; missed R-L@9	0.00042878	2250.17	451.042	2250.17	451.042	5	9	1.1.1.3470.8	30.293	3044.21	2875.95	30.28	0.1	3041.62
9	47.77	47.77	80.44	78.89	65.56	OE_89044|-1|133|1482	OE_89044|-1|133|1482			0	82.75	VWPHGDFPLIK				-0.000816036	1307.7	436.908	1307.7	436.908	3	9	1.1.1.3608.2	37.1459	5577.37	5353.46	37.29	0.4	3000.07
9	47.77	47.77	80.44	78.89	65.56	OE_89044|-1|133|1482	OE_89044|-1|133|1482			0	81.09	VWPHGDFPLIK				-0.00803996	1307.69	654.855	1307.7	654.859	2	13	1.1.1.3604.13	36.961	3870.11	2761.23	36.55	0.69	3927.66
9	47.77	47.77	80.44	78.89	65.56	OE_89044|-1|133|1482	OE_89044|-1|133|1482			0	33.8	VWPHGDFPLIK				-0.00803996	1307.69	654.855	1307.7	654.859	2	10	1.1.1.3598.13	36.6621	3870.11	3569.62	36.55	0.69	4676.29
9	47.77	47.77	80.44	78.89	65.56	OE_89044|-1|133|1482	OE_89044|-1|133|1482			0	27.47	VWPHGDFPLIK				0.00220521	1307.7	436.909	1307.7	436.908	3	12	1.1.1.3602.4	36.8501	5627.15	5319.67	36.85	0.3	12741.7
9	47.77	47.77	80.44	78.89	65.56	OE_89044|-1|133|1482	OE_89044|-1|133|1482			0	18.65	VWPHGDFPLIK				9.94938e-05	1307.7	436.908	1307.7	436.908	3	12	1.1.1.3596.5	36.5534	9809	9451.31	36.5	0.35	18904.7
10	39.65	39.65	83.87	83.87	83.87	OE_24407|+1|31|588	OE_24407|+1|31|588			2	99	AEGLSDVVRPSGR				0.00036076	1341.7	671.857	1341.7	671.857	2	19	1.1.1.3415.31	27.5818	244939	148251	27.66	0.2	54960.1
10	39.65	39.65	83.87	83.87	83.87	OE_24407|+1|31|588	OE_24407|+1|31|588			2	99	AFAVEPFPTK				-0.0014153	1105.58	553.797	1105.58	553.798	2	16	1.1.1.3539.14	33.7219	283841	106840	33.82	0.15	23589.7
10	39.65	39.65	83.87	83.87	83.87	OE_24407|+1|31|588	OE_24407|+1|31|588			2	99	AFAVEPFPTKEANVSFDVVA			missed K-E@10	0.00106433	2137.07	1069.54	2137.07	1069.54	2	24	1.1.1.3683.26	40.9049	77729.5	56056	40.97	0.25	22108.3
10	39.65	39.65	83.87	83.87	83.87	OE_24407|+1|31|588	OE_24407|+1|31|588			2	99	ALNLDPVSLPDVEFQVNVKPVK				0.00297139	2420.33	606.091	2420.33	606.09	4	18	1.1.1.3688.8	41.1278	43937.6	4025.72	40.82	0.2	2131.17
10	39.65	39.65	83.87	83.87	83.87	OE_24407|+1|31|588	OE_24407|+1|31|588			2	99	ALNLDPVSLPDVEFQVNVKPVKLTQGK			missed K-L@22	-0.00375171	2947.63	737.916	2947.64	737.917	4	18	1.1.1.3669.19	40.1905	3038.4	2595.51	40.13	0.2	3051.76
10	39.65	39.65	83.87	83.87	83.87	OE_24407|+1|31|588	OE_24407|+1|31|588			2	99	AQAEATFDVEVTALHSLLEVLLEETPEGK				0.00339708	3138.6	785.657	3138.6	785.657	4	24	1.1.1.3870.21	50.1985	16165.3	15388.3	50.22	0.1	12721.6
10	39.65	39.65	83.87	83.87	83.87	OE_24407|+1|31|588	OE_24407|+1|31|588			2	99	CFKREDNVLCHLSFSGLTVTYK	Carbamidomethyl(C)@1; Carbamidomethyl(C)@10		missed K-R@3; missed R-E@4	-0.00234187	2673.3	669.333	2673.3	669.333	4	21	1.1.1.3623.22	37.8989	13741.5	9618.32	37.98	0.15	4466.21
10	39.65	39.65	83.87	83.87	83.87	OE_24407|+1|31|588	OE_24407|+1|31|588			2	99	EDNVLCHLSFSGLTVTYK	Carbamidomethyl(C)@6			0.000956878	2082.01	1042.01	2082.01	1042.01	2	20	1.1.1.3678.50	40.6536	8711.07	7600.24	40.68	0.15	3051.7
10	39.65	39.65	83.87	83.87	83.87	OE_24407|+1|31|588	OE_24407|+1|31|588			2	99	EKLVEVLKTELLTGPFK			missed K-L@2; missed K-T@8	-0.00502961	1943.13	648.717	1943.13	648.719	3	17	1.1.1.3725.18	42.9731	3832.81	3143.43	43.06	0.25	2854.78
10	39.65	39.65	83.87	83.87	83.87	OE_24407|+1|31|588	OE_24407|+1|31|588			2	99	LTQGKAEGLSDVVRPSGR			missed K-A@5	-0.000785164	1869.01	468.259	1869.01	468.259	4	18	1.1.1.3411.11	27.367	11277.2	11183.5	27.36	0.15	11489.1
10	39.65	39.65	83.87	83.87	83.87	OE_24407|+1|31|588	OE_24407|+1|31|588			2	99	LVEVLKTELLTGPFK			missed K-T@6	-0.0021729	1685.99	563.005	1686	563.006	3	22	1.1.1.3659.2	39.679	64015.7	38793.9	39.83	0.35	13883.4
10	39.65	39.65	83.87	83.87	83.87	OE_24407|+1|31|588	OE_24407|+1|31|588			2	99	LVEVLKTELLTGPFKQALEK			missed K-T@6; missed K-Q@15	-0.00209138	2255.31	752.778	2255.31	752.779	3	13	1.1.1.3674.19	40.4323	3748.59	3707.02	40.42	0.45	3817.72
10	39.65	39.65	83.87	83.87	83.87	OE_24407|+1|31|588	OE_24407|+1|31|588			2	99	NLQKEVK			missed K-E@4	-9.30203e-05	857.497	429.756	857.497	429.756	2	11	1.1.1.3318.14	22.7565	27531.8	7976.57	22.64	0.15	3228.54
10	39.65	39.65	83.87	83.87	83.87	OE_24407|+1|31|588	OE_24407|+1|31|588			2	99	REDNVLCHLSFSGLTVTYK	Carbamidomethyl(C)@7		missed R-E@1	0.000134618	2238.11	560.535	2238.11	560.535	4	23	1.1.1.3641.4	38.7878	13868.2	11939.2	38.68	0.3	7517.45
10	39.65	39.65	83.87	83.87	83.87	OE_24407|+1|31|588	OE_24407|+1|31|588			2	99	TELLTGPFK				-0.000130956	1004.55	503.284	1004.55	503.284	2	14	1.1.1.3554.9	34.4649	64420.2	55445	34.41	0.4	24446.4
10	39.65	39.65	83.87	83.87	83.87	OE_24407|+1|31|588	OE_24407|+1|31|588			2	99	TELLTGPFKQALEK			missed K-Q@9	0.00109544	1573.87	525.631	1573.87	525.631	3	12	1.1.1.3565.8	35.0123	4247.18	2401.14	35.11	0.25	2788.65
10	39.65	39.65	83.87	83.87	83.87	OE_24407|+1|31|588	OE_24407|+1|31|588			2	99	TKLNNVR			missed K-L@2	0.00153291	843.494	422.754	843.493	422.754	2	11	1.1.1.3316.10	22.6535	51987.4	42125.9	22.6	0.15	18986.5
10	39.65	39.65	83.87	83.87	83.87	OE_24407|+1|31|588	OE_24407|+1|31|588			2	99	VTALHQYVK				7.59764e-05	1057.59	529.803	1057.59	529.803	2	15	1.1.1.3390.15	26.329	306646	289677	26.31	0.2	23581
10	39.65	39.65	83.87	83.87	83.87	OE_24407|+1|31|588	OE_24407|+1|31|588			1.82391	99	EKLVEVLK			missed K-L@2	-0.00149954	956.589	479.302	956.591	479.303	2	11	1.1.1.3445.11	29.0504	8208.01	7988.51	29.04	0.2	4869.81
10	39.65	39.65	83.87	83.87	83.87	OE_24407|+1|31|588	OE_24407|+1|31|588			1.13668	95.04	LVEVLK				-0.000412194	699.453	350.734	699.453	350.734	2	9	1.1.1.3440.2	28.7982	250785	116389	28.65	0.2	26783.8
10	39.65	39.65	83.87	83.87	83.87	OE_24407|+1|31|588	OE_24407|+1|31|588			0.67162	85.46	EANVSFDVVA				-0.00010875	1049.5	525.759	1049.5	525.759	2	7	1.1.1.3577.10	35.6091	17538.2	5116.45	35.31	0.25	2386.53
10	39.65	39.65	83.87	83.87	83.87	OE_24407|+1|31|588	OE_24407|+1|31|588			0.0199966	85.85	GLSDVVRPSGR			cleaved E-G@N-term	-0.000847915	1141.62	571.817	1141.62	571.817	2	8	1.1.1.3421.23	27.873	20063.6	5333.49	27.7	0.2	3123.33
10	39.65	39.65	83.87	83.87	83.87	OE_24407|+1|31|588	OE_24407|+1|31|588			0	99	AEGLSDVVRPSGR				0.00036076	1341.7	671.857	1341.7	671.857	2	18	1.1.1.3415.30	27.581	244939	146816	27.66	0.2	47472.1
10	39.65	39.65	83.87	83.87	83.87	OE_24407|+1|31|588	OE_24407|+1|31|588			0	94.9	AEGLSDVVRPSGR				0.00423776	1341.7	448.242	1341.7	448.241	3	16	1.1.1.3421.5	27.858	605731	176830	27.7	0.2	75476.4
10	39.65	39.65	83.87	83.87	83.87	OE_24407|+1|31|588	OE_24407|+1|31|588			0	92.42	AEGLSDVVRPSGR				0.00423776	1341.7	448.242	1341.7	448.241	3	9	1.1.1.3427.10	28.1565	605731	15012.5	27.7	0.2	7655.58
10	39.65	39.65	83.87	83.87	83.87	OE_24407|+1|31|588	OE_24407|+1|31|588			0	91.6	AEGLSDVVRPSGR				0.00423776	1341.7	448.242	1341.7	448.241	3	16	1.1.1.3420.11	27.8133	605731	282459	27.7	0.2	130750
10	39.65	39.65	83.87	83.87	83.87	OE_24407|+1|31|588	OE_24407|+1|31|588			0	88.52	AEGLSDVVRPSGR				0.00423776	1341.7	448.242	1341.7	448.241	3	17	1.1.1.3417.13	27.6662	605731	605065	27.7	0.2	285157
10	39.65	39.65	83.87	83.87	83.87	OE_24407|+1|31|588	OE_24407|+1|31|588			0	85.95	AEGLSDVVRPSGR				0.00423776	1341.7	448.242	1341.7	448.241	3	17	1.1.1.3418.9	27.7125	605731	577847	27.7	0.2	287044
10	39.65	39.65	83.87	83.87	83.87	OE_24407|+1|31|588	OE_24407|+1|31|588			0	80.72	AEGLSDVVRPSGR				0.00423776	1341.7	448.242	1341.7	448.241	3	9	1.1.1.3417.14	27.667	605731	605022	27.7	0.2	4511.42
10	39.65	39.65	83.87	83.87	83.87	OE_24407|+1|31|588	OE_24407|+1|31|588			0	79.65	AEGLSDVVRPSGR				0.00423776	1341.7	448.242	1341.7	448.241	3	15	1.1.1.3419.7	27.758	605731	453502	27.7	0.2	196150
10	39.65	39.65	83.87	83.87	83.87	OE_24407|+1|31|588	OE_24407|+1|31|588			0	37.82	AEGLSDVVRPSGR				0.00423776	1341.7	448.242	1341.7	448.241	3	9	1.1.1.3433.5	28.4538	605731	4335.57	27.7	0.2	4947.69
10	39.65	39.65	83.87	83.87	83.87	OE_24407|+1|31|588	OE_24407|+1|31|588			0	18.27	AEGLSDVVRPSGR				0.00036076	1341.7	671.857	1341.7	671.857	2	12	1.1.1.3421.33	27.8813	244939	51166	27.66	0.2	17590.8
10	39.65	39.65	83.87	83.87	83.87	OE_24407|+1|31|588	OE_24407|+1|31|588			0	99	AFAVEPFPTK				-0.000547377	1105.58	369.534	1105.58	369.534	3	13	1.1.1.3541.2	33.8165	10186.4	10168.1	33.82	0.15	5923.28
10	39.65	39.65	83.87	83.87	83.87	OE_24407|+1|31|588	OE_24407|+1|31|588			0	99	AFAVEPFPTK				-0.0014153	1105.58	553.797	1105.58	553.798	2	16	1.1.1.3545.9	34.0212	283841	65289.8	33.82	0.15	25038.1
10	39.65	39.65	83.87	83.87	83.87	OE_24407|+1|31|588	OE_24407|+1|31|588			0	99	AFAVEPFPTK				-0.0014153	1105.58	553.797	1105.58	553.798	2	13	1.1.1.3551.9	34.3189	283841	6114.9	33.82	0.15	3635.41
10	39.65	39.65	83.87	83.87	83.87	OE_24407|+1|31|588	OE_24407|+1|31|588			0	91.92	AFAVEPFPTK				0.00578687	1105.59	553.801	1105.58	553.798	2	10	1.1.1.3560.11	34.7642	4580.77	2063.67	34.61	0.3	4108.41
10	39.65	39.65	83.87	83.87	83.87	OE_24407|+1|31|588	OE_24407|+1|31|588			0	84.81	AFAVEPFPTK				-0.0014153	1105.58	553.797	1105.58	553.798	2	9	1.1.1.3537.12	33.6261	283841	4405.44	33.82	0.15	2441.57
10	39.65	39.65	83.87	83.87	83.87	OE_24407|+1|31|588	OE_24407|+1|31|588			0	33.82	AFAVEPFPTK				0.00578687	1105.59	553.801	1105.58	553.798	2	9	1.1.1.3555.7	34.5162	4580.77	3881.76	34.61	0.3	4900.58
10	39.65	39.65	83.87	83.87	83.87	OE_24407|+1|31|588	OE_24407|+1|31|588			0	31.39	AFAVEPFPTK				0.00578687	1105.59	553.801	1105.58	553.798	2	11	1.1.1.3558.5	34.664	4580.77	3683.77	34.61	0.3	6517.43
10	39.65	39.65	83.87	83.87	83.87	OE_24407|+1|31|588	OE_24407|+1|31|588			0	29.96	AFAVEPFPTK				0.00578687	1105.59	553.801	1105.58	553.798	2	7	1.1.1.3561.12	34.8144	4580.77	1748.1	34.61	0.3	3066.3
10	39.65	39.65	83.87	83.87	83.87	OE_24407|+1|31|588	OE_24407|+1|31|588			0	21.64	AFAVEPFPTK				-0.00389232	1105.58	553.796	1105.58	553.798	2	7	1.1.1.3826.5	48.001	207.19	188.16	48.09	0.45	899.705
10	39.65	39.65	83.87	83.87	83.87	OE_24407|+1|31|588	OE_24407|+1|31|588			0	99	AFAVEPFPTKEANVSFDVVA			missed K-E@10	0.00106433	2137.07	1069.54	2137.07	1069.54	2	25	1.1.1.3684.30	40.9562	77729.5	73878.1	40.97	0.25	28987.7
10	39.65	39.65	83.87	83.87	83.87	OE_24407|+1|31|588	OE_24407|+1|31|588			0	99	AFAVEPFPTKEANVSFDVVA			missed K-E@10	0.0014798	2137.07	713.365	2137.07	713.365	3	17	1.1.1.3687.16	41.0831	59165	45366.8	41.02	0.25	16434.4
10	39.65	39.65	83.87	83.87	83.87	OE_24407|+1|31|588	OE_24407|+1|31|588			0	98.35	AFAVEPFPTKEANVSFDVVA			missed K-E@10	0.00106433	2137.07	1069.54	2137.07	1069.54	2	12	1.1.1.3702.30	41.8538	77729.5	1390.81	40.97	0.25	2083.81
10	39.65	39.65	83.87	83.87	83.87	OE_24407|+1|31|588	OE_24407|+1|31|588			0	85.54	AFAVEPFPTKEANVSFDVVA			missed K-E@10	0.0014798	2137.07	713.365	2137.07	713.365	3	11	1.1.1.3693.20	41.3862	59165	5999.89	41.02	0.25	4324.89
10	39.65	39.65	83.87	83.87	83.87	OE_24407|+1|31|588	OE_24407|+1|31|588			0	83.33	AFAVEPFPTKEANVSFDVVA			missed K-E@10	0.0014798	2137.07	713.365	2137.07	713.365	3	11	1.1.1.3696.17	41.5329	59165	3926.85	41.02	0.25	3570.63
10	39.65	39.65	83.87	83.87	83.87	OE_24407|+1|31|588	OE_24407|+1|31|588			0	76.92	AFAVEPFPTKEANVSFDVVA			missed K-E@10	0.00106433	2137.07	1069.54	2137.07	1069.54	2	9	1.1.1.3699.45	41.7059	77729.5	1675.56	40.97	0.25	2159.97
10	39.65	39.65	83.87	83.87	83.87	OE_24407|+1|31|588	OE_24407|+1|31|588			0	49.17	AFAVEPFPTKEANVSFDVVA			missed K-E@10	0.0014798	2137.07	713.365	2137.07	713.365	3	11	1.1.1.3681.23	40.7925	59165	7704.22	41.02	0.25	4708.64
10	39.65	39.65	83.87	83.87	83.87	OE_24407|+1|31|588	OE_24407|+1|31|588			0	49.17	AFAVEPFPTKEANVSFDVVA			missed K-E@10	0.0014798	2137.07	713.365	2137.07	713.365	3	8	1.1.1.3705.9	41.9745	59165	1199.74	41.02	0.25	1967.43
10	39.65	39.65	83.87	83.87	83.87	OE_24407|+1|31|588	OE_24407|+1|31|588			0	99	ALNLDPVSLPDVEFQVNVKPVK				0.000615235	2420.33	807.785	2420.33	807.784	3	21	1.1.1.3677.29	40.598	200094	14045.3	40.82	0.2	5019.44
10	39.65	39.65	83.87	83.87	83.87	OE_24407|+1|31|588	OE_24407|+1|31|588			0	99	ALNLDPVSLPDVEFQVNVKPVK				0.00297139	2420.33	606.091	2420.33	606.09	4	21	1.1.1.3679.8	40.6772	43937.6	13866.8	40.82	0.2	5135.19
10	39.65	39.65	83.87	83.87	83.87	OE_24407|+1|31|588	OE_24407|+1|31|588			0	99	ALNLDPVSLPDVEFQVNVKPVK				0.00297139	2420.33	606.091	2420.33	606.09	4	25	1.1.1.3680.11	40.7285	43937.6	27307.5	40.82	0.2	13542.6
10	39.65	39.65	83.87	83.87	83.87	OE_24407|+1|31|588	OE_24407|+1|31|588			0	99	ALNLDPVSLPDVEFQVNVKPVK				0.00297139	2420.33	606.091	2420.33	606.09	4	26	1.1.1.3681.9	40.7808	43937.6	39295.2	40.82	0.2	17357.2
10	39.65	39.65	83.87	83.87	83.87	OE_24407|+1|31|588	OE_24407|+1|31|588			0	99	ALNLDPVSLPDVEFQVNVKPVK				0.00297139	2420.33	606.091	2420.33	606.09	4	26	1.1.1.3682.3	40.8256	43937.6	43325.8	40.82	0.2	18416.4
10	39.65	39.65	83.87	83.87	83.87	OE_24407|+1|31|588	OE_24407|+1|31|588			0	99	ALNLDPVSLPDVEFQVNVKPVK				0.000615235	2420.33	807.785	2420.33	807.784	3	31	1.1.1.3683.17	40.8936	200094	159436	40.82	0.2	66457.4
10	39.65	39.65	83.87	83.87	83.87	OE_24407|+1|31|588	OE_24407|+1|31|588			0	99	ALNLDPVSLPDVEFQVNVKPVK				0.00297139	2420.33	606.091	2420.33	606.09	4	24	1.1.1.3685.5	40.9763	43937.6	14378	40.82	0.2	5871.22
10	39.65	39.65	83.87	83.87	83.87	OE_24407|+1|31|588	OE_24407|+1|31|588			0	99	ALNLDPVSLPDVEFQVNVKPVK				0.00297139	2420.33	606.091	2420.33	606.09	4	22	1.1.1.3686.5	41.0259	43937.6	8941.79	40.82	0.2	4428.41
10	39.65	39.65	83.87	83.87	83.87	OE_24407|+1|31|588	OE_24407|+1|31|588			0	99	ALNLDPVSLPDVEFQVNVKPVK				0.00297139	2420.33	606.091	2420.33	606.09	4	22	1.1.1.3688.9	41.1286	43937.6	4007.35	40.82	0.2	2600.95
10	39.65	39.65	83.87	83.87	83.87	OE_24407|+1|31|588	OE_24407|+1|31|588			0	99	ALNLDPVSLPDVEFQVNVKPVK				0.000615235	2420.33	807.785	2420.33	807.784	3	24	1.1.1.3689.31	41.1916	200094	19004.6	40.82	0.2	10316.5
10	39.65	39.65	83.87	83.87	83.87	OE_24407|+1|31|588	OE_24407|+1|31|588			0	99	ALNLDPVSLPDVEFQVNVKPVK				0.000615235	2420.33	807.785	2420.33	807.784	3	19	1.1.1.3697.31	41.5821	200094	5016.6	40.82	0.2	4383.66
10	39.65	39.65	83.87	83.87	83.87	OE_24407|+1|31|588	OE_24407|+1|31|588			0	99	ALNLDPVSLPDVEFQVNVKPVK				0.00666362	2420.34	807.787	2420.33	807.784	3	18	1.1.1.3955.16	54.059	1220.05	1218.73	54.02	0.75	1004.09
10	39.65	39.65	83.87	83.87	83.87	OE_24407|+1|31|588	OE_24407|+1|31|588			0	99	ALNLDPVSLPDVEFQVNVKPVK				0.00135355	2420.33	807.785	2420.33	807.784	3	15	1.1.1.3964.8	54.501	823.12	783.78	54.82	0.7	1187.96
10	39.65	39.65	83.87	83.87	83.87	OE_24407|+1|31|588	OE_24407|+1|31|588			0	99	ALNLDPVSLPDVEFQVNVKPVK				0.00135355	2420.33	807.785	2420.33	807.784	3	14	1.1.1.3970.13	54.7837	823.12	805.48	54.82	0.7	1501.97
10	39.65	39.65	83.87	83.87	83.87	OE_24407|+1|31|588	OE_24407|+1|31|588			0	99	ALNLDPVSLPDVEFQVNVKPVK				-0.00505514	2420.33	807.783	2420.33	807.784	3	14	1.1.1.3857.23	49.5599	2221.23	1309.28	49.99	0.55	1959.85
10	39.65	39.65	83.87	83.87	83.87	OE_24407|+1|31|588	OE_24407|+1|31|588			0	99	ALNLDPVSLPDVEFQVNVKPVK				0.000621131	2420.33	807.785	2420.33	807.784	3	12	1.1.1.3808.22	47.1163	1240.08	1016.67	46.7	1.24	1680.89
10	39.65	39.65	83.87	83.87	83.87	OE_24407|+1|31|588	OE_24407|+1|31|588			0	99	ALNLDPVSLPDVEFQVNVKPVK				0.00297139	2420.33	606.091	2420.33	606.09	4	12	1.1.1.3695.12	41.4745	43937.6	815.99	40.82	0.2	1848.3
10	39.65	39.65	83.87	83.87	83.87	OE_24407|+1|31|588	OE_24407|+1|31|588			0	99	ALNLDPVSLPDVEFQVNVKPVK				0.00297139	2420.33	606.091	2420.33	606.09	4	13	1.1.1.3678.10	40.6282	43937.6	5029.93	40.82	0.2	2724.18
10	39.65	39.65	83.87	83.87	83.87	OE_24407|+1|31|588	OE_24407|+1|31|588			0	99	ALNLDPVSLPDVEFQVNVKPVK				9.78656e-05	2420.33	807.784	2420.33	807.784	3	14	1.1.1.3802.20	46.818	1240.08	975.45	46.7	1.24	1845.55
10	39.65	39.65	83.87	83.87	83.87	OE_24407|+1|31|588	OE_24407|+1|31|588			0	99	ALNLDPVSLPDVEFQVNVKPVK				0.00068027	2420.33	1211.17	2420.33	1211.17	2	11	1.1.1.3695.66	41.5082	57970.2	1119.29	40.82	0.2	1671.87
10	39.65	39.65	83.87	83.87	83.87	OE_24407|+1|31|588	OE_24407|+1|31|588			0	99	ALNLDPVSLPDVEFQVNVKPVK				0.000615235	2420.33	807.785	2420.33	807.784	3	15	1.1.1.3703.16	41.879	200094	2810.49	40.82	0.2	3725.9
10	39.65	39.65	83.87	83.87	83.87	OE_24407|+1|31|588	OE_24407|+1|31|588			0	99	ALNLDPVSLPDVEFQVNVKPVK				0.000615235	2420.33	807.785	2420.33	807.784	3	22	1.1.1.3683.18	40.8949	200094	158306	40.82	0.2	17479.9
10	39.65	39.65	83.87	83.87	83.87	OE_24407|+1|31|588	OE_24407|+1|31|588			0	99	ALNLDPVSLPDVEFQVNVKPVK				0.00068027	2420.33	1211.17	2420.33	1211.17	2	13	1.1.1.3680.88	40.7626	57970.2	49171.7	40.82	0.2	2328.38
10	39.65	39.65	83.87	83.87	83.87	OE_24407|+1|31|588	OE_24407|+1|31|588			0	99	ALNLDPVSLPDVEFQVNVKPVK				0.000615235	2420.33	807.785	2420.33	807.784	3	16	1.1.1.3682.16	40.8364	200094	193846	40.82	0.2	7145.01
10	39.65	39.65	83.87	83.87	83.87	OE_24407|+1|31|588	OE_24407|+1|31|588			0	99	ALNLDPVSLPDVEFQVNVKPVK				-0.00523825	2420.33	807.783	2420.33	807.784	3	14	1.1.1.3844.8	48.9044	1494.71	798.85	49.29	0.65	1965.61
10	39.65	39.65	83.87	83.87	83.87	OE_24407|+1|31|588	OE_24407|+1|31|588			0	98.8	ALNLDPVSLPDVEFQVNVKPVK				0.000615235	2420.33	807.785	2420.33	807.784	3	12	1.1.1.3695.32	41.4828	200094	5553.99	40.82	0.2	3744.5
10	39.65	39.65	83.87	83.87	83.87	OE_24407|+1|31|588	OE_24407|+1|31|588			0	98.51	ALNLDPVSLPDVEFQVNVKPVK				-0.0114378	2420.32	807.781	2420.33	807.784	3	13	1.1.1.3731.18	43.279	1579.88	1436.39	42.91	0.85	2666.57
10	39.65	39.65	83.87	83.87	83.87	OE_24407|+1|31|588	OE_24407|+1|31|588			0	96.59	ALNLDPVSLPDVEFQVNVKPVK				-0.00246561	2420.33	807.784	2420.33	807.784	3	11	1.1.1.3758.22	44.6279	940.67	802.62	44.95	0.9	1903.4
10	39.65	39.65	83.87	83.87	83.87	OE_24407|+1|31|588	OE_24407|+1|31|588			0	94.47	ALNLDPVSLPDVEFQVNVKPVK				-0.00194235	2420.33	807.784	2420.33	807.784	3	10	1.1.1.3876.19	50.5181	873.9	656.52	50.43	0.55	1098.63
10	39.65	39.65	83.87	83.87	83.87	OE_24407|+1|31|588	OE_24407|+1|31|588			0	92.42	ALNLDPVSLPDVEFQVNVKPVK				0.00687278	2420.34	807.787	2420.33	807.784	3	9	1.1.1.3774.24	45.4215	827.98	647.25	45.6	0.5	1627.17
10	39.65	39.65	83.87	83.87	83.87	OE_24407|+1|31|588	OE_24407|+1|31|588			0	90.21	ALNLDPVSLPDVEFQVNVKPVK				-0.00814189	2420.32	807.782	2420.33	807.784	3	11	1.1.1.3737.14	43.5734	1579.88	937.16	43.06	1.24	2585.87
10	39.65	39.65	83.87	83.87	83.87	OE_24407|+1|31|588	OE_24407|+1|31|588			0	78.64	ALNLDPVSLPDVEFQVNVKPVK	Deamidated(N)@17			0.0134592	2421.33	808.117	2421.32	808.112	3	10	1.1.1.3745.18	43.9749	598.28	490.46	44.01	0.95	1684.26
10	39.65	39.65	83.87	83.87	83.87	OE_24407|+1|31|588	OE_24407|+1|31|588			0	71.81	ALNLDPVSLPDVEFQVNVKPVK				0.00666362	2420.34	807.787	2420.33	807.784	3	9	1.1.1.3949.7	53.7631	1220.05	274.75	54.02	0.75	683.649
10	39.65	39.65	83.87	83.87	83.87	OE_24407|+1|31|588	OE_24407|+1|31|588			0	69.66	ALNLDPVSLPDVEFQVNVKPVK				-0.0116529	2420.32	807.781	2420.33	807.784	3	10	1.1.1.3720.22	42.734	1579.88	1210.21	42.91	0.85	2847.46
10	39.65	39.65	83.87	83.87	83.87	OE_24407|+1|31|588	OE_24407|+1|31|588			0	68.33	ALNLDPVSLPDVEFQVNVKPVK				-0.00246561	2420.33	807.784	2420.33	807.784	3	8	1.1.1.3761.23	44.7675	940.67	558.69	44.95	0.9	1660.38
10	39.65	39.65	83.87	83.87	83.87	OE_24407|+1|31|588	OE_24407|+1|31|588			0	62.47	ALNLDPVSLPDVEFQVNVKPVK	Deamidated(Q)@15			0.0134592	2421.33	808.117	2421.32	808.112	3	10	1.1.1.3745.18	43.9749	598.28	490.46	44.01	0.95	1684.26
10	39.65	39.65	83.87	83.87	83.87	OE_24407|+1|31|588	OE_24407|+1|31|588			0	60.45	ALNLDPVSLPDVEFQVNVKPVK				9.78656e-05	2420.33	807.784	2420.33	807.784	3	13	1.1.1.3796.12	46.5182	1240.08	930.34	46.7	1.24	3042.47
10	39.65	39.65	83.87	83.87	83.87	OE_24407|+1|31|588	OE_24407|+1|31|588			0	54.35	ALNLDPVSLPDVEFQVNVKPVK	Deamidated(N)@17			0.0134592	2421.33	808.117	2421.32	808.112	3	9	1.1.1.3741.23	43.7717	598.28	534.82	44.01	0.95	1651.97
10	39.65	39.65	83.87	83.87	83.87	OE_24407|+1|31|588	OE_24407|+1|31|588			0	54.35	ALNLDPVSLPDVEFQVNVKPVK				-0.00978984	2420.32	807.781	2420.33	807.784	3	9	1.1.1.3752.28	44.3255	718.94	677.89	44.26	0.4	1946.8
10	39.65	39.65	83.87	83.87	83.87	OE_24407|+1|31|588	OE_24407|+1|31|588			0	51.62	ALNLDPVSLPDVEFQVNVKPVK				-0.00505514	2420.33	807.783	2420.33	807.784	3	9	1.1.1.3864.30	49.9019	2221.23	2122.64	49.99	0.55	4299.06
10	39.65	39.65	83.87	83.87	83.87	OE_24407|+1|31|588	OE_24407|+1|31|588			0	39.16	ALNLDPVSLPDVEFQVNVKPVK	Deamidated(Q)@15			0.0134592	2421.33	808.117	2421.32	808.112	3	9	1.1.1.3741.23	43.7717	598.28	534.82	44.01	0.95	1651.97
10	39.65	39.65	83.87	83.87	83.87	OE_24407|+1|31|588	OE_24407|+1|31|588			0	33.62	ALNLDPVSLPDVEFQVNVKPVK				-0.00523825	2420.33	807.783	2420.33	807.784	3	10	1.1.1.3850.14	49.2073	1494.71	1308.59	49.29	0.65	1857.57
10	39.65	39.65	83.87	83.87	83.87	OE_24407|+1|31|588	OE_24407|+1|31|588			0	31.57	ALNLDPVSLPDVEFQVNVKPVK				9.78656e-05	2420.33	807.784	2420.33	807.784	3	11	1.1.1.3790.17	46.2167	1240.08	877.91	46.7	1.24	3059.97
10	39.65	39.65	83.87	83.87	83.87	OE_24407|+1|31|588	OE_24407|+1|31|588			0	30.93	ALNLDPVSLPDVEFQVNVKPVK				0.00135355	2420.33	807.785	2420.33	807.784	3	10	1.1.1.3965.17	54.548	823.12	775.18	54.82	0.7	1170.68
10	39.65	39.65	83.87	83.87	83.87	OE_24407|+1|31|588	OE_24407|+1|31|588			0	28.79	ALNLDPVSLPDVEFQVNVKPVK				0.000615235	2420.33	807.785	2420.33	807.784	3	11	1.1.1.3676.22	40.534	200094	2376.68	40.82	0.2	4824.29
10	39.65	39.65	83.87	83.87	83.87	OE_24407|+1|31|588	OE_24407|+1|31|588			0	26.73	ALNLDPVSLPDVEFQVNVKPVK				0.000615235	2420.33	807.785	2420.33	807.784	3	7	1.1.1.3695.31	41.4824	200094	5554.83	40.82	0.2	3394.29
10	39.65	39.65	83.87	83.87	83.87	OE_24407|+1|31|588	OE_24407|+1|31|588			0	22.3	ALNLDPVSLPDVEFQVNVKPVK				-0.00505514	2420.33	807.783	2420.33	807.784	3	8	1.1.1.3863.27	49.8502	2221.23	1858.2	49.99	0.55	3329.23
10	39.65	39.65	83.87	83.87	83.87	OE_24407|+1|31|588	OE_24407|+1|31|588			0	17.65	ALNLDPVSLPDVEFQVNVKPVK				-0.00246561	2420.33	807.784	2420.33	807.784	3	8	1.1.1.3767.21	45.0742	940.67	842.22	44.95	0.9	2393.55
10	39.65	39.65	83.87	83.87	83.87	OE_24407|+1|31|588	OE_24407|+1|31|588			0	99	ALNLDPVSLPDVEFQVNVKPVKLTQGK			missed K-L@22	0.000167519	2947.64	983.553	2947.64	983.553	3	13	1.1.1.3667.24	40.1046	1768.12	1431.64	40.13	0.15	2306.53
10	39.65	39.65	83.87	83.87	83.87	OE_24407|+1|31|588	OE_24407|+1|31|588			0	76.92	ALNLDPVSLPDVEFQVNVKPVKLTQGK			missed K-L@22	-0.00375171	2947.63	737.916	2947.64	737.917	4	9	1.1.1.3668.22	40.1423	3038.4	2896.44	40.13	0.2	2190.99
10	39.65	39.65	83.87	83.87	83.87	OE_24407|+1|31|588	OE_24407|+1|31|588			0	99	AQAEATFDVEVTALHSLLEVLLEETPEGK				-0.00182904	3138.6	1047.21	3138.6	1047.21	3	32	1.1.1.3869.41	50.1653	24410.2	21952.3	50.22	0.1	17571.1
10	39.65	39.65	83.87	83.87	83.87	OE_24407|+1|31|588	OE_24407|+1|31|588			0	99	AQAEATFDVEVTALHSLLEVLLEETPEGK				-0.00182904	3138.6	1047.21	3138.6	1047.21	3	15	1.1.1.3876.25	50.5298	24410.2	619.64	50.22	0.1	695.001
10	39.65	39.65	83.87	83.87	83.87	OE_24407|+1|31|588	OE_24407|+1|31|588			0	99	AQAEATFDVEVTALHSLLEVLLEETPEGK				0.00339708	3138.6	785.657	3138.6	785.657	4	12	1.1.1.3878.14	50.6209	16165.3	436.84	50.22	0.1	861.73
10	39.65	39.65	83.87	83.87	83.87	OE_24407|+1|31|588	OE_24407|+1|31|588			0	15.51	AQAEATFDVEVTALHSLLEVLLEETPEGK				0.00339708	3138.6	785.657	3138.6	785.657	4	8	1.1.1.3876.16	50.5131	16165.3	661.8	50.22	0.1	1245.97
10	39.65	39.65	83.87	83.87	83.87	OE_24407|+1|31|588	OE_24407|+1|31|588			0	96.15	CFKREDNVLCHLSFSGLTVTYK	Carbamidomethyl(C)@1; Carbamidomethyl(C)@10		missed K-R@3; missed R-E@4	-0.00234187	2673.3	669.333	2673.3	669.333	4	13	1.1.1.3631.18	38.3008	13741.5	767.14	37.98	0.15	2692.15
10	39.65	39.65	83.87	83.87	83.87	OE_24407|+1|31|588	OE_24407|+1|31|588			0	89.46	CFKREDNVLCHLSFSGLTVTYK	Carbamidomethyl(C)@1; Carbamidomethyl(C)@10		missed K-R@3; missed R-E@4	-0.00234187	2673.3	669.333	2673.3	669.333	4	13	1.1.1.3625.13	37.9961	13741.5	12699.9	37.98	0.15	5918.22
10	39.65	39.65	83.87	83.87	83.87	OE_24407|+1|31|588	OE_24407|+1|31|588			0	88.9	CFKREDNVLCHLSFSGLTVTYK	Carbamidomethyl(C)@1; Carbamidomethyl(C)@10		missed K-R@3; missed R-E@4	-0.00291117	2673.3	535.668	2673.3	535.668	5	10	1.1.1.3625.4	37.9907	3647.34	3523.76	37.98	0.15	2801.98
10	39.65	39.65	83.87	83.87	83.87	OE_24407|+1|31|588	OE_24407|+1|31|588			0	47.63	EANVSFDVVA				-0.00010875	1049.5	525.759	1049.5	525.759	2	10	1.1.1.3571.4	35.3109	17538.2	17372.5	35.31	0.25	5993.2
10	39.65	39.65	83.87	83.87	83.87	OE_24407|+1|31|588	OE_24407|+1|31|588			0	99	EDNVLCHLSFSGLTVTYK	Carbamidomethyl(C)@6			0.000956878	2082.01	1042.01	2082.01	1042.01	2	24	1.1.1.3679.43	40.706	8711.07	8659.02	40.68	0.15	3581.69
10	39.65	39.65	83.87	83.87	83.87	OE_24407|+1|31|588	OE_24407|+1|31|588			0	99	EDNVLCHLSFSGLTVTYK	Carbamidomethyl(C)@6			-0.000521311	2082.01	695.01	2082.01	695.01	3	13	1.1.1.3680.25	40.7343	16484.8	14998	40.68	0.15	3092.19
10	39.65	39.65	83.87	83.87	83.87	OE_24407|+1|31|588	OE_24407|+1|31|588			0	19.48	EKLVEVLK			missed K-L@2	-0.00149954	956.589	479.302	956.591	479.303	2	8	1.1.1.3446.20	29.104	8208.01	6178.84	29.04	0.2	5359.13
10	39.65	39.65	83.87	83.87	83.87	OE_24407|+1|31|588	OE_24407|+1|31|588			0	31.57	EKLVEVLKTELLTGPFK			missed K-L@2; missed K-T@8	-0.00502961	1943.13	648.717	1943.13	648.719	3	13	1.1.1.3728.13	43.1255	3832.81	2988.49	43.06	0.25	4470.18
10	39.65	39.65	83.87	83.87	83.87	OE_24407|+1|31|588	OE_24407|+1|31|588			0	82.75	GLSDVVRPSGR			cleaved E-G@N-term	-0.000847915	1141.62	571.817	1141.62	571.817	2	9	1.1.1.3415.21	27.5735	20063.6	10154	27.7	0.2	4707.68
10	39.65	39.65	83.87	83.87	83.87	OE_24407|+1|31|588	OE_24407|+1|31|588			0	85.01	LVEVLK				-0.000412194	699.453	350.734	699.453	350.734	2	8	1.1.1.3446.2	29.0965	250785	10970.7	28.65	0.2	3234.83
10	39.65	39.65	83.87	83.87	83.87	OE_24407|+1|31|588	OE_24407|+1|31|588			0	72.49	LVEVLK				0.00023107	699.453	350.734	699.453	350.734	2	9	1.1.1.3434.2	28.5005	250785	50840.8	28.65	0.2	4467.97
10	39.65	39.65	83.87	83.87	83.87	OE_24407|+1|31|588	OE_24407|+1|31|588			0	68.61	LVEVLK				-0.000412194	699.453	350.734	699.453	350.734	2	8	1.1.1.3438.2	28.6991	250785	216654	28.65	0.2	9861.23
10	39.65	39.65	83.87	83.87	83.87	OE_24407|+1|31|588	OE_24407|+1|31|588			0	99	LVEVLKTELLTGPFK			missed K-T@6	-0.0021729	1685.99	563.005	1686	563.006	3	18	1.1.1.3656.7	39.534	64015.7	7840.71	39.83	0.35	3581.66
10	39.65	39.65	83.87	83.87	83.87	OE_24407|+1|31|588	OE_24407|+1|31|588			0	99	LVEVLKTELLTGPFK			missed K-T@6	-0.0021729	1685.99	563.005	1686	563.006	3	19	1.1.1.3657.5	39.5805	64015.7	16205.2	39.83	0.35	6055.72
10	39.65	39.65	83.87	83.87	83.87	OE_24407|+1|31|588	OE_24407|+1|31|588			0	99	LVEVLKTELLTGPFK			missed K-T@6	-0.0021729	1685.99	563.005	1686	563.006	3	23	1.1.1.3658.2	39.6298	64015.7	28627.2	39.83	0.35	10427.3
[truncated: 6,637 more rows]

## Sheet: Distinct Peptide Summary
Peptide Locus	Best N (Peptide)	All N	Accessions	Names	Start Position	Best Conf (Peptide)	Best Hypoth Conf	Sequence	Modifications	Protein Modifications	Cleavages	dMass	Obs MW	Obs m/z	Theor MW	Theor m/z	Theor z	Redundant Acqs	Best Spectrum	Score	Feature Prob	Acq Time	Intensity (Peptide)	Intensity at Acq	Apex Time (Peptide)	Elution Peak Width (Peptide)	Sum MS2 Counts	f Seq Signal	f Seq Fam Signal	Max Peptide in Seq Fam	Specific	Used for Quant	Quant Annotation
[truncated: 3,210 more rows]

[truncated: 2 more sheets: Feature Summary, Single Column Summary]
