# Supplementary material for: A proteomics informed by transcriptomics insight into the proteome of Ornithodoros erraticus adult tick saliva
Source: Parasit Vectors. 2022 Jan 3;15:1. doi: 10.1186/s13071-021-05118-1 (PMC8722417; doi:10.1186/s13071-021-05118-1)
Supplement: Supplementary file 4 — Additional file 4: Dataset S3. ProteinPilot report of the spectral library. [file 13071_2021_5118_MOESM4_ESM.xlsx]

## Sheet: Search Summary
	ProteinPilot™ Software Report
	Template Version	1.00 light report					Search Properties
	Summary of Identification Yields						General
	Data Level	FDR Type	FDR	ID Yield			Group filename	Supplementary Table . Spectral library.group
Identification Yield at FDR Threshold	Protein	Local	0.01	0			Start date	2020-07-21 19:31:22
	Protein		0.05	0			Start time	2020-07-21 19:31:22
	Protein		0.1	0			User name	MAKINON\Proteomica
	Protein	Global	0.01	639
	Protein		0.05	639			Search Input
	Protein		0.1	639			Number of spectra in search	81427
	Distinct peptide	Local	0.01	5690			Number of input files	7
	Distinct peptide		0.05	5991
	Distinct peptide		0.1	5991			Search Method
	Distinct peptide	Global	0.01	7327			Sample Type	Identification
	Distinct peptide		0.05	7327			Cysteine Alkylation	Iodoacetamide
	Distinct peptide		0.1	7327			Digestion	Trypsin
	Spectral	Local	0.01	9683			Special Factors
	Spectral		0.05	11639			Instrument	TripleTOF 6600
	Spectral		0.1	12445			Species
	Spectral	Global	0.01	12503			Search Effort	Rapid
	Spectral		0.05	14909			ID Focus
	Spectral		0.1	16695			FDR Analysis	Yes
							Quantitation
Corresponding Confidence in ProteinPilot™ Software	Protein	Local	0.01				Background Correction	No
	Protein		0.05				Bias Correction	Yes
	Protein		0.1				Channel to use as denominator in ratios
	Protein	Global	0.01	0.108749			Modified Data Dictionary or Parameter Translation	Yes
	Protein		0.05	0.108749
	Protein		0.1	0.108749			Database Searched
	Distinct peptide	Local	0.01	0.1758			Database filename	D:\AB SCIEX\ProteinPilot Data\SearchDatabases\OE_transcriptoma_consenso_proteins_95_renamed.fasta
	Distinct peptide		0.05	0.1525			Number of Proteins in Database	102625
	Distinct peptide		0.1	0.1525			Number of proteins searched	205250
	Distinct peptide	Global	0.01	0.0006286
	Distinct peptide		0.05	0.0006286			Hardware and Software Environment
	Distinct peptide		0.1	0.0006286			RAM (MB)	129689
	Spectral	Local	0.01	0.9886			Computer name	MAKINON
	Spectral		0.05	0.9255			Number of cores in computer	16
	Spectral		0.1	0.8509			Number of threads (double cores if hyperthreading on)	32
	Spectral	Global	0.01	0.8447			Number of cores licensed to use	32
	Spectral		0.05	0.4267			Operating system	Windows 10 Enterprise 2016 LTSB (6.2.9200)
	Spectral		0.1	0.2251			ProteinPilot Software Version	5.0.2.0, 5346
							Paragon Algorithm Version	5.0.2.0, 5174

## Sheet: Advanced Metadata
	Advanced Metadata
	Parameters - Search Dimension Factors
	Number of segments the input data are broken into	25
	Number of searches per segment (2 for Thorough, 1 for Rapid)	1
	Number of apparent sub-searches in group file	25
	Do reversed search	TRUE
	Do separate searches for each plex in MS1 quantitation	FALSE
	Maximum number of hypotheses to keep per spectrum	15
	Parameters - Identification
	MS1 initial mass error tolerance type	dalton
	MS1 initial mass error tolerance value	0.05
	MS2 initial mass error tolerance type	dalton
	MS2 initial mass error tolerance value	0.1
	MS1 final mass error standard deviation type	dalton
	MS1 final mass error standard deviation value	0.0011
	MS2 final mass error standard deviation type	dalton
	MS2 final mass error standard deviation value	0.01
	Use multi-precursor search function	TRUE
	Maximum number of different precursor masses to try to match to in the Fraglet stage when doing multi-precursor search	5
	Maximum dynamic range gap of secondary precursors vs primary precursor in the Fraglet stage when doing multi-precursor search	10
	Maximum number of different precursor masses to try to match to in the Taglet stage when doing multi-precursor search	1
	Maximum dynamic range gap of secondary precursors vs primary precursor in the Taglet stage when doing multi-precursor search	3
	First charge state to consider when precursor z is not determined	2
	Probability of first charge state to consider when precursor z is not determined	1
	Second charge state to consider when precursor z is not determined	3
	Probability of second charge state to consider when precursor z is not determined	1
	Third charge state to consider when precursor z is not determined	4
	Probability of third charge state to consider when precursor z is not determined	1
	Fourth charge state to consider when precursor z is not determined
	Probability of fourth charge state to consider when precursor z is not determined
	Parameters - Protein Grouping
	Use Bayesian protein confidence calculation	TRUE
	Use peptide FDR analysis to recalibrate peptide confidences	TRUE
	In mid-Pro Group, minimum Intersection ProtScore to be in Same Group	4
	In mid-Pro Group, minimum Unused ProtScore to keep a Group	0.1
	In mid-Pro Group, keep competitor proteins with ProtScore units from winner	6
	In final Pro Group, minimum Intersection ProtScore to be in same group	1.3
	In final Pro Group, minimum Unused ProtScore to keep a group	0.0458
	In final Pro Group, keep competitor proteins with ProtScore units from winner	2
	Parameters - Quantitation
	Do isobaric quant background correction algorithm	FALSE
	Normalize the central tendency of protein ratios to be unity	TRUE
	Compute protein-level ratios from the median of peptide ratios	TRUE
	Quant threshold setting no longer used	-1
	Use measures for quantitation if signal to noise is greater than	9
	Maximum number of labels allowed on a peptide for it to be used for quantitation	35
	Include extreme ratios in the protein ratio calculation if the fraction of peptides from a protein having extreme ratios is greater than	0
	Exclude quantitation data if identification confidence does not pass a threshold value	TRUE
	Exclude quantitation data if a minimum intensity is not passed	TRUE
	Exclude quantitation data based on discordant peptide logic	TRUE
	Exclude quantitation data using sharing logic	TRUE
	Minimum protein confidence to consider a protein confident and capable of excluding spectra as shared	1.3
	Minimum peptide percent confidence from a confident protein to consider a spectrum shared	15
	Minimum peptide confidence to be used for quantitation	15
	Consider a peptide discordant if joint feature probability less than	0.3
	Parameters - Non-Functional
	Show results only for distinct peptides, suppressing redundancy	FALSE
	Do not store MS1 level data	FALSE
	Statistics - Processing Times
	Start time - Search	2020-07-21 19:31:22
	End time - Search	2020-07-21 20:21:23
	Start time - Identification algorithm stages	2020-07-21 20:14:00
	End time - Identification algorithm stages	2020-07-21 20:20:40
	Start time - Signal processing stage	2020-07-21 19:31:27
	End time - Signal processing stage	2020-07-21 20:13:59
	Start time - Waiting stage	2020-07-21 20:13:59
	End time - Waiting stage	2020-07-21 20:14:00
	Start time - Fraglet Algorithm search stage	2020-07-21 20:14:03
	End time - Fraglet Algorithm search stage	2020-07-21 20:15:56
	Start time - Mid-Pro Group Algorithm stage
	End time - Mid-Pro Group Algorithm stage
	Start time - Taglet Algorithm search stage
	End time - Taglet Algorithm search stage
	Start time - Final Pro Group Algorithm stage	2020-07-21 20:15:56
	End time - Final Pro Group Algorithm stage	2020-07-21 20:20:40
	Start time - FDR analysis stage	2020-07-21 20:20:42
	End time - FDR analysis stage	2020-07-21 20:21:23
	Clock time duration - Full search (min)	50.0167
	Clock time duration - Identification algorithm stages (min)	6.66772
	Clock time duration - Signal processing stage (min)	42.5388
	Clock time duration - Waiting stage (min)	0.0119667
	Clock time duration - Fraglet Algorithm stage (min)	1.89502
	Clock time duration - Mid-Pro Group Algorithm stage (min)
	Clock time duration - Taglet Algorithm stage (min)
	Clock time duration - Pro Group Algorithm stage (min)	4.72872
	Clock time duration - FDR Analysis (min)	0.68505
	Clock time not accounted for in measured stages	0.15715
	CPU time duration - Signal Processing stage (min)
	CPU time duration - Fraglet Algorithm stage (min)	28.3802
	CPU time duration - Mid-Pro Group Algorithm stage (min)
	CPU time duration - Taglet Algorithm stage (min)
	CPU time duration - Pro Group Algorithm stage (min)	8.39192
	Percent of clock time - Identification Algorithm stages	0.13331
	Percent of clock time - Signal Processing stage	0.850492
	Percent of clock time - Waiting stage	0.000239254
	Percent of clock time - Fraglet Algorithm stage	0.0378877
	Percent of clock time - Mid-Pro Group Algorithm stage
	Percent of clock time - Taglet Algorithm stage
	Percent of clock time - Pro Group Algorithm stage	0.0945428
	Percent of clock time - FDR Analysis	0.0136964
	Statistics - Processing Rates
	Clock time rate (sec/spect) - Full Search	0.0368551
	Clock time rate (sec/spect) - Identification Algorithm stages	0.00491315
	Clock time rate (sec/spect) - Signal processing stage	0.031345
	Clock time rate (sec/spect) - Waiting stage	8.81771e-06
	Clock time rate (sec/spect) - Fraglet Algorithm stage	0.00139636
	Clock time rate (sec/spect) - Mid-Pro Group Algorithm stage
	Clock time rate (sec/spect) - Taglet Algorithm stage
	Clock time rate (sec/spect) - Pro Group Algorithm stage	0.00348438
	Clock time rate (sec/spect) - FDR Analysis	0.000504783
	CPU time rate (sec/spect) - Signal processing stage
	CPU time rate (sec/spect) - Fraglet Algorithm stage	0.0209121
	CPU time rate (sec/spect) - Mid-Pro Group Algorithm stage
	CPU time rate (sec/spect) - Taglet Algorithm stage
	CPU time rate (sec/spect) - Pro Group Algorithm stage	0.00618364
	Clock time rate (sec/spect/DB protein) - Full search	1.79562e-07
	Clock time rate (sec/spect/DB protein) - Identification algorithm stages	2.39374e-08
	Clock time rate (sec/spect/DB protein) - Signal processing stage	1.52716e-07
	Clock time rate (sec/spect/DB protein) - Waiting stage	4.29608e-11
	Clock time rate (sec/spect/DB protein) - Fraglet Algorithm stage	6.80319e-09
	Clock time rate (sec/spect/DB protein) - Mid-Pro Group Algorithm stage
	Clock time rate (sec/spect/DB protein) - Taglet Algorithm stage
	Clock time rate (sec/spect/DB protein) - Pro Group Algorithm stage	1.69763e-08
	Clock time rate (sec/spect/DB protein) - FDR Analysis	2.45936e-09
	CPU time rate (sec/spect/DB protein) - Signal processing stage
	CPU time rate (sec/spect/DB protein) - Fraglet Algorithm stage	1.01886e-07
	CPU time rate (sec/spect/DB protein) - Mid-Pro Group Algorithm stage
	CPU time rate (sec/spect/DB protein) - Taglet Algorithm stage
	CPU time rate (sec/spect/DB protein) - Pro Group Algorithm stage	3.01273e-08
	Statistics - Extent of Distribution
	Distribution factor - CPU vs. clock time - Fraglet Algorithm stage	14.9762
	Distribution factor - CPU vs. clock time - Mid-Pro Group Algorithm stage
	Distribution factor - CPU vs. clock time - Taglet Algorithm stage
	Distribution factor - CPU vs. clock time - Pro Group Algorithm stage	1.77467
	Ratio of distribution factor to number of search segments - Fraglet Algorithm stage	0.599049
	Ratio of distribution factor to number of search segments - Mid-Pro Group Algorithm stage
	Ratio of distribution factor to number of search segments - Taglet Algorithm stage
	Ratio of distribution factor to number of search segments - Pro Group Algorithm stage	0.0709868
	Ratio of distribution factor to number of licensed cores - Fraglet Algorithm stage	0.468007
	Ratio of distribution factor to number of licensed cores - Mid-Pro Group Algorithm stage
	Ratio of distribution factor to number of licensed cores - Taglet Algorithm stage
	Ratio of distribution factor to number of licensed cores - Pro Group Algorithm stage	0.0554585
	Statistics - Search Segmentation
	Average number of spectra per segment	3257.08
	Standard deviation of number of spectra per segment	371.08
	Maximum number of spectra per segment	3562
	Minimum number of spectra per segment	2305

## Sheet: Speed and Distribution Analysis
		Duration				Clock Rates			CPU Rates			Extent of Search Distribution
	Processing Stage	Clock Time (min)	Percent	CPU Time (min)		Sec/Spectrum	Sec/Spectrum per DB Protein		Sec/Spectrum	Sec/Spectrum per DB Protein		Fundamental Distribution Factor (CPU/Clock Time)	Ratio of Distribution Factor to # Segments	Ratio of Distribution Factor to # of Licensed Cores
	Signal Processing	42.5388	0.850492			0.031345	1.52716e-07
	Waiting	0.0119667	0.000239254			8.81771e-06	4.29608e-11
	Fraglet Algorithm	1.89502	0.0378877	28.3802		0.00139636	6.80319e-09		0.0209121	1.01886e-07		14.9762	0.599049	0.468007
	Mid-Pro Group Algorithm
	Taglet Algorithm
	Final Pro Group Algorithm	4.72872	0.0945428	8.39192		0.00348438	1.69763e-08		0.00618364	3.01273e-08		1.77467	0.0709868	0.0554585
	FDR Analysis	0.68505	0.0136964			0.000504783	2.45936e-09
	Full Search	50.0167	0.996858			0.0368551	1.79562e-07
	Time not accounted for	0.15715

## Sheet: Protein FDR Summary
	Protein-Level FDR Analysis
	Proteins Identified at Critical False Discovery Rates															Correspondence between FDR Levels and ProteinPilot Reported Confidences
		Number of Proteins Detected															Corresponding ProteinPilot Confidence
	Critical FDR	Local FDR	Global FDR	Global FDR from Fit												Critical FDR	Local FDR	Global FDR	Global FDR from Fit
	#REF!															0.01
	#REF!															0.05
	#REF!															0.1
	* It is recommended you use numbers in bold and avoid using numbers in italics.																Corresponding Unused ProtScore
																Critical FDR	Local FDR	Global FDR	Global FDR from Fit
																0.01
																0.05
																0.1

## Sheet: Distinct Peptide FDR Summary
	Distinct Peptide Level FDR Analysis
	Peptides Identified at Critical False Discovery Rates															Correspondence between FDR Levels and ProteinPilot Reported Confidences
		Number of Peptides Identified															Corresponding ProteinPilot Confidence
	Critical FDR	Local FDR	Global FDR	Global FDR from Fit												Critical FDR	Local FDR	Global FDR	Global FDR from Fit
	#REF!															0.01
	#REF!															0.05
	#REF!															0.1
	* It is recommended you use numbers in bold and avoid using numbers in italics.															* It is recommended you use numbers in bold and avoid using numbers in italics.

## Sheet: Spectrum FDR Summary
	Spectrum-Level FDR Analysis
	Spectra Identified at Critical False Discovery Rates															Correspondence between FDR Levels and ProteinPilot Reported Confidences
		Number of Spectra Identified															Corresponding ProteinPilot Confidence
	Critical FDR	Local FDR	Global FDR	Global FDR from Fit												Critical FDR	Local FDR	Global FDR	Global FDR from Fit
	#REF!															0.01
	#REF!															0.05
	#REF!															0.1
	* It is recommended you use numbers in bold and avoid using numbers in italics.															* It is recommended you use numbers in bold and avoid using numbers in italics.

## Sheet: Protein Summary
N	Unused	Total	%Cov	%Cov(50)	%Cov(95)	Accession	Name	Species	Peptides(95%)			Gene Ontology	Gene Names	Pathway	Interactions	Protein Families	Subcellular Location	Function	Disease	Tissue Specificity	Keywords	Modifications	Natural Variants	Glycosylations	Propeptide	Signal Peptide	Initiator Methionine	Sequence Conflicts	Sequence Uncertainties	Alternative Sequence	Non-Standard Residues	Lipidations	Disulfide Bonds	Cross Links	Protein Existence	InterPro	Polymorphism	PTM	RNA Editing	Active Site	Binding Site	Entry	Entry Name	Entry Status	Sequence	Protein Names	Organism	Sequence Length	Features
1	282.23	282.23	53.19	52.28	50.59	OE_22350|-2|119|9724	OE_22350|-2|119|9724		170
2	279.92	279.91	56.1	53.02	48.74	OE_12422|-3|15|9389	OE_12422|-3|15|9389		144
3	274.48	274.48	74.03	70.73	69.38	OE_27477|-2|92|5185	OE_27477|-2|92|5185		159
4	233.99	233.98	64.75	64.75	62.46	OE_37345|-3|45|5414	OE_37345|-3|45|5414		144
4	0	233.98	64.75	64.75	62.46	OE_23025|-3|45|5414	OE_23025|-3|45|5414		144
5	201.89	201.88	64.41	61.65	59.12	OE_11275|+1|73|5172	OE_11275|+1|73|5172		113
6	193.41	193.41	50.82	50.55	49.62	OE_11441|+1|145|5628	OE_11441|+1|145|5628		121
7	188.87	188.86	70.06	68.85	66.64	OE_57325|-1|178|4656	OE_57325|-1|178|4656		130
8	122.99	122.99	52.7	51.72	44	OE_8712|-2|2|4276	OE_8712|-2|2|4276		71
8	0	122.99	54.46	53.44	45.47	OE_37827|+3|3|4139	OE_37827|+3|3|4139		71
8	0	122.99	54.46	53.44	45.47	OE_25275|+3|3|4139	OE_25275|+3|3|4139		71
9	92.91	92.91	34.78	32.97	28.58	OE_26396|-3|258|6890	OE_26396|-3|258|6890		47
10	66.56	66.56	21.15	19.23	15.57	OE_1559|+3|204|7238	OE_1559|+3|204|7238		31
11	65.51	65.51	68.75	67.24	65.52	OE_13700|+1|187|1578	OE_13700|+1|187|1578		36
12	62.17	62.17	75.19	72.73	72.73	OE_2562|-1|382|1965	OE_2562|-1|382|1965		32
12	0	62.17	75.19	72.73	72.73	OE_2561|-1|382|1965	OE_2561|-1|382|1965		32
13	61.21	61.25	40.24	35.89	32.28	OE_69032|+3|48|3290	OE_69032|+3|48|3290		32
14	60.81	60.87	88.71	88.71	85.12	OE_83275|-1|1201|2289	OE_83275|-1|1201|2289		35
15	54.34	54.34	77.93	72.07	71.81	OE_76392|-3|132|1259	OE_76392|-3|132|1259		39
16	53.37	54.85	60.44	60.44	57.78	OE_1231|+1|49|1398	OE_1231|+1|49|1398		35
17	51.43	51.43	89.82	87.43	83.53	OE_76218|-1|115|1116	OE_76218|-1|115|1116		30
18	51.34	51.38	77.83	73.44	71.36	OE_1795|-3|153|1451	OE_1795|-3|153|1451		26
18	0	50.36	61.84	58.27	58.08	OE_57355|-2|134|1729	OE_57355|-2|134|1729		26
18	0	50.36	70.91	66.81	66.59	OE_14232|-3|153|1544	OE_14232|-3|153|1544		26
19	50	50.05	82.22	80.67	65.56	OE_89044|-1|133|1482	OE_89044|-1|133|1482		26
20	45.3	45.78	31.9	29.39	26.88	OE_95008|-3|99|3089	OE_95008|-3|99|3089		25
21	41.84	41.84	61.24	57.87	52.25	OE_5610|-2|68|1135	OE_5610|-2|68|1135		19
22	40.16	40.16	83.87	83.87	83.87	OE_24407|+1|31|588	OE_24407|+1|31|588		21
23	39.14	43.2	44.62	43.02	39.59	OE_860|-1|1|1311	OE_860|-1|1|1311		24
24	37.29	37.29	31.33	29.33	29.33	OE_3537|-3|201|2450	OE_3537|-3|201|2450		24
24	0	37.29	31.33	29.33	29.33	OE_33256|-3|201|2450	OE_33256|-3|201|2450		24
25	37.23	37.27	73.27	71.29	66.58	OE_39360|-3|183|1394	OE_39360|-3|183|1394		20
25	0	35.23	65.24	63.33	58.81	OE_19286|-3|183|1442	OE_19286|-3|183|1442		19
26	35.69	35.69	70.64	69.27	61.93	OE_39965|-3|93|746	OE_39965|-3|93|746		21
27	35.38	35.41	46.35	44.68	43.22	OE_26252|-3|297|1733	OE_26252|-3|297|1733		19
28	35.2	35.28	73.92	65.59	43.82	OE_27394|-1|70|1185	OE_27394|-1|70|1185		18
29	33.59	33.59	49.37	45.11	39.85	OE_13428|+1|40|1236	OE_13428|+1|40|1236		16
30	31.19	32.37	37.46	28.86	24.2	OE_14185|+2|113|2170	OE_14185|+2|113|2170		17
31	30.86	30.87	67.32	57.87	43.7	OE_36098|+3|2370|3893	OE_36098|+3|2370|3893		15
31	0	30.87	67.32	57.87	43.7	OE_17987|+3|2370|3893	OE_17987|+3|2370|3893		15
32	30.25	30.26	74.71	74.71	70.59	OE_55381|-2|68|577	OE_55381|-2|68|577		19
33	29.79	32.03	31.47	28.53	22.66	OE_863|+2|677|2821	OE_863|+2|677|2821		16
34	29.29	29.33	31.33	31.33	31.33	OE_28330|-3|300|1247	OE_28330|-3|300|1247		17
35	29.12	29.23	12.45	10.61	7.8	OE_978|+2|131|6322	OE_978|+2|131|6322		15
36	28.99	29.08	21.13	19.44	16.77	OE_25698|-2|137|3160	OE_25698|-2|137|3160		14
36	0	29.08	21.11	19.43	16.75	OE_15706|+1|559|3585	OE_15706|+1|559|3585		14
37	28.23	30.27	46.43	46.43	46.43	OE_33079|+1|1|672	OE_33079|+1|1|672		20
37	0	30.27	46.43	46.43	46.43	OE_1943|+1|1|672	OE_1943|+1|1|672		20
38	28.2	28.25	24.41	23.3	21.21	OE_3545|+1|139|2571	OE_3545|+1|139|2571		14
39	28.15	28.15	68.64	68.64	63.56	OE_29150|-2|104|457	OE_29150|-2|104|457		16
40	27.99	28.18	45.08	41.14	39.89	OE_13011|-2|143|1819	OE_13011|-2|143|1819		18
41	27.81	28.02	72.87	72.47	72.47	OE_7732|+3|234|974	OE_7732|+3|234|974		16
42	27.12	42.23	80.49	72.63	68.83	OE_1232|+1|178|1284	OE_1232|+1|178|1284		25
43	26.99	27.07	59.82	56.75	56.13	OE_13392|+1|154|1131	OE_13392|+1|154|1131		15
44	26.4	26.42	41.64	41.64	39.43	OE_28234|+1|172|1122	OE_28234|+1|172|1122		15
45	26.03	26.03	60.36	60.36	60.36	OE_3731|-3|60|725	OE_3731|-3|60|725		18
46	26.01	26.11	63.59	51.26	48.18	OE_34676|+3|39|1109	OE_34676|+3|39|1109		14
46	0	26.11	63.59	51.26	48.18	OE_13767|+3|39|1109	OE_13767|+3|39|1109		14
47	24.77	27.45	25.58	19.86	13.42	OE_83261|-3|120|3473	OE_83261|-3|120|3473		14
48	24.44	25.08	64.02	64.02	64.02	OE_85873|+2|152|793	OE_85873|+2|152|793		17
49	24.19	24.23	26.31	22.55	19.06	OE_39898|-2|47|2281	OE_39898|-2|47|2281		14
50	24.03	24.05	46.67	46.67	44.55	OE_69663|+2|767|1756	OE_69663|+2|767|1756		12
50	0	24.05	46.67	46.67	44.55	OE_67945|+2|1127|2116	OE_67945|+2|1127|2116		12
50	0	24.05	46.67	46.67	44.55	OE_67922|+1|943|1932	OE_67922|+1|943|1932		12
50	0	22.02	60.19	60.19	56.87	OE_68109|-3|1377|2009	OE_68109|-3|1377|2009		11
50	0	22.02	60.19	60.19	56.87	OE_16356|+1|286|918	OE_16356|+1|286|918		11
51	23.78	23.85	63.08	59.23	59.23	OE_13322|+2|155|544	OE_13322|+2|155|544		12
52	23.05	23.07	51.58	51.58	51.58	OE_12497|-1|1|855	OE_12497|-1|1|855		14
53	22.84	22.86	100	100	100	OE_91505|+1|1|258	OE_91505|+1|1|258		11
54	22.73	22.78	57.43	46.99	38.96	OE_8550|+3|45|791	OE_8550|+3|45|791		12
55	22.37	22.45	70.63	70.63	65.08	OE_12610|-1|2620|2997	OE_12610|-1|2620|2997		18
56	22	22	38.67	38.67	38.67	OE_874|-3|180|854	OE_874|-3|180|854		13
56	0	20	57.48	57.48	57.48	OE_85477|+1|31|411	OE_85477|+1|31|411		11
57	21.77	21.8	59.81	59.81	59.81	OE_14677|+1|22|342	OE_14677|+1|22|342		13
58	21.73	21.77	75	75	69.44	OE_14159|-2|68|391	OE_14159|-2|68|391		21
58	0	21.77	65.85	65.85	60.98	OE_101773|+2|191|559	OE_101773|+2|191|559		21
59	21.38	21.4	69.03	61.06	61.06	OE_3277|+3|126|464	OE_3277|+3|126|464		12
60	21.35	21.39	40.24	40.24	40.24	OE_69838|-2|362|853	OE_69838|-2|362|853		11
60	0	21.39	40.24	40.24	40.24	OE_69837|-1|352|843	OE_69837|-1|352|843		11
60	0	21.39	40.24	40.24	40.24	OE_69836|-1|355|846	OE_69836|-1|355|846		11
60	0	21.39	40.24	40.24	40.24	OE_67960|-1|358|849	OE_67960|-1|358|849		11
60	0	21.39	40.24	40.24	40.24	OE_67959|-1|352|843	OE_67959|-1|352|843		11
60	0	19.34	68.18	68.18	68.18	OE_38874|+1|223|486	OE_38874|+1|223|486		10
61	21.3	21.34	57.89	57.89	57.89	OE_3719|-3|72|470	OE_3719|-3|72|470		12
62	21.24	21.45	29.68	25.54	21.4	OE_13832|-2|59|1726	OE_13832|-2|59|1726		11
63	21.14	21.17	50.77	36.53	36.53	OE_13649|-3|18|986	OE_13649|-3|18|986		12
64	20.46	20.59	31.6	28.6	26.8	OE_23619|-2|77|1576	OE_23619|-2|77|1576		11
65	20.38	20.52	48.38	48.38	45.45	OE_19033|+3|45|968	OE_19033|+3|45|968		13
65	0	20.22	59.41	59.41	55.65	OE_991|+2|548|1264	OE_991|+2|548|1264		12
66	20.37	20.38	29.68	24.33	22.63	OE_2010|-3|471|1703	OE_2010|-3|471|1703		10
67	20.28	20.29	41.7	25.1	20.65	OE_24833|+2|11|751	OE_24833|+2|11|751		16
68	20.01	20.15	45	40.43	28.04	OE_4893|+2|77|1456	OE_4893|+2|77|1456		9
69	20	20	56.48	56.48	56.48	OE_10269|-1|223|1263	OE_10269|-1|223|1263		11
70	19.51	19.53	56.11	38.01	38.01	OE_24442|-3|42|704	OE_24442|-3|42|704		11
71	18.9	27.88	61.49	61.49	61.49	OE_85875|+3|657|1100	OE_85875|+3|657|1100		18
72	18.9	18.9	31.25	31.25	31.25	OE_68140|-1|202|729	OE_68140|-1|202|729		10
73	18.86	18.88	36.36	36.36	36.36	OE_93675|+3|129|821	OE_93675|+3|129|821		16
73	0	17.32	27.8	27.8	27.8	OE_58460|-1|1|831	OE_58460|-1|1|831		15
74	18.67	18.71	50.18	50.18	41.03	OE_3416|-2|194|1012	OE_3416|-2|194|1012		8
75	18.48	18.49	70.73	70.73	70.73	OE_83922|-2|62|430	OE_83922|-2|62|430		16
76	18.27	18.31	37.31	37.31	31.94	OE_93394|+3|378|1382	OE_93394|+3|378|1382		10
76	0	18.31	37.31	37.31	31.94	OE_80861|+3|180|1184	OE_80861|+3|180|1184		10
76	0	18.31	37.31	37.31	31.94	OE_70107|+2|305|1309	OE_70107|+2|305|1309		10
76	0	18.31	37.31	37.31	31.94	OE_24852|-3|180|1184	OE_24852|-3|180|1184		10
76	0	18.31	37.31	37.31	31.94	OE_24851|-3|180|1184	OE_24851|-3|180|1184		10
76	0	18.31	37.31	37.31	31.94	OE_23086|+1|367|1371	OE_23086|+1|367|1371		10
77	18.04	18.72	54.84	54.38	54.38	OE_22689|+1|115|765	OE_22689|+1|115|765		11
78	17.98	18.03	33.72	29.13	25	OE_35973|+1|340|1647	OE_35973|+1|340|1647		9
78	0	16.69	34.48	29.18	27.06	OE_85881|-3|477|1607	OE_85881|-3|477|1607		8
78	0	16.69	32.75	27.71	25.69	OE_75850|+1|340|1530	OE_75850|+1|340|1530		8
79	17.6	17.64	65.22	65.22	65.22	OE_8694|-2|209|622	OE_8694|-2|209|622		9
80	17.49	17.53	75.89	75.89	63.39	OE_40684|-3|177|512	OE_40684|-3|177|512		10
81	17.48	17.51	60.18	60.18	60.18	OE_13263|+1|31|369	OE_13263|+1|31|369		12
82	17.33	19.44	43.06	32.03	32.03	OE_1700|+3|84|926	OE_1700|+3|84|926		11
83	17.24	17.42	44.25	40.27	30.97	OE_83434|+1|82|759	OE_83434|+1|82|759		10
83	0	17.42	44.25	40.27	30.97	OE_2778|+1|16|693	OE_2778|+1|16|693		10
84	16.9	16.95	70.83	70.83	70.83	OE_4005|-3|279|782	OE_4005|-3|279|782		9
85	16.63	16.67	67.48	67.48	67.48	OE_27748|+3|90|458	OE_27748|+3|90|458		10
86	16.25	16.29	56.25	50.78	50.78	OE_67965|-3|228|611	OE_67965|-3|228|611		10
87	16.15	16.23	41.55	41.55	39.54	OE_13060|-3|96|1142	OE_13060|-3|96|1142		8
88	16	16	63.64	63.64	63.64	OE_14036|-2|44|439	OE_14036|-2|44|439		8
89	16	16	69.35	69.35	69.35	OE_13254|-2|80|451	OE_13254|-2|80|451		10
90	15.27	15.31	82.02	79.78	79.78	OE_95342|-3|222|488	OE_95342|-3|222|488		9
90	0	15.31	82.02	79.78	79.78	OE_71813|-2|167|433	OE_71813|-2|167|433		9
91	15.1	15.3	16.95	15.13	7.847	OE_13727|-1|232|5010	OE_13727|-1|232|5010		9
92	15.01	15.06	11.89	9.973	7.136	OE_912|-1|130|3408	OE_912|-1|130|3408		8
92	0	15.06	11.88	9.963	7.13	OE_71075|-2|119|3400	OE_71075|-2|119|3400		8
93	15	15.01	37.58	37.58	37.58	OE_70698|+2|398|892	OE_70698|+2|398|892		9
94	14.95	14.97	71.17	71.17	71.17	OE_102332|+2|2|334	OE_102332|+2|2|334		8
94	0	14.97	71.17	71.17	71.17	OE_102291|+2|2|334	OE_102291|+2|2|334		8
95	14.9	14.97	64.12	64.12	64.12	OE_12619|-3|120|512	OE_12619|-3|120|512		8
96	14.88	14.93	49.11	46.43	38.39	OE_5618|-3|87|422	OE_5618|-3|87|422		7
97	14.79	25.94	57.89	57.89	53.76	OE_22582|-1|25|822	OE_22582|-1|25|822		14
98	14.74	14.8	19.17	19.17	19.17	OE_44409|-2|32|751	OE_44409|-2|32|751		9
98	0	14.8	32.17	32.17	32.17	OE_44408|-1|2104|2532	OE_44408|-1|2104|2532		9
98	0	14.8	29.49	29.49	29.49	OE_35014|-1|2104|2571	OE_35014|-1|2104|2571		9
98	0	14.8	29.49	29.49	29.49	OE_15116|-1|2104|2571	OE_15116|-1|2104|2571		9
99	14.63	14.65	64.8	59.18	56.12	OE_14060|+2|62|649	OE_14060|+2|62|649		8
100	14.6	14.66	66.46	66.46	62.11	OE_89149|-1|46|528	OE_89149|-1|46|528		7
101	14.42	14.49	21.64	17.47	12.83	OE_22883|-2|110|2050	OE_22883|-2|110|2050		8
101	0	14.49	22.91	18.49	13.58	OE_15690|-2|122|1954	OE_15690|-2|122|1954		8
102	14.38	14.46	41.56	41.56	39.29	OE_24668|+1|43|966	OE_24668|+1|43|966		7
103	14.27	14.4	41.94	41.94	41.94	OE_85711|+2|593|964	OE_85711|+2|593|964		8
103	0	14.4	41.94	41.94	41.94	OE_85710|+2|593|964	OE_85710|+2|593|964		8
104	14.21	14.29	50.68	47.03	47.03	OE_7249|-2|182|838	OE_7249|-2|182|838		8
105	14.13	14.14	76.27	75.42	75.42	OE_84042|-2|50|403	OE_84042|-2|50|403		7
106	14	14	10.87	10.87	10.87	OE_9021|-3|39|2357	OE_9021|-3|39|2357		7
107	13.98	14.13	33.01	30.34	19.42	OE_2757|-2|167|1402	OE_2757|-2|167|1402		7
107	0	14.13	29.89	27.47	17.58	OE_2756|-2|167|1531	OE_2756|-2|167|1531		7
108	13.81	27.23	79.9	74.64	74.64	OE_89045|-2|38|664	OE_89045|-2|38|664		14
109	13.69	13.83	34.39	34.39	34.39	OE_1701|-3|120|974	OE_1701|-3|120|974		9
110	13.54	13.63	70.3	70.3	70.3	OE_36960|-2|434|736	OE_36960|-2|434|736		8
111	13.11	13.21	44.44	41.15	27.16	OE_7489|-1|223|951	OE_7489|-1|223|951		7
111	0	13.21	45.56	42.47	29.34	OE_30384|+1|223|999	OE_30384|+1|223|999		7
111	0	13.21	44.08	40.82	26.94	OE_16210|-1|223|957	OE_16210|-1|223|957		7
112	13.1	13.17	21.43	18.93	13.21	OE_13563|-3|234|1913	OE_13563|-3|234|1913		7
113	13.05	13.12	15.53	8.162	6.101	OE_14458|-2|26|3811	OE_14458|-2|26|3811		6
114	12.99	13.01	20.16	20.16	14.23	OE_8540|+3|105|1622	OE_8540|+3|105|1622		7
114	0	13.01	21.94	21.94	15.48	OE_42186|-3|66|1460	OE_42186|-3|66|1460		7
115	12.96	13.02	11.31	10.07	9.05	OE_29622|-1|874|3525	OE_29622|-1|874|3525		7
116	12.8	12.81	65.77	35.14	35.14	OE_3066|-3|51|383	OE_3066|-3|51|383		6
117	12.57	12.58	33.47	33.47	30.65	OE_3263|+3|213|956	OE_3263|+3|213|956		6
118	12.48	12.52	19.09	17.13	12.6	OE_1079|+2|35|1558	OE_1079|+2|35|1558		6
118	0	12.49	33.33	33.33	24.52	OE_25234|+1|109|891	OE_25234|+1|109|891		6
118	0	11.66	32.31	27.95	27.95	OE_93746|-2|83|769	OE_93746|-2|83|769		6
118	0	11.64	42.95	42.95	42.95	OE_93747|-1|109|555	OE_93747|-1|109|555		6
118	0	11.64	38.1	38.1	38.1	OE_37005|-3|69|572	OE_37005|-3|69|572		6
118	0	11.64	38.1	38.1	38.1	OE_20337|-3|69|572	OE_20337|-3|69|572		6
119	12.41	12.44	18.42	18.42	14.78	OE_26020|-2|1190|2590	OE_26020|-2|1190|2590		6
120	12.4	12.41	41.96	41.96	36.61	OE_88312|-2|140|475	OE_88312|-2|140|475		6
121	12.32	12.39	49.77	49.77	45.64	OE_49150|-2|146|1453	OE_49150|-2|146|1453		7
122	12.25	22.9	16.01	14.48	14.48	OE_24759|-2|41|2008	OE_24759|-2|41|2008		12
123	12.2	12.25	34.33	34.33	28.73	OE_30867|-3|33|836	OE_30867|-3|33|836		7
124	12.15	12.16	19.03	16.8	14.78	OE_36969|+2|509|1990	OE_36969|+2|509|1990		6
124	0	12.16	19.03	16.8	14.78	OE_20131|+2|509|1990	OE_20131|+2|509|1990		6
124	0	10.15	19.09	16.47	14.08	OE_1287|+1|52|1308	OE_1287|+1|52|1308		5
125	12	12.12	60	54.55	54.55	OE_31085|-1|22|351	OE_31085|-1|22|351		7
125	0	12.12	60	54.55	54.55	OE_18467|-2|56|385	OE_18467|-2|56|385		7
126	12	12	48.35	48.35	48.35	OE_69514|-3|9|281	OE_69514|-3|9|281		6
127	11.87	14.14	40.99	40.54	33.78	OE_13837|+3|63|728	OE_13837|+3|63|728		9
128	11.86	11.92	40.16	40.16	38.52	OE_6285|-2|68|433	OE_6285|-2|68|433		7
129	11.75	11.86	77.86	77.86	61.43	OE_89568|-1|76|495	OE_89568|-1|76|495		6
130	11.72	11.85	82.08	80.19	67.92	OE_1866|+3|111|428	OE_1866|+3|111|428		7
131	11.7	11.74	37.76	37.76	37.76	OE_84365|-1|169|462	OE_84365|-1|169|462		6
131	0	11.74	42.05	42.05	42.05	OE_84359|-2|311|574	OE_84359|-2|311|574		6
131	0	11.74	32.46	32.46	32.46	OE_70301|-3|222|563	OE_70301|-3|222|563		6
131	0	11.74	45.52	45.52	45.52	OE_70300|-3|222|656	OE_70300|-3|222|656		6
131	0	11.74	50	50	50	OE_55199|-3|108|329	OE_55199|-3|108|329		6
131	0	9.68	39.19	39.19	39.19	OE_70304|-3|3|224	OE_70304|-3|3|224		5
131	0	9.68	39.19	39.19	39.19	OE_35520|+3|3|224	OE_35520|+3|3|224		5
131	0	9.68	39.19	39.19	39.19	OE_16677|+3|3|224	OE_16677|+3|3|224		5
132	11.67	11.78	41.49	41.49	35.11	OE_22659|-2|2|847	OE_22659|-2|2|847		6
133	11.44	11.72	49	41.04	31.08	OE_87311|+2|68|820	OE_87311|+2|68|820		7
133	0	10.49	29.32	22.8	16.94	OE_87312|+2|68|988	OE_87312|+2|68|988		6
133	0	10.49	35.86	27.89	20.72	OE_36153|-1|85|837	OE_36153|-1|85|837		6
133	0	10.49	35.86	27.89	20.72	OE_18122|-1|85|837	OE_18122|-1|85|837		6
134	11.42	11.58	29.03	27.15	23.92	OE_22604|-3|51|1166	OE_22604|-3|51|1166		7
135	11.31	11.42	41.1	41.1	41.1	OE_89257|-1|133|621	OE_89257|-1|133|621		7
136	11.3	11.38	39.06	34.38	33.98	OE_43831|-3|396|1163	OE_43831|-3|396|1163		6
136	0	11.38	39.06	34.38	33.98	OE_35904|-1|439|1206	OE_35904|-1|439|1206		6
136	0	11.38	39.06	34.38	33.98	OE_17580|-1|439|1206	OE_17580|-1|439|1206		6
137	11.24	11.5	50	41.12	28.11	OE_1661|-3|42|1055	OE_1661|-3|42|1055		6
138	11.22	32.19	70.24	70.24	70.24	OE_81162|-3|357|1112	OE_81162|-3|357|1112		21
139	11.13	11.26	58.54	58.54	50.73	OE_14603|-3|33|647	OE_14603|-3|33|647		6
140	11.04	11.08	52.48	52.48	52.48	OE_83481|-1|187|489	OE_83481|-1|187|489		10
141	10.96	11.02	63.95	63.95	63.95	OE_56547|+3|156|413	OE_56547|+3|156|413		8
141	0	11.02	72.37	72.37	72.37	OE_56545|+1|1|228	OE_56545|+1|1|228		8
141	0	11.02	63.95	63.95	63.95	OE_56544|+2|92|349	OE_56544|+2|92|349		8
142	10.85	10.98	45.05	39.64	39.64	OE_85916|+2|263|595	OE_85916|+2|263|595		6
142	0	10.98	34.01	29.93	29.93	OE_34952|-2|8|448	OE_34952|-2|8|448		6
142	0	10.98	34.01	29.93	29.93	OE_14952|-2|8|448	OE_14952|-2|8|448		6
142	0	8.87	52.05	43.84	43.84	OE_37362|-2|2|220	OE_37362|-2|2|220		5
142	0	8.87	52.05	43.84	43.84	OE_23132|-2|2|220	OE_23132|-2|2|220		5
142	0	8.87	25.5	21.48	21.48	OE_17578|-1|448|894	OE_17578|-1|448|894		5
143	10.81	10.88	11.06	10.08	10.08	OE_13711|-1|70|2808	OE_13711|-1|70|2808		6
143	0	10.78	27.63	27.63	27.63	OE_94492|-3|141|1139	OE_94492|-3|141|1139		6
144	10.81	10.87	58.43	37.64	30.9	OE_13130|-2|56|589	OE_13130|-2|56|589		5
145	10.27	10.31	90.48	90.48	82.54	OE_80180|+1|1|189	OE_80180|+1|1|189		11
146	10.24	10.3	62.88	62.88	62.88	OE_36631|+2|50|445	OE_36631|+2|50|445		8
146	0	10.3	62.88	62.88	62.88	OE_19305|+2|50|445	OE_19305|+2|50|445		8
147	10.17	10.21	44.62	44.62	44.62	OE_84396|+1|1|195	OE_84396|+1|1|195		6
148	10.07	10.08	63.78	55.12	53.54	OE_5217|-2|161|541	OE_5217|-2|161|541		6
149	10.03	10.03	24.74	18.81	18.81	OE_33021|-1|58|1221	OE_33021|-1|58|1221		5
149	0	10.03	24.74	18.81	18.81	OE_1567|-1|58|1221	OE_1567|-1|58|1221		5
150	10.01	25.18	74.11	74.11	74.11	OE_86792|+2|56|646	OE_86792|+2|56|646		15
151	10	14	49.37	49.37	49.37	OE_102372|+1|1|237	OE_102372|+1|1|237		7
151	0	11.96	39.13	39.13	39.13	OE_68665|+1|1|276	OE_68665|+1|1|276		6
152	10	10	34.62	34.62	34.62	OE_91329|-2|17|328	OE_91329|-2|17|328		5
153	10	10	73	73	73	OE_68431|-1|79|378	OE_68431|-1|79|378		10
154	10	10	49.11	49.11	49.11	OE_27491|+1|139|474	OE_27491|+1|139|474		5
155	10	10	49.59	49.59	49.59	OE_27085|-1|64|432	OE_27085|-1|64|432		5
156	9.94	9.98	26.34	20.97	20.97	OE_42935|-3|456|1013	OE_42935|-3|456|1013		8
157	9.93	12.01	34.51	30.28	30.28	OE_39800|+2|131|556	OE_39800|+2|131|556		6
157	0	12.01	44.55	39.09	39.09	OE_14030|+2|89|418	OE_14030|+2|89|418		6
158	9.93	10.1	45.29	31.47	26.76	OE_33106|-2|80|1099	OE_33106|-2|80|1099		5
158	0	10.1	45.29	31.47	26.76	OE_24559|+3|120|1139	OE_24559|+3|120|1139		5
158	0	10.1	45.29	31.47	26.76	OE_2152|-2|80|1099	OE_2152|-2|80|1099		5
159	9.82	10.02	39.22	39.22	39.22	OE_80359|-2|8|313	OE_80359|-2|8|313		6
160	9.72	9.8	57.14	57.14	57.14	OE_82813|-1|79|351	OE_82813|-1|79|351		6
161	9.31	9.36	48.57	48.57	48.57	OE_9816|+3|108|317	OE_9816|+3|108|317		6
162	9.26	11.41	41.54	41.54	41.54	OE_68070|+2|374|763	OE_68070|+2|374|763		7
162	0	9.36	45.07	45.07	45.07	OE_80256|-1|1|213	OE_80256|-1|1|213		6
162	0	9.36	48.48	48.48	48.48	OE_68897|-2|2|199	OE_68897|-2|2|199		6
162	0	9.36	54.24	54.24	54.24	OE_35830|+3|3|179	OE_35830|+3|3|179		6
162	0	9.36	54.24	54.24	54.24	OE_17400|+3|3|179	OE_17400|+3|3|179		6
162	0	9.36	38.1	38.1	38.1	OE_102193|+2|59|310	OE_102193|+2|59|310		6
163	9.21	9.3	33.09	32.35	32.35	OE_29609|-2|485|892	OE_29609|-2|485|892		7
164	9.19	9.39	34.43	32.04	27.54	OE_7962|-3|120|1121	OE_7962|-3|120|1121		5
165	9.19	9.25	30.32	30.32	30.32	OE_55848|+1|82|645	OE_55848|+1|82|645		6
165	0.03	7.33	11.44	11.44	9.958	OE_4454|+3|213|1628	OE_4454|+3|213|1628		5
166	9.16	9.34	49.33	39.01	30.49	OE_39161|-3|117|785	OE_39161|-3|117|785		5
166	0	9.34	49.33	39.01	30.49	OE_22535|+2|14|682	OE_22535|+2|14|682		5
167	8.96	9.27	18.8	15.8	13.9	OE_5158|-3|63|1163	OE_5158|-3|63|1163		5
168	8.91	8.96	21.35	16.73	16.73	OE_87973|-1|10|852	OE_87973|-1|10|852		5
169	8.9	8.95	33.51	33.51	33.51	OE_57782|+2|392|946	OE_57782|+2|392|946		5
170	8.89	8.94	22.29	17.71	17.71	OE_21456|+3|18|542	OE_21456|+3|18|542		6
171	8.85	8.91	46	35.5	35.5	OE_76463|+1|238|837	OE_76463|+1|238|837		5
172	8.85	8.9	57.79	51.95	51.95	OE_25923|-3|378|839	OE_25923|-3|378|839		6
173	8.73	8.79	47.58	47.58	33.06	OE_85218|-1|28|399	OE_85218|-1|28|399		6
173	0	8.79	47.58	47.58	33.06	OE_29535|+3|858|1229	OE_29535|+3|858|1229		6
173	0	8.45	41.27	41.27	32.54	OE_93696|-1|346|723	OE_93696|-1|346|723		6
173	0	8.45	41.94	41.94	33.06	OE_12683|-3|261|632	OE_12683|-3|261|632		6
174	8.72	8.84	71.54	70.73	65.04	OE_89307|-1|1|369	OE_89307|-1|1|369		5
175	8.64	8.66	40.68	40.68	34.75	OE_14002|-1|178|531	OE_14002|-1|178|531		4
176	8.52	16.75	74.04	54.81	54.81	OE_102188|-1|19|330	OE_102188|-1|19|330		12
176	0	16.75	56.45	45.97	45.97	OE_102172|-1|19|390	OE_102172|-1|19|390		12
177	8.52	8.54	69.77	69.77	69.77	OE_59795|-2|125|382	OE_59795|-2|125|382		4
177	0	8.54	69.77	69.77	69.77	OE_34616|-2|125|382	OE_34616|-2|125|382		4
177	0	8.54	69.77	69.77	69.77	OE_13214|-2|125|382	OE_13214|-2|125|382		4
178	8.45	8.51	20.29	15.89	13.45	OE_58358|-3|276|1502	OE_58358|-3|276|1502		4
179	8.44	8.53	33.33	33.33	27.27	OE_75932|-3|87|779	OE_75932|-3|87|779		5
180	8.3	8.37	29.21	28.65	28.65	OE_2814|+1|193|726	OE_2814|+1|193|726		5
181	8.29	8.37	49.06	49.06	49.06	OE_29725|-1|124|441	OE_29725|-1|124|441		5
182	8.26	8.36	57.89	57.89	46.32	OE_75629|-1|127|411	OE_75629|-1|127|411		5
183	8.13	8.15	37.98	37.98	37.98	OE_10986|-3|120|506	OE_10986|-3|120|506		6
184	8.12	10.2	45.19	38.52	38.52	OE_75846|+1|49|453	OE_75846|+1|49|453		6
184	0	10.2	44.85	38.24	38.24	OE_38856|+1|388|795	OE_38856|+1|388|795		6
184	0	6.1	36.78	36.78	36.78	OE_93918|-1|199|459	OE_93918|-1|199|459		4
184	0	6.1	37.21	37.21	37.21	OE_55086|-3|30|287	OE_55086|-3|30|287		4
184	0	6.1	37.21	37.21	37.21	OE_55085|-3|30|287	OE_55085|-3|30|287		4
185	8.06	8.27	26.3	17.58	12.11	OE_7306|-2|98|2401	OE_7306|-2|98|2401		5
185	0	8.27	25.25	16.88	11.63	OE_12470|-2|98|2497	OE_12470|-2|98|2497		5
186	8.02	10.49	33.52	33.52	27.84	OE_58734|-3|3|530	OE_58734|-3|3|530		7
187	8	18.49	73.17	73.17	73.17	OE_72502|+2|5|373	OE_72502|+2|5|373		16
188	8	10	59.84	59.84	59.84	OE_32108|-3|93|458	OE_32108|-3|93|458		7
189	8	10	45.71	45.71	45.71	OE_15438|+1|109|528	OE_15438|+1|109|528		6
190	8	9.46	35	35	35	OE_13605|-1|106|525	OE_13605|-1|106|525		6
190	0	7.39	22.14	22.14	22.14	OE_96118|-2|35|454	OE_96118|-2|35|454		5
190	0	7.39	22.14	22.14	22.14	OE_69177|+2|35|454	OE_69177|+2|35|454		5
190	0	7.39	19.62	19.62	19.62	OE_31957|-1|169|642	OE_31957|-1|169|642		5
190	0	7.39	22.14	22.14	22.14	OE_16853|-1|148|567	OE_16853|-1|148|567		5
191	8	8	10.39	10.39	10.39	OE_95207|+3|42|1427	OE_95207|+3|42|1427		4
192	8	8	32.73	32.73	32.73	OE_89187|-1|34|528	OE_89187|-1|34|528		4
193	8	8	70.27	70.27	70.27	OE_85478|+1|1|222	OE_85478|+1|1|222		4
193	0	8	37.68	37.68	37.68	OE_38868|+3|1203|1616	OE_38868|+3|1203|1616		4
194	8	8	63.1	63.1	63.1	OE_37129|+1|343|594	OE_37129|+1|343|594		4
194	0	8	63.1	63.1	63.1	OE_21216|+1|343|594	OE_21216|+1|343|594		4
195	8	8	57.5	57.5	57.5	OE_14191|+2|122|481	OE_14191|+2|122|481		11
196	7.87	19.4	73.04	68.63	68.63	OE_47473|-2|2|613	OE_47473|-2|2|613		12
197	7.85	9.41	31.91	31.91	22.96	OE_38113|-3|3|773	OE_38113|-3|3|773		5
197	0	9.41	31.91	31.91	22.96	OE_26197|-3|3|773	OE_26197|-3|3|773		5
197	0	8.13	31.3	31.3	22.52	OE_33025|+3|45|830	OE_33025|+3|45|830		5
197	0	8.13	31.3	31.3	22.52	OE_1580|+3|45|830	OE_1580|+3|45|830		5
198	7.82	7.96	43.31	43.31	43.31	OE_71184|-1|124|504	OE_71184|-1|124|504		5
199	7.8	8.08	61.11	61.11	61.11	OE_97808|-2|23|292	OE_97808|-2|23|292		5
199	0	8.08	61.11	61.11	61.11	OE_77790|-1|40|309	OE_77790|-1|40|309		5
199	0	8.08	61.11	61.11	61.11	OE_40464|-1|28|297	OE_40464|-1|28|297		5
200	7.76	7.87	59.74	59.74	59.74	OE_75517|+2|428|658	OE_75517|+2|428|658		5
201	7.66	179.02	63.45	63.09	61.86	OE_31564|-2|134|4294	OE_31564|-2|134|4294		114
201	0	96.08	50.9	50.9	50.9	OE_69048|-1|151|2979	OE_69048|-1|151|2979		57
202	7.66	7.77	11.08	11.08	11.08	OE_75979|-3|51|2297	OE_75979|-3|51|2297		4
202	0	5.64	23.2	23.2	23.2	OE_86333|-3|123|872	OE_86333|-3|123|872		3
202	0	5.64	22.05	22.05	22.05	OE_81345|-3|123|911	OE_81345|-3|123|911		3
202	0	5.64	12.39	12.39	12.39	OE_14217|-3|51|1454	OE_14217|-3|51|1454		3
203	7.66	7.77	62.38	62.38	62.38	OE_68419|+3|33|335	OE_68419|+3|33|335		4
203	0	7.77	62.38	62.38	62.38	OE_43610|+1|85|387	OE_43610|+1|85|387		4
203	0	7.77	62.38	62.38	62.38	OE_31727|-1|121|423	OE_31727|-1|121|423		4
203	0	7.77	62.38	62.38	62.38	OE_22708|-3|117|419	OE_22708|-3|117|419		4
204	7.62	7.88	34.12	28.19	14.24	OE_12801|-2|359|1369	OE_12801|-2|359|1369		3
205	7.52	8.02	31.43	31.43	30.86	OE_87110|-1|349|873	OE_87110|-1|349|873		5
206	7.44	7.54	60.24	60.24	60.24	OE_69583|-1|202|450	OE_69583|-1|202|450		6
207	7.42	9.64	50.5	50.5	50.5	OE_44852|-3|78|380	OE_44852|-3|78|380		5
207	0	7.55	27.33	27.33	27.33	OE_19012|-1|220|669	OE_19012|-1|220|669		4
207	0	7.24	36.3	36.3	36.3	OE_93982|-1|73|510	OE_93982|-1|73|510		4
207	0	6.15	25.2	25.2	25.2	OE_93521|+2|113|481	OE_93521|+2|113|481		3
208	7.34	7.61	21.76	14.17	10.38	OE_14085|-2|14|1516	OE_14085|-2|14|1516		4
209	7.33	21.92	39.92	39.92	38.4	OE_70837|+3|21|809	OE_70837|+3|21|809		15
209	0	21.92	62.5	62.5	60.12	OE_19096|+3|21|524	OE_19096|+3|21|524		15
210	7.28	7.42	36.99	29.45	24.66	OE_25981|-2|122|559	OE_25981|-2|122|559		4
210	0	7.39	42.37	36.44	30.51	OE_39037|-1|346|699	OE_39037|-1|346|699		4
211	7.24	7.64	31.16	24.93	17.8	OE_14010|-1|79|1089	OE_14010|-1|79|1089		4
212	7.17	7.39	23.95	12.28	12.28	OE_13937|+1|1|1002	OE_13937|+1|1|1002		4
212	0	7.33	20.14	13.99	13.99	OE_25728|+1|121|999	OE_25728|+1|121|999		4
213	7.11	23.76	68.12	68.12	63.04	OE_75327|+3|444|857	OE_75327|+3|444|857		16
213	0	26.96	58.75	58.75	54.37	OE_93510|-3|57|536	OE_93510|-3|57|536		18
213	0	21.22	75	75	67.71	OE_93509|-1|10|297	OE_93509|-1|10|297		12
213	0	15.02	17.26	17.26	13.72	OE_75447|+3|477|1154	OE_75447|+3|477|1154		9
214	7.08	7.36	22.3	22.3	17.42	OE_445|-1|1|861	OE_445|-1|1|861		4
214	0	5.36	22.99	22.99	22.99	OE_54515|-2|8|568	OE_54515|-2|8|568		3
214	0	5.02	17.07	17.07	12.2	OE_12371|-1|1|861	OE_12371|-1|1|861		3
215	7.01	7.16	16.67	16.35	11.64	OE_55141|-1|139|1092	OE_55141|-1|139|1092		4
215	0	6.76	20.79	20.79	20.79	OE_55152|-3|90|623	OE_55152|-3|90|623		4
215	0	6.76	12.17	12.17	12.17	OE_55149|-1|145|1056	OE_55149|-1|145|1056		4
215	0	6	16.32	16.32	16.32	OE_85594|-3|354|923	OE_85594|-3|354|923		3
215	0	6	14.35	14.35	14.35	OE_7143|-1|145|792	OE_7143|-1|145|792		3
216	7.01	7.1	38	38	38	OE_75908|-1|1|150	OE_75908|-1|1|150		4
217	6.98	7.19	38.51	34.78	15.53	OE_27863|+3|57|539	OE_27863|+3|57|539		3
218	6.77	6.97	33.64	23.64	23.64	OE_14401|-1|109|768	OE_14401|-1|109|768		4
219	6.76	6.88	22.76	15.38	15.38	OE_31630|+2|125|1060	OE_31630|+2|125|1060		4
220	6.62	6.84	70.86	70.86	50.33	OE_1638|-2|338|790	OE_1638|-2|338|790		6
221	6.6	6.63	37.67	37.67	37.67	OE_8417|+2|56|493	OE_8417|+2|56|493		6
222	6.48	6.57	14.67	14.67	9.046	OE_87328|-2|11|1237	OE_87328|-2|11|1237		3
222	0	6.57	16.35	16.35	10.08	OE_47566|-1|136|1236	OE_47566|-1|136|1236		3
223	6.46	8.6	32.71	32.71	27.88	OE_87105|+1|1|807	OE_87105|+1|1|807		4
224	6.46	6.71	12.28	12.28	7.328	OE_8855|-2|8|1399	OE_8855|-2|8|1399		3
225	6.44	6.77	32.8	32.8	11.64	OE_16019|-2|131|697	OE_16019|-2|131|697		3
225	0	6.47	26.98	26.98	11.64	OE_39703|-3|135|701	OE_39703|-3|135|701		3
225	0	6	14.18	14.18	7.801	OE_47293|-2|2|847	OE_47293|-2|2|847		3
225	0	6	24.54	24.54	13.5	OE_20889|+2|122|610	OE_20889|+2|122|610		3
226	6.43	6.53	28.25	28.25	24.22	OE_75672|+3|3|671	OE_75672|+3|3|671		6
226	0	6.15	53.23	53.23	38.71	OE_79739|+1|1|186	OE_79739|+1|1|186		5
226	0	5.72	49.25	49.25	35.82	OE_80351|+3|3|203	OE_80351|+3|3|203		5
226	0	5.63	44.09	44.09	37.01	OE_75674|+3|3|383	OE_75674|+3|3|383		5
226	0	5.63	44.09	44.09	37.01	OE_75671|+3|3|383	OE_75671|+3|3|383		5
226	0	5.63	44.09	44.09	37.01	OE_75670|+3|3|383	OE_75670|+3|3|383		5
226	0	5.63	49.12	49.12	41.23	OE_68998|+3|3|344	OE_68998|+3|3|344		5
226	0	5.59	37.93	37.93	27.59	OE_80348|+3|3|263	OE_80348|+3|3|263		5
226	0	5.59	32.04	32.04	23.3	OE_75675|+3|360|668	OE_75675|+3|360|668		5
226	0	5.59	23.57	23.57	17.14	OE_75673|+3|360|779	OE_75673|+3|360|779		5
226	0	5.59	35.48	35.48	25.81	OE_55626|-1|82|360	OE_55626|-1|82|360		5
226	0	4.01	23.76	23.76	23.76	OE_93495|+2|2|304	OE_93495|+2|2|304		5
226	0	4.01	11.21	11.21	11.21	OE_102505|+3|147|788	OE_102505|+3|147|788		5
226	0	3.98	21.9	21.9	17.52	OE_102117|-1|31|441	OE_102117|-1|31|441		5
227	6.3	6.39	44.86	44.86	44.86	OE_30393|+2|695|1015	OE_30393|+2|695|1015		4
227	0	6.39	44.86	44.86	44.86	OE_25494|+3|126|446	OE_25494|+3|126|446		4
227	0	5.52	39.18	39.18	39.18	OE_70562|+3|669|959	OE_70562|+3|669|959		3
228	6.24	6.32	48.76	29.35	17.41	OE_95644|+1|196|798	OE_95644|+1|196|798		3
229	6.2	6.34	15.25	6.305	6.305	OE_2352|-2|164|2209	OE_2352|-2|164|2209		4
230	6.16	6.17	50.41	39.84	39.84	OE_5000|-1|115|483	OE_5000|-1|115|483		3
231	6.1	8.29	31.86	26.55	23.45	OE_27225|-3|75|752	OE_27225|-3|75|752		4
232	6.1	6.11	37.64	14.04	14.04	OE_82408|+1|1|534	OE_82408|+1|1|534		3
233	6.09	6.2	32.81	32.81	31.25	OE_102043|+2|26|217	OE_102043|+2|26|217		5
234	6.05	6.06	21.52	21.52	20.25	OE_74910|-1|319|555	OE_74910|-1|319|555		5
234	0	16.29	64.2	64.2	64.2	OE_102414|+1|43|285	OE_102414|+1|43|285		11
234	0	8.04	20.99	20.99	20.99	OE_69840|-2|44|529	OE_69840|-2|44|529		6
234	0	6.06	11.04	11.04	10.39	OE_68132|+3|210|671	OE_68132|+3|210|671		5
234	0	6	23.53	23.53	23.53	OE_80287|+1|31|234	OE_80287|+1|31|234		5
234	0	6	23.19	23.19	23.19	OE_67963|-2|236|442	OE_67963|-2|236|442		5
234	0	4.07	39.47	39.47	36.84	OE_74909|-1|1|114	OE_74909|-1|1|114		3
234	0	4.07	39.47	39.47	36.84	OE_74908|-1|1|114	OE_74908|-1|1|114		3
235	6.04	6.04	29.31	24.71	24.71	OE_93941|+1|799|1320	OE_93941|+1|799|1320		3
236	6.01	11.14	35.19	28.7	28.7	OE_29756|-1|31|354	OE_29756|-1|31|354		6
237	6	10	42.11	42.11	42.11	OE_34954|-3|165|677	OE_34954|-3|165|677		6
237	0	7.96	53.1	53.1	53.1	OE_54518|-2|188|526	OE_54518|-2|188|526		5
237	0	7.96	43.17	43.17	43.17	OE_43833|-2|200|616	OE_43833|-2|200|616		5
237	0	4	47.83	47.83	47.83	OE_102558|-3|3|209	OE_102558|-3|3|209		3
238	6	8	51.92	51.92	51.92	OE_74812|+2|2|157	OE_74812|+2|2|157		4
238	0	6	29.82	29.82	29.82	OE_80157|+3|3|173	OE_80157|+3|3|173		3
238	0	4.86	37.74	37.74	37.74	OE_80175|+1|1|159	OE_80175|+1|1|159		3
238	0	4	14.13	14.13	14.13	OE_79740|+1|1|276	OE_79740|+1|1|276		2
239	6	6	37.14	37.14	37.14	OE_8714|-3|3|212	OE_8714|-3|3|212		6
239	0	6	40	40	40	OE_48087|-2|2|196	OE_48087|-2|2|196		6
240	6	6	27.1	27.1	27.1	OE_55924|-2|155|619	OE_55924|-2|155|619		3
240	0	6	15	15	15	OE_28637|-1|67|906	OE_28637|-1|67|906		3
241	6	6	60.47	60.47	60.47	OE_5303|-2|71|328	OE_5303|-2|71|328		4
242	6	6	21.91	21.91	21.91	OE_13911|-3|216|749	OE_13911|-3|216|749		3
243	5.97	6.1	32.17	32.17	32.17	OE_76073|-3|450|794	OE_76073|-3|450|794		4
243	0	6.1	33.33	33.33	33.33	OE_76072|-2|260|592	OE_76072|-2|260|592		4
243	0	4.26	22.58	22.58	22.58	OE_76074|-2|260|631	OE_76074|-2|260|631		3
244	5.93	6.11	32.37	32.37	27.8	OE_75988|+2|182|904	OE_75988|+2|182|904		4
244	0	6.11	28.68	28.68	24.63	OE_43131|-1|37|852	OE_43131|-1|37|852		4
244	0	6.11	26.9	26.9	23.1	OE_43130|-1|37|906	OE_43130|-1|37|906		4
244	0	6.11	30	30	25.77	OE_36929|+3|183|962	OE_36929|+3|183|962		4
244	0	6.11	32.37	32.37	27.8	OE_24415|+3|183|905	OE_24415|+3|183|905		4
244	0	6.11	32.37	32.37	27.8	OE_19924|+3|183|905	OE_19924|+3|183|905		4
244	0	6.11	30	30	25.77	OE_19922|+3|183|962	OE_19922|+3|183|962		4
244	0	5.58	47.52	47.52	47.52	OE_85936|-2|2|424	OE_85936|-2|2|424		4
244	0	5.58	41.87	41.87	41.87	OE_85934|-2|2|481	OE_85934|-2|2|481		4
244	0	5.2	27.82	27.82	23.39	OE_94404|+1|250|993	OE_94404|+1|250|993		3
244	0	4.45	29.81	29.81	22.98	OE_70056|+3|183|665	OE_70056|+3|183|665		2
244	0	4.45	29.27	29.27	22.56	OE_36930|+3|183|674	OE_36930|+3|183|674		2
244	0	4.45	28.57	28.57	22.02	OE_24414|+3|183|686	OE_24414|+3|183|686		2
244	0	4.45	29.27	29.27	22.56	OE_19925|+3|183|674	OE_19925|+3|183|674		2
244	0	4	58.02	58.02	58.02	OE_85933|-2|2|244	OE_85933|-2|2|244		2
245	5.88	6.18	46.85	46.85	25.23	OE_94478|-1|109|441	OE_94478|-1|109|441		5
246	5.74	24.79	67.66	67.66	67.66	OE_84029|-2|221|721	OE_84029|-2|221|721		13
247	5.73	5.96	19.88	16.37	16.37	OE_36076|+1|913|1425	OE_36076|+1|913|1425		4
247	0	5.96	19.88	16.37	16.37	OE_17924|+1|913|1425	OE_17924|+1|913|1425		4
247	0	5.07	24.42	24.42	24.42	OE_70289|+1|166|423	OE_70289|+1|166|423		3
248	5.72	5.85	36.3	36.3	31.51	OE_75424|+1|403|840	OE_75424|+1|403|840		3
248	0	3.68	52.63	52.63	43.42	OE_75422|+1|205|432	OE_75422|+1|205|432		2
249	5.68	5.74	32.5	32.5	32.5	OE_70203|+3|102|581	OE_70203|+3|102|581		4
249	0	1.71	20.37	20.37	20.37	OE_68052|+2|17|502	OE_68052|+2|17|502		2
250	5.66	5.72	69.77	69.77	69.77	OE_16754|-1|157|414	OE_16754|-1|157|414		4
251	5.57	5.8	18.06	8.231	6.143	OE_4277|-2|119|2560	OE_4277|-2|119|2560		4
251	0	5.54	16.09	6.188	6.188	OE_42171|-2|119|2542	OE_42171|-2|119|2542		4
252	5.4	5.59	35.82	35.82	34.33	OE_2555|-2|2|202	OE_2555|-2|2|202		3
253	5.37	5.48	23.47	12.86	9.968	OE_56366|+2|32|964	OE_56366|+2|32|964		3
253	0.01	4.13	11.53	8.934	6.052	OE_31577|+2|59|1099	OE_31577|+2|59|1099		2
254	5.36	5.43	34.31	34.31	34.31	OE_14741|-1|82|387	OE_14741|-1|82|387		6
255	5.31	5.58	5.84	3.256	2.171	OE_22546|-2|287|6091	OE_22546|-2|287|6091		4
256	5.3	5.42	4.189	4.189	2.914	OE_5823|+2|59|3352	OE_5823|+2|59|3352		3
257	5.27	7.47	48.63	48.63	48.63	OE_84344|-3|171|608	OE_84344|-3|171|608		4
257	0	7.47	48.63	48.63	48.63	OE_84340|-3|171|608	OE_84340|-3|171|608		4
257	0	7.47	48.63	48.63	48.63	OE_84335|-3|171|608	OE_84335|-3|171|608		4
257	0	7.47	48.63	48.63	48.63	OE_84334|-3|171|608	OE_84334|-3|171|608		4
257	0	4	44.44	44.44	44.44	OE_84333|-2|437|706	OE_84333|-2|437|706		2
257	0	3.73	42.73	42.73	42.73	OE_84337|-2|35|364	OE_84337|-2|35|364		3
258	5.24	10.64	47.79	47.79	47.79	OE_9068|-3|186|524	OE_9068|-3|186|524		7
258	0	10.64	47.79	47.79	47.79	OE_33906|-3|186|524	OE_33906|-3|186|524		7
259	5.21	11.54	49.33	49.33	49.33	OE_70838|+2|122|571	OE_70838|+2|122|571		7
260	5.12	5.28	18.82	16.59	5.742	OE_35551|-3|558|2438	OE_35551|-3|558|2438		2
260	0	5.28	15.27	13.45	4.657	OE_25465|+2|161|2479	OE_25465|+2|161|2479		2
260	0	5.28	18.82	16.59	5.742	OE_16735|-3|558|2438	OE_16735|-3|558|2438		2
260	0	5.26	16.53	16.53	5.723	OE_22829|-3|84|1970	OE_22829|-3|84|1970		2
261	5.07	12.04	48.97	44.85	44.85	OE_75847|+2|2|583	OE_75847|+2|2|583		7
262	5.01	5.13	28.36	28.36	18.91	OE_6342|-3|6|608	OE_6342|-3|6|608		3
263	4.93	5.05	30.1	27.04	20.92	OE_55514|+1|1|588	OE_55514|+1|1|588		3
263	0	4.31	23.75	20	20	OE_11279|+1|1|480	OE_11279|+1|1|480		2
264	4.88	5.05	23.78	23.78	21.08	OE_78227|-2|35|589	OE_78227|-2|35|589		5
264	0	5.05	29.33	29.33	26	OE_73619|-2|11|460	OE_73619|-2|11|460		5
264	0	2.8	22.56	22.56	18.8	OE_73618|-2|11|409	OE_73618|-2|11|409		3
265	4.88	4.95	53.92	38.24	38.24	OE_76203|+3|123|428	OE_76203|+3|123|428		3
266	4.86	6.3	42.77	42.77	32.95	OE_34260|+1|10|528	OE_34260|+1|10|528		4
266	0	6.3	42.77	42.77	32.95	OE_10563|+1|10|528	OE_10563|+1|10|528		4
267	4.83	4.94	30.22	30.22	22.53	OE_87929|-1|67|612	OE_87929|-1|67|612		3
268	4.81	4.88	25.84	25.84	25.84	OE_87595|-3|798|1331	OE_87595|-3|798|1331		3
268	0	4.88	25.84	25.84	25.84	OE_76307|-2|458|991	OE_76307|-2|458|991		3
268	0	4.88	25.84	25.84	25.84	OE_41891|-2|1844|2377	OE_41891|-2|1844|2377		3
268	0	4.88	22.77	22.77	22.77	OE_26475|-2|317|922	OE_26475|-2|317|922		3
269	4.8	4.89	50.44	31.86	31.86	OE_43300|+3|105|443	OE_43300|+3|105|443		4
270	4.7	4.92	1.786	1.576	1.576	OE_15279|-3|132|8696	OE_15279|-3|132|8696		4
271	4.66	4.72	16.31	16.31	16.31	OE_87334|-1|1867|2565	OE_87334|-1|1867|2565		3
271	0	4.72	17.84	17.84	17.84	OE_87333|-1|1867|2505	OE_87333|-1|1867|2505		3
271	0	4.72	13.01	13.01	13.01	OE_46280|-3|882|1757	OE_46280|-3|882|1757		3
271	0	4.72	13.97	13.97	13.97	OE_46279|-3|882|1697	OE_46279|-3|882|1697		3
271	0	4.72	13.01	13.01	13.01	OE_33212|-3|414|1289	OE_33212|-3|414|1289		3
271	0	4.72	13.01	13.01	13.01	OE_3080|-3|414|1289	OE_3080|-3|414|1289		3
271	0	4.72	13.97	13.97	13.97	OE_2008|-3|414|1229	OE_2008|-3|414|1229		3
271	0	4.72	13.01	13.01	13.01	OE_10373|-3|519|1394	OE_10373|-3|519|1394		3
271	0	4.72	13.97	13.97	13.97	OE_10372|-3|519|1334	OE_10372|-3|519|1334		3
272	4.59	4.8	4.374	2.795	2.248	OE_12831|+2|41|4978	OE_12831|+2|41|4978		3
273	4.57	4.61	67.39	67.39	67.39	OE_91242|-2|2|139	OE_91242|-2|2|139		3
273	0	4.61	41.33	41.33	41.33	OE_44788|-3|3|227	OE_44788|-3|3|227		3
273	0	4	25.81	25.81	25.81	OE_85839|-2|2|280	OE_85839|-2|2|280		2
274	4.53	4.58	41.35	32.69	24.04	OE_75509|-3|15|326	OE_75509|-3|15|326		2
274	0	4.58	41.35	32.69	24.04	OE_75505|-2|35|346	OE_75505|-2|35|346		2
274	0	4.51	35.42	35.42	26.04	OE_7205|-1|319|606	OE_7205|-1|319|606		2
275	4.53	4.57	18.67	18.67	18.67	OE_11983|+2|2|451	OE_11983|+2|2|451		3
276	4.49	5.82	14.97	14.63	9.524	OE_44957|-1|85|966	OE_44957|-1|85|966		4
276	0	4.64	23.4	23.4	23.4	OE_973|-1|703|984	OE_973|-1|703|984		3
276	0	4.64	23.4	23.4	23.4	OE_70247|-3|912|1193	OE_70247|-3|912|1193		3
276	0	2.55	11.94	11.94	11.94	OE_35955|-1|610|1011	OE_35955|-1|610|1011		2
277	4.46	4.6	30.43	30.43	30.43	OE_13443|-1|94|300	OE_13443|-1|94|300		3
278	4.45	4.5	16.43	14.21	8.635	OE_8703|+3|75|1151	OE_8703|+3|75|1151		2
278	0	4.5	16.43	14.21	8.635	OE_33819|+3|75|1151	OE_33819|+3|75|1151		2
278	0	4.5	16.62	14.37	8.732	OE_22517|-1|88|1152	OE_22517|-1|88|1152		2
278	0	4.22	18.47	15.68	10.8	OE_88397|-3|60|920	OE_88397|-3|60|920		2
279	4.43	4.47	60	60	45.45	OE_10579|+3|3|167	OE_10579|+3|3|167		2
280	4.37	36.05	46.04	46.04	42.68	OE_81161|-3|3|986	OE_81161|-3|3|986		19
280	0	16.41	71	71	71	OE_38858|-3|282|581	OE_38858|-3|282|581		9
281	4.27	4.38	41.23	20.38	16.59	OE_27704|-1|1096|1728	OE_27704|-1|1096|1728		2
282	4.26	4.37	10.3	10.3	10.3	OE_57396|-1|70|1554	OE_57396|-1|70|1554		3
283	4.23	7.11	60.43	60.43	33.09	OE_76605|+1|1|417	OE_76605|+1|1|417		4
284	4.18	4.3	16.64	8.972	8.972	OE_8109|-1|106|1944	OE_8109|-1|106|1944		4
285	4.18	4.2	23.28	23.28	12.46	OE_11649|-1|70|984	OE_11649|-1|70|984		2
285	0	4.13	28.66	28.66	23.17	OE_59721|-3|3|494	OE_59721|-3|3|494		2
286	4.18	4.2	12.83	12.83	12.83	OE_81092|-2|134|694	OE_81092|-2|134|694		2
287	4.17	6.23	18.78	18.78	15.74	OE_77504|-1|1|591	OE_77504|-1|1|591		4
287	0	4.19	13.54	13.54	10.42	OE_38192|-1|109|684	OE_38192|-1|109|684		3
287	0	4.19	13.54	13.54	10.42	OE_26402|-1|109|684	OE_26402|-1|109|684		3
288	4.16	4.18	25.36	25.36	20.29	OE_14855|+1|121|534	OE_14855|+1|121|534		2
289	4.06	4.07	33.82	33.82	32.35	OE_15131|-1|61|264	OE_15131|-1|61|264		3
290	4.03	4.03	9.363	6.367	6.367	OE_23037|-2|26|826	OE_23037|-2|26|826		2
291	4.02	4.02	31.62	23.08	23.08	OE_84061|-2|2|352	OE_84061|-2|2|352		2
292	4.01	16.86	63.41	63.41	63.41	OE_5145|-2|2|616	OE_5145|-2|2|616		10
292	0	16.86	63.41	63.41	63.41	OE_33419|-2|2|616	OE_33419|-2|2|616		10
293	4.01	4.02	22.97	18.92	18.92	OE_84918|+1|1|444	OE_84918|+1|1|444		2
293	0	4.02	68.49	52.05	52.05	OE_80301|+2|2|220	OE_80301|+2|2|220		2
294	4	186.56	69.07	67.88	65.7	OE_34403|-1|178|4716	OE_34403|-1|178|4716		129
295	4	17.26	68.78	65.61	59.26	OE_23195|+2|830|1396	OE_23195|+2|830|1396		10
296	4	16.67	54.59	54.59	54.59	OE_14771|-1|112|765	OE_14771|-1|112|765		10
297	4	16	60.71	60.71	60.71	OE_89353|+3|3|254	OE_89353|+3|3|254		14
297	0	8	26.02	26.02	26.02	OE_22376|-1|1|369	OE_22376|-1|1|369		8
297	0	4	13.41	13.41	13.41	OE_31295|-3|789|1280	OE_31295|-3|789|1280		4
298	4	10	76.42	76.42	76.42	OE_33231|-2|23|340	OE_33231|-2|23|340		6
298	0	10	76.42	76.42	76.42	OE_3276|-2|23|340	OE_3276|-2|23|340		6
299	4	8.87	42.29	42.29	23.38	OE_44814|-2|161|763	OE_44814|-2|161|763		6
299	0	8.29	34.34	34.34	20	OE_42239|-2|2|796	OE_42239|-2|2|796		5
299	0	7.47	36.19	36.19	11.9	OE_68502|-1|109|738	OE_68502|-1|109|738		5
299	0	6.83	43.17	43.17	23.35	OE_97195|-1|1|681	OE_97195|-1|1|681		5
299	0	6.8	30.03	30.03	15.18	OE_22007|+3|51|959	OE_22007|+3|51|959		5
299	0	6.59	29.35	29.35	22.89	OE_97189|-2|50|652	OE_97189|-2|50|652		5
299	0	6.33	32.32	32.32	28.66	OE_97190|-1|1|492	OE_97190|-1|1|492		4
299	0	6.18	38.81	38.81	22.89	OE_913|-3|51|653	OE_913|-3|51|653		5
299	0	5.84	16.16	16.16	10.92	OE_68503|-1|1|687	OE_68503|-1|1|687		5
300	4	7.03	37.58	30.91	30.3	OE_75418|-1|178|672	OE_75418|-1|178|672		4
301	4	5.96	40.91	21.21	21.21	OE_66901|+3|21|218	OE_66901|+3|21|218		4
301	0	5.96	44.26	22.95	22.95	OE_55395|-3|3|185	OE_55395|-3|3|185		4
302	4	4.81	30.59	30.59	30.59	OE_93499|+3|3|257	OE_93499|+3|3|257		5
302	0	4.81	35.14	35.14	35.14	OE_93498|+3|3|224	OE_93498|+3|3|224		5
302	0	4.81	25.49	25.49	25.49	OE_14109|+3|2427|2732	OE_14109|+3|2427|2732		5
302	0	2.01	17.61	17.61	13.38	OE_55868|-1|82|507	OE_55868|-1|82|507		2
302	0	2	23.17	23.17	23.17	OE_55865|-3|3|248	OE_55865|-3|3|248		2
303	4	4.25	29.81	29.81	24.04	OE_26655|-2|134|445	OE_26655|-2|134|445		2
303	0	4.25	29.81	29.81	24.04	OE_24095|-2|134|445	OE_24095|-2|134|445		2
304	4	4	27.34	27.34	27.34	OE_995|-2|104|520	OE_995|-2|104|520		2
304	0	4	30.65	30.65	30.65	OE_30159|+1|259|630	OE_30159|+1|259|630		2
304	0	2	7.031	7.031	7.031	OE_7371|+1|106|489	OE_7371|+1|106|489		1
305	4	4	5.693	5.693	5.693	OE_7912|+1|124|1335	OE_7912|+1|124|1335		2
305	0	4	6.183	6.183	6.183	OE_29053|-1|397|1512	OE_29053|-1|397|1512		2
306	4	4	22.22	22.22	22.22	OE_75325|+1|214|348	OE_75325|+1|214|348		2
307	4	4	27.27	27.27	27.27	OE_71141|+3|360|524	OE_71141|+3|360|524		5
307	0	4	10.87	10.87	10.87	OE_68239|+2|326|739	OE_68239|+2|326|739		5
308	4	4	33.82	33.82	33.82	OE_46765|-1|133|336	OE_46765|-1|133|336		3
308	0	4	33.82	33.82	33.82	OE_11796|+1|34|237	OE_11796|+1|34|237		3
309	4	4	23.29	23.29	23.29	OE_43034|+2|695|913	OE_43034|+2|695|913		6
309	0	4	35.42	35.42	35.42	OE_42965|+1|475|618	OE_42965|+1|475|618		6
309	0	4	23.29	23.29	23.29	OE_42953|+1|487|705	OE_42953|+1|487|705		6
310	4	4	25.26	25.26	25.26	OE_31938|-2|95|379	OE_31938|-2|95|379		3
311	4	4	17.52	17.52	17.52	OE_29001|+1|100|510	OE_29001|+1|100|510		4
312	4	4	5.793	5.793	5.793	OE_2800|-2|194|1384	OE_2800|-2|194|1384		2
313	4	4	13.71	13.71	13.71	OE_14256|-2|47|418	OE_14256|-2|47|418		2
314	4	4	44.59	44.59	44.59	OE_13998|-1|172|393	OE_13998|-1|172|393		3
315	3.87	4.02	34.23	25.23	18.02	OE_45741|+1|1|333	OE_45741|+1|1|333		2
315	0.01	3.92	12.18	5.181	5.181	OE_1492|-2|2|1159	OE_1492|-2|2|1159		2
315	0	3.91	13.73	6.536	6.536	OE_69100|+1|37|954	OE_69100|+1|37|954		2
315	0	3.91	13.04	6.211	6.211	OE_14245|+1|37|1002	OE_14245|+1|37|1002		2
315	0	3.9	9.434	6.289	6.289	OE_76173|+1|37|990	OE_76173|+1|37|990		2
315	0	3.9	21.9	14.6	14.6	OE_68117|+2|125|535	OE_68117|+2|125|535		2
315	0	2	5.172	2.709	2.709	OE_1490|+2|83|1300	OE_1490|+2|83|1300		1
316	3.85	4.15	51.46	41.75	30.1	OE_27635|+1|181|489	OE_27635|+1|181|489		3
317	3.82	14	19.49	19.49	19.49	OE_12176|+3|162|992	OE_12176|+3|162|992		7
317	0	11.77	18.35	18.35	18.35	OE_75953|+2|95|928	OE_75953|+2|95|928		6
318	3.8	3.96	27.12	27.12	14.69	OE_85883|-2|50|580	OE_85883|-2|50|580		2
318	0	3.96	34.29	34.29	18.57	OE_81197|-1|49|468	OE_81197|-1|49|468		2
318	0	2	10.6	10.6	10.6	OE_85882|-1|13|465	OE_85882|-1|13|465		1
318	0	1.75	18.08	18.08	5.65	OE_93624|+1|709|1239	OE_93624|+1|709|1239		1
319	3.77	7.99	13.87	13.87	13.87	OE_10209|+3|45|866	OE_10209|+3|45|866		5
320	3.74	3.89	16.33	16.33	16.33	OE_69955|+3|846|1139	OE_69955|+3|846|1139		2
320	0	8.16	60.71	60.71	51.79	OE_80188|+2|2|169	OE_80188|+2|2|169		8
321	3.73	10.05	76.62	59.74	59.74	OE_69939|-3|12|242	OE_69939|-3|12|242		9
321	0	10.09	95.16	74.19	74.19	OE_74806|+3|3|188	OE_74806|+3|3|188		9
321	0	3.88	50.94	26.42	26.42	OE_74869|-2|2|160	OE_74869|-2|2|160		6
321	0	3.88	35.06	18.18	18.18	OE_72534|-3|57|287	OE_72534|-3|57|287		6
322	3.68	3.82	17.65	17.65	17.65	OE_96907|-3|3|818	OE_96907|-3|3|818		3
322	0	3.82	15.96	15.96	15.96	OE_9390|-2|17|1219	OE_9390|-2|17|1219		3
322	0	1.08	6.667	6.667	6.667	OE_63491|+2|2|361	OE_63491|+2|2|361		1
323	3.58	8.02	25.55	19.63	19.63	OE_30256|+1|1|963	OE_30256|+1|1|963		4
323	0	5.84	36.94	26.11	26.11	OE_92461|+3|252|722	OE_92461|+3|252|722		3
323	0	3.73	31.13	19.87	19.87	OE_70691|+2|2|454	OE_70691|+2|2|454		2
323	0	3.7	29.55	29.55	29.55	OE_85851|+2|542|805	OE_85851|+2|542|805		2
323	0	3.7	29.55	29.55	29.55	OE_30257|+2|671|934	OE_30257|+2|671|934		2
324	3.58	3.8	46.21	43.18	36.36	OE_87468|+2|128|919	OE_87468|+2|128|919		2
324	0	3.8	40.59	40.59	31.68	OE_87469|+2|128|733	OE_87469|+2|128|733		2
324	0	3.46	6.422	6.422	6.422	OE_12624|-3|123|2084	OE_12624|-3|123|2084		2
324	0	2.26	12.35	9.877	9.877	OE_83419|-3|174|1145	OE_83419|-3|174|1145		2
325	3.52	3.85	18.02	12.98	6.589	OE_27726|-3|126|1673	OE_27726|-3|126|1673		3
326	3.52	3.71	17.12	17.12	12.84	OE_5607|+1|46|816	OE_5607|+1|46|816		2
327	3.49	3.66	53.49	53.49	37.21	OE_22925|+1|19|276	OE_22925|+1|19|276		2
328	3.49	3.64	6.013	6.013	6.013	OE_88605|-1|46|1392	OE_88605|-1|46|1392		2
328	0	3.64	7.124	7.124	7.124	OE_47877|-1|73|1209	OE_47877|-1|73|1209		2
328	0	3.64	6.265	6.265	6.265	OE_13156|-3|90|1382	OE_13156|-3|90|1382		2
329	3.42	3.59	18.98	18.98	10.95	OE_89715|-1|1|822	OE_89715|-1|1|822		2
329	0	3.59	29.21	29.21	16.85	OE_89714|-3|3|536	OE_89714|-3|3|536		2
330	3.42	3.57	7.227	7.227	7.227	OE_2284|-3|108|1892	OE_2284|-3|108|1892		2
331	3.41	3.76	22.5	22.5	16.67	OE_72215|-1|1|360	OE_72215|-1|1|360		2
331	0	4.54	25	25	7.955	OE_83971|-2|2|793	OE_83971|-2|2|793		2
331	0	4.42	19.88	19.88	12.28	OE_83974|-2|2|514	OE_83974|-2|2|514		2
332	3.39	3.54	7.317	7.317	7.317	OE_13909|+1|1|738	OE_13909|+1|1|738		2
333	3.38	3.64	15.86	11.45	11.45	OE_45847|+2|11|691	OE_45847|+2|11|691		3
333	0	3.63	15.03	15.03	15.03	OE_53868|+3|42|560	OE_53868|+3|42|560		3
333	0	2.98	13.61	10.2	10.2	OE_83433|-3|102|983	OE_83433|-3|102|983		3
333	0	2.98	15.94	11.95	11.95	OE_83432|-3|102|854	OE_83432|-3|102|854		3
333	0	2.98	15.15	11.36	11.36	OE_53866|+1|109|900	OE_53866|+1|109|900		3
333	0	2.98	13.56	10.17	10.17	OE_53865|+1|109|993	OE_53865|+1|109|993		3
333	0	1.32	12.27	7.727	7.727	OE_45846|+1|238|897	OE_45846|+1|238|897		2
333	0	1.32	15.25	9.605	9.605	OE_45845|+1|238|768	OE_45845|+1|238|768		2
334	3.31	3.46	56.41	56.41	56.41	OE_69516|-3|3|119	OE_69516|-3|3|119		2
334	0.04	2.1	40.43	40.43	19.15	OE_70377|-2|2|142	OE_70377|-2|2|142		1
334	0.04	2.1	40.43	40.43	19.15	OE_70376|-2|2|142	OE_70376|-2|2|142		1
334	0.04	2.1	33.93	33.93	16.07	OE_70368|-2|2|169	OE_70368|-2|2|169		1
334	0.04	2.1	33.93	33.93	16.07	OE_70367|-2|2|169	OE_70367|-2|2|169		1
334	0.04	1.48	18.11	18.11	10.24	OE_84939|-3|3|383	OE_84939|-3|3|383		1
334	0.01	1.4	41.67	21.67	21.67	OE_84934|-3|3|182	OE_84934|-3|3|182		1
334	0	1.5	15.64	15.64	12.32	OE_84913|-3|3|635	OE_84913|-3|3|635		1
334	0	1.38	11.11	11.11	11.11	OE_91732|-2|2|352	OE_91732|-2|2|352		1
334	0	1.38	6.667	6.667	6.667	OE_84940|-3|300|884	OE_84940|-3|300|884		1
334	0	1.38	14.94	14.94	14.94	OE_84938|-1|349|609	OE_84938|-1|349|609		1
334	0	1.38	14.94	14.94	14.94	OE_84937|-1|349|609	OE_84937|-1|349|609		1
334	0	1.38	22.03	22.03	22.03	OE_84936|-3|123|299	OE_84936|-3|123|299		1
334	0	1.38	17.11	17.11	17.11	OE_84935|-2|116|343	OE_84935|-2|116|343		1
334	0	1.38	11.11	11.11	11.11	OE_84911|-3|300|650	OE_84911|-3|300|650		1
334	0	1.38	7.927	7.927	7.927	OE_84910|-3|300|791	OE_84910|-3|300|791		1
334	0	1.38	9.22	9.22	9.22	OE_80926|-3|300|722	OE_80926|-3|300|722		1
334	0	1.38	20.63	20.63	20.63	OE_74690|-3|3|191	OE_74690|-3|3|191		1
334	0	1.21	15.29	15.29	15.29	OE_85756|-2|2|256	OE_85756|-2|2|256		1
334	0	1.21	13.4	13.4	13.4	OE_80927|-3|3|293	OE_80927|-3|3|293		1
334	0	1.21	20.97	20.97	20.97	OE_74639|-3|3|188	OE_74639|-3|3|188		1
334	0	1.21	16.25	16.25	16.25	OE_55861|-2|2|241	OE_55861|-2|2|241		1
334	0	1.21	15.48	15.48	15.48	OE_55855|-3|3|254	OE_55855|-3|3|254		1
335	3.3	14.58	56.63	56.63	56.63	OE_3423|-3|213|710	OE_3423|-3|213|710		10
336	3.23	3.4	28.7	28.7	22.22	OE_13916|+3|72|395	OE_13916|+3|72|395		2
337	3.21	3.52	11.11	9.383	9.383	OE_29639|+3|336|1550	OE_29639|+3|336|1550		2
338	3.17	3.33	16.92	13.33	13.33	OE_71194|-1|1|585	OE_71194|-1|1|585		2
338	0	3.33	25	19.7	19.7	OE_38971|-3|168|563	OE_38971|-3|168|563		2
338	0	3.33	17.28	13.61	13.61	OE_33043|-3|168|740	OE_33043|-3|168|740		2
338	0	3.33	17.28	13.61	13.61	OE_1685|-3|168|740	OE_1685|-3|168|740		2
338	0	3.32	20.16	20.16	20.16	OE_56018|-1|247|633	OE_56018|-1|247|633		2
339	3.05	3.34	58.21	49.25	29.85	OE_89125|-2|128|529	OE_89125|-2|128|529		2
340	3.03	5.28	14.54	14.54	14.54	OE_81899|-1|55|900	OE_81899|-1|55|900		3
341	3.02	3.17	19.05	12.24	12.24	OE_76558|-2|2|442	OE_76558|-2|2|442		2
342	3.01	3.24	11.71	8.135	6.151	OE_55419|-2|74|1585	OE_55419|-2|74|1585		2
342	0	3.24	11.22	7.795	5.894	OE_43046|+1|76|1653	OE_43046|+1|76|1653		2
342	0	3.24	11.22	7.795	5.894	OE_42944|+1|76|1653	OE_42944|+1|76|1653		2
342	0	3.24	11.22	7.795	5.894	OE_42943|+1|76|1653	OE_42943|+1|76|1653		2
342	0	3.24	11.22	7.795	5.894	OE_42942|+1|76|1653	OE_42942|+1|76|1653		2
343	3	3.14	21.52	21.52	21.52	OE_91593|+3|3|239	OE_91593|+3|3|239		2
344	2.94	3.15	50	40.48	34.92	OE_94154|-1|115|492	OE_94154|-1|115|492		2
345	2.94	3.13	17.46	17.46	8.995	OE_95874|+3|156|722	OE_95874|+3|156|722		2
345	0	3.13	25.78	25.78	13.28	OE_71867|-2|152|535	OE_71867|-2|152|535		2
345	0	3.13	24.26	24.26	12.5	OE_68401|-1|169|576	OE_68401|-1|169|576		2
345	0	3.13	17.46	17.46	8.995	OE_56595|-3|207|773	OE_56595|-3|207|773		2
345	0	3.13	25.78	25.78	13.28	OE_31906|+3|156|539	OE_31906|+3|156|539		2
345	0	2.95	16.67	16.67	16.67	OE_71871|-2|152|457	OE_71871|-2|152|457		2
345	0	2.95	16.67	16.67	16.67	OE_71870|-2|152|457	OE_71870|-2|152|457		2
345	0	2.95	16.67	16.67	16.67	OE_71869|-2|152|457	OE_71869|-2|152|457		2
345	0	2.95	19.77	19.77	19.77	OE_71868|-2|152|409	OE_71868|-2|152|409		2
346	2.91	3.27	59.82	59.82	18.75	OE_9318|-2|179|514	OE_9318|-2|179|514		2
346	0	3.27	62.04	62.04	19.44	OE_87814|+3|96|419	OE_87814|+3|96|419		2
346	0	3.27	54.47	54.47	17.07	OE_2151|-1|2155|2523	OE_2151|-1|2155|2523		2
346	0	3.27	89.33	89.33	28	OE_21509|-2|197|421	OE_21509|-2|197|421		2
346	0	1.57	80.28	80.28	15.49	OE_76536|-1|328|540	OE_76536|-1|328|540		1
346	0	1.57	47.9	47.9	9.244	OE_76535|-1|91|447	OE_76535|-1|91|447		1
347	2.91	3.05	24.53	24.53	24.53	OE_92966|+1|109|267	OE_92966|+1|109|267		2
347	0	3.05	18.06	18.06	18.06	OE_92965|+1|109|324	OE_92965|+1|109|324		2
347	0	3.05	14.61	14.61	14.61	OE_85637|-1|43|309	OE_85637|-1|43|309		2
347	0	3.05	13.98	13.98	13.98	OE_83044|+3|48|326	OE_83044|+3|48|326		2
347	0	3.05	20.31	20.31	20.31	OE_76025|+3|3|194	OE_76025|+3|3|194		2
347	0	0.25	15.85	15.85	15.85	OE_92970|+1|109|354	OE_92970|+1|109|354		2
347	0	0.25	15.85	15.85	15.85	OE_83043|+2|110|355	OE_83043|+2|110|355		2
348	2.88	3.06	11.26	11.26	7.792	OE_70701|+2|122|814	OE_70701|+2|122|814		2
348	0	2.29	9.199	9.199	3.264	OE_31326|+1|19|1029	OE_31326|+1|19|1029		1
349	2.83	23.52	49.31	49.31	49.31	OE_1230|+2|110|979	OE_1230|+2|110|979		15
350	2.78	2.94	6.612	3.471	3.471	OE_81390|+2|107|1921	OE_81390|+2|107|1921		2
350	0	2.94	5.148	2.703	2.703	OE_81389|+2|107|2437	OE_81389|+2|107|2437		2
350	0	2.94	5.148	2.703	2.703	OE_38088|-1|184|2514	OE_38088|-1|184|2514		2
350	0	2.94	5.148	2.703	2.703	OE_26105|-1|184|2514	OE_26105|-1|184|2514		2
350	0	2.92	5.611	4.208	4.208	OE_70565|-1|100|1596	OE_70565|-1|100|1596		2
350	0	2.92	5.611	4.208	4.208	OE_70564|-1|100|1596	OE_70564|-1|100|1596		2
350	0	2.92	6.349	4.762	4.762	OE_44347|+2|104|1426	OE_44347|+2|104|1426		2
350	0	2	5.581	5.581	5.581	OE_21968|-1|574|1218	OE_21968|-1|574|1218		1
351	2.77	3.17	22.31	22.31	16.15	OE_45567|-2|104|493	OE_45567|-2|104|493		2
351	0	3.04	21.01	21.01	15.22	OE_45570|-2|104|517	OE_45570|-2|104|517		2
351	0	2.86	44.68	44.68	44.68	OE_76178|+1|1|141	OE_76178|+1|1|141		2
351	0	2.86	25.93	25.93	25.93	OE_45569|-2|104|346	OE_45569|-2|104|346		2
352	2.76	2.93	61.76	61.76	51.47	OE_55257|-1|1|204	OE_55257|-1|1|204		2
352	0	9.58	58.51	58.51	58.51	OE_37374|+1|238|519	OE_37374|+1|238|519		6
352	0	9.58	58.51	58.51	58.51	OE_23174|+1|238|519	OE_23174|+1|238|519		6
352	0	2.05	48.57	48.57	38.57	OE_85701|+1|286|495	OE_85701|+1|286|495		1
353	2.6	2.99	26.5	14.5	9	OE_14851|-2|32|631	OE_14851|-2|32|631		2
354	2.59	2.73	9.156	9.156	4.488	OE_56182|-2|239|1909	OE_56182|-2|239|1909		2
354	0	2.73	11.72	11.72	5.747	OE_45237|-3|123|1427	OE_45237|-3|123|1427		2
354	0	2.73	9.156	9.156	4.488	OE_33062|-3|744|2414	OE_33062|-3|744|2414		2
354	0	2.73	11.72	11.72	5.747	OE_19073|+3|405|1709	OE_19073|+3|405|1709		2
354	0	2.73	9.156	9.156	4.488	OE_1781|-3|744|2414	OE_1781|-3|744|2414		2
354	0	2.73	9.156	9.156	4.488	OE_13677|-2|866|2536	OE_13677|-2|866|2536		2
355	2.58	3.04	10.67	10.67	8.933	OE_22457|-1|142|1350	OE_22457|-1|142|1350		3
355	0	2.95	5.806	5.806	5.806	OE_2583|-1|142|2001	OE_2583|-1|142|2001		3
356	2.51	14.72	60.18	60.18	53.98	OE_69016|-2|23|361	OE_69016|-2|23|361		9
357	2.49	2.98	7.551	5.492	2.403	OE_12860|-3|96|2717	OE_12860|-3|96|2717		2
357	0	1.48	6.637	4.204	1.991	OE_86424|-2|95|1450	OE_86424|-2|95|1450		1
358	2.43	12.12	54.14	54.14	54.14	OE_22796|-1|70|540	OE_22796|-1|70|540		8
359	2.41	3.37	24.55	24.55	24.55	OE_76136|-1|19|519	OE_76136|-1|19|519		3
359	0	3.37	41.41	41.41	41.41	OE_76135|-2|65|361	OE_76135|-2|65|361		3
359	0	2.52	17.78	17.78	17.78	OE_28269|-2|197|736	OE_28269|-2|197|736		2
360	2.38	20.9	65.98	61.41	53.53	OE_25287|+1|49|771	OE_25287|+1|49|771		14
360	0	22.01	71.09	65.88	64.93	OE_85874|+1|49|681	OE_85874|+1|49|681		14
361	2.36	4.84	30.3	30.3	28.79	OE_53224|-1|1|198	OE_53224|-1|1|198		3
361	0	4.25	23.94	23.94	23.94	OE_53223|-2|2|214	OE_53223|-2|2|214		2
362	2.33	2.37	16.67	11.79	7.317	OE_54110|+1|1|738	OE_54110|+1|1|738		1
362	0	2.02	20	12	12	OE_75378|+2|2|451	OE_75378|+2|2|451		1
362	0	2.02	20	12	12	OE_43404|+2|545|994	OE_43404|+2|545|994		1
363	2.31	2.35	23.19	23.19	23.19	OE_71082|-1|178|384	OE_71082|-1|178|384		3
363	0	2.35	10.06	10.06	10.06	OE_71081|-1|1|477	OE_71081|-1|1|477		3
364	2.26	2.48	19.93	15.88	8.446	OE_26657|-1|79|966	OE_26657|-1|79|966		2
365	2.24	2.28	1.644	1.109	0.3824	OE_5317|+1|217|8061	OE_5317|+1|217|8061		1
365	0	2	0.9058	0.9058	0.9058	OE_6119|+1|58|3369	OE_6119|+1|58|3369		1
366	2.23	2.26	24.76	24.76	12.38	OE_76238|+3|225|539	OE_76238|+3|225|539		1
366	0	2.26	24.76	24.76	12.38	OE_76237|+1|1054|1368	OE_76237|+1|1054|1368		1
366	0	2.26	24.53	24.53	12.26	OE_34310|-3|309|626	OE_34310|-3|309|626		1
366	0	2	17.11	17.11	17.11	OE_94543|-3|411|638	OE_94543|-3|411|638		1
366	0	2	10.32	10.32	10.32	OE_86065|-1|214|591	OE_86065|-1|214|591		1
366	0	2	13.98	13.98	13.98	OE_44820|-2|134|412	OE_44820|-2|134|412		1
367	2.2	9.07	36.65	28.29	21.12	OE_36154|-1|85|837	OE_36154|-1|85|837		4
367	0	9.07	36.65	28.29	21.12	OE_18123|-1|85|837	OE_18123|-1|85|837		4
368	2.19	41.47	65.96	60.11	59.84	OE_69167|+2|545|1672	OE_69167|+2|545|1672		28
368	0	20.35	75.17	75.17	74.5	OE_86006|-2|95|541	OE_86006|-2|95|541		15
368	0	20.35	75.17	75.17	74.5	OE_86005|-1|43|489	OE_86005|-1|43|489		15
368	0	17.85	65.77	65.77	65.77	OE_30291|-1|43|489	OE_30291|-1|43|489		13
368	0	10.87	51.72	51.72	51.15	OE_68257|-3|162|683	OE_68257|-3|162|683		7
368	0	8.8	44.97	44.97	44.3	OE_39010|-1|70|516	OE_39010|-1|70|516		6
368	0	6.37	35.57	35.57	35.57	OE_81240|-2|95|541	OE_81240|-2|95|541		3
369	2.17	8.31	37.18	37.18	26.92	OE_42938|-1|289|756	OE_42938|-1|289|756		6
369	0	7.89	49.41	49.41	49.41	OE_37040|-1|265|519	OE_37040|-1|265|519		6
369	0	7.89	49.41	49.41	49.41	OE_20577|-1|265|519	OE_20577|-1|265|519		6
369	0	6.34	41.46	41.46	28.46	OE_93561|-2|122|490	OE_93561|-2|122|490		5
369	0	6.17	41.46	41.46	28.46	OE_93562|-2|122|490	OE_93562|-2|122|490		5
369	0	6	43.21	43.21	43.21	OE_93563|-1|385|627	OE_93563|-1|385|627		5
369	0	6	41.18	41.18	41.18	OE_81403|+3|246|500	OE_81403|+3|246|500		5
369	0	4.28	24.84	24.84	14.65	OE_55715|+3|177|647	OE_55715|+3|177|647		3
369	0	4.28	30.49	30.49	20.73	OE_55714|+1|115|606	OE_55714|+1|115|606		3
369	0	4.28	24.22	24.22	14.29	OE_55713|+2|122|604	OE_55713|+2|122|604		3
369	0	4.28	26.53	26.53	15.65	OE_38403|-2|158|598	OE_38403|-2|158|598		3
370	2.14	11.19	46.07	43.46	30.37	OE_83254|-3|15|587	OE_83254|-3|15|587		6
371	2.14	2.17	4.693	2.888	1.444	OE_39473|+3|117|4271	OE_39473|+3|117|4271		1
371	0	2.17	3.716	2.287	1.144	OE_13684|-1|91|5337	OE_13684|-1|91|5337		1
372	2.13	2.29	23.19	23.19	15.22	OE_15979|-1|85|498	OE_15979|-1|85|498		2
373	2.11	12.42	66.14	64.57	59.06	OE_95343|-3|222|602	OE_95343|-3|222|602		8
373	0	12.42	66.14	64.57	59.06	OE_71814|-2|167|547	OE_71814|-2|167|547		8
373	0	12.42	66.14	64.57	59.06	OE_25084|-2|167|547	OE_25084|-2|167|547		8
373	0	6.5	38.52	38.52	32.79	OE_44812|-1|22|387	OE_44812|-1|22|387		4
373	0	6.5	38.52	38.52	32.79	OE_44811|-1|22|387	OE_44811|-1|22|387		4
373	0	6.27	47.06	47.06	47.06	OE_95344|-3|222|476	OE_95344|-3|222|476		4
374	2.1	2.12	12.82	12.82	7.179	OE_38154|-3|84|668	OE_38154|-3|84|668		1
374	0	2.12	8.532	8.532	4.778	OE_27140|+2|23|901	OE_27140|+2|23|901		1
374	0	2.12	12.82	12.82	7.179	OE_26312|-3|84|668	OE_26312|-3|84|668		1
374	0	2.12	14.2	14.2	7.955	OE_20992|-2|434|961	OE_20992|-2|434|961		1
374	0	2	11.2	11.2	11.2	OE_45205|-3|240|614	OE_45205|-3|240|614		1
374	0	2	5.858	5.858	5.858	OE_45204|-1|28|744	OE_45204|-1|28|744		1
375	2.09	2.11	12.3	12.3	8.607	OE_6514|+1|70|801	OE_6514|+1|70|801		1
376	2.08	2.09	6.24	3.36	2.24	OE_3509|-1|82|1956	OE_3509|-1|82|1956		1
376	0	2.09	5.702	3.07	2.047	OE_26242|-1|49|2100	OE_26242|-1|49|2100		1
376	0	2.09	5.702	3.07	2.047	OE_12846|-1|82|2133	OE_12846|-1|82|2133		1
377	2.06	8.08	42.61	31.3	26.96	OE_102169|-1|1|345	OE_102169|-1|1|345		6
377	0	5.99	49.28	49.28	42.03	OE_91522|+2|2|208	OE_91522|+2|2|208		4
378	2.06	2.07	11.86	11.86	3.955	OE_29965|+3|57|587	OE_29965|+3|57|587		1
379	2.04	2.05	7.914	7.914	4.556	OE_95191|-1|31|1281	OE_95191|-1|31|1281		1
379	0	2.05	16.5	16.5	9.5	OE_76160|-2|20|619	OE_76160|-2|20|619		1
379	0	2.05	12.55	12.55	7.224	OE_76159|-2|20|808	OE_76159|-2|20|808		1
379	0	2.05	12.69	12.69	7.308	OE_28735|-1|31|810	OE_28735|-1|31|810		1
380	2.04	2.05	25.83	25.83	20	OE_45635|-3|189|548	OE_45635|-3|189|548		1
380	0	2.05	25.83	25.83	20	OE_45634|-3|189|548	OE_45634|-3|189|548		1
381	2.03	2.04	16.56	16.56	7.006	OE_28915|-3|129|599	OE_28915|-3|129|599		1
381	0	2.04	14.86	14.86	6.286	OE_28914|-1|130|654	OE_28914|-1|130|654		1
382	2.02	2.02	5.891	2.417	2.417	OE_9560|+2|65|2050	OE_9560|+2|65|2050		1
383	2.02	2.02	15.38	6.667	6.667	OE_94796|-2|176|760	OE_94796|-2|176|760		1
383	0	2.02	14.02	6.075	6.075	OE_75881|-3|282|923	OE_75881|-3|282|923		1
383	0	2.02	13.04	5.652	5.652	OE_56221|-2|158|847	OE_56221|-2|158|847		1
383	0	2.02	18.18	7.879	7.879	OE_46090|-3|369|863	OE_46090|-3|369|863		1
383	0	2.02	21.9	9.489	9.489	OE_46089|-3|369|779	OE_46089|-3|369|779		1
383	0	2.02	15.38	6.667	6.667	OE_12226|+2|218|802	OE_12226|+2|218|802		1
384	2.01	14.27	64.04	64.04	64.04	OE_85769|-3|366|707	OE_85769|-3|366|707		8
384	0	14.27	64.04	64.04	64.04	OE_85768|-3|366|707	OE_85768|-3|366|707		8
384	0	14.27	64.04	64.04	64.04	OE_85767|-2|368|709	OE_85767|-2|368|709		8
384	0	14.27	64.04	64.04	64.04	OE_85766|-3|366|707	OE_85766|-3|366|707		8
384	0	14.27	64.04	64.04	64.04	OE_81167|-3|366|707	OE_81167|-3|366|707		8
384	0	14.27	64.04	64.04	64.04	OE_81166|-3|366|707	OE_81166|-3|366|707		8
385	2.01	2.01	40.26	23.38	23.38	OE_75698|+1|163|393	OE_75698|+1|163|393		1
386	2.01	2.01	11.18	7.453	7.453	OE_7022|+3|351|833	OE_7022|+3|351|833		1
386	0	2.01	13.04	8.696	8.696	OE_53217|-3|93|506	OE_53217|-3|93|506		1
386	0	2	15.38	15.38	15.38	OE_92993|-3|3|236	OE_92993|-3|3|236		1
386	0	2	23.53	23.53	23.53	OE_80243|-3|3|155	OE_80243|-3|3|155		1
386	0	2	17.91	17.91	17.91	OE_80239|-1|43|243	OE_80239|-1|43|243		1
386	0	2	13.33	13.33	13.33	OE_80233|-2|2|271	OE_80233|-2|2|271		1
386	0	2	14.81	14.81	14.81	OE_75562|+1|28|270	OE_75562|+1|28|270		1
386	0	2	11.43	11.43	11.43	OE_42959|+1|1|315	OE_42959|+1|1|315		1
386	0	2	14.63	14.63	14.63	OE_35831|+1|1321|1566	OE_35831|+1|1321|1566		1
386	0	2	14.63	14.63	14.63	OE_17401|+1|1321|1566	OE_17401|+1|1321|1566		1
387	2	22.94	36.97	34.51	34.51	OE_70908|-1|418|1269	OE_70908|-1|418|1269		15
388	2	22.68	28.78	28.78	28.78	OE_37349|+3|663|1496	OE_37349|+3|663|1496		13
388	0	22.68	28.78	28.78	28.78	OE_23045|+3|663|1496	OE_23045|+3|663|1496		13
389	2	16.71	13.69	12.13	12.13	OE_29995|-2|23|1951	OE_29995|-2|23|1951		9
389	0	15.13	22.73	22.73	22.73	OE_96336|+1|1|924	OE_96336|+1|1|924		8
389	0	3.41	14.87	14.87	14.87	OE_69065|+2|2|586	OE_69065|+2|2|586		2
390	2	16.14	62.39	62.39	58.97	OE_31562|+3|21|371	OE_31562|+3|21|371		12
391	2	12	57.41	57.41	57.41	OE_9105|-1|76|399	OE_9105|-1|76|399		6
391	0	12	57.41	57.41	57.41	OE_33913|-1|76|399	OE_33913|-1|76|399		6
392	2	11.69	45.51	44.87	39.74	OE_82154|-1|1|468	OE_82154|-1|1|468		8
393	2	11.05	31.82	31.82	31.82	OE_7161|-1|73|534	OE_7161|-1|73|534		7
393	0	11	56.41	56.41	56.41	OE_55273|-1|73|306	OE_55273|-1|73|306		7
393	0	11	56.41	56.41	56.41	OE_55269|-1|73|306	OE_55269|-1|73|306		7
393	0	4	14.46	14.46	14.46	OE_80864|+3|663|911	OE_80864|+3|663|911		3
393	0	4	22.22	22.22	22.22	OE_55255|-1|196|519	OE_55255|-1|196|519		3
393	0	4	22.22	22.22	22.22	OE_55253|-1|238|561	OE_55253|-1|238|561		3
394	2	8.02	54.37	54.37	54.37	OE_55609|+1|466|774	OE_55609|+1|466|774		5
395	2	6.61	32.76	32.76	19.8	OE_14406|+1|40|918	OE_14406|+1|40|918		5
396	2	6.58	26.18	26.18	26.18	OE_93956|+2|179|751	OE_93956|+2|179|751		5
397	2	6.42	25	25	25	OE_70956|-1|184|507	OE_70956|-1|184|507		4
398	2	6.2	33.61	33.61	33.61	OE_44813|-1|1|357	OE_44813|-1|1|357		5
399	2	6	26.79	26.79	26.79	OE_75744|+2|32|367	OE_75744|+2|32|367		4
399	0	2	22.41	22.41	22.41	OE_91646|-3|99|272	OE_91646|-3|99|272		2
399	0	2	17.57	17.57	17.57	OE_91645|-1|46|267	OE_91645|-1|46|267		2
399	0	2	10.83	10.83	10.83	OE_22813|+3|186|545	OE_22813|+3|186|545		2
400	2	6	34.68	34.68	34.68	OE_4226|+1|91|462	OE_4226|+1|91|462		11
401	2	4.25	30.09	30.09	30.09	OE_71253|-1|1|339	OE_71253|-1|1|339		2
402	2	4.02	45.69	40.52	40.52	OE_72682|+2|2|349	OE_72682|+2|2|349		2
402	0	0.89	46.03	46.03	46.03	OE_56034|-2|209|397	OE_56034|-2|209|397		1
403	2	4	17.48	17.48	17.48	OE_92451|+1|544|972	OE_92451|+1|544|972		2
403	0	2	11.84	11.84	11.84	OE_92458|+1|121|348	OE_92458|+1|121|348		1
403	0	2	14.29	14.29	14.29	OE_92457|+1|268|456	OE_92457|+1|268|456		1
403	0	2	10.47	10.47	10.47	OE_92455|+1|1|258	OE_92455|+1|1|258		1
403	0	2	10.47	10.47	10.47	OE_92453|+1|1|258	OE_92453|+1|1|258		1
403	0	2	7.087	7.087	7.087	OE_85846|+1|1|381	OE_85846|+1|1|381		1
404	2	4	38.78	38.78	38.78	OE_70683|+1|4|297	OE_70683|+1|4|297		2
405	2	2.63	8.939	6.518	6.518	OE_71942|-2|17|1627	OE_71942|-2|17|1627		2
405	0	2.63	8.939	6.518	6.518	OE_14486|+1|46|1656	OE_14486|+1|46|1656		2
405	0	2.63	10.7	10.7	10.7	OE_95809|+1|19|999	OE_95809|+1|19|999		2
406	2	2.52	10.45	10.45	10.45	OE_85621|-1|964|1566	OE_85621|-1|964|1566		2
406	0	2	8.824	8.824	8.824	OE_976|-1|718|1227	OE_976|-1|718|1227		1
406	0	2	15.31	15.31	15.31	OE_91671|-2|2|295	OE_91671|-2|2|295		1
406	0	2	14.15	14.15	14.15	OE_85619|-3|3|320	OE_85619|-3|3|320		1
407	2	2.01	15.49	5.634	5.634	OE_45170|-1|61|699	OE_45170|-1|61|699		1
407	0	2.01	20.72	10.81	10.81	OE_7655|-1|1117|1449	OE_7655|-1|1117|1449		1
407	0	2.01	8.127	4.24	4.24	OE_76201|-1|112|960	OE_76201|-1|112|960		1
407	0	2.01	6.59	3.438	3.438	OE_38981|-1|61|1107	OE_38981|-1|61|1107		1
407	0	2.01	7.012	3.659	3.659	OE_33050|-1|340|1323	OE_33050|-1|340|1323		1
407	0	2.01	7.012	3.659	3.659	OE_1719|-1|340|1323	OE_1719|-1|340|1323		1
407	0	2.01	11.62	6.061	6.061	OE_15046|-2|578|1171	OE_15046|-2|578|1171		1
408	2	2	12.12	8.081	8.081	OE_32319|-2|5|598	OE_32319|-2|5|598		1
409	2	2	40.98	40.98	40.98	OE_95116|-3|279|461	OE_95116|-3|279|461		3
409	0	2	35.21	35.21	35.21	OE_86587|+2|152|364	OE_86587|+2|152|364		3
409	0	2	35.21	35.21	35.21	OE_24122|+2|146|358	OE_24122|+2|146|358		3
410	2	2	2.083	2.083	2.083	OE_95025|+3|99|1538	OE_95025|+3|99|1538		1
410	0	2	2.994	2.994	2.994	OE_56207|+1|121|1122	OE_56207|+1|121|1122		1
410	0	2	6.803	6.803	6.803	OE_56205|+3|348|788	OE_56205|+3|348|788		1
410	0	2	1.898	1.898	1.898	OE_5476|+1|25|1605	OE_5476|+1|25|1605		1
410	0	2	3.704	3.704	3.704	OE_47064|+3|108|917	OE_47064|+3|108|917		1
410	0	2	3.175	3.175	3.175	OE_41652|+1|121|1065	OE_41652|+1|121|1065		1
410	0	2	5.208	5.208	5.208	OE_40277|-1|109|684	OE_40277|-1|109|684		1
410	0	2	3.39	3.39	3.39	OE_39605|+3|108|992	OE_39605|+3|108|992		1
410	0	2	2.174	2.174	2.174	OE_28691|+3|99|1478	OE_28691|+3|99|1478		1
410	0	2	1.786	1.786	1.786	OE_27695|-3|21|1700	OE_27695|-3|21|1700		1
410	0	2	3.077	3.077	3.077	OE_22506|-2|209|1183	OE_22506|-2|209|1183		1
410	0	2	3.279	3.279	3.279	OE_12750|-2|209|1123	OE_12750|-2|209|1123		1
411	2	2	21.18	21.18	21.18	OE_94015|-2|101|355	OE_94015|-2|101|355		1
411	0	2	21.18	21.18	21.18	OE_94014|-2|101|355	OE_94014|-2|101|355		1
411	0	2	21.18	21.18	21.18	OE_94013|-2|101|355	OE_94013|-2|101|355		1
411	0	2	13.24	13.24	13.24	OE_94011|-2|101|508	OE_94011|-2|101|508		1
411	0	2	28.35	28.35	28.35	OE_92281|-1|583|963	OE_92281|-1|583|963		1
411	0	2	10.78	10.78	10.78	OE_84319|+3|93|593	OE_84319|+3|93|593		1
411	0	2	10.78	10.78	10.78	OE_83271|-3|93|593	OE_83271|-3|93|593		1
411	0	2	36.73	36.73	36.73	OE_80378|+3|3|149	OE_80378|+3|3|149		1
411	0	2	13.53	13.53	13.53	OE_75770|+3|555|953	OE_75770|+3|555|953		1
411	0	2	13.14	13.14	13.14	OE_75763|+3|225|635	OE_75763|+3|225|635		1
411	0	2	13.04	13.04	13.04	OE_69858|-3|723|1136	OE_69858|-3|723|1136		1
411	0	2	24	24	24	OE_69857|-3|723|947	OE_69857|-3|723|947		1
411	0	2	18.56	18.56	18.56	OE_69856|-3|723|1013	OE_69856|-3|723|1013		1
411	0	2	18.56	18.56	18.56	OE_69855|-3|696|986	OE_69855|-3|696|986		1
411	0	2	12.33	12.33	12.33	OE_69013|+1|556|993	OE_69013|+1|556|993		1
411	0	2	16.36	16.36	16.36	OE_1218|-2|2585|2914	OE_1218|-2|2585|2914		1
411	0	2	15.13	15.13	15.13	OE_102349|+3|93|449	OE_102349|+3|93|449		1
411	0	2	22.22	22.22	22.22	OE_102228|+2|158|400	OE_102228|+2|158|400		1
411	0	2	10.34	10.34	10.34	OE_102033|+3|210|731	OE_102033|+3|210|731		1
412	2	2	1.795	1.795	1.795	OE_9347|-1|148|1317	OE_9347|-1|148|1317		1
413	2	2	26.56	26.56	26.56	OE_89224|-2|2|193	OE_89224|-2|2|193		1
414	2	2	5.063	5.063	5.063	OE_88756|-1|1|711	OE_88756|-1|1|711		1
415	2	2	3.917	3.917	3.917	OE_88074|+3|12|1313	OE_88074|+3|12|1313		1
415	0	2	4.096	4.096	4.096	OE_48131|-1|43|1287	OE_48131|-1|43|1287		1
416	2	2	11.59	11.59	11.59	OE_85733|-3|75|695	OE_85733|-3|75|695		1
416	0	2	8.392	8.392	8.392	OE_81163|+3|30|887	OE_81163|+3|30|887		1
416	0	2	11.37	11.37	11.37	OE_76338|-2|38|670	OE_76338|-2|38|670		1
417	2	2	3.704	3.704	3.704	OE_8524|-2|404|1132	OE_8524|-2|404|1132		1
418	2	2	9.396	9.396	9.396	OE_8326|-3|192|638	OE_8326|-3|192|638		1
418	0	2	9.396	9.396	9.396	OE_47367|+3|150|596	OE_47367|+3|150|596		1
419	2	2	2.292	2.292	2.292	OE_81584|-1|409|1848	OE_81584|-1|409|1848		1
419	0	2	2.292	2.292	2.292	OE_500|-1|463|1902	OE_500|-1|463|1902		1
419	0	2	2.292	2.292	2.292	OE_499|-3|318|1757	OE_499|-3|318|1757		1
419	0	2	2.292	2.292	2.292	OE_32831|-1|463|1902	OE_32831|-1|463|1902		1
419	0	2	2.292	2.292	2.292	OE_28682|-3|267|1706	OE_28682|-3|267|1706		1
419	0	2	6.509	6.509	6.509	OE_20830|-2|1112|1618	OE_20830|-2|1112|1618		1
420	2	2	43.08	43.08	43.08	OE_80167|+3|51|245	OE_80167|+3|51|245		1
421	2	2	22.41	22.41	22.41	OE_76812|-3|3|176	OE_76812|-3|3|176		2
421	0	2	19.7	19.7	19.7	OE_18481|-1|1|198	OE_18481|-1|1|198		2
422	2	2	4.839	4.839	4.839	OE_76431|-1|76|819	OE_76431|-1|76|819		1
422	0	2	4.461	4.461	4.461	OE_71996|-3|48|854	OE_71996|-3|48|854		1
422	0	2	5.53	5.53	5.53	OE_2753|+2|227|877	OE_2753|+2|227|877		1
423	2	2	11.43	11.43	11.43	OE_75722|+1|187|396	OE_75722|+1|187|396		1
424	2	2	25.49	25.49	25.49	OE_69147|+1|412|717	OE_69147|+1|412|717		1
424	0	2	28.89	28.89	28.89	OE_42967|-1|775|1044	OE_42967|-1|775|1044		1
424	0	2	28.89	28.89	28.89	OE_42966|-2|371|640	OE_42966|-2|371|640		1
424	0	2	24.07	24.07	24.07	OE_38104|+1|241|564	OE_38104|+1|241|564		1
424	0	2	24.07	24.07	24.07	OE_26157|+1|241|564	OE_26157|+1|241|564		1
425	2	2	4.5	4.5	4.5	OE_6421|-2|638|1237	OE_6421|-2|638|1237		1
426	2	2	11.54	11.54	11.54	OE_56550|-1|1|234	OE_56550|-1|1|234		1
427	2	2	24.1	24.1	24.1	OE_55299|+3|105|353	OE_55299|+3|105|353		2
427	0	2	35.09	35.09	35.09	OE_40585|-3|3|173	OE_40585|-3|3|173		2
428	2	2	6.383	6.383	6.383	OE_50079|-2|14|436	OE_50079|-2|14|436		1
429	2	2	4.074	4.074	4.074	OE_4652|-2|95|904	OE_4652|-2|95|904		1
430	2	2	9.155	9.155	9.155	OE_4288|-1|310|735	OE_4288|-1|310|735		1
431	2	2	18.56	18.56	18.56	OE_42392|-1|16|306	OE_42392|-1|16|306		1
432	2	2	7.339	7.339	7.339	OE_34894|-3|156|482	OE_34894|-3|156|482		1
432	0	2	7.339	7.339	7.339	OE_14802|-3|156|482	OE_14802|-3|156|482		1
433	2	2	12.41	12.41	12.41	OE_31517|+3|198|608	OE_31517|+3|198|608		1
434	2	2	10.64	10.64	10.64	OE_29921|+3|69|350	OE_29921|+3|69|350		1
435	2	2	10.26	10.26	10.26	OE_28483|-1|109|459	OE_28483|-1|109|459		1
436	2	2	15.63	15.63	15.63	OE_27318|-2|2|289	OE_27318|-2|2|289		2
436	0	2	22.73	22.73	22.73	OE_11742|-2|113|310	OE_11742|-2|113|310		2
437	2	2	7.071	7.071	7.071	OE_17560|+3|54|350	OE_17560|+3|54|350		1
438	2	2	2.632	2.632	2.632	OE_1622|-1|16|927	OE_1622|-1|16|927		1
439	2	2	43.69	43.69	43.69	OE_13732|+3|246|554	OE_13732|+3|246|554		1
440	2	2	11.63	11.63	11.63	OE_13374|+3|60|317	OE_13374|+3|60|317		1
441	2	2	1.361	1.361	1.361	OE_10572|-2|104|3631	OE_10572|-2|104|3631		1
442	1.89	4.42	27.23	27.23	20.42	OE_36290|+1|1|573	OE_36290|+1|1|573		2
442	0	4.42	27.23	27.23	20.42	OE_18487|+1|1|573	OE_18487|+1|1|573		2
443	1.89	2	13.33	13.33	13.33	OE_88631|+2|11|325	OE_88631|+2|11|325		1
444	1.85	6	13.23	13.23	13.23	OE_85630|-2|293|859	OE_85630|-2|293|859		3
444	0.01	1.46	8.633	8.633	8.633	OE_81142|-2|2|418	OE_81142|-2|2|418		1
444	0	6	34.25	34.25	34.25	OE_85597|-1|43|261	OE_85597|-1|43|261		3
444	0	6	12.89	12.89	12.89	OE_85596|-2|119|700	OE_85596|-2|119|700		3
444	0	6	19.53	19.53	19.53	OE_70238|-1|673|1056	OE_70238|-1|673|1056		3
444	0	6	17.73	17.73	17.73	OE_70237|-3|192|614	OE_70237|-3|192|614		3
444	0	6	21.37	21.37	21.37	OE_70222|-1|796|1146	OE_70222|-1|796|1146		3
444	0	6	21.37	21.37	21.37	OE_70221|-2|449|799	OE_70221|-2|449|799		3
444	0	6	19.53	19.53	19.53	OE_70220|-3|798|1181	OE_70220|-3|798|1181		3
444	0	6	19.53	19.53	19.53	OE_70219|-3|873|1256	OE_70219|-3|873|1256		3
444	0	6	21.37	21.37	21.37	OE_68053|-2|572|922	OE_68053|-2|572|922		3
444	0	6	22.52	22.52	22.52	OE_55146|-2|176|508	OE_55146|-2|176|508		3
444	0	6	35.71	35.71	35.71	OE_20717|-2|176|385	OE_20717|-2|176|385		3
444	0	2	9.091	9.091	9.091	OE_967|-2|596|991	OE_967|-2|596|991		1
444	0	2	6.557	6.557	6.557	OE_85628|-2|119|667	OE_85628|-2|119|667		1
444	0	2	37.5	37.5	37.5	OE_72802|-3|3|98	OE_72802|-3|3|98		1
444	0	2	6.78	6.78	6.78	OE_55147|-2|176|706	OE_55147|-2|176|706		1
445	1.85	2	5.687	5.687	5.687	OE_89129|-1|1|633	OE_89129|-1|1|633		1
446	1.85	2	7.576	7.576	7.576	OE_30523|+3|999|1394	OE_30523|+3|999|1394		1
447	1.85	2	4.783	4.783	4.783	OE_26114|+3|87|776	OE_26114|+3|87|776		1
448	1.85	2	9.091	9.091	9.091	OE_13375|-1|100|396	OE_13375|-1|100|396		1
449	1.83	2.1	9.583	9.583	3.75	OE_16524|+2|50|769	OE_16524|+2|50|769		1
450	1.8	1.96	28.4	28.4	28.4	OE_94054|+2|2|244	OE_94054|+2|2|244		1
451	1.8	1.96	2.976	2.976	2.976	OE_81252|+3|1071|2078	OE_81252|+3|1071|2078		1
451	0	1.96	1.198	1.198	1.198	OE_70890|-3|117|2621	OE_70890|-3|117|2621		1
451	0	1.96	4.292	4.292	4.292	OE_55720|+3|66|764	OE_55720|+3|66|764		1
451	0	1.96	3.584	3.584	3.584	OE_45874|-2|77|913	OE_45874|-2|77|913		1
451	0	1.96	3.356	3.356	3.356	OE_30304|+2|2|895	OE_30304|+2|2|895		1
451	0	1.96	4.902	4.902	4.902	OE_16330|-3|54|665	OE_16330|-3|54|665		1
451	0	1.96	2.387	2.387	2.387	OE_1591|-1|1|1257	OE_1591|-1|1|1257		1
452	1.8	1.96	23.64	23.64	23.64	OE_80383|-3|339|668	OE_80383|-3|339|668		1
452	0	1.96	15.48	15.48	15.48	OE_55858|-3|213|716	OE_55858|-3|213|716		1
452	0	1.96	40	40	40	OE_55857|-3|3|197	OE_55857|-3|3|197		1
453	1.77	4.13	25.45	25.45	10.91	OE_36291|-2|2|661	OE_36291|-2|2|661		3
453	0	4.13	25.45	25.45	10.91	OE_18488|-2|2|661	OE_18488|-2|2|661		3
454	1.75	20.8	33.22	25.83	17.22	OE_57232|-1|337|2043	OE_57232|-1|337|2043		11
454	0	20.8	36.56	28.43	18.96	OE_36111|+1|7|1557	OE_36111|+1|7|1557		11
454	0	20.8	37.95	29.52	19.68	OE_33078|-2|113|1606	OE_33078|-2|113|1606		11
454	0	20.8	37.06	28.82	19.22	OE_33077|-2|113|1642	OE_33077|-2|113|1642		11
454	0	20.8	37.28	28.99	19.33	OE_33076|-2|113|1633	OE_33076|-2|113|1633		11
454	0	20.8	37.95	29.52	19.68	OE_1932|-2|113|1606	OE_1932|-2|113|1606		11
454	0	20.8	37.06	28.82	19.22	OE_1931|-2|113|1642	OE_1931|-2|113|1642		11
454	0	20.8	37.28	28.99	19.33	OE_1930|-2|113|1633	OE_1930|-2|113|1633		11
454	0	20.8	36.56	28.43	18.96	OE_18015|+1|7|1557	OE_18015|+1|7|1557		11
454	0	20.8	37.28	28.99	19.33	OE_1226|-1|124|1644	OE_1226|-1|124|1644		11
454	0	16.41	36.44	28	17.11	OE_81361|+1|256|1605	OE_81361|+1|256|1605		9
454	0	16.41	35.5	27.27	16.67	OE_81360|+1|256|1641	OE_81360|+1|256|1641		9
454	0	16.41	34.97	26.87	16.42	OE_28752|-1|256|1662	OE_28752|-1|256|1662		9
455	1.72	5.36	22.34	13.23	10.65	OE_12385|-1|145|1890	OE_12385|-1|145|1890		5
456	1.72	1.89	20.37	20.37	20.37	OE_34810|-1|1|162	OE_34810|-1|1|162		1
456	0	1.89	20.37	20.37	20.37	OE_14567|-1|1|162	OE_14567|-1|1|162		1
457	1.71	2.02	15.38	15.38	15.38	OE_86318|-1|46|513	OE_86318|-1|46|513		2
458	1.68	4.98	18.7	18.7	13.77	OE_83483|-3|123|1277	OE_83483|-3|123|1277		3
458	0	1.88	11.11	11.11	6.944	OE_94907|-3|123|770	OE_94907|-3|123|770		1
459	1.66	1.86	15.91	5.682	5.682	OE_2445|+2|92|619	OE_2445|+2|92|619		1
460	1.66	1.82	3.237	1.978	1.978	OE_83844|-3|36|1703	OE_83844|-3|36|1703		1
460	0	1.82	3.237	1.978	1.978	OE_37234|-2|152|1819	OE_37234|-2|152|1819		1
460	0	1.82	3.237	1.978	1.978	OE_22387|-2|152|1819	OE_22387|-2|152|1819		1
461	1.64	1.88	16.48	16.48	5.114	OE_8323|-3|36|563	OE_8323|-3|36|563		1
462	1.62	1.8	7.619	7.619	7.619	OE_51234|-3|3|317	OE_51234|-3|3|317		1
463	1.61	1.78	15.43	5.585	5.585	OE_46027|-1|1732|2859	OE_46027|-1|1732|2859		1
463	0	1.76	11.03	7.985	7.985	OE_87010|+3|102|890	OE_87010|+3|102|890		1
464	1.6	1.77	3.241	3.241	3.241	OE_29457|-2|212|859	OE_29457|-2|212|859		1
464	0	1.77	2.756	2.756	2.756	OE_21135|-2|176|937	OE_21135|-2|176|937		1
465	1.56	3.67	33.96	33.96	33.96	OE_707|+3|1362|1679	OE_707|+3|1362|1679		2
465	0	3.67	20.22	20.22	20.22	OE_44326|+2|17|550	OE_44326|+2|17|550		2
466	1.55	1.72	2.642	2.642	2.642	OE_85907|-2|725|2200	OE_85907|-2|725|2200		1
466	0	1.72	2.218	2.218	2.218	OE_81203|-1|652|2409	OE_81203|-1|652|2409		1
466	0	1.72	6.599	6.599	6.599	OE_33007|-2|1292|1882	OE_33007|-2|1292|1882		1
466	0	1.72	2.156	2.156	2.156	OE_31581|+2|239|2047	OE_31581|+2|239|2047		1
466	0	1.72	6.599	6.599	6.599	OE_1505|-2|1292|1882	OE_1505|-2|1292|1882		1
467	1.54	4.22	17.18	10.7	10.7	OE_982|+1|16|1080	OE_982|+1|16|1080		3
467	0	1.84	25.56	25.56	25.56	OE_31534|-1|16|825	OE_31534|-1|16|825		2
468	1.51	1.68	22.86	22.86	22.86	OE_87320|-3|3|212	OE_87320|-3|3|212		1
468	0	1.68	28.57	28.57	28.57	OE_37777|-1|1|168	OE_37777|-1|1|168		1
468	0	1.68	28.57	28.57	28.57	OE_25098|-1|1|168	OE_25098|-1|1|168		1
469	1.5	1.76	29.66	29.66	22.07	OE_61647|-2|8|442	OE_61647|-2|8|442		1
470	1.42	3.8	13.55	13.55	13.55	OE_66889|+3|171|635	OE_66889|+3|171|635		3
471	1.42	1.67	22.03	22.03	11.02	OE_93708|-2|2|355	OE_93708|-2|2|355		1
471	0	1.67	21.67	21.67	10.83	OE_85411|-3|33|752	OE_85411|-3|33|752		1
471	0	1.67	32.91	32.91	16.46	OE_85409|-1|226|462	OE_85409|-1|226|462		1
471	0	1.67	19.26	19.26	9.63	OE_85408|-2|134|538	OE_85408|-2|134|538		1
471	0	1.67	21.14	21.14	10.57	OE_85400|-1|226|594	OE_85400|-1|226|594		1
471	0	1.67	14.13	14.13	7.065	OE_81089|-3|33|584	OE_81089|-3|33|584		1
471	0	1.67	18.71	18.71	9.353	OE_31530|-3|312|728	OE_31530|-3|312|728		1
471	0	1.67	24.53	24.53	12.26	OE_25179|-3|387|704	OE_25179|-3|387|704		1
471	0	1.56	28.57	28.57	14.29	OE_70205|+3|102|374	OE_70205|+3|102|374		1
471	0	1.56	28.57	28.57	14.29	OE_70204|+3|102|374	OE_70204|+3|102|374		1
472	1.4	1.57	7.746	7.746	7.746	OE_3664|-3|30|455	OE_3664|-3|30|455		1
473	1.39	1.56	19.89	7.527	7.527	OE_40740|-2|2|559	OE_40740|-2|2|559		1
474	1.38	2.92	34.59	30.08	22.56	OE_44104|+3|72|470	OE_44104|+3|72|470		2
475	1.38	1.56	9.868	5.263	5.263	OE_92971|+2|62|517	OE_92971|+2|62|517		1
475	0	1.56	8.602	8.602	8.602	OE_70334|+3|27|305	OE_70334|+3|27|305		1
475	0	1.56	11.59	11.59	11.59	OE_18982|-1|1|207	OE_18982|-1|1|207		1
476	1.37	1.54	12.18	12.18	12.18	OE_58667|+3|726|1193	OE_58667|+3|726|1193		1
476	0	1.54	8.12	8.12	8.12	OE_4306|-2|53|754	OE_4306|-2|53|754		1
477	1.33	1.57	8.78	8.78	4.878	OE_21212|-1|130|744	OE_21212|-1|130|744		1
478	1.32	1.48	3.058	3.058	3.058	OE_1354|-3|60|1040	OE_1354|-3|60|1040		1
478	0	1.48	2.77	2.77	2.77	OE_11419|+2|53|1135	OE_11419|+2|53|1135		1
479	1.25	1.42	4.684	3.044	3.044	OE_90060|-3|33|1313	OE_90060|-3|33|1313		1
480	1.23	1.44	14.36	11.28	5.897	OE_20977|-2|263|1432	OE_20977|-2|263|1432		1
481	1.19	1.46	21.01	21.01	21.01	OE_13962|+1|67|480	OE_13962|+1|67|480		2
482	1.14	11.8	44.33	44.33	41.13	OE_57508|+1|55|900	OE_57508|+1|55|900		7
482	0	1.3	3.846	3.846	3.846	OE_11443|+2|170|871	OE_11443|+2|170|871		1
483	1.12	1.72	10.45	6.818	6.818	OE_76796|-1|232|891	OE_76796|-1|232|891		3
483	0	1.72	10.45	6.818	6.818	OE_25434|+2|212|871	OE_25434|+2|212|871		3
483	0	1.27	9.412	9.412	9.412	OE_58593|-1|196|450	OE_58593|-1|196|450		1
484	1.12	1.34	2.696	2.696	1.593	OE_86832|-1|178|2625	OE_86832|-1|178|2625		1
484	0	1.34	2.906	2.906	1.717	OE_30536|-1|502|2772	OE_30536|-1|502|2772		1
484	0	1.34	2.85	2.85	1.684	OE_30535|-2|515|2830	OE_30535|-2|515|2830		1
484	0	1.34	2.85	2.85	1.684	OE_30534|-3|411|2726	OE_30534|-3|411|2726		1
484	0	1.34	2.906	2.906	1.717	OE_30533|-3|411|2681	OE_30533|-3|411|2681		1
485	1.11	1.28	12.86	4.979	4.979	OE_69326|+3|153|875	OE_69326|+3|153|875		1
485	0	1.28	12.86	4.979	4.979	OE_54167|-3|48|770	OE_54167|-3|48|770		1
485	0	1.28	12.86	4.979	4.979	OE_37457|+3|153|875	OE_37457|+3|153|875		1
485	0	1.28	12.06	4.669	4.669	OE_30831|+2|131|901	OE_30831|+2|131|901		1
485	0	1.28	12.86	4.979	4.979	OE_23813|+3|153|875	OE_23813|+3|153|875		1
486	1.1	1.26	10	10	10	OE_5841|-3|12|251	OE_5841|-3|12|251		1
487	1.09	1.39	16.31	10.46	7.385	OE_8277|-2|98|1072	OE_8277|-2|98|1072		2
488	1.08	1.32	13.49	13.49	6.349	OE_94697|+2|107|484	OE_94697|+2|107|484		1
488	0	1.32	8.333	8.333	3.922	OE_25400|-1|154|765	OE_25400|-1|154|765		1
488	0	1.32	8.763	8.763	4.124	OE_15622|-1|154|735	OE_15622|-1|154|735		1
488	0	1.32	10.18	10.18	4.79	OE_15621|-3|156|656	OE_15621|-3|156|656		1
488	0	1.24	5.921	5.921	5.263	OE_57582|-2|62|517	OE_57582|-2|62|517		1
488	0	1.24	6.294	6.294	5.594	OE_57581|-2|62|490	OE_57581|-2|62|490		1
489	1.06	2.98	15.87	11.9	11.9	OE_9967|+1|109|864	OE_9967|+1|109|864		3
489	0	2.98	13.61	10.2	10.2	OE_83433|-3|102|983	OE_83433|-3|102|983		3
489	0	2.98	15.94	11.95	11.95	OE_83432|-3|102|854	OE_83432|-3|102|854		3
489	0	2.98	15.15	11.36	11.36	OE_53866|+1|109|900	OE_53866|+1|109|900		3
489	0	2.98	13.56	10.17	10.17	OE_53865|+1|109|993	OE_53865|+1|109|993		3
489	0	1.68	15.98	10.82	10.82	OE_53870|+1|610|1191	OE_53870|+1|610|1191		2
489	0	1.68	13.08	8.861	8.861	OE_53869|+1|610|1320	OE_53869|+1|610|1320		2
489	0	1.23	10.75	6.075	6.075	OE_67982|+3|216|857	OE_67982|+3|216|857		1
489	0	1.23	19.01	10.74	10.74	OE_45842|+2|2|364	OE_45842|+2|2|364		1
489	0	1.22	16.05	16.05	16.05	OE_76212|+3|123|365	OE_76212|+3|123|365		1
490	1.06	1.23	45.45	15.15	15.15	OE_73531|+3|24|221	OE_73531|+3|24|221		1
490	0	1.22	15.15	15.15	15.15	OE_78347|+2|47|244	OE_78347|+2|47|244		1
491	1.04	34.87	45.85	41.45	37.82	OE_861|+1|1264|2421	OE_861|+1|1264|2421		20
492	1.04	5.54	9.006	5.28	5.28	OE_26983|-2|56|1987	OE_26983|-2|56|1987		3
493	1.01	3.37	10.29	7.819	7.819	OE_14149|-3|9|737	OE_14149|-3|9|737		2
493	0	3.35	10.16	10.16	10.16	OE_55376|-2|101|661	OE_55376|-2|101|661		2
493	0	1.18	10.27	6.164	6.164	OE_19161|-3|57|494	OE_19161|-3|57|494		1
494	1	1.16	7.353	7.353	7.353	OE_37002|+2|641|1048	OE_37002|+2|641|1048		1
494	0	1.16	7.353	7.353	7.353	OE_34348|-1|310|717	OE_34348|-1|310|717		1
494	0	1.16	7.353	7.353	7.353	OE_20316|+2|641|1048	OE_20316|+2|641|1048		1
495	0.98	1.16	7.916	7.916	2.902	OE_57714|-1|316|1452	OE_57714|-1|316|1452		1
495	0	1.16	7.752	7.752	2.842	OE_21055|+2|620|1780	OE_21055|+2|620|1780		1
495	0	1.16	5.837	5.837	2.14	OE_10291|-1|58|1599	OE_10291|-1|58|1599		1
496	0.98	1.15	12.1	7.473	7.473	OE_14221|-3|150|992	OE_14221|-3|150|992		1
496	0	1.12	6.14	6.14	6.14	OE_7752|-3|150|1175	OE_7752|-3|150|1175		1
496	0	1.12	7.778	7.778	7.778	OE_76026|-3|141|950	OE_76026|-3|141|950		1
497	0.96	1.12	0.4619	0.1808	0.1808	OE_11984|+2|86|15022	OE_11984|+2|86|15022		1
498	0.95	3.85	36.21	36.21	19.83	OE_16156|+2|2|697	OE_16156|+2|2|697		3
499	0.93	1.1	14.97	6.122	6.122	OE_6699|-2|140|580	OE_6699|-2|140|580		1
500	0.92	21.87	75.16	75.16	75.16	OE_24406|+1|1|471	OE_24406|+1|1|471		12
501	0.91	1.08	28.19	4.633	4.633	OE_58334|-2|95|871	OE_58334|-2|95|871		1
502	0.9	1.13	2.834	2.834	1.554	OE_6245|+1|166|3447	OE_6245|+1|166|3447		1
503	0.9	1.06	3.106	1.912	1.912	OE_83353|+2|53|2563	OE_83353|+2|53|2563		1
503	0	1.06	3.125	1.923	1.923	OE_81890|+1|49|2544	OE_81890|+1|49|2544		1
503	0	1.06	2.905	1.788	1.788	OE_39276|+3|30|2714	OE_39276|+3|30|2714		1
503	0	1.06	2.905	1.788	1.788	OE_1921|-1|94|2778	OE_1921|-1|94|2778		1
503	0	1.06	2.905	1.788	1.788	OE_12696|+1|103|2787	OE_12696|+1|103|2787		1
504	0.86	1.07	21.21	21.21	21.21	OE_77985|-2|2|199	OE_77985|-2|2|199		1
505	0.86	1.02	3.696	3.696	3.696	OE_28586|-3|165|1544	OE_28586|-3|165|1544		1
506	0.84	1.14	11.2	11.2	4	OE_13040|-2|122|1621	OE_13040|-2|122|1621		1
507	0.81	0.97	2.781	1.643	1.643	OE_5508|-2|122|2494	OE_5508|-2|122|2494		1
507	0	0.97	4.815	4.815	4.815	OE_68836|+1|58|867	OE_68836|+1|58|867		1
508	0.81	0.96	21.8	21.8	21.8	OE_93952|+1|301|699	OE_93952|+1|301|699		1
509	0.78	0.93	28.17	9.859	9.859	OE_100615|-3|3|215	OE_100615|-3|3|215		1
510	0.75	0.9	4.36	4.36	4.36	OE_13053|-2|11|1042	OE_13053|-2|11|1042		1
511	0.73	0.94	41.06	28.48	4.636	OE_28706|-3|117|569	OE_28706|-3|117|569		1
512	0.7	0.88	24.88	8.955	4.478	OE_85640|+1|190|792	OE_85640|+1|190|792		1
512	0	0.88	21.79	11.54	5.769	OE_85505|-3|1167|1634	OE_85505|-3|1167|1634		1
512	0	0.88	40.16	21.26	10.63	OE_70778|-3|438|1199	OE_70778|-3|438|1199		1
512	0	0.88	44.64	16.07	8.036	OE_46258|-3|195|530	OE_46258|-3|195|530		1
512	0	0.88	25.95	13.74	6.87	OE_46257|-2|110|502	OE_46257|-2|110|502		1
512	0	0.88	28.1	17.65	8.824	OE_37379|-1|82|999	OE_37379|-1|82|999		1
512	0	0.88	42.05	20.86	11.92	OE_34393|-3|348|1253	OE_34393|-3|348|1253		1
512	0	0.88	21.94	11.61	5.806	OE_29923|-1|43|507	OE_29923|-1|43|507		1
512	0	0.88	33.33	23.08	11.54	OE_25226|+2|266|733	OE_25226|+2|266|733		1
512	0	0.88	28.1	17.65	8.824	OE_23197|-1|82|999	OE_23197|-1|82|999		1
512	0	0.88	42.05	20.86	11.92	OE_11258|-3|348|1253	OE_11258|-3|348|1253		1
512	0	0.86	26.09	26.09	13.04	OE_57183|-3|3|209	OE_57183|-3|3|209		1
512	0	0.86	18.95	18.95	9.474	OE_57181|-2|2|286	OE_57181|-2|2|286		1
512	0	0.86	18.37	18.37	9.184	OE_57179|-3|3|296	OE_57179|-3|3|296		1
512	0	0.78	9.184	9.184	9.184	OE_56094|-1|1|294	OE_56094|-1|1|294		1
513	0.68	0.9	43.04	32.91	20.25	OE_29886|+1|43|279	OE_29886|+1|43|279		1
514	0.68	0.87	31.65	31.65	10.13	OE_53880|+1|229|465	OE_53880|+1|229|465		1
515	0.66	3.08	25.2	25.2	17.07	OE_28323|+2|2|370	OE_28323|+2|2|370		2
515	0	0.84	15.57	15.57	7.377	OE_93518|+2|2|367	OE_93518|+2|2|367		1
515	0	0.84	12.67	12.67	6	OE_93516|+2|2|451	OE_93516|+2|2|451		1
516	0.63	0.77	1.782	1.782	1.782	OE_26316|+1|61|1575	OE_26316|+1|61|1575		1
517	0.63	0.77	7.317	7.317	7.317	OE_2164|-3|24|761	OE_2164|-3|24|761		1
518	0.62	0.76	2.671	2.671	2.671	OE_58281|-3|921|1931	OE_58281|-3|921|1931		1
518	0	0.76	1.552	1.552	1.552	OE_35382|+2|50|1789	OE_35382|+2|50|1789		1
518	0	0.76	1.552	1.552	1.552	OE_16251|+2|50|1789	OE_16251|+2|50|1789		1
519	0.62	0.76	2.454	2.454	2.454	OE_1379|+2|152|1129	OE_1379|+2|152|1129		1
520	0.59	0.73	9.89	9.89	9.89	OE_27698|-1|220|492	OE_27698|-1|220|492		1
521	0.58	0.71	10.17	10.17	10.17	OE_32368|-2|53|229	OE_32368|-2|53|229		1
521	0	0.71	10.17	10.17	10.17	OE_22720|+1|109|285	OE_22720|+1|109|285		1
522	0.57	0.63	5.6	5.6	5.6	OE_84823|+1|31|1155	OE_84823|+1|31|1155		1
522	0	0.63	7.292	7.292	7.292	OE_57193|+3|57|920	OE_57193|+3|57|920		1
522	0	0.63	5.048	5.048	5.048	OE_37783|-1|376|1623	OE_37783|-1|376|1623		1
522	0	0.63	4.585	4.585	4.585	OE_30079|+1|31|1404	OE_30079|+1|31|1404		1
522	0	0.63	5.048	5.048	5.048	OE_25117|-1|376|1623	OE_25117|-1|376|1623		1
522	0	0.63	7.241	7.241	7.241	OE_13000|-1|385|1254	OE_13000|-1|385|1254		1
523	0.56	0.62	7.962	2.866	2.866	OE_94334|-1|22|963	OE_94334|-1|22|963		1
523	0	0.62	4.647	1.673	1.673	OE_94332|-3|276|1889	OE_94332|-3|276|1889		1
523	0	0.62	8.562	3.082	3.082	OE_85977|-2|65|940	OE_85977|-2|65|940		1
523	0	0.62	4.708	1.695	1.695	OE_85975|-3|225|1817	OE_85975|-3|225|1817		1
523	0	0.62	8.562	3.082	3.082	OE_81231|-2|65|940	OE_81231|-2|65|940		1
523	0	0.62	8.251	2.97	2.97	OE_7298|-3|486|1394	OE_7298|-3|486|1394		1
523	0	0.62	10.25	3.689	3.689	OE_43208|-2|245|976	OE_43208|-2|245|976		1
523	0	0.62	8.251	2.97	2.97	OE_36017|-1|739|1647	OE_36017|-1|739|1647		1
523	0	0.62	7.862	2.83	2.83	OE_25336|-2|65|1018	OE_25336|-2|65|1018		1
523	0	0.62	9.124	3.285	3.285	OE_25335|-2|1490|2311	OE_25335|-2|1490|2311		1
523	0	0.62	4.647	1.673	1.673	OE_23355|-2|113|1726	OE_23355|-2|113|1726		1
523	0	0.62	8.251	2.97	2.97	OE_17797|-1|739|1647	OE_17797|-1|739|1647		1
523	0	0.62	7.962	2.866	2.866	OE_11309|-1|22|963	OE_11309|-1|22|963		1
524	0.56	0.62	10.77	10.77	10.77	OE_35083|-2|116|310	OE_35083|-2|116|310		1
524	0	0.62	10.77	10.77	10.77	OE_30073|-3|366|560	OE_30073|-3|366|560		1
525	0.54	7.24	38.69	38.69	38.69	OE_93983|-1|73|483	OE_93983|-1|73|483		4
525	0	7.24	36.3	36.3	36.3	OE_93982|-1|73|510	OE_93982|-1|73|510		4
526	0.54	0.6	1.869	1.869	1.869	OE_3402|-3|216|1820	OE_3402|-3|216|1820		1
527	0.51	1.88	26.97	23.03	9.868	OE_85920|+3|450|905	OE_85920|+3|450|905		2
527	0	1.88	26.97	23.03	9.868	OE_85919|+3|450|905	OE_85919|+3|450|905		2
528	0.51	0.57	9.231	9.231	9.231	OE_43316|+1|1|195	OE_43316|+1|1|195		1
528	0.01	0.06	2.172	0.2962	0.2962	OE_28602|-2|581|6658	OE_28602|-2|581|6658		1
528	0.01	0.06	2.165	0.2953	0.2953	OE_25627|+2|470|6565	OE_25627|+2|470|6565		1
528	0.01	0.05	1.726	0.3984	0.3984	OE_9412|+2|470|4987	OE_9412|+2|470|4987		1
528	0	0.53	7.317	7.317	7.317	OE_55021|-1|1|246	OE_55021|-1|1|246		1
528	0	0.53	7.317	7.317	7.317	OE_55019|+1|1|246	OE_55019|+1|1|246		1
528	0	0.53	7.317	7.317	7.317	OE_55018|+1|1|246	OE_55018|+1|1|246		1
528	0	0.53	1.062	1.062	1.062	OE_4705|-1|37|1731	OE_4705|-1|37|1731		1
528	0	0.53	0.7407	0.7407	0.7407	OE_4704|-1|37|2466	OE_4704|-1|37|2466		1
528	0	0.49	2.105	2.105	2.105	OE_8143|-2|206|1060	OE_8143|-2|206|1060		1
528	0	0.49	2.105	2.105	2.105	OE_58328|-3|198|1052	OE_58328|-3|198|1052		1
528	0	0.06	0.7528	0.7528	0.7528	OE_26346|+1|280|2670	OE_26346|+1|280|2670		1
528	0	0.03	0.2387	0.2387	0.2387	OE_9393|+2|2|7543	OE_9393|+2|2|7543		1
528	0	0.03	0.7353	0.7353	0.7353	OE_25767|-2|230|2677	OE_25767|-2|230|2677		1
528	0	0.03	0.7042	0.7042	0.7042	OE_25766|-2|230|2785	OE_25766|-2|230|2785		1
528	0	0.02	1.563	1.563	1.563	OE_88116|+3|288|1439	OE_88116|+3|288|1439		1
528	0	0.02	1.648	1.648	1.648	OE_87788|-2|95|1186	OE_87788|-2|95|1186		1
528	0	0.02	1.493	1.493	1.493	OE_87787|-2|95|1300	OE_87787|-2|95|1300		1
528	0	0.02	1.161	1.161	1.161	OE_3728|+2|812|2362	OE_3728|+2|812|2362		1
528	0	0.02	1.247	1.247	1.247	OE_2451|-1|4|1446	OE_2451|-1|4|1446		1
528	0	0.02	1.103	1.103	1.103	OE_1224|-2|110|1741	OE_1224|-2|110|1741		1
528	0	0.02	1.062	1.062	1.062	OE_1223|-1|112|1806	OE_1223|-1|112|1806		1
528	0	0.02	1.207	1.207	1.207	OE_1222|+1|106|1596	OE_1222|+1|106|1596		1
528	0	0.02	5.505	5.505	5.505	OE_11600|+3|1374|1700	OE_11600|+3|1374|1700		1
528	0	0.01	1.516	0.5055	0.5055	OE_35244|-1|2245|5805	OE_35244|-1|2245|5805		1
528	0	0.01	1.49	0.4967	0.4967	OE_2579|+1|3718|7341	OE_2579|+1|3718|7341		1
528	0	0.01	1.345	0.4484	0.4484	OE_2578|-1|10|4023	OE_2578|-1|10|4023		1
528	0	0.01	1.516	0.5055	0.5055	OE_15828|-1|2245|5805	OE_15828|-1|2245|5805		1
528	0	0.01	0.8054	0.8054	0.8054	OE_6091|-3|138|2372	OE_6091|-3|138|2372		1
528	0	0.01	1.563	1.563	1.563	OE_58400|+3|159|1310	OE_58400|+3|159|1310		1
528	0	0.01	1.519	1.519	1.519	OE_58399|+3|159|1343	OE_58399|+3|159|1343		1
528	0	0.01	1.519	1.519	1.519	OE_28558|+1|82|1266	OE_28558|+1|82|1266		1
528	0	0.01	1.519	1.519	1.519	OE_28557|+1|82|1266	OE_28557|+1|82|1266		1
528	0	0.01	1.519	1.519	1.519	OE_13152|+1|82|1266	OE_13152|+1|82|1266		1
529	0.5	0.56	16.67	16.67	16.67	OE_94563|-1|772|969	OE_94563|-1|772|969		1
530	0.49	0.61	19.27	14.58	9.896	OE_36958|+3|39|614	OE_36958|+3|39|614		1
530	0	0.61	19.27	14.58	9.896	OE_20066|+3|39|614	OE_20066|+3|39|614		1
530	0	0.55	24.78	16.81	16.81	OE_34326|+2|68|406	OE_34326|+2|68|406		1
530	0	0.55	24.78	16.81	16.81	OE_10844|+2|68|406	OE_10844|+2|68|406		1
530	0	0.55	13.67	13.67	13.67	OE_70328|+3|39|455	OE_70328|+3|39|455		1
530	0	0.55	21.35	21.35	21.35	OE_70325|+1|1|267	OE_70325|+1|1|267		1
531	0.48	0.54	6.054	1.67	1.67	OE_30917|-1|79|1515	OE_30917|-1|79|1515		1
532	0.48	0.54	3.009	1.239	1.239	OE_41746|-2|734|2428	OE_41746|-2|734|2428		1
532	0	0.54	2.891	1.19	1.19	OE_15626|+1|40|1803	OE_15626|+1|40|1803		1
533	0.47	0.53	15	15	15	OE_50857|+1|106|225	OE_50857|+1|106|225		1
534	0.46	1.69	37	37	37	OE_94298|-1|1141|1440	OE_94298|-1|1141|1440		2
534	0	1.69	30.83	30.83	30.83	OE_70341|-1|478|837	OE_70341|-1|478|837		2
534	0	1.69	41.57	41.57	41.57	OE_45586|+3|117|383	OE_45586|+3|117|383		2
534	0	1.69	41.57	41.57	41.57	OE_38081|-3|129|395	OE_38081|-3|129|395		2
534	0	1.69	41.57	41.57	41.57	OE_26090|-3|129|395	OE_26090|-3|129|395		2
535	0.46	0.54	1.987	1.312	0	OE_25656|-1|145|7692	OE_25656|-1|145|7692		0
536	0.46	0.54	20.27	12.84	0	OE_13639|-3|234|677	OE_13639|-3|234|677		0
537	0.46	0.53	12.78	12.78	6.667	OE_97585|-2|539|1078	OE_97585|-2|539|1078		1
537	0	0.53	12.78	12.78	6.667	OE_71668|-3|447|986	OE_71668|-3|447|986		1
537	0	0.53	12.78	12.78	6.667	OE_56373|-2|269|808	OE_56373|-2|269|808		1
537	0	0.53	12.78	12.78	6.667	OE_29663|-3|570|1109	OE_29663|-3|570|1109		1
537	0	0.53	9.829	9.829	5.128	OE_29662|-2|224|925	OE_29662|-2|224|925		1
537	0	0.53	10	10	5.217	OE_24226|+3|258|947	OE_24226|+3|258|947		1
538	0.44	0.5	1.808	1.808	1.808	OE_7668|-3|111|1769	OE_7668|-3|111|1769		1
539	0.43	1.92	16.94	16.94	16.94	OE_972|-1|136|507	OE_972|-1|136|507		2
539	0	1.03	7.895	7.895	7.895	OE_68976|-2|2|457	OE_68976|-2|2|457		2
540	0.39	0.47	11	9.369	0	OE_45775|-2|185|1657	OE_45775|-2|185|1657		0
541	0.39	0.45	13.04	13.04	13.04	OE_74889|+1|1|207	OE_74889|+1|1|207		1
542	0.38	0.44	11.11	11.11	11.11	OE_55132|-1|499|687	OE_55132|-1|499|687		1
543	0.37	0.42	1.211	1.211	1.211	OE_4608|-3|123|1856	OE_4608|-3|123|1856		1
544	0.35	0.4	1.926	1.051	1.051	OE_68427|+2|200|3625	OE_68427|+2|200|3625		1
544	0	0.4	2.193	1.196	1.196	OE_29343|+1|238|3246	OE_29343|+1|238|3246		1
545	0.34	1.44	1.737	1.737	1.737	OE_9368|+3|96|1649	OE_9368|+3|96|1649		1
545	0.01	1.4	12.21	5.233	5.233	OE_85455|+1|928|1443	OE_85455|+1|928|1443		1
545	0.01	1.4	12.21	5.233	5.233	OE_72497|-1|1372|1887	OE_72497|-1|1372|1887		1
545	0.01	1.4	12.21	5.233	5.233	OE_6112|-3|675|1190	OE_6112|-3|675|1190		1
545	0.01	1.4	12.21	5.233	5.233	OE_33507|-3|675|1190	OE_33507|-3|675|1190		1
545	0	1.44	2.639	2.639	2.639	OE_3688|+2|815|1837	OE_3688|+2|815|1837		1
545	0	1.44	1.724	1.724	1.724	OE_32276|+2|5|1570	OE_32276|+2|5|1570		1
545	0	1.44	2.639	2.639	2.639	OE_31033|-3|207|1229	OE_31033|-3|207|1229		1
545	0	1.39	5.233	5.233	5.233	OE_54497|-2|755|1270	OE_54497|-2|755|1270		1
546	0.34	0.4	5.556	5.556	5.556	OE_74066|-2|104|697	OE_74066|-2|104|697		2
546	0	0.4	2.989	2.989	2.989	OE_20047|+2|137|1240	OE_20047|+2|137|1240		2
547	0.34	0.39	6.923	6.923	6.923	OE_8552|-3|405|794	OE_8552|-3|405|794		1
547	0	0.39	6.716	6.716	6.716	OE_30380|-2|65|466	OE_30380|-2|65|466		1
548	0.33	0.4	15.79	11.23	0	OE_39070|-2|164|1018	OE_39070|-2|164|1018		0
549	0.31	0.36	10.78	10.78	10.78	OE_88672|+1|13|513	OE_88672|+1|13|513		1
550	0.3	8.27	20.45	17.61	17.33	OE_28233|+1|25|1080	OE_28233|+1|25|1080		6
550	0	6.18	51.55	51.55	51.55	OE_10318|+2|2|292	OE_10318|+2|2|292		4
551	0.29	0.36	16.67	16.67	0	OE_20078|-3|9|386	OE_20078|-3|9|386		0
552	0.28	9.71	28.99	28.99	28.99	OE_41573|-1|955|1875	OE_41573|-1|955|1875		6
552	0	0.33	5.229	5.229	5.229	OE_44570|-1|1|459	OE_44570|-1|1|459		1
552	0	0.33	6.452	6.452	6.452	OE_44569|-1|1|372	OE_44569|-1|1|372		1
553	0.28	6.82	47.37	38.82	24.34	OE_55645|+3|99|554	OE_55645|+3|99|554		4
554	0.28	0.34	8.182	8.182	8.182	OE_100671|+3|3|332	OE_100671|+3|3|332		1
555	0.28	0.33	1.762	1.762	1.762	OE_8500|-2|230|1591	OE_8500|-2|230|1591		1
555	0	0.33	2.228	2.228	2.228	OE_72352|+3|222|1298	OE_72352|+3|222|1298		1
556	0.28	0.33	7.975	7.975	7.975	OE_24806|-3|117|605	OE_24806|-3|117|605		1
557	0.27	0.32	7.107	7.107	7.107	OE_14333|-3|111|701	OE_14333|-3|111|701		1
558	0.25	4.66	29.17	29.17	28.13	OE_68144|+3|183|470	OE_68144|+3|183|470		3
558	0	0.01	10.87	10.87	5.797	OE_75619|+2|44|457	OE_75619|+2|44|457		1
559	0.25	0.31	2.946	1.473	0	OE_94483|-2|1184|3016	OE_94483|-2|1184|3016		0
560	0.25	0.31	3.406	3.406	0	OE_94177|+1|13|1245	OE_94177|+1|13|1245		0
560	0	0.31	4.321	4.321	0	OE_70297|-2|224|1195	OE_70297|-2|224|1195		0
560	0	0.31	4.361	4.361	0	OE_55975|-1|4|966	OE_55975|-1|4|966		0
560	0	0.31	5.109	5.109	0	OE_45107|-1|4|825	OE_45107|-1|4|825		0
560	0	0.31	4.321	4.321	0	OE_38955|-1|4|975	OE_38955|-1|4|975		0
560	0	0.31	6.14	6.14	0	OE_34290|-1|4|687	OE_34290|-1|4|687		0
560	0	0.31	3.118	3.118	0	OE_30266|-1|13|1359	OE_30266|-1|13|1359		0
560	0	0.31	3.518	3.518	0	OE_20052|-1|37|1230	OE_20052|-1|37|1230		0
561	0.22	0.27	21.24	10.88	0	OE_990|-1|184|762	OE_990|-1|184|762		0
561	0	0.27	23.7	12.14	0	OE_83424|-3|567|1085	OE_83424|-3|567|1085		0
561	0	0.27	26.02	17.07	0	OE_72147|-1|103|471	OE_72147|-1|103|471		0
561	0	0.27	38.1	25	0	OE_7164|-1|712|963	OE_7164|-1|712|963		0
561	0	0.27	38.1	25	0	OE_55306|-3|348|599	OE_55306|-3|348|599		0
561	0	0.27	26.02	17.07	0	OE_24719|+1|184|552	OE_24719|+1|184|552		0
562	0.22	0.27	7.263	7.263	0	OE_6265|+1|1|537	OE_6265|+1|1|537		0
563	0.22	0.27	6.286	6.286	0	OE_13714|-3|153|677	OE_13714|-3|153|677		0
564	0.22	0.27	12.82	12.82	0	OE_10743|+2|47|280	OE_10743|+2|47|280		0
565	0.21	0.26	34.21	34.21	0	OE_27711|-2|188|415	OE_27711|-2|188|415		0
566	0.21	0.26	15.96	15.96	0	OE_76967|+2|50|331	OE_76967|+2|50|331		0
567	0.21	0.26	6.4	6.4	0	OE_41980|-2|1193|1567	OE_41980|-2|1193|1567		0
567	0	0.26	5.096	5.096	0	OE_32272|-2|245|715	OE_32272|-2|245|715		0
568	0.2	0.26	9.535	4.186	0	OE_70736|+3|126|1415	OE_70736|+3|126|1415		0
568	0	0.25	9.927	4.358	0	OE_38969|-3|747|1985	OE_38969|-3|747|1985		0
568	0	0.25	9.091	3.991	0	OE_28482|-3|666|2018	OE_28482|-3|666|2018		0
568	0	0.25	9.192	5.014	0	OE_70735|+3|126|1202	OE_70735|+3|126|1202		0
568	0	0.25	17.1	9.326	0	OE_45143|-1|100|678	OE_45143|-1|100|678		0
568	0	0.25	9.141	4.986	0	OE_39006|+3|666|1748	OE_39006|+3|666|1748		0
568	0	0.25	14.47	7.895	0	OE_28546|-1|130|813	OE_28546|-1|130|813		0
568	0	0.25	7.517	4.1	0	OE_22860|-1|130|1446	OE_22860|-1|130|1446		0
568	0	0.25	9.192	5.014	0	OE_1055|-3|51|1127	OE_1055|-3|51|1127		0
568	0	0.25	3.377	3.377	0	OE_45940|-3|324|1922	OE_45940|-3|324|1922		0
568	0	0.25	6.818	6.818	0	OE_28519|-1|79|870	OE_28519|-1|79|870		0
568	0	0.25	4.009	4.009	0	OE_16347|+3|102|1448	OE_16347|+3|102|1448		0
569	0.2	0.25	3.279	3.279	0	OE_10802|-2|140|871	OE_10802|-2|140|871		0
570	0.19	0.24	1.466	0.8377	0.8377	OE_931|-1|340|3204	OE_931|-1|340|3204		1
570	0	0.24	1.466	0.8377	0.8377	OE_930|+3|405|3269	OE_930|+3|405|3269		1
571	0.19	0.24	7.641	7.641	0	OE_30832|+3|3012|3914	OE_30832|+3|3012|3914		0
571	0	0.24	7.641	7.641	0	OE_21139|-1|2017|2919	OE_21139|-1|2017|2919		0
572	0.19	0.24	1.969	0.9845	0	OE_28432|-1|37|2169	OE_28432|-1|37|2169		0
572	0	0.24	3.665	3.665	0	OE_94247|-3|3|575	OE_94247|-3|3|575		0
572	0	0.24	3.415	3.415	0	OE_86090|-2|23|637	OE_86090|-2|23|637		0
572	0	0.24	3.415	3.415	0	OE_86089|-2|23|637	OE_86089|-2|23|637		0
572	0	0.24	3.415	3.415	0	OE_7326|-2|23|637	OE_7326|-2|23|637		0
572	0	0.24	3.415	3.415	0	OE_71630|-2|23|637	OE_71630|-2|23|637		0
572	0	0.24	3.415	3.415	0	OE_56026|-2|23|637	OE_56026|-2|23|637		0
572	0	0.24	3.415	3.415	0	OE_38139|-2|23|637	OE_38139|-2|23|637		0
572	0	0.24	3.5	3.5	0	OE_31597|-1|163|762	OE_31597|-1|163|762		0
572	0	0.24	3.415	3.415	0	OE_26261|-2|23|637	OE_26261|-2|23|637		0
572	0	0.24	3.415	3.415	0	OE_14507|-2|23|637	OE_14507|-2|23|637		0
572	0	0.24	3.415	3.415	0	OE_13454|+2|23|637	OE_13454|+2|23|637		0
573	0.19	0.24	19.12	19.12	0	OE_99304|-2|29|232	OE_99304|-2|29|232		0
574	0.19	0.24	10.37	10.37	0	OE_95322|+1|103|507	OE_95322|+1|103|507		0
574	0	0.24	6.306	6.306	0	OE_8301|+3|411|1076	OE_8301|+3|411|1076		0
574	0	0.24	7.91	7.91	0	OE_8300|+3|465|995	OE_8300|+3|465|995		0
574	0	0.24	6.306	6.306	0	OE_76916|+2|638|1303	OE_76916|+2|638|1303		0
574	0	0.24	7.91	7.91	0	OE_46276|+1|103|633	OE_46276|+1|103|633		0
574	0	0.24	6.306	6.306	0	OE_22895|+3|684|1349	OE_22895|+3|684|1349		0
574	0	0.24	7.91	7.91	0	OE_16424|+1|877|1407	OE_16424|+1|877|1407		0
575	0.19	0.24	10.91	10.91	0	OE_70637|-3|471|800	OE_70637|-3|471|800		0
575	0	0.22	15.58	15.58	0	OE_91124|-1|55|285	OE_91124|-1|55|285		0
575	0	0.22	11.01	11.01	0	OE_76044|-2|107|433	OE_76044|-2|107|433		0
575	0	0.22	5.24	5.24	0	OE_10216|-3|60|746	OE_10216|-3|60|746		0
576	0.19	0.24	3.62	3.62	0	OE_6863|+3|1551|2213	OE_6863|+3|1551|2213		0
576	0	0.24	6.015	6.015	0	OE_5672|-1|1486|1884	OE_5672|-1|1486|1884		0
577	0.19	0.24	1.961	1.961	0	OE_59768|-2|35|2023	OE_59768|-2|35|2023		0
577	0	0.24	1.961	1.961	0	OE_2026|+3|90|2078	OE_2026|+3|90|2078		0
578	0.18	2.33	22.78	13.5	5.063	OE_44512|+3|78|788	OE_44512|+3|78|788		1
578	0	0.23	47.73	22.73	0	OE_56362|+1|160|423	OE_56362|+1|160|423		0
578	0	0.23	31.11	14.81	0	OE_44508|+3|78|482	OE_44508|+3|78|482		0
578	0	0.23	35	16.67	0	OE_37347|+2|122|481	OE_37347|+2|122|481		0
578	0	0.23	35	16.67	0	OE_23032|+2|122|481	OE_23032|+2|122|481		0
579	0.18	0.23	1.446	0.3749	0	OE_8366|+2|119|5719	OE_8366|+2|119|5719		0
580	0.17	1.84	35.56	35.56	20	OE_80266|+1|1|135	OE_80266|+1|1|135		3
580	0	0.01	10.87	10.87	5.797	OE_75619|+2|44|457	OE_75619|+2|44|457		1
581	0.17	0.22	6.015	6.015	0	OE_75543|+1|679|1077	OE_75543|+1|679|1077		0
581	0	0.22	7.08	7.08	0	OE_35072|-1|1627|1965	OE_35072|-1|1627|1965		0
582	0.16	0.21	17.31	17.31	0	OE_86768|-1|1|156	OE_86768|-1|1|156		0
582	0	0.01	12.33	12.33	0	OE_81534|-2|83|301	OE_81534|-2|83|301		0
583	0.15	0.2	18.18	18.18	0	OE_86804|-3|54|317	OE_86804|-3|54|317		0
583	0	0.2	18.18	18.18	0	OE_86802|-3|54|317	OE_86802|-3|54|317		0
583	0	0.2	8.122	8.122	0	OE_38054|-3|87|677	OE_38054|-3|87|677		0
583	0	0.2	16	16	0	OE_28331|-3|390|689	OE_28331|-3|390|689		0
583	0	0.2	8.122	8.122	0	OE_26027|-3|87|677	OE_26027|-3|87|677		0
584	0.15	0.2	1.338	1.338	0	OE_6966|-3|1224|3914	OE_6966|-3|1224|3914		0
585	0.15	0.19	1.305	1.305	0	OE_29542|-1|22|2550	OE_29542|-1|22|2550		0
586	0.14	0.18	5.172	5.172	0	OE_915|-1|229|750	OE_915|-1|229|750		0
586	0	0.18	7.031	7.031	0	OE_30307|-3|1140|1523	OE_30307|-3|1140|1523		0
587	0.13	0.18	17.42	12.12	0	OE_82990|+1|1|396	OE_82990|+1|1|396		0
587	0	0.18	14.56	10.13	0	OE_37552|-1|1|474	OE_37552|-1|1|474		0
587	0	0.18	14.56	10.13	0	OE_24348|-1|1|474	OE_24348|-1|1|474		0
587	0	0.18	14.16	14.16	0	OE_44361|+3|267|605	OE_44361|+3|267|605		0
587	0	0.18	14.16	14.16	0	OE_44360|+2|140|478	OE_44360|+2|140|478		0
588	0.13	0.17	1.107	1.107	0	OE_82102|-2|236|5386	OE_82102|-2|236|5386		0
588	0	0.17	1.054	1.054	0	OE_13826|-2|2|5410	OE_13826|-2|2|5410		0
589	0.12	1.07	7.792	7.792	1.515	OE_28052|+1|19|1404	OE_28052|+1|19|1404		1
590	0.12	0.16	8.295	4.608	0	OE_48849|-3|243|893	OE_48849|-3|243|893		0
591	0.12	0.16	12.37	6.186	0	OE_4206|-1|67|648	OE_4206|-1|67|648		0
592	0.12	0.16	8.84	8.84	0	OE_58588|-3|108|650	OE_58588|-3|108|650		0
593	0.12	0.16	2.133	2.133	0	OE_56931|-2|23|1288	OE_56931|-2|23|1288		0
593	0	0.16	2.179	2.179	0	OE_39737|-2|443|1681	OE_39737|-2|443|1681		0
593	0	0.16	1.94	1.94	0	OE_27054|-1|160|1551	OE_27054|-1|160|1551		0
593	0	0.16	2.009	2.009	0	OE_14559|-1|322|1665	OE_14559|-1|322|1665		0
594	0.12	0.16	0.2113	0.2113	0	OE_13602|+2|188|12967	OE_13602|+2|188|12967		0
595	0.11	0.15	4.372	4.372	0	OE_93513|+1|376|924	OE_93513|+1|376|924		0
595	0	0.15	12.7	12.7	0	OE_63643|+1|1|189	OE_63643|+1|1|189		0
596	0.11	0.15	5.97	5.97	0	OE_7605|-3|2928|3329	OE_7605|-3|2928|3329		0
596	0	0.15	5.97	5.97	0	OE_639|-1|370|771	OE_639|-1|370|771		0
597	0.11	0.15	12	12	0	OE_69187|+2|320|619	OE_69187|+2|320|619		0
598	0.1	0.14	9.589	6.393	0	OE_88919|-1|148|804	OE_88919|-1|148|804		0
599	0.1	0.14	4.545	4.545	4.545	OE_14453|-1|85|744	OE_14453|-1|85|744		2
600	0.1	0.13	1.518	0.6641	0	OE_6974|-1|571|3732	OE_6974|-1|571|3732		0
600	0	0.13	1.37	0.5993	0	OE_1911|+3|99|3602	OE_1911|+3|99|3602		0
600	0	0.13	1.329	0.5814	0	OE_1910|+3|3|3614	OE_1910|+3|3|3614		0
600	0	0.13	1.079	1.079	0	OE_23039|+3|1653|3599	OE_23039|+3|1653|3599		0
601	0.1	0.13	14.94	14.94	0	OE_71355|-1|85|345	OE_71355|-1|85|345		0
601	0	0.13	14.94	14.94	0	OE_18331|+2|98|358	OE_18331|+2|98|358		0
602	0.1	0.13	1.024	1.024	1.024	OE_5676|-3|276|3497	OE_5676|-3|276|3497		1
603	0.09	2.28	31.69	27.46	11.27	OE_85999|+2|638|1063	OE_85999|+2|638|1063		2
603	0	2.26	32.5	32.5	13.33	OE_86000|+3|567|926	OE_86000|+3|567|926		2
604	0.09	0.13	10.71	10.71	0	OE_81191|+2|401|652	OE_81191|+2|401|652		0
604	0	0.13	10.71	10.71	0	OE_7017|-2|611|862	OE_7017|-2|611|862		0
605	0.09	0.12	1.873	1.873	0	OE_12228|+1|64|1665	OE_12228|+1|64|1665		0
606	0.08	0.12	2.412	2.412	0	OE_42495|-1|208|1575	OE_42495|-1|208|1575		0
606	0	0.12	5.914	5.914	0	OE_25898|-2|83|640	OE_25898|-2|83|640		0
606	0	0.08	1.583	1.583	0	OE_29018|-3|135|2219	OE_29018|-3|135|2219		0
606	0	0.08	1.583	1.583	0	OE_22574|+3|81|2165	OE_22574|+3|81|2165		0
606	0	0.08	1.511	1.511	0	OE_21580|+3|135|2318	OE_21580|+3|135|2318		0
607	0.08	0.12	4.054	4.054	0	OE_97260|-2|17|460	OE_97260|-2|17|460		0
608	0.08	0.11	0.8434	0.8434	0	OE_27481|-1|316|2805	OE_27481|-1|316|2805		0
609	0.07	0.1	11.78	4.459	0	OE_48117|-1|268|1209	OE_48117|-1|268|1209		0
609	0	0.1	13.31	5.036	0	OE_4449|-1|268|1101	OE_4449|-1|268|1101		0
609	0	0.1	11.78	4.459	0	OE_30706|+2|239|1180	OE_30706|+2|239|1180		0
610	0.07	0.1	7.077	4.308	0	OE_8317|-1|16|990	OE_8317|-1|16|990		0
611	0.07	0.1	0.8299	0.8299	0	OE_12589|-1|511|7740	OE_12589|-1|511|7740		0
612	0.07	0.1	0.4818	0.4818	0	OE_97349|-3|453|4811	OE_97349|-3|453|4811		0
612	0	0.1	0.4818	0.4818	0	OE_1934|+1|220|4578	OE_1934|+1|220|4578		0
612	0	0.1	0.4818	0.4818	0	OE_1933|+1|220|4578	OE_1933|+1|220|4578		0
613	0.07	0.1	5.233	5.233	0	OE_87253|-1|349|864	OE_87253|-1|349|864		0
613	0	0.1	3.18	3.18	0	OE_30641|-1|349|1197	OE_30641|-1|349|1197		0
614	0.07	0.1	8	8	8	OE_86558|-1|532|831	OE_86558|-1|532|831		1
614	0	0.1	2.847	2.847	2.847	OE_35126|-1|127|969	OE_35126|-1|127|969		1
614	0	0.1	2.847	2.847	2.847	OE_10277|-1|127|969	OE_10277|-1|127|969		1
615	0.07	0.1	12.9	12.9	0	OE_78885|+2|2|187	OE_78885|+2|2|187		0
616	0.07	0.1	4.745	4.745	0	OE_6788|+1|37|858	OE_6788|+1|37|858		0
616	0	0.1	4.745	4.745	0	OE_20809|+1|37|858	OE_20809|+1|37|858		0
617	0.07	0.1	2.258	2.258	0	OE_2044|-2|2|931	OE_2044|-2|2|931		0
618	0.07	0.09	3.5	3.5	0	OE_81095|-2|626|1225	OE_81095|-2|626|1225		0
618	0	0.09	5.469	5.469	0	OE_7399|-1|346|729	OE_7399|-1|346|729		0
618	0	0.09	3.03	3.03	0	OE_71023|-3|390|1082	OE_71023|-3|390|1082		0
618	0	0.09	7.368	7.368	0	OE_68214|-2|68|352	OE_68214|-2|68|352		0
618	0	0.09	3.889	3.889	0	OE_56357|-3|348|887	OE_56357|-3|348|887		0
618	0	0.09	2.28	2.28	0	OE_56356|-3|24|944	OE_56356|-3|24|944		0
618	0	0.09	2.251	2.251	0	OE_41688|-3|24|956	OE_41688|-3|24|956		0
618	0	0.09	5.303	5.303	0	OE_41687|-2|455|850	OE_41687|-2|455|850		0
618	0	0.09	6.14	6.14	0	OE_35033|-2|68|409	OE_35033|-2|68|409		0
618	0	0.09	1.983	1.983	0	OE_34324|-3|24|1082	OE_34324|-3|24|1082		0
618	0	0.09	1.577	1.577	0	OE_30212|-1|328|1659	OE_30212|-1|328|1659		0
618	0	0.09	3.03	3.03	0	OE_23227|-3|414|1106	OE_23227|-3|414|1106		0
618	0	0.09	6.14	6.14	0	OE_15164|-2|68|409	OE_15164|-2|68|409		0
618	0	0.09	2.251	2.251	0	OE_12536|-3|24|956	OE_12536|-3|24|956		0
618	0	0.09	2.536	2.536	0	OE_12535|-3|93|920	OE_12535|-3|93|920		0
618	0	0.09	1.983	1.983	0	OE_10835|-3|24|1082	OE_10835|-3|24|1082		0
619	0.07	0.09	29.51	29.51	0	OE_79091|-3|3|185	OE_79091|-3|3|185		0
620	0.06	1.5	11.76	11.76	7.647	OE_84914|-1|127|636	OE_84914|-1|127|636		1
620	0	1.5	15.64	15.64	12.32	OE_84913|-3|3|635	OE_84913|-3|3|635		1
620	0	0.09	3.5	3.5	0	OE_87107|-1|1|600	OE_87107|-1|1|600		0
620	0	0.08	9.211	9.211	0	OE_91437|-1|1|228	OE_91437|-1|1|228		0
620	0	0.08	5	5	0	OE_85242|-2|647|1066	OE_85242|-2|647|1066		0
621	0.06	0.54	13.52	13.52	8.197	OE_24091|-2|1094|1825	OE_24091|-2|1094|1825		1
622	0.06	0.09	7.563	7.563	0	OE_95318|-2|548|904	OE_95318|-2|548|904		0
623	0.06	0.09	18.87	18.87	0	OE_62584|-2|2|160	OE_62584|-2|2|160		0
624	0.06	0.09	1.289	1.289	0	OE_58120|-3|81|2174	OE_58120|-3|81|2174		0
624	0	0.09	1.345	1.345	0	OE_41973|-3|81|2087	OE_41973|-3|81|2087		0
624	0	0.09	0.9967	0.9967	0	OE_3275|-2|89|2797	OE_3275|-2|89|2797		0
624	0	0.09	1.284	1.284	0	OE_3273|-1|88|2190	OE_3273|-1|88|2190		0
625	0.06	0.08	10.65	5.325	0	OE_97|-3|207|713	OE_97|-3|207|713		0
625	0	0.08	10.65	5.325	0	OE_32741|-3|207|713	OE_32741|-3|207|713		0
625	0	0.08	16.82	8.411	0	OE_32571|+3|21|341	OE_32571|+3|21|341		0
626	0.06	0.08	10	10	0	OE_89493|-3|3|182	OE_89493|-3|3|182		0
627	0.06	0.08	4.808	4.808	0	OE_75894|-2|86|1645	OE_75894|-2|86|1645		0
627	0	0.08	4.259	4.259	0	OE_12581|-1|130|1890	OE_12581|-1|130|1890		0
628	0.06	0.08	2.985	2.985	0	OE_60049|-1|4|1008	OE_60049|-1|4|1008		0
628	0	0.08	2.5	2.5	0	OE_27267|-1|4|1203	OE_27267|-1|4|1203		0
629	0.06	0.08	11.29	11.29	0	OE_54250|-3|3|188	OE_54250|-3|3|188		0
630	0.06	0.08	15.05	15.05	0	OE_36906|-2|2|280	OE_36906|-2|2|280		0
630	0	0.08	15.05	15.05	0	OE_19804|-2|2|280	OE_19804|-2|2|280		0
630	0	0.07	22.58	22.58	0	OE_23040|-3|498|683	OE_23040|-3|498|683		0
631	0.05	2.45	30.1	30.1	13.59	OE_59018|-3|3|311	OE_59018|-3|3|311		1
632	0.05	0.08	1.739	1.739	0	OE_83960|+1|367|1401	OE_83960|+1|367|1401		0
633	0.05	0.08	14	14	0	OE_52237|+1|1|150	OE_52237|+1|1|150		0
634	0.05	0.07	7.285	7.285	0	OE_95919|+2|32|484	OE_95919|+2|32|484		0
635	0.05	0.07	9.333	9.333	0	OE_89277|+2|590|814	OE_89277|+2|590|814		0
636	0.05	0.07	5.376	5.376	0	OE_72114|-1|76|633	OE_72114|-1|76|633		0
637	0.05	0.07	2.212	2.212	0	OE_26379|-1|1213|2568	OE_26379|-1|1213|2568		0
638	0.05	0.07	9.929	9.929	0	OE_26116|-2|755|1177	OE_26116|-2|755|1177		0
639	0.05	0.07	12.24	12.24	0	OE_100646|+1|148|294	OE_100646|+1|148|294		0
[truncated: 3 more columns]

## Sheet: Peptide Summary
N	Unused	Total	%Cov	%Cov(50)	%Cov(95)	Accessions	Names	Used	Annotation	Contrib	Conf	Sequence	Modifications	ProteinModifications	Cleavages	dMass	Obs MW	Obs m/z	Theor MW	Theor m/z	Theor z	Sc	Spectrum	Acq Time	Intensity (Peptide)	PrecursorIntensityAcquisition	Apex Time (Peptide)	Elution Peak Width (Peptide)	MS2Counts
1	282.23	282.23	53.19	52.28	50.59	OE_22350|-2|119|9724	OE_22350|-2|119|9724			2	99	AGEIVPIR				-0.00142133	853.501	427.758	853.502	427.758	2	12	4.1.1.1376.2	13.0039	28588.8	28018.8	13	0.06	5573.69
1	282.23	282.23	53.19	52.28	50.59	OE_22350|-2|119|9724	OE_22350|-2|119|9724			2	99	ANCPVDDTVCVGDIFVYLK	Carbamidomethyl(C)@3; Carbamidomethyl(C)@10			-0.00201319	2184.02	729.014	2184.02	729.015	3	20	5.1.1.1688.5	21.5608	5232.96	3054.58	21.61	0.06	377.975
1	282.23	282.23	53.19	52.28	50.59	OE_22350|-2|119|9724	OE_22350|-2|119|9724			2	99	APSCPLSECAAGCHCPEGK	Carbamidomethyl(C)@4; Carbamidomethyl(C)@9; Carbamidomethyl(C)@13; Carbamidomethyl(C)@15			0.00341334	2086.84	696.619	2086.83	696.618	3	24	5.1.1.1344.9	10.6459	10328.4	7412.7	10.68	0.06	895.579
1	282.23	282.23	53.19	52.28	50.59	OE_22350|-2|119|9724	OE_22350|-2|119|9724			2	99	ATCAQGFR	Carbamidomethyl(C)@3			0.00155821	909.414	455.714	909.413	455.714	2	10	5.1.1.1291.3	8.9485	5821.8	4432.3	8.97	0.1	639.104
1	282.23	282.23	53.19	52.28	50.59	OE_22350|-2|119|9724	OE_22350|-2|119|9724			2	99	ATCPEGSHFETTPADVYR	Carbamidomethyl(C)@3			-0.00445679	2036.89	679.969	2036.89	679.971	3	18	4.1.1.1357.32	12.4178	7969.03	7382.69	12.43	0.06	1584.86
1	282.23	282.23	53.19	52.28	50.59	OE_22350|-2|119|9724	OE_22350|-2|119|9724			2	99	CDTVTAIK	Carbamidomethyl(C)@1			0.00116576	906.449	454.232	906.448	454.231	2	11	5.1.1.1326.4	10.0608	12615.3	5000.88	10.12	0.1	389.568
1	282.23	282.23	53.19	52.28	50.59	OE_22350|-2|119|9724	OE_22350|-2|119|9724			2	99	CEILTGEVFLPCHSVVDYVPYHDR	Carbamidomethyl(C)@1; Carbamidomethyl(C)@12			-0.00652644	2904.35	727.095	2904.36	727.097	4	18	5.1.1.1582.15	18.1995	4365.69	3858.92	18.21	0.1	781.214
1	282.23	282.23	53.19	52.28	50.59	OE_22350|-2|119|9724	OE_22350|-2|119|9724			2	99	CEQGWSEWFNR	Carbamidomethyl(C)@1			0.00243626	1497.61	749.813	1497.61	749.812	2	13	4.1.1.1519.17	17.578	2647.34	2212.36	17.6	0.1	463.49
1	282.23	282.23	53.19	52.28	50.59	OE_22350|-2|119|9724	OE_22350|-2|119|9724			2	99	CEQGWSEWFNRHDVTSQGDFETLQDAKDSGVLK	Carbamidomethyl(C)@1		missed R-H@11; missed K-D@27	0.00314783	3868.74	774.756	3868.74	774.755	5	16	1.1.1.3630.26	38.2503	2248.57	1909.54	38.23	0.15	3928.6
1	282.23	282.23	53.19	52.28	50.59	OE_22350|-2|119|9724	OE_22350|-2|119|9724			2	99	CISGQEPVGPPLQPCDIIPGPK	Carbamidomethyl(C)@1; Carbamidomethyl(C)@15			-0.00133051	2358.17	787.064	2358.17	787.064	3	22	5.1.1.1577.15	18.0378	5379.52	4732.9	18.05	0.09	748.599
1	282.23	282.23	53.19	52.28	50.59	OE_22350|-2|119|9724	OE_22350|-2|119|9724			2	99	CLEGCACPLGYTSNR	Carbamidomethyl(C)@1; Carbamidomethyl(C)@5; Carbamidomethyl(C)@7			0.00298977	1756.74	879.375	1756.73	879.374	2	16	5.1.1.1434.20	13.501	3715.63	3511.88	13.51	0.1	545.876
1	282.23	282.23	53.19	52.28	50.59	OE_22350|-2|119|9724	OE_22350|-2|119|9724			2	99	CLGKPCEGGLGECR	Carbamidomethyl(C)@1; Carbamidomethyl(C)@6; Carbamidomethyl(C)@13			0.00163132	1591.69	531.571	1591.69	531.571	3	15	5.1.1.1337.9	10.4169	4420.53	3902.78	10.43	0.06	1758.46
1	282.23	282.23	53.19	52.28	50.59	OE_22350|-2|119|9724	OE_22350|-2|119|9724			2	99	CLNSEQEGGAMCLNYK	Carbamidomethyl(C)@1; Carbamidomethyl(C)@12			-0.000485605	1872.78	937.397	1872.78	937.398	2	14	5.1.1.1435.17	13.534	1618.92	1548.62	13.54	0.1	212.673
1	282.23	282.23	53.19	52.28	50.59	OE_22350|-2|119|9724	OE_22350|-2|119|9724			2	99	CPQGQVR	Carbamidomethyl(C)@1			0.00108329	843.403	422.709	843.402	422.708	2	11	5.1.1.1209.5	6.37935	4334.11	2902.68	6.42	0.06	558.827
1	282.23	282.23	53.19	52.28	50.59	OE_22350|-2|119|9724	OE_22350|-2|119|9724			2	99	CQASCESISR	Carbamidomethyl(C)@1; Carbamidomethyl(C)@5			0.00395437	1196.5	599.255	1196.49	599.253	2	12	5.1.1.1271.6	8.32888	3355.22	3325.28	8.33	0.1	656.225
1	282.23	282.23	53.19	52.28	50.59	OE_22350|-2|119|9724	OE_22350|-2|119|9724			2	99	CQTAGHR	Carbamidomethyl(C)@1			0.000415131	828.366	415.19	828.366	415.19	2	9	5.1.1.1108.4	4.81312	1648.23	1600.49	4.83	0.1	877.615
1	282.23	282.23	53.19	52.28	50.59	OE_22350|-2|119|9724	OE_22350|-2|119|9724			2	99	CSDTLVSTDEFEVVQEK	Carbamidomethyl(C)@1			-0.00331356	1984.89	993.452	1984.89	993.454	2	8	4.1.1.1473.26	16.1214	1875.53	1761.52	16.16	0.1	145.442
1	282.23	282.23	53.19	52.28	50.59	OE_22350|-2|119|9724	OE_22350|-2|119|9724			2	99	CSLLFHDAYADCHK	Carbamidomethyl(C)@1; Carbamidomethyl(C)@12			-0.00334891	1735.74	434.943	1735.74	434.943	4	16	5.1.1.1430.5	13.3542	6672.21	6493.03	13.35	0.06	1594.48
1	282.23	282.23	53.19	52.28	50.59	OE_22350|-2|119|9724	OE_22350|-2|119|9724			2	99	CSPEGVWDPPRIPK	Carbamidomethyl(C)@1		missed R-I@11	0.00024562	1636.8	546.608	1636.8	546.608	3	17	1.1.1.3522.22	32.8888	6461.3	5995.07	32.82	0.25	4835.34
1	282.23	282.23	53.19	52.28	50.59	OE_22350|-2|119|9724	OE_22350|-2|119|9724			2	99	CSPEGVWQPTTIPK	Carbamidomethyl(C)@1			-0.00336209	1598.77	800.394	1598.78	800.395	2	11	4.1.1.1444.34	15.1906	1806.13	1517.27	15.14	0.1	379.605
1	282.23	282.23	53.19	52.28	50.59	OE_22350|-2|119|9724	OE_22350|-2|119|9724			2	99	CSSTEDSLR	Carbamidomethyl(C)@1			0.00193135	1053.44	527.728	1053.44	527.727	2	10	5.1.1.1270.6	8.28372	3250.71	2337.03	8.33	0.1	348.243
1	282.23	282.23	53.19	52.28	50.59	OE_22350|-2|119|9724	OE_22350|-2|119|9724			2	99	CTATCVQGYR	Carbamidomethyl(C)@1; Carbamidomethyl(C)@5			0.00500674	1214.52	608.268	1214.52	608.266	2	12	5.1.1.1319.11	9.84628	2965.66	2460.65	9.89	0.1	441.278
1	282.23	282.23	53.19	52.28	50.59	OE_22350|-2|119|9724	OE_22350|-2|119|9724			2	99	CTATCVQGYRFPQGEETVTLTCDR	Carbamidomethyl(C)@1; Carbamidomethyl(C)@5; Carbamidomethyl(C)@22		missed R-F@10	-0.00697066	2848.25	950.424	2848.26	950.427	3	24	1.1.1.3523.72	32.962	3043.09	2783.51	33.02	0.3	3316.72
1	282.23	282.23	53.19	52.28	50.59	OE_22350|-2|119|9724	OE_22350|-2|119|9724			2	99	CTDPIAIECVEYATGADYR	Carbamidomethyl(C)@1; Carbamidomethyl(C)@9			-0.00189928	2202.95	735.325	2202.96	735.326	3	20	5.1.1.1562.11	17.5604	4057.18	3143.45	17.6	0.1	422.034
1	282.23	282.23	53.19	52.28	50.59	OE_22350|-2|119|9724	OE_22350|-2|119|9724			2	99	CTHSPLETTCK	Carbamidomethyl(C)@1; Carbamidomethyl(C)@10			-0.0126927	1332.57	445.196	1332.58	445.201	3	12	5.1.1.1288.2	8.847	1633.84	1268.18	8.88	0.1	1008.37
1	282.23	282.23	53.19	52.28	50.59	OE_22350|-2|119|9724	OE_22350|-2|119|9724			2	99	CTLEGVWEPPSLPK	Carbamidomethyl(C)@1			0.000812948	1611.8	806.906	1611.8	806.906	2	20	1.1.1.3625.32	38.012	6748.5	5130.75	37.94	0.25	6487.99
1	282.23	282.23	53.19	52.28	50.59	OE_22350|-2|119|9724	OE_22350|-2|119|9724			2	99	CVPVDECGCLLEGQEFLAGSK	Carbamidomethyl(C)@1; Carbamidomethyl(C)@7; Carbamidomethyl(C)@9			0.000118376	2367.05	790.025	2367.05	790.025	3	20	5.1.1.1575.8	17.9729	5361.94	3802.65	18.02	0.06	508.526
1	282.23	282.23	53.19	52.28	50.59	OE_22350|-2|119|9724	OE_22350|-2|119|9724			2	99	DAELDVPYDQAGQQNLVCDLHK	Carbamidomethyl(C)@18			-0.00166603	2527.16	843.395	2527.16	843.396	3	17	4.1.1.1468.24	15.9539	7387.31	7070.39	15.94	0.06	1106.58
1	282.23	282.23	53.19	52.28	50.59	OE_22350|-2|119|9724	OE_22350|-2|119|9724			2	99	DCLDKDFEEDACSIR	Carbamidomethyl(C)@2; Carbamidomethyl(C)@12		missed K-D@5	0.000948387	1871.77	624.93	1871.77	624.929	3	14	4.1.1.1419.13	14.3808	1913.1	1434.3	14.41	0.1	398.468
1	282.23	282.23	53.19	52.28	50.59	OE_22350|-2|119|9724	OE_22350|-2|119|9724			2	99	DCLDKDFEEDACSIRNGITEELGSAAFDR	Carbamidomethyl(C)@2; Carbamidomethyl(C)@12; Deamidated(N)@16		missed K-D@5; missed R-N@15	0.00376341	3333.44	834.368	3333.44	834.367	4	22	1.1.1.3779.18	45.6791	1017.68	981.07	45.66	0.2	2011.29
1	282.23	282.23	53.19	52.28	50.59	OE_22350|-2|119|9724	OE_22350|-2|119|9724			2	99	DEQLTASSEK				0.000579744	1106.51	554.262	1106.51	554.262	2	12	3.1.1.1258.3	8.24178	1305.08	1089.19	8.26	0.09	276.823
1	282.23	282.23	53.19	52.28	50.59	OE_22350|-2|119|9724	OE_22350|-2|119|9724			2	99	DIVNPDGTIK				0.0026535	1070.56	536.289	1070.56	536.288	2	11	4.1.1.1359.10	12.4685	34107.4	25302.7	12.5	0.09	4564.95
1	282.23	282.23	53.19	52.28	50.59	OE_22350|-2|119|9724	OE_22350|-2|119|9724			2	99	DLFVDIITGPEPVPDTGLIASSSLDATTGPDQAR				0.000970738	3467.73	1156.92	3467.73	1156.92	3	17	3.1.1.1698.8	22.2938	2184.25	2150.15	22.3	0.13	50.8342
1	282.23	282.23	53.19	52.28	50.59	OE_22350|-2|119|9724	OE_22350|-2|119|9724			2	99	DSVSCDLATGLTCLKPPCQDFEIR	Carbamidomethyl(C)@5; Carbamidomethyl(C)@13; Carbamidomethyl(C)@18			0.00277379	2781.28	928.101	2781.28	928.1	3	22	1.1.1.3671.46	40.3	9384.83	8993.31	40.32	0.25	6436.36
1	282.23	282.23	53.19	52.28	50.59	OE_22350|-2|119|9724	OE_22350|-2|119|9724			2	99	DTCVPQSQCPCVTSDGK	Carbamidomethyl(C)@3; Carbamidomethyl(C)@9; Carbamidomethyl(C)@11			-0.00113496	1937.79	646.938	1937.79	646.938	3	14	5.1.1.1343.12	10.6147	1103.56	1054.37	10.62	0.1	219.788
1	282.23	282.23	53.19	52.28	50.59	OE_22350|-2|119|9724	OE_22350|-2|119|9724			2	99	DVVTEPSK				0.000168721	873.445	437.73	873.444	437.729	2	9	3.1.1.1266.2	8.49008	1231.41	984.82	8.51	0.06	267.912
1	282.23	282.23	53.19	52.28	50.59	OE_22350|-2|119|9724	OE_22350|-2|119|9724			2	99	EATTLPVILNQVTVTKPIQSAVEVK				-0.002471	2677.52	893.515	2677.53	893.516	3	22	1.1.1.3658.20	39.6523	8144.88	7566.17	39.68	0.35	5981.3
1	282.23	282.23	53.19	52.28	50.59	OE_22350|-2|119|9724	OE_22350|-2|119|9724			2	99	ECGPACRPTCANR	Carbamidomethyl(C)@2; Carbamidomethyl(C)@6; Carbamidomethyl(C)@10			0.00155408	1547.64	516.888	1547.64	516.887	3	9	5.1.1.1250.5	7.6586	3376.93	3043.15	7.67	0.06	659.168
1	282.23	282.23	53.19	52.28	50.59	OE_22350|-2|119|9724	OE_22350|-2|119|9724			2	99	EFPDCHAPPAQPSANQCEVPSSPPGGAVR	Carbamidomethyl(C)@5; Carbamidomethyl(C)@17			-0.00126016	3058.36	1020.46	3058.37	1020.46	3	13	1.1.1.3446.82	29.1361	1625.82	1438.41	28.99	0.94	2479.7
1	282.23	282.23	53.19	52.28	50.59	OE_22350|-2|119|9724	OE_22350|-2|119|9724			2	99	EGGIEDQVGIR				0.000773907	1171.58	586.799	1171.58	586.799	2	17	4.1.1.1365.19	12.6648	51392	28134.4	12.71	0.06	2374.71
1	282.23	282.23	53.19	52.28	50.59	OE_22350|-2|119|9724	OE_22350|-2|119|9724			2	99	EGPLWEAK				0.00107101	928.466	465.24	928.465	465.24	2	11	5.1.1.1446.7	13.8643	22243.1	13998.5	13.92	0.09	1856.27
1	282.23	282.23	53.19	52.28	50.59	OE_22350|-2|119|9724	OE_22350|-2|119|9724			2	99	EPVEALVR				-0.000519664	911.507	456.761	911.508	456.761	2	8	4.1.1.1373.7	12.9121	25628.5	24237.1	12.9	0.06	1270.72
1	282.23	282.23	53.19	52.28	50.59	OE_22350|-2|119|9724	OE_22350|-2|119|9724			2	99	EVQDFVSTSHPTPDNDGDIEDIQDIITATGK				0.00319928	3356.56	840.146	3356.55	840.146	4	16	3.1.1.1583.12	18.606	4639.96	3777.53	18.63	0.1	627.073
1	282.23	282.23	53.19	52.28	50.59	OE_22350|-2|119|9724	OE_22350|-2|119|9724			2	99	FFEACKQDCCDK	Carbamidomethyl(C)@5; Carbamidomethyl(C)@9; Carbamidomethyl(C)@10		missed K-Q@6	0.00117083	1606.62	804.319	1606.62	804.318	2	9	5.1.1.1332.13	10.2669	417.25	336.11	10.24	0.06	55.5275
1	282.23	282.23	53.19	52.28	50.59	OE_22350|-2|119|9724	OE_22350|-2|119|9724			2	99	FHICANPVAIQCR	Carbamidomethyl(C)@4; Carbamidomethyl(C)@12			-0.0084641	1584.76	529.26	1584.77	529.262	3	12	4.1.1.1412.15	14.1578	1198.66	1121.29	14.18	0.1	417.079
1	282.23	282.23	53.19	52.28	50.59	OE_22350|-2|119|9724	OE_22350|-2|119|9724			2	99	FKFHICANPVAIQCR	Carbamidomethyl(C)@6; Carbamidomethyl(C)@14		missed K-F@2	-0.00442371	1859.92	620.982	1859.93	620.984	3	13	5.1.1.1483.22	15.0471	2642.75	2523.63	15.06	0.1	550.839
1	282.23	282.23	53.19	52.28	50.59	OE_22350|-2|119|9724	OE_22350|-2|119|9724			2	99	FPGACSYTLAQDCGHGQAYSIR	Carbamidomethyl(C)@5; Carbamidomethyl(C)@13			-0.00241779	2458.08	820.366	2458.08	820.367	3	21	5.1.1.1478.13	14.8969	7687.29	3341.29	14.78	0.16	468.571
1	282.23	282.23	53.19	52.28	50.59	OE_22350|-2|119|9724	OE_22350|-2|119|9724			2	99	FPQGEETVTLTCDR	Carbamidomethyl(C)@12			-0.000428713	1651.75	826.883	1651.75	826.883	2	13	5.1.1.1458.16	14.259	2843.33	1263.47	14.01	0.38	174.306
1	282.23	282.23	53.19	52.28	50.59	OE_22350|-2|119|9724	OE_22350|-2|119|9724			2	99	FRGDHCQYPTSLCDMEK	Carbamidomethyl(C)@6; Carbamidomethyl(C)@13		missed R-G@2	-6.45995e-05	2142.89	536.73	2142.89	536.73	4	15	5.1.1.1405.10	12.5762	5700.47	4551.1	12.62	0.1	1143.99
1	282.23	282.23	53.19	52.28	50.59	OE_22350|-2|119|9724	OE_22350|-2|119|9724			2	99	FTNGEGAFTITCDAATR	Carbamidomethyl(C)@12			-0.000886127	1830.82	916.417	1830.82	916.418	2	18	5.1.1.1486.13	15.1466	6618.29	5658.23	15.18	0.1	671.262
1	282.23	282.23	53.19	52.28	50.59	OE_22350|-2|119|9724	OE_22350|-2|119|9724			2	99	FYECEDGIVTVR	Carbamidomethyl(C)@4			0.00730858	1486.68	744.349	1486.68	744.345	2	11	7.1.1.1498.8	14.8681	499.22	472.42	14.88	0.13	163.801
1	282.23	282.23	53.19	52.28	50.59	OE_22350|-2|119|9724	OE_22350|-2|119|9724			2	99	GDHCQYPTSLCDMEK	Carbamidomethyl(C)@4; Carbamidomethyl(C)@11			-0.00912133	1839.71	614.245	1839.72	614.248	3	13	5.1.1.1415.8	12.8936	2071.07	1598.45	12.87	0.09	330.99
1	282.23	282.23	53.19	52.28	50.59	OE_22350|-2|119|9724	OE_22350|-2|119|9724			2	99	GDHCQYPVSLCFK	Carbamidomethyl(C)@4; Carbamidomethyl(C)@11			0.00568015	1609.71	537.576	1609.7	537.575	3	13	5.1.1.1479.11	14.9191	2472.27	2043.41	14.94	0.1	605.366
1	282.23	282.23	53.19	52.28	50.59	OE_22350|-2|119|9724	OE_22350|-2|119|9724			2	99	GDHCQYPVSLCNAR	Carbamidomethyl(C)@4; Carbamidomethyl(C)@11			0.000171261	1675.72	559.581	1675.72	559.58	3	14	5.1.1.1392.12	12.1616	3695.54	2984.44	12.2	0.1	1715.91
1	282.23	282.23	53.19	52.28	50.59	OE_22350|-2|119|9724	OE_22350|-2|119|9724			2	99	GDHCQYPVSLCNPR	Carbamidomethyl(C)@4; Carbamidomethyl(C)@11			0.00365835	1701.74	568.254	1701.74	568.252	3	16	5.1.1.1399.13	12.3913	7430.28	7177.36	12.4	0.06	1435.68
1	282.23	282.23	53.19	52.28	50.59	OE_22350|-2|119|9724	OE_22350|-2|119|9724			2	99	GFCEGYVTDIECR	Carbamidomethyl(C)@3; Carbamidomethyl(C)@12			-0.00480437	1604.66	803.335	1604.66	803.337	2	13	5.1.1.1481.19	14.9929	1808.02	1773.92	15	0.06	343.288
1	282.23	282.23	53.19	52.28	50.59	OE_22350|-2|119|9724	OE_22350|-2|119|9724			2	99	GFLCLNDDQTTGLCR	Carbamidomethyl(C)@4; Carbamidomethyl(C)@14			0.000616982	1768.79	885.401	1768.79	885.401	2	16	5.1.1.1534.22	16.6748	17129.1	11610	16.72	0.06	779.173
1	282.23	282.23	53.19	52.28	50.59	OE_22350|-2|119|9724	OE_22350|-2|119|9724			2	99	GFRGDHCQYPVSLCNAR	Carbamidomethyl(C)@7; Carbamidomethyl(C)@14		missed R-G@3	-0.0025599	2035.91	509.984	2035.91	509.985	4	13	5.1.1.1393.9	12.1871	4601.52	3974.45	12.21	0.06	883.215
1	282.23	282.23	53.19	52.28	50.59	OE_22350|-2|119|9724	OE_22350|-2|119|9724			2	99	GFRGDHCQYPVSLCNPR	Carbamidomethyl(C)@7; Carbamidomethyl(C)@14		missed R-G@3	0.0125453	2061.94	688.32	2061.93	688.316	3	14	5.1.1.1397.18	12.3274	3257.26	2119.01	12.37	0.06	396.278
1	282.23	282.23	53.19	52.28	50.59	OE_22350|-2|119|9724	OE_22350|-2|119|9724			2	99	GGTNNCEVGVCK	Carbamidomethyl(C)@6; Carbamidomethyl(C)@11			0.00128686	1293.55	647.78	1293.54	647.779	2	11	5.1.1.1282.8	8.67837	2421.53	2137.51	8.71	0.09	446.013
1	282.23	282.23	53.19	52.28	50.59	OE_22350|-2|119|9724	OE_22350|-2|119|9724			2	99	GLCGTFNHNANDDYTTETGEVDQDIPSFVGSWSR	Carbamidomethyl(C)@3			0.00111019	3788.63	1263.88	3788.63	1263.88	3	17	1.1.1.3670.39	40.2668	3923.28	2930.71	40.37	0.35	1358.34
1	282.23	282.23	53.19	52.28	50.59	OE_22350|-2|119|9724	OE_22350|-2|119|9724			2	99	GNNQCLCPEGFR	Carbamidomethyl(C)@5; Carbamidomethyl(C)@7			-0.00271335	1450.61	726.31	1450.61	726.311	2	15	5.1.1.1412.10	12.8042	1723.97	1614.45	12.81	0.09	418.945
1	282.23	282.23	53.19	52.28	50.59	OE_22350|-2|119|9724	OE_22350|-2|119|9724			2	99	GNNQCLCPEGFRGDHCQYPVSLCFK	Carbamidomethyl(C)@5; Carbamidomethyl(C)@7; Carbamidomethyl(C)@16; Carbamidomethyl(C)@23		missed R-G@12	-0.0101312	3042.29	761.58	3042.3	761.582	4	15	5.1.1.1499.15	15.5619	3524.28	3502.64	15.54	0.1	743.007
1	282.23	282.23	53.19	52.28	50.59	OE_22350|-2|119|9724	OE_22350|-2|119|9724			2	99	GNSADADSFSVILQNVQCGSAVSCAK	Carbamidomethyl(C)@18; Carbamidomethyl(C)@24			0.00221447	2684.22	895.747	2684.22	895.746	3	17	5.1.1.1596.13	18.6437	9102.82	7873.66	18.68	0.1	505.78
1	282.23	282.23	53.19	52.28	50.59	OE_22350|-2|119|9724	OE_22350|-2|119|9724			2	99	GTQAGCQCASIDEYFR	Carbamidomethyl(C)@6; Carbamidomethyl(C)@8			-0.002338	1861.77	931.892	1861.77	931.893	2	15	5.1.1.1498.19	15.5351	2471.74	2442.82	15.54	0.1	388.698
1	282.23	282.23	53.19	52.28	50.59	OE_22350|-2|119|9724	OE_22350|-2|119|9724			2	99	HAFGGPFK				0.00560065	859.44	430.727	859.434	430.724	2	13	5.1.1.1374.4	11.5783	20606.7	11278.6	11.51	0.13	1213.19
1	282.23	282.23	53.19	52.28	50.59	OE_22350|-2|119|9724	OE_22350|-2|119|9724			2	99	HCGGNMHFNPVQK	Carbamidomethyl(C)@2			0.00055769	1524.67	509.231	1524.67	509.231	3	18	5.1.1.1326.6	10.0668	11522.1	6007.14	10.02	0.06	517.284
1	282.23	282.23	53.19	52.28	50.59	OE_22350|-2|119|9724	OE_22350|-2|119|9724			2	99	HDVTSQGDFETLQDAK				-0.000300121	1789.81	597.611	1789.81	597.611	3	21	4.1.1.1349.8	12.1535	40947.8	30614.4	12.18	0.09	4832.52
1	282.23	282.23	53.19	52.28	50.59	OE_22350|-2|119|9724	OE_22350|-2|119|9724			2	99	HDVTSQGDFETLQDAKDSGVLK			missed K-D@16	-0.006671	2389.13	598.29	2389.14	598.292	4	18	5.1.1.1448.15	13.936	2155.92	1863.45	13.95	0.06	541.634
1	282.23	282.23	53.19	52.28	50.59	OE_22350|-2|119|9724	OE_22350|-2|119|9724			2	99	HGPSETTCK	Carbamidomethyl(C)@8			0.000895134	1015.44	508.727	1015.44	508.727	2	12	5.1.1.1137.4	5.20978	4690.37	4578.98	5.22	0.06	1309.89
1	282.23	282.23	53.19	52.28	50.59	OE_22350|-2|119|9724	OE_22350|-2|119|9724			2	99	HVLLALDRPLPTDLVATVR				-0.00186367	2098.22	525.563	2098.23	525.564	4	16	3.1.1.1561.3	17.8909	6673.43	4997.94	17.92	0.1	1119.51
1	282.23	282.23	53.19	52.28	50.59	OE_22350|-2|119|9724	OE_22350|-2|119|9724			2	99	IDVPTPECER	Carbamidomethyl(C)@8			0.00335562	1214.56	608.289	1214.56	608.287	2	11	5.1.1.1404.12	12.5461	22733.8	3007.42	12.65	0.1	312.987
1	282.23	282.23	53.19	52.28	50.59	OE_22350|-2|119|9724	OE_22350|-2|119|9724			2	99	IDVPTPECEREGPLWEAK	Carbamidomethyl(C)@8		missed R-E@10	-0.00141538	2125.01	709.345	2125.01	709.346	3	16	5.1.1.1503.15	15.686	5567.33	4856.39	15.7	0.1	795.276
1	282.23	282.23	53.19	52.28	50.59	OE_22350|-2|119|9724	OE_22350|-2|119|9724			2	99	IPSPDPCISCFCHGGEK	Carbamidomethyl(C)@7; Carbamidomethyl(C)@10; Carbamidomethyl(C)@12			-0.00141179	1959.83	980.92	1959.83	980.921	2	12	5.1.1.1449.23	13.9783	1254.36	1216.38	13.98	0.06	119.097
1	282.23	282.23	53.19	52.28	50.59	OE_22350|-2|119|9724	OE_22350|-2|119|9724			2	99	IPSPDPCISCFCHGGEKK	Carbamidomethyl(C)@7; Carbamidomethyl(C)@10; Carbamidomethyl(C)@12		missed K-K@17	-0.00346542	2087.92	522.987	2087.92	522.988	4	15	5.1.1.1417.13	12.9519	6051.46	4972.27	12.97	0.09	918.658
1	282.23	282.23	53.19	52.28	50.59	OE_22350|-2|119|9724	OE_22350|-2|119|9724			2	99	KCEILTGEVFLPCHSVVDYVPYHDR	Carbamidomethyl(C)@2; Carbamidomethyl(C)@13		missed K-C@1	-0.00839013	3032.44	759.118	3032.45	759.12	4	16	5.1.1.1549.11	17.1496	1215.77	1162.45	17.16	0.06	260.135
1	282.23	282.23	53.19	52.28	50.59	OE_22350|-2|119|9724	OE_22350|-2|119|9724			2	99	KCLGKPCEGGLGECR	Carbamidomethyl(C)@2; Carbamidomethyl(C)@7; Carbamidomethyl(C)@14		missed K-C@1	-7.48763e-05	1719.79	574.269	1719.79	574.269	3	15	5.1.1.1293.6	9.01983	1152.96	1073.89	9.03	0.06	289.403
1	282.23	282.23	53.19	52.28	50.59	OE_22350|-2|119|9724	OE_22350|-2|119|9724			2	99	KGFVREDVSGK			missed K-G@1; missed R-E@5	-0.00273047	1220.65	407.89	1220.65	407.891	3	11	5.1.1.1276.3	8.46902	1162.4	1074.88	8.49	0.06	302.05
1	282.23	282.23	53.19	52.28	50.59	OE_22350|-2|119|9724	OE_22350|-2|119|9724			2	99	KGGTNNCEVGVCK	Deamidated(N)@5; Carbamidomethyl(C)@7; Carbamidomethyl(C)@12		missed K-G@1	0.00237005	1422.63	475.216	1422.62	475.215	3	12	5.1.1.1259.5	7.94292	796.2	709.85	7.96	0.09	214.81
1	282.23	282.23	53.19	52.28	50.59	OE_22350|-2|119|9724	OE_22350|-2|119|9724			2	99	KKCEILTGEVFLPCHSVVDYVPYHDR	Carbamidomethyl(C)@3; Carbamidomethyl(C)@14		missed K-K@1; missed K-C@2	-0.00269012	3160.54	791.143	3160.55	791.144	4	18	5.1.1.1521.19	16.2582	3651.68	3541.67	16.27	0.09	601.117
1	282.23	282.23	53.19	52.28	50.59	OE_22350|-2|119|9724	OE_22350|-2|119|9724			2	99	KLTLPNFAAHWLTQR			missed K-L@1	-0.000225478	1794.99	599.337	1794.99	599.337	3	21	1.1.1.3677.10	40.5821	9632.76	6716.76	40.67	0.2	3536.93
1	282.23	282.23	53.19	52.28	50.59	OE_22350|-2|119|9724	OE_22350|-2|119|9724			2	99	KNHWVTSYR			missed K-N@1	0.00134934	1189.6	595.808	1189.6	595.807	2	12	2.1.1.1260.13	9.34415	1075.25	1047.84	9.35	0.1	338.974
1	282.23	282.23	53.19	52.28	50.59	OE_22350|-2|119|9724	OE_22350|-2|119|9724			2	99	KPGIESEDQVK				0.00163947	1228.63	410.551	1228.63	410.551	3	15	3.1.1.1259.3	8.2651	3496.69	1887.6	8.32	0.06	608.518
1	282.23	282.23	53.19	52.28	50.59	OE_22350|-2|119|9724	OE_22350|-2|119|9724			2	99	LDWQAAGQQVTCDLVK	Carbamidomethyl(C)@12			-0.000143409	1830.89	611.305	1830.89	611.305	3	11	4.1.1.1518.5	17.5398	1926.2	1269.15	17.59	0.1	287.991
1	282.23	282.23	53.19	52.28	50.59	OE_22350|-2|119|9724	OE_22350|-2|119|9724			2	99	LFQHGGPAK	Deamidated(Q)@3			-0.000142794	954.492	478.253	954.492	478.253	2	11	5.1.1.1299.4	9.20815	328.2	311.1	9.19	0.19	116.511
1	282.23	282.23	53.19	52.28	50.59	OE_22350|-2|119|9724	OE_22350|-2|119|9724			2	99	LNPLTWK				0.00158823	870.498	436.256	870.496	436.255	2	6	4.1.1.1459.3	15.6517	17591.8	8136.36	15.71	0.06	1068.33
1	282.23	282.23	53.19	52.28	50.59	OE_22350|-2|119|9724	OE_22350|-2|119|9724			2	99	LPGLTIITDGR				0.000345111	1154.67	578.34	1154.67	578.34	2	13	3.1.1.1555.4	17.6986	16468.5	2303.11	17.6	0.06	315.111
1	282.23	282.23	53.19	52.28	50.59	OE_22350|-2|119|9724	OE_22350|-2|119|9724			2	99	LSEALQPNVCGLCGNFDEDWTNDLTALDR	Carbamidomethyl(C)@10; Carbamidomethyl(C)@13			0.001318	3322.49	1108.5	3322.49	1108.5	3	20	1.1.1.3756.42	44.547	2817.12	2730.04	44.56	0.2	2909.39
1	282.23	282.23	53.19	52.28	50.59	OE_22350|-2|119|9724	OE_22350|-2|119|9724			2	99	LTLPNFAAHWLTQR				2.45706e-06	1666.89	556.639	1666.89	556.639	3	14	2.1.1.1584.2	19.6396	4353.09	3283	19.67	0.1	493.587
1	282.23	282.23	53.19	52.28	50.59	OE_22350|-2|119|9724	OE_22350|-2|119|9724			2	99	LTPDREGWTPR			missed R-E@5	0.00690458	1326.68	443.232	1326.67	443.23	3	11	5.1.1.1372.6	11.5218	15709.8	6887.19	11.58	0.1	603.194
1	282.23	282.23	53.19	52.28	50.59	OE_22350|-2|119|9724	OE_22350|-2|119|9724			2	99	LWQNYQCVDPEQCK	Carbamidomethyl(C)@7; Carbamidomethyl(C)@13			0.00151389	1866.8	934.409	1866.8	934.409	2	15	5.1.1.1457.14	14.2301	3676.55	3481.85	14.24	0.06	402.251
1	282.23	282.23	53.19	52.28	50.59	OE_22350|-2|119|9724	OE_22350|-2|119|9724			2	99	NGAVEVQVNQELQVLVNQR				-0.00251894	2136.13	713.049	2136.13	713.05	3	12	3.1.1.1598.5	19.08	1069.74	252.59	18.88	0.1	116.221
1	282.23	282.23	53.19	52.28	50.59	OE_22350|-2|119|9724	OE_22350|-2|119|9724			2	99	NGITEELGSAAFDR	Deamidated(N)@1			-0.000770568	1479.68	494.235	1479.68	494.235	3	17	3.1.1.1537.3	17.1231	888.03	887.52	17.15	0.1	292.899
1	282.23	282.23	53.19	52.28	50.59	OE_22350|-2|119|9724	OE_22350|-2|119|9724			2	99	NGITVFWDR	Deamidated(N)@1			0.00119736	1107.54	554.775	1107.53	554.775	2	9	3.1.1.1582.3	18.5635	410.91	401.56	18.56	0.1	135.166
1	282.23	282.23	53.19	52.28	50.59	OE_22350|-2|119|9724	OE_22350|-2|119|9724			2	99	NHWVTSYR				-0.000936949	1061.5	531.759	1061.5	531.759	2	9	5.1.1.1352.5	10.8835	1818.91	1435.69	10.91	0.09	279.293
1	282.23	282.23	53.19	52.28	50.59	OE_22350|-2|119|9724	OE_22350|-2|119|9724			2	99	NIFDVPVETK				1.51257e-05	1160.61	581.311	1160.61	581.311	2	11	3.1.1.1517.3	16.4875	18270.3	3671.11	16.39	0.1	454.718
1	282.23	282.23	53.19	52.28	50.59	OE_22350|-2|119|9724	OE_22350|-2|119|9724			2	99	QCEEGLDFNPVTK	Carbamidomethyl(C)@2			0.000237547	1535.69	768.854	1535.69	768.854	2	15	5.1.1.1471.16	14.6761	13674.1	8488.08	14.72	0.06	635.001
1	282.23	282.23	53.19	52.28	50.59	OE_22350|-2|119|9724	OE_22350|-2|119|9724			2	99	QDCCDKGTQAGCQCASIDEYFR	Carbamidomethyl(C)@3; Carbamidomethyl(C)@4; Carbamidomethyl(C)@12; Carbamidomethyl(C)@14		missed K-G@6	-0.00649759	2668.03	890.352	2668.04	890.354	3	13	5.1.1.1467.19	14.5481	1044.44	1029.73	14.55	0.06	162.79
1	282.23	282.23	53.19	52.28	50.59	OE_22350|-2|119|9724	OE_22350|-2|119|9724			2	99	SAITEDTPEDLGLVGVQCNLER	Carbamidomethyl(C)@18			-0.00475009	2415.15	806.059	2415.16	806.06	3	17	3.1.1.1559.9	17.8429	2017.08	1808.45	17.86	0.1	266.744
1	282.23	282.23	53.19	52.28	50.59	OE_22350|-2|119|9724	OE_22350|-2|119|9724			2	99	SCVCQSGK	Carbamidomethyl(C)@2; Carbamidomethyl(C)@4			0.00180215	924.381	463.198	924.379	463.197	2	12	5.1.1.1171.2	5.70738	4209.28	3616.69	5.73	0.05	738.199
1	282.23	282.23	53.19	52.28	50.59	OE_22350|-2|119|9724	OE_22350|-2|119|9724			2	99	SFEFGGAFR				0.000218562	1016.47	509.243	1016.47	509.243	2	9	3.1.1.1519.2	16.5483	9982.91	3568.52	16.61	0.06	431.319
1	282.23	282.23	53.19	52.28	50.59	OE_22350|-2|119|9724	OE_22350|-2|119|9724			2	99	SNTEDEYIGVK				0.00242891	1253.58	627.797	1253.58	627.796	2	11	5.1.1.1392.16	12.1669	17549.7	541.17	12.01	0.1	131.512
1	282.23	282.23	53.19	52.28	50.59	OE_22350|-2|119|9724	OE_22350|-2|119|9724			2	99	SNTEDEYIGVKLDTPR			missed K-L@11	0.000324216	1835.89	612.971	1835.89	612.971	3	15	5.1.1.1453.16	14.1001	2908.85	2858.49	14.11	0.1	1123.78
1	282.23	282.23	53.19	52.28	50.59	OE_22350|-2|119|9724	OE_22350|-2|119|9724			2	99	SQDLCPVQCEK	Carbamidomethyl(C)@5; Carbamidomethyl(C)@9			0.00505029	1362.6	682.305	1362.59	682.303	2	13	5.1.1.1340.7	10.5214	11978.2	11361.7	10.53	0.1	1383.67
1	282.23	282.23	53.19	52.28	50.59	OE_22350|-2|119|9724	OE_22350|-2|119|9724			2	99	SRVELVATAELFGQTR			missed R-V@2	-0.00786019	1775.95	592.989	1775.95	592.992	3	15	3.1.1.1536.7	17.0973	1324.7	797.39	17.15	0.13	481.316
1	282.23	282.23	53.19	52.28	50.59	OE_22350|-2|119|9724	OE_22350|-2|119|9724			2	99	SSLGFTVWFDNESAQIK				0.00282995	1927.93	964.975	1927.93	964.973	2	10	3.1.1.1637.10	20.3374	1896.58	1873.07	20.34	0.13	160.034
1	282.23	282.23	53.19	52.28	50.59	OE_22350|-2|119|9724	OE_22350|-2|119|9724			2	99	SVEITVGAK				0.00116281	902.508	452.262	902.507	452.261	2	10	5.1.1.1386.6	11.9614	23603.3	3196.91	11.86	0.1	417.607
1	282.23	282.23	53.19	52.28	50.59	OE_22350|-2|119|9724	OE_22350|-2|119|9724			2	99	SYPVPATKPNSK	Deamidated(N)@10			0.00148242	1288.67	645.341	1288.67	645.34	2	12	5.1.1.1319.14	9.85228	1107.62	724.8	9.92	0.13	183.265
1	282.23	282.23	53.19	52.28	50.59	OE_22350|-2|119|9724	OE_22350|-2|119|9724			2	99	TEGLFVVAHIR				-5.60274e-07	1240.69	621.354	1240.69	621.354	2	9	4.1.1.1467.9	15.9094	2395.98	2292.31	15.9	0.06	672.66
1	282.23	282.23	53.19	52.28	50.59	OE_22350|-2|119|9724	OE_22350|-2|119|9724			2	99	TFDEVTYDFEGICDYTLVR	Carbamidomethyl(C)@13			-0.00092254	2342.04	781.687	2342.04	781.688	3	20	1.1.1.3730.22	43.2285	1496.08	1427.52	43.21	0.25	2312.45
1	282.23	282.23	53.19	52.28	50.59	OE_22350|-2|119|9724	OE_22350|-2|119|9724			2	99	TFDGTIYR				0.000444418	971.472	486.743	971.471	486.743	2	9	5.1.1.1414.6	12.8511	30362.1	7856.78	12.93	0.1	302.82
1	282.23	282.23	53.19	52.28	50.59	OE_22350|-2|119|9724	OE_22350|-2|119|9724			2	99	TIYGVVTLGNPR				-0.00270606	1288.71	430.578	1288.71	430.579	3	12	4.1.1.1467.2	15.907	4186.07	3471.94	15.94	0.06	754.988
1	282.23	282.23	53.19	52.28	50.59	OE_22350|-2|119|9724	OE_22350|-2|119|9724			2	99	TRCPQGQVR	Carbamidomethyl(C)@3		missed R-C@2	-0.00213974	1100.55	551.282	1100.55	551.283	2	9	5.1.1.1208.4	6.3562	381.96	377.35	6.36	0.1	115.124
1	282.23	282.23	53.19	52.28	50.59	OE_22350|-2|119|9724	OE_22350|-2|119|9724			2	99	TSEDKLDWQAAGQQVTCDLVK	Carbamidomethyl(C)@17		missed K-L@5	-0.00543885	2391.13	798.051	2391.14	798.053	3	11	4.1.1.1480.23	16.3337	1785.56	1503.35	16.35	0.1	313.972
1	282.23	282.23	53.19	52.28	50.59	OE_22350|-2|119|9724	OE_22350|-2|119|9724			2	99	TVPGLTLQPAGK				0.0030374	1180.68	591.35	1180.68	591.348	2	11	4.1.1.1420.13	14.4118	34061.6	5095.31	14.31	0.06	698.119
1	282.23	282.23	53.19	52.28	50.59	OE_22350|-2|119|9724	OE_22350|-2|119|9724			2	99	TVSITHGEETVTLTK				-0.000449864	1614.85	539.289	1614.85	539.289	3	15	4.1.1.1352.12	12.2428	36490.4	21380.2	12.3	0.1	2657.38
1	282.23	282.23	53.19	52.28	50.59	OE_22350|-2|119|9724	OE_22350|-2|119|9724			2	99	TWEPTAAFPDCEGVCEPECLNGGK	Carbamidomethyl(C)@11; Carbamidomethyl(C)@15; Carbamidomethyl(C)@19			-0.0033244	2723.13	908.716	2723.13	908.717	3	16	5.1.1.1545.17	17.0234	3306.89	3255.34	17.03	0.09	476.375
1	282.23	282.23	53.19	52.28	50.59	OE_22350|-2|119|9724	OE_22350|-2|119|9724			2	99	VDGWTDWVSTFNPAETFGDER				0.00135753	2428.06	810.361	2428.06	810.361	3	13	3.1.1.1680.5	21.7088	4308.36	2632.27	21.75	0.06	552.206
1	282.23	282.23	53.19	52.28	50.59	OE_22350|-2|119|9724	OE_22350|-2|119|9724			2	99	VDGWTDWVSTFNPAETFGDEREPVEALVR			missed R-E@21	0.00253029	3321.56	831.397	3321.56	831.397	4	19	1.1.1.3799.18	46.6647	2994.47	2669.99	46.7	0.2	2347.57
1	282.23	282.23	53.19	52.28	50.59	OE_22350|-2|119|9724	OE_22350|-2|119|9724			2	99	VELVATAELFGQTR				-0.00116618	1532.82	511.947	1532.82	511.947	3	15	2.1.1.1549.5	18.524	1394.42	1350.27	18.55	0.1	315.388
1	282.23	282.23	53.19	52.28	50.59	OE_22350|-2|119|9724	OE_22350|-2|119|9724			2	99	VFPGNHDPGVVSR				-0.00789105	1379.69	460.903	1379.69	460.905	3	15	5.1.1.1369.7	11.4267	37212	5303.95	11.29	0.16	896.974
1	282.23	282.23	53.19	52.28	50.59	OE_22350|-2|119|9724	OE_22350|-2|119|9724			2	99	VFVIHPLTSEGGISLK				-0.00171133	1695.95	566.325	1695.96	566.326	3	12	3.1.1.1537.4	17.1241	8088.51	4283.18	17.18	0.06	407.018
1	282.23	282.23	53.19	52.28	50.59	OE_22350|-2|119|9724	OE_22350|-2|119|9724			2	99	VPSFEVR				0.000527742	832.445	417.23	832.444	417.229	2	10	5.1.1.1426.2	13.2264	37033.6	8293.91	13.32	0.09	682.427
1	282.23	282.23	53.19	52.28	50.59	OE_22350|-2|119|9724	OE_22350|-2|119|9724			2	99	VRDEQLTASSEK	Deamidated(Q)@5		missed R-D@2	-0.00414428	1362.66	455.227	1362.66	455.228	3	13	5.1.1.1279.5	8.56768	443.08	435.81	8.59	0.16	166.382
1	282.23	282.23	53.19	52.28	50.59	OE_22350|-2|119|9724	OE_22350|-2|119|9724			2	99	VRYSVDDVVFKDIVNPDGTIK			missed R-Y@2; missed K-D@11	-0.00375656	2378.24	595.568	2378.25	595.569	4	18	1.1.1.3632.8	38.341	1695.55	1690.85	38.34	0.15	2858.4
1	282.23	282.23	53.19	52.28	50.59	OE_22350|-2|119|9724	OE_22350|-2|119|9724			2	99	VSCPEGMQFETPSPDAIR	Carbamidomethyl(C)@3			-0.00486346	2019.9	674.307	2019.9	674.308	3	19	1.1.1.3540.40	33.7825	6807.55	5051.61	33.71	0.2	4611.08
1	282.23	282.23	53.19	52.28	50.59	OE_22350|-2|119|9724	OE_22350|-2|119|9724			2	99	VTCDLTHGLR	Carbamidomethyl(C)@3			0.00283573	1170.58	586.299	1170.58	586.298	2	15	5.1.1.1371.19	11.501	13096.3	11344.1	11.54	0.1	1447.23
1	282.23	282.23	53.19	52.28	50.59	OE_22350|-2|119|9724	OE_22350|-2|119|9724			2	99	VTTCEALYK	Carbamidomethyl(C)@4			0.0031452	1083.53	542.772	1083.53	542.771	2	12	5.1.1.1369.12	11.435	25989.6	23114.1	11.45	0.06	2686.22
1	282.23	282.23	53.19	52.28	50.59	OE_22350|-2|119|9724	OE_22350|-2|119|9724			2	99	VYVVAEPEWQDK				-0.0037955	1461.71	488.244	1461.71	488.245	3	8	4.1.1.1441.4	15.0803	1469.5	1111.49	15.04	0.06	263.431
1	282.23	282.23	53.19	52.28	50.59	OE_22350|-2|119|9724	OE_22350|-2|119|9724			2	99	WRPEVPQCPVVCGEGLTYQPCPSR	Carbamidomethyl(C)@8; Carbamidomethyl(C)@12; Carbamidomethyl(C)@21			-0.00602316	2871.32	718.837	2871.33	718.839	4	15	5.1.1.1517.15	16.128	3010.82	1890.94	16.08	0.06	302.582
1	282.23	282.23	53.19	52.28	50.59	OE_22350|-2|119|9724	OE_22350|-2|119|9724			2	99	YPFTECHDDVHPDAYYK	Carbamidomethyl(C)@6			-5.18551e-05	2155.89	719.639	2155.89	719.639	3	19	5.1.1.1419.20	13.0211	9108.07	7581.09	13.06	0.09	1182.82
1	282.23	282.23	53.19	52.28	50.59	OE_22350|-2|119|9724	OE_22350|-2|119|9724			2	99	YSVDDVVFK				0.00118606	1070.53	536.272	1070.53	536.271	2	9	4.1.1.1459.8	15.6547	36843.2	11726.3	15.59	0.06	1243.22
1	282.23	282.23	53.19	52.28	50.59	OE_22350|-2|119|9724	OE_22350|-2|119|9724			2	99	YSVDDVVFKDIVNPDGTIK			missed K-D@9	0.000119224	2123.08	708.7	2123.08	708.7	3	21	1.1.1.3667.12	40.0896	8542.27	3523.06	40.27	0.25	2930.29
1	282.23	282.23	53.19	52.28	50.59	OE_22350|-2|119|9724	OE_22350|-2|119|9724			1.92082	99	TVNGKVPSFEVR	Deamidated(N)@3		missed K-V@5	-0.000922809	1332.7	445.241	1332.7	445.242	3	11	5.1.1.1422.5	13.1019	6531.9	4383.02	13.15	0.09	1338.01
1	282.23	282.23	53.19	52.28	50.59	OE_22350|-2|119|9724	OE_22350|-2|119|9724			1.82391	98.7	GFCEGYVTDIECRDAELDVPYDQAGQQNLVCDLHK	Carbamidomethyl(C)@3; Carbamidomethyl(C)@12; Carbamidomethyl(C)@31		missed R-D@13	-0.00649468	4113.81	1029.46	4113.81	1029.46	4	15	1.1.1.3625.46	38.0236	3531.39	3446.91	37.99	0.2	3818.18
1	282.23	282.23	53.19	52.28	50.59	OE_22350|-2|119|9724	OE_22350|-2|119|9724			1.79588	99	DSGVLKCDTVTAIK	Carbamidomethyl(C)@7		missed K-C@6	-0.0097054	1505.77	502.929	1505.78	502.933	3	14	1.1.1.3443.11	28.9526	2512.1	1827.55	28.85	0.25	3538.96
1	282.23	282.23	53.19	52.28	50.59	OE_22350|-2|119|9724	OE_22350|-2|119|9724			1.38722	96.72	GLECWNK	Carbamidomethyl(C)@4			0.00132029	905.408	453.711	905.407	453.711	2	8	5.1.1.1384.2	11.8954	8862.49	4484.29	11.95	0.06	442.735
1	282.23	282.23	53.19	52.28	50.59	OE_22350|-2|119|9724	OE_22350|-2|119|9724			1.27572	98.85	GLECWNKNNGGACKDYEVR	Carbamidomethyl(C)@4; Deamidated(N)@8; Carbamidomethyl(C)@13		missed K-N@7; missed K-D@14	-0.00223111	2269.98	757.668	2269.98	757.669	3	17	1.1.1.3437.27	28.6792	1641.68	1521.73	28.7	0.3	2725.26
1	282.23	282.23	53.19	52.28	50.59	OE_22350|-2|119|9724	OE_22350|-2|119|9724			1.25964	94.49	GLVCENR	Carbamidomethyl(C)@4			0.0015838	846.404	424.209	846.402	424.208	2	7	5.1.1.1300.2	9.2278	21065.8	850.09	9.1	0.06	147.253
1	282.23	282.23	53.19	52.28	50.59	OE_22350|-2|119|9724	OE_22350|-2|119|9724			1.22185	93.98	CDHCTCESGAFHCPGKPCAATCSVWGDSHVR	Carbamidomethyl(C)@1; Carbamidomethyl(C)@4; Carbamidomethyl(C)@6; Carbamidomethyl(C)@13; Carbamidomethyl(C)@18; Carbamidomethyl(C)@22			-0.0110615	3605.41	601.909	3605.42	601.911	6	11	5.1.1.1385.12	11.9429	1106	1055.37	11.95	0.06	500.834
1	282.23	282.23	53.19	52.28	50.59	OE_22350|-2|119|9724	OE_22350|-2|119|9724			1.22185	96.64	CEQGWSEWFNRHDVTSQGDFETLQDAK	Carbamidomethyl(C)@1		missed R-H@11	-0.0024919	3269.41	818.359	3269.41	818.36	4	14	1.1.1.3623.32	37.9035	2749.94	1944.59	37.84	0.1	4121.1
1	282.23	282.23	53.19	52.28	50.59	OE_22350|-2|119|9724	OE_22350|-2|119|9724			1.08619	92.59	FFEACK	Carbamidomethyl(C)@5			4.80862e-05	800.353	401.184	800.353	401.184	2	6	4.1.1.1314.2	11.0321	1808.36	1377.49	11.06	0.1	337.635
1	282.23	282.23	53.19	52.28	50.59	OE_22350|-2|119|9724	OE_22350|-2|119|9724			1.04576	91.92	LCPCFYGNNMYK	Carbamidomethyl(C)@2; Carbamidomethyl(C)@4			0.00252408	1565.65	783.832	1565.65	783.831	2	8	5.1.1.1486.11	15.1432	5441.59	2686.17	15.19	0.1	208.801
1	282.23	282.23	53.19	52.28	50.59	OE_22350|-2|119|9724	OE_22350|-2|119|9724			0.628932	80.24	VTTCEALYKYPFTECHDDVHPDAYYK	Carbamidomethyl(C)@4; Carbamidomethyl(C)@15		missed K-Y@9	0.00729037	3221.42	806.362	3221.41	806.36	4	14	1.1.1.3531.47	33.34	2528.11	2118.65	33.37	0.25	4105.7
1	282.23	282.23	53.19	52.28	50.59	OE_22350|-2|119|9724	OE_22350|-2|119|9724			0.481486	90.63	NNGGACKDYEVR	Deamidated(N)@2; Carbamidomethyl(C)@6		missed K-D@7	-0.00733299	1382.58	692.298	1382.59	692.302	2	9	1.1.1.3343.51	24.0106	1260.51	1150.05	24.08	0.2	1441.97
1	282.23	282.23	53.19	52.28	50.59	OE_22350|-2|119|9724	OE_22350|-2|119|9724			0.421361	67.24	GFVREDVSGK			missed R-E@4	-0.00206308	1092.55	547.284	1092.56	547.285	2	7	5.1.1.1314.8	9.68928	947.95	835.3	9.7	0.1	123.144
1	282.23	282.23	53.19	52.28	50.59	OE_22350|-2|119|9724	OE_22350|-2|119|9724			0.336299	56.71	GLVCENRLQPK	Carbamidomethyl(C)@4		missed R-L@7	-0.00423492	1312.69	438.57	1312.69	438.571	3	7	6.1.1.1380.4	11.0929	365.01	347.57	11.11	0.1	213.621
1	282.23	282.23	53.19	52.28	50.59	OE_22350|-2|119|9724	OE_22350|-2|119|9724			0.273273	49.57	NWIALR				-0.00179213	771.438	386.726	771.439	386.727	2	7	1.1.1.3542.2	33.8666	6673.58	6650.53	33.87	0.1	4925.25
1	282.23	282.23	53.19	52.28	50.59	OE_22350|-2|119|9724	OE_22350|-2|119|9724			0	99	AGEIVPIR				0.00158054	853.504	427.759	853.502	427.758	2	12	5.1.1.1427.3	13.2587	30206.1	24600.8	13.22	0.06	4296.45
1	282.23	282.23	53.19	52.28	50.59	OE_22350|-2|119|9724	OE_22350|-2|119|9724			0	99	AGEIVPIR				4.27139e-05	853.502	427.758	853.502	427.758	2	11	2.1.1.1378.2	13.0772	12583.8	9830.4	13.04	0.06	1665.92
1	282.23	282.23	53.19	52.28	50.59	OE_22350|-2|119|9724	OE_22350|-2|119|9724			0	99	AGEIVPIR				-6.44527e-07	853.502	427.758	853.502	427.758	2	9	3.1.1.1412.3	13.1387	10859	1351.88	13.04	0.06	317.55
1	282.23	282.23	53.19	52.28	50.59	OE_22350|-2|119|9724	OE_22350|-2|119|9724			0	99	AGEIVPIR				0.00158054	853.504	427.759	853.502	427.758	2	8	5.1.1.1433.4	13.4487	30206.1	470.79	13.22	0.06	139.819
1	282.23	282.23	53.19	52.28	50.59	OE_22350|-2|119|9724	OE_22350|-2|119|9724			0	99	AGEIVPIR				-0.000595448	853.502	427.758	853.502	427.758	2	10	1.1.1.3447.8	29.1486	5697.98	5496.59	29.14	0.15	8199.7
1	282.23	282.23	53.19	52.28	50.59	OE_22350|-2|119|9724	OE_22350|-2|119|9724			0	98.76	AGEIVPIR				-0.00132855	853.501	427.758	853.502	427.758	2	8	6.1.1.1452.2	13.3744	165.96	163.51	13.37	0.06	121.872
1	282.23	282.23	53.19	52.28	50.59	OE_22350|-2|119|9724	OE_22350|-2|119|9724			0	47.8	AGEIVPIR				-0.00142133	853.501	427.758	853.502	427.758	2	5	4.1.1.1383.4	13.2261	28588.8	403.44	13	0.06	274.286
1	282.23	282.23	53.19	52.28	50.59	OE_22350|-2|119|9724	OE_22350|-2|119|9724			0	99	ANCPVDDTVCVGDIFVYLK	Carbamidomethyl(C)@3; Carbamidomethyl(C)@10			-0.0050396	2184.02	1093.02	2184.02	1093.02	2	13	1.1.1.3776.50	45.5413	1751.22	1678.65	45.56	0.25	1125.85
1	282.23	282.23	53.19	52.28	50.59	OE_22350|-2|119|9724	OE_22350|-2|119|9724			0	99	ANCPVDDTVCVGDIFVYLK	Carbamidomethyl(C)@3; Carbamidomethyl(C)@10			-0.0132075	2184.01	729.011	2184.02	729.015	3	10	4.1.1.1642.6	21.5138	1441.05	704.99	21.6	0.13	165.801
1	282.23	282.23	53.19	52.28	50.59	OE_22350|-2|119|9724	OE_22350|-2|119|9724			0	99	ANCPVDDTVCVGDIFVYLK	Carbamidomethyl(C)@3; Carbamidomethyl(C)@10			-0.0050396	2184.02	1093.02	2184.02	1093.02	2	12	1.1.1.3779.28	45.6958	1751.22	880.57	45.56	0.25	1266.62
1	282.23	282.23	53.19	52.28	50.59	OE_22350|-2|119|9724	OE_22350|-2|119|9724			0	60.45	ANCPVDDTVCVGDIFVYLK	Carbamidomethyl(C)@3; Carbamidomethyl(C)@10			-0.0050396	2184.02	1093.02	2184.02	1093.02	2	8	1.1.1.3775.40	45.4873	1751.22	1284.65	45.56	0.25	1149.69
1	282.23	282.23	53.19	52.28	50.59	OE_22350|-2|119|9724	OE_22350|-2|119|9724			0	31.57	ANCPVDDTVCVGDIFVYLK	Carbamidomethyl(C)@3; Carbamidomethyl(C)@10			-0.00320935	2184.02	729.014	2184.02	729.015	3	9	1.1.1.3776.16	45.513	2240.83	2037.72	45.55	0.25	2296.67
1	282.23	282.23	53.19	52.28	50.59	OE_22350|-2|119|9724	OE_22350|-2|119|9724			0	99	APSCPLSECAAGCHCPEGK	Carbamidomethyl(C)@4; Carbamidomethyl(C)@9; Carbamidomethyl(C)@13; Carbamidomethyl(C)@15			0.00455465	2086.84	696.62	2086.83	696.618	3	22	1.1.1.3384.49	26.0424	3079.27	2746.64	26.01	0.15	7189.73
1	282.23	282.23	53.19	52.28	50.59	OE_22350|-2|119|9724	OE_22350|-2|119|9724			0	94.99	APSCPLSECAAGCHCPEGK	Carbamidomethyl(C)@4; Carbamidomethyl(C)@9; Carbamidomethyl(C)@13; Carbamidomethyl(C)@15			0.00455465	2086.84	696.62	2086.83	696.618	3	16	1.1.1.3384.48	26.0416	3079.27	2756.81	26.01	0.15	5240.7
1	282.23	282.23	53.19	52.28	50.59	OE_22350|-2|119|9724	OE_22350|-2|119|9724			0	99	ATCAQGFR	Carbamidomethyl(C)@3			-0.000685315	909.412	455.713	909.413	455.714	2	8	4.1.1.1239.8	8.6579	2845.41	1515.48	8.71	0.06	276.483
1	282.23	282.23	53.19	52.28	50.59	OE_22350|-2|119|9724	OE_22350|-2|119|9724			0	97.77	ATCAQGFR	Carbamidomethyl(C)@3			-0.000309289	909.412	455.714	909.413	455.714	2	8	2.1.1.1241.12	8.73218	1218.19	1096.72	8.75	0.06	415.032
1	282.23	282.23	53.19	52.28	50.59	OE_22350|-2|119|9724	OE_22350|-2|119|9724			0	94.85	ATCAQGFR	Carbamidomethyl(C)@3			0.00102716	909.414	455.714	909.413	455.714	2	7	3.1.1.1274.8	8.75825	513.04	483.41	8.74	0.1	220.564
1	282.23	282.23	53.19	52.28	50.59	OE_22350|-2|119|9724	OE_22350|-2|119|9724			0	93.67	ATCAQGFR	Carbamidomethyl(C)@3			-0.000309289	909.412	455.714	909.413	455.714	2	8	2.1.1.1241.11	8.73118	1218.19	1090.09	8.75	0.06	240.461
1	282.23	282.23	53.19	52.28	50.59	OE_22350|-2|119|9724	OE_22350|-2|119|9724			0	99	ATCPEGSHFETTPADVYR	Carbamidomethyl(C)@3			0.00112154	2036.89	679.971	2036.89	679.971	3	19	5.1.1.1406.18	12.6128	13776	11407.5	12.65	0.1	1770.82
1	282.23	282.23	53.19	52.28	50.59	OE_22350|-2|119|9724	OE_22350|-2|119|9724			0	99	ATCPEGSHFETTPADVYR	Carbamidomethyl(C)@3			-0.00677779	2036.88	679.968	2036.89	679.971	3	14	6.1.1.1432.20	12.7574	1029.91	971.87	12.77	0.06	372.11
1	282.23	282.23	53.19	52.28	50.59	OE_22350|-2|119|9724	OE_22350|-2|119|9724			0	99	ATCPEGSHFETTPADVYR	Carbamidomethyl(C)@3			0.00315195	2036.89	1019.45	2036.89	1019.45	2	23	1.1.1.3443.53	28.9876	3581.76	3567.94	28.94	0.3	3375.07
1	282.23	282.23	53.19	52.28	50.59	OE_22350|-2|119|9724	OE_22350|-2|119|9724			0	97.82	ATCPEGSHFETTPADVYR	Carbamidomethyl(C)@3			-0.00445679	2036.89	679.969	2036.89	679.971	3	11	4.1.1.1358.29	12.4458	7969.03	7329.75	12.43	0.06	994.636
1	282.23	282.23	53.19	52.28	50.59	OE_22350|-2|119|9724	OE_22350|-2|119|9724			0	91.76	ATCPEGSHFETTPADVYR	Carbamidomethyl(C)@3			-0.0049039	2036.88	679.969	2036.89	679.971	3	10	3.1.1.1389.20	12.4282	1508.12	967.12	12.47	0.06	467.462
1	282.23	282.23	53.19	52.28	50.59	OE_22350|-2|119|9724	OE_22350|-2|119|9724			0	99	CDTVTAIK	Carbamidomethyl(C)@1			0.00116576	906.449	454.232	906.448	454.231	2	11	5.1.1.1332.4	10.2479	12615.3	872.54	10.12	0.1	142.075
1	282.23	282.23	53.19	52.28	50.59	OE_22350|-2|119|9724	OE_22350|-2|119|9724			0	99	CDTVTAIK	Carbamidomethyl(C)@1			0.00188187	906.45	454.232	906.448	454.231	2	12	1.1.1.3363.15	24.9825	4639.65	4635.04	24.98	0.2	3845.23
1	282.23	282.23	53.19	52.28	50.59	OE_22350|-2|119|9724	OE_22350|-2|119|9724			0	99	CEQGWSEWFNR	Carbamidomethyl(C)@1			0.00103991	1497.61	749.813	1497.61	749.812	2	14	5.1.1.1567.14	17.7181	1782.12	1388.59	17.76	0.1	319.5
1	282.23	282.23	53.19	52.28	50.59	OE_22350|-2|119|9724	OE_22350|-2|119|9724			0	99	CEQGWSEWFNR	Carbamidomethyl(C)@1			0.00457609	1497.61	749.814	1497.61	749.812	2	9	3.1.1.1553.9	17.6459	810.97	727.21	17.63	0.06	159.028
1	282.23	282.23	53.19	52.28	50.59	OE_22350|-2|119|9724	OE_22350|-2|119|9724			0	99	CEQGWSEWFNR	Carbamidomethyl(C)@1			0.00461865	1497.61	749.814	1497.61	749.812	2	10	2.1.1.1520.14	17.6042	1043.4	959.42	17.62	0.16	301.591
1	282.23	282.23	53.19	52.28	50.59	OE_22350|-2|119|9724	OE_22350|-2|119|9724			0	98.22	CEQGWSEWFNR	Carbamidomethyl(C)@1			-0.00113744	1497.61	749.812	1497.61	749.812	2	12	1.1.1.3638.15	38.6479	1907.4	1807.24	38.68	0.15	4998.95
1	282.23	282.23	53.19	52.28	50.59	OE_22350|-2|119|9724	OE_22350|-2|119|9724			0	96.36	CEQGWSEWFNRHDVTSQGDFETLQDAK	Carbamidomethyl(C)@1		missed R-H@11	-0.0070615	3269.41	1090.81	3269.41	1090.81	3	11	1.1.1.3621.51	37.829	1955.31	1893.72	37.84	0.1	2187.84
1	282.23	282.23	53.19	52.28	50.59	OE_22350|-2|119|9724	OE_22350|-2|119|9724			0	99	CEQGWSEWFNRHDVTSQGDFETLQDAKDSGVLK	Carbamidomethyl(C)@1		missed R-H@11; missed K-D@27	0.00314783	3868.74	774.756	3868.74	774.755	5	17	1.1.1.3629.24	38.1988	2248.57	2206.86	38.23	0.15	4771.57
1	282.23	282.23	53.19	52.28	50.59	OE_22350|-2|119|9724	OE_22350|-2|119|9724			0	99	CEQGWSEWFNRHDVTSQGDFETLQDAKDSGVLK	Carbamidomethyl(C)@1		missed R-H@11; missed K-D@27	0.00967661	3868.75	968.194	3868.74	968.192	4	14	1.1.1.3629.46	38.2171	2009.78	1907.07	38.19	0.15	3289.27
1	282.23	282.23	53.19	52.28	50.59	OE_22350|-2|119|9724	OE_22350|-2|119|9724			0	99	CISGQEPVGPPLQPCDIIPGPK	Carbamidomethyl(C)@1; Carbamidomethyl(C)@15			-0.00167897	2358.17	1180.09	2358.17	1180.09	2	17	1.1.1.3611.54	37.3347	2569.74	2097.31	37.44	0.35	1990.65
1	282.23	282.23	53.19	52.28	50.59	OE_22350|-2|119|9724	OE_22350|-2|119|9724			0	99	CISGQEPVGPPLQPCDIIPGPK	Carbamidomethyl(C)@1; Carbamidomethyl(C)@15			-0.00167897	2358.17	1180.09	2358.17	1180.09	2	18	1.1.1.3612.43	37.3848	2569.74	2420.64	37.44	0.35	2106.94
1	282.23	282.23	53.19	52.28	50.59	OE_22350|-2|119|9724	OE_22350|-2|119|9724			0	99	CISGQEPVGPPLQPCDIIPGPK	Carbamidomethyl(C)@1; Carbamidomethyl(C)@15			-0.00167897	2358.17	1180.09	2358.17	1180.09	2	19	1.1.1.3613.49	37.4344	2569.74	2555.16	37.44	0.35	2020.89
1	282.23	282.23	53.19	52.28	50.59	OE_22350|-2|119|9724	OE_22350|-2|119|9724			0	99	CISGQEPVGPPLQPCDIIPGPK	Carbamidomethyl(C)@1; Carbamidomethyl(C)@15			-0.00167897	2358.17	1180.09	2358.17	1180.09	2	20	1.1.1.3614.34	37.4841	2569.74	2502.54	37.44	0.35	2109.69
1	282.23	282.23	53.19	52.28	50.59	OE_22350|-2|119|9724	OE_22350|-2|119|9724			0	99	CISGQEPVGPPLQPCDIIPGPK	Carbamidomethyl(C)@1; Carbamidomethyl(C)@15			-0.00400816	2358.17	787.063	2358.17	787.064	3	21	1.1.1.3615.26	37.5142	4761.04	3946.97	37.44	0.5	5440.31
1	282.23	282.23	53.19	52.28	50.59	OE_22350|-2|119|9724	OE_22350|-2|119|9724			0	99	CISGQEPVGPPLQPCDIIPGPK	Carbamidomethyl(C)@1; Carbamidomethyl(C)@15			-0.00400816	2358.17	787.063	2358.17	787.064	3	17	1.1.1.3609.22	37.2127	4761.04	1798.66	37.44	0.5	3396.15
1	282.23	282.23	53.19	52.28	50.59	OE_22350|-2|119|9724	OE_22350|-2|119|9724			0	99	CISGQEPVGPPLQPCDIIPGPK	Carbamidomethyl(C)@1; Carbamidomethyl(C)@15			-0.00400816	2358.17	787.063	2358.17	787.064	3	15	1.1.1.3614.26	37.4741	4761.04	4241.32	37.44	0.5	4282.06
1	282.23	282.23	53.19	52.28	50.59	OE_22350|-2|119|9724	OE_22350|-2|119|9724			0	90.52	CISGQEPVGPPLQPCDIIPGPK	Carbamidomethyl(C)@1; Carbamidomethyl(C)@15			-0.00261224	2358.17	787.063	2358.17	787.064	3	9	5.1.1.1656.6	20.5485	819.76	766.55	20.53	0.13	215.648
1	282.23	282.23	53.19	52.28	50.59	OE_22350|-2|119|9724	OE_22350|-2|119|9724			0	88.15	CISGQEPVGPPLQPCDIIPGPK	Carbamidomethyl(C)@1; Deamidated(Q)@13; Carbamidomethyl(C)@15			0.00103614	2359.16	787.393	2359.16	787.392	3	9	5.1.1.1587.12	18.3605	1460.62	598.26	18.46	0.13	116.641
1	282.23	282.23	53.19	52.28	50.59	OE_22350|-2|119|9724	OE_22350|-2|119|9724			0	22.13	CISGQEPVGPPLQPCDIIPGPK	Carbamidomethyl(C)@1; Carbamidomethyl(C)@15			-0.00400816	2358.17	787.063	2358.17	787.064	3	12	1.1.1.3613.26	37.4149	4761.04	4633.92	37.44	0.5	8353.68
1	282.23	282.23	53.19	52.28	50.59	OE_22350|-2|119|9724	OE_22350|-2|119|9724			0	99	CLEGCACPLGYTSNR	Carbamidomethyl(C)@1; Carbamidomethyl(C)@5; Carbamidomethyl(C)@7			-0.00685613	1756.73	879.37	1756.73	879.374	2	19	1.1.1.3463.42	29.9729	1313.3	1205.99	29.99	0.15	2233.39
1	282.23	282.23	53.19	52.28	50.59	OE_22350|-2|119|9724	OE_22350|-2|119|9724			0	99	CLEGCACPLGYTSNR	Carbamidomethyl(C)@1; Carbamidomethyl(C)@5; Carbamidomethyl(C)@7			0.000647726	1756.73	879.374	1756.73	879.374	2	10	5.1.1.1554.21	17.3143	538.76	527.55	17.29	0.1	159.707
1	282.23	282.23	53.19	52.28	50.59	OE_22350|-2|119|9724	OE_22350|-2|119|9724			0	99	CLGKPCEGGLGECR	Carbamidomethyl(C)@1; Carbamidomethyl(C)@6; Carbamidomethyl(C)@13			-0.000685299	1591.69	796.852	1591.69	796.853	2	18	5.1.1.1337.13	10.4259	1278.53	1232.98	10.43	0.06	195.637
1	282.23	282.23	53.19	52.28	50.59	OE_22350|-2|119|9724	OE_22350|-2|119|9724			0	99	CLGKPCEGGLGECR	Carbamidomethyl(C)@1; Carbamidomethyl(C)@6; Carbamidomethyl(C)@13			0.00163132	1591.69	531.571	1591.69	531.571	3	14	5.1.1.1338.6	10.446	4420.53	4220.48	10.43	0.06	743.658
1	282.23	282.23	53.19	52.28	50.59	OE_22350|-2|119|9724	OE_22350|-2|119|9724			0	38.77	CLGKPCEGGLGECR	Carbamidomethyl(C)@1; Carbamidomethyl(C)@6; Carbamidomethyl(C)@13			0.00163132	1591.69	531.571	1591.69	531.571	3	10	5.1.1.1337.10	10.4189	4420.53	3980.64	10.43	0.06	432.046
1	282.23	282.23	53.19	52.28	50.59	OE_22350|-2|119|9724	OE_22350|-2|119|9724			0	19.48	CLGKPCEGGLGECR	Carbamidomethyl(C)@1; Carbamidomethyl(C)@6; Carbamidomethyl(C)@13			0.00716373	1591.7	531.573	1591.69	531.571	3	11	1.1.1.3382.31	25.9313	1727.16	1679.3	25.92	0.2	9652.86
1	282.23	282.23	53.19	52.28	50.59	OE_22350|-2|119|9724	OE_22350|-2|119|9724			0	99	CLNSEQEGGAMCLNYK	Carbamidomethyl(C)@1; Oxidation(M)@11; Carbamidomethyl(C)@12			-0.0014397	1888.77	630.599	1888.78	630.599	3	16	5.1.1.1380.13	11.7905	1191.19	1157.77	11.8	0.06	314.719
1	282.23	282.23	53.19	52.28	50.59	OE_22350|-2|119|9724	OE_22350|-2|119|9724			0	98.67	CPQGQVR	Carbamidomethyl(C)@1			-0.00456987	843.398	422.706	843.402	422.708	2	8	3.1.1.1193.7	6.18077	894.6	847.34	6.19	0.06	327.57
1	282.23	282.23	53.19	52.28	50.59	OE_22350|-2|119|9724	OE_22350|-2|119|9724			0	98.66	CPQGQVR	Carbamidomethyl(C)@1			-0.00270318	843.399	422.707	843.402	422.708	2	9	4.1.1.1162.3	6.2384	2648.52	1235.49	6.17	0.1	299.647
1	282.23	282.23	53.19	52.28	50.59	OE_22350|-2|119|9724	OE_22350|-2|119|9724			0	86.14	CPQGQVR	Carbamidomethyl(C)@1			-0.00270318	843.399	422.707	843.402	422.708	2	7	4.1.1.1160.2	6.17442	2648.52	2599.52	6.17	0.1	300.207
1	282.23	282.23	53.19	52.28	50.59	OE_22350|-2|119|9724	OE_22350|-2|119|9724			0	45.68	CPQGQVR	Carbamidomethyl(C)@1; Deamidated(Q)@3			-0.000149755	844.386	423.2	844.386	423.2	2	6	5.1.1.1226.2	6.88413	2129.37	269.4	7.03	0.1	89.3532
1	282.23	282.23	53.19	52.28	50.59	OE_22350|-2|119|9724	OE_22350|-2|119|9724			0	45.68	CPQGQVR	Carbamidomethyl(C)@1; Deamidated(Q)@5			-0.000149755	844.386	423.2	844.386	423.2	2	6	5.1.1.1226.2	6.88413	2129.37	269.4	7.03	0.1	89.3532
1	282.23	282.23	53.19	52.28	50.59	OE_22350|-2|119|9724	OE_22350|-2|119|9724			0	99	CQASCESISR	Carbamidomethyl(C)@1; Deamidated(Q)@2; Carbamidomethyl(C)@5			0.000401866	1197.48	599.745	1197.48	599.745	2	10	5.1.1.1287.7	8.83268	739.26	691.65	8.84	0.06	206.824
1	282.23	282.23	53.19	52.28	50.59	OE_22350|-2|119|9724	OE_22350|-2|119|9724			0	75.85	CQASCESISR	Carbamidomethyl(C)@1; Carbamidomethyl(C)@5			-0.0036854	1196.49	599.251	1196.49	599.253	2	8	1.1.1.3331.32	23.4153	824.05	690.55	23.39	0.3	1924.92
1	282.23	282.23	53.19	52.28	50.59	OE_22350|-2|119|9724	OE_22350|-2|119|9724			0	15.62	CQASCESISR	Carbamidomethyl(C)@1; Carbamidomethyl(C)@5			-0.0046429	1196.49	599.251	1196.49	599.253	2	5	4.1.1.1222.19	8.13447	371.33	308.58	8.11	0.1	89.4011
1	282.23	282.23	53.19	52.28	50.59	OE_22350|-2|119|9724	OE_22350|-2|119|9724			0	99	CSDTLVSTDEFEVVQEK	Carbamidomethyl(C)@1			-0.0024961	1984.89	993.453	1984.89	993.454	2	14	5.1.1.1522.19	16.2955	3251.68	2880.15	16.27	0.06	185.998
1	282.23	282.23	53.19	52.28	50.59	OE_22350|-2|119|9724	OE_22350|-2|119|9724			0	99	CSDTLVSTDEFEVVQEK	Carbamidomethyl(C)@1			3.45083e-05	1984.89	993.454	1984.89	993.454	2	16	1.1.1.3562.59	34.8963	3477.13	2060.28	35	0.2	3464.5
1	282.23	282.23	53.19	52.28	50.59	OE_22350|-2|119|9724	OE_22350|-2|119|9724			0	98.3	CSDTLVSTDEFEVVQEK	Carbamidomethyl(C)@1			3.45083e-05	1984.89	993.454	1984.89	993.454	2	15	1.1.1.3565.69	35.0435	3477.13	3062.4	35	0.2	3633.42
1	282.23	282.23	53.19	52.28	50.59	OE_22350|-2|119|9724	OE_22350|-2|119|9724			0	29.96	CSDTLVSTDEFEVVQEK	Carbamidomethyl(C)@1			3.45083e-05	1984.89	993.454	1984.89	993.454	2	12	1.1.1.3570.30	35.296	3477.13	749.15	35	0.2	2688.54
1	282.23	282.23	53.19	52.28	50.59	OE_22350|-2|119|9724	OE_22350|-2|119|9724			0	29.44	CSDTLVSTDEFEVVQEK	Carbamidomethyl(C)@1			-0.00534178	1984.89	993.451	1984.89	993.454	2	6	2.1.1.1474.31	16.1532	844.38	831.35	16.16	0.1	121.072
1	282.23	282.23	53.19	52.28	50.59	OE_22350|-2|119|9724	OE_22350|-2|119|9724			0	99	CSLLFHDAYADCHK	Carbamidomethyl(C)@1; Carbamidomethyl(C)@12			0.000673955	1735.75	579.589	1735.74	579.589	3	19	5.1.1.1429.13	13.3344	4757.34	4316.64	13.35	0.06	1643.61
1	282.23	282.23	53.19	52.28	50.59	OE_22350|-2|119|9724	OE_22350|-2|119|9724			0	99	CSLLFHDAYADCHK	Carbamidomethyl(C)@1; Carbamidomethyl(C)@12			-0.00334891	1735.74	434.943	1735.74	434.943	4	16	5.1.1.1431.3	13.3847	6672.21	5325.15	13.35	0.06	767.325
1	282.23	282.23	53.19	52.28	50.59	OE_22350|-2|119|9724	OE_22350|-2|119|9724			0	99	CSLLFHDAYADCHK	Carbamidomethyl(C)@1; Carbamidomethyl(C)@12			-0.00334891	1735.74	434.943	1735.74	434.943	4	10	5.1.1.1432.5	13.4192	6672.21	2438.27	13.35	0.06	289.745
1	282.23	282.23	53.19	52.28	50.59	OE_22350|-2|119|9724	OE_22350|-2|119|9724			0	93.51	CSLLFHDAYADCHK	Carbamidomethyl(C)@1; Carbamidomethyl(C)@12			0.00327974	1735.75	868.881	1735.74	868.88	2	13	1.1.1.3483.35	30.9633	1406.08	1340.22	30.93	0.4	2542.79
1	282.23	282.23	53.19	52.28	50.59	OE_22350|-2|119|9724	OE_22350|-2|119|9724			0	99	CSPEGVWDPPRIPK	Carbamidomethyl(C)@1		missed R-I@11	-0.00408855	1636.8	819.407	1636.8	819.409	2	14	1.1.1.3521.50	32.854	2267.84	2244.75	32.82	0.3	3337.99
1	282.23	282.23	53.19	52.28	50.59	OE_22350|-2|119|9724	OE_22350|-2|119|9724			0	99	CSPEGVWDPPRIPK	Carbamidomethyl(C)@1		missed R-I@11	0.00024562	1636.8	546.608	1636.8	546.608	3	14	1.1.1.3520.15	32.7775	6461.3	5611.44	32.82	0.25	5218.94
1	282.23	282.23	53.19	52.28	50.59	OE_22350|-2|119|9724	OE_22350|-2|119|9724			0	50.95	CSPEGVWDPPRIPK	Carbamidomethyl(C)@1		missed R-I@11	-0.00104362	1636.8	546.608	1636.8	546.608	3	7	5.1.1.1474.8	14.7538	892.19	728.49	14.78	0.1	214.227
1	282.23	282.23	53.19	52.28	50.59	OE_22350|-2|119|9724	OE_22350|-2|119|9724			0	27.63	CSPEGVWDPPRIPK	Carbamidomethyl(C)@1		missed R-I@11	0.00024562	1636.8	546.608	1636.8	546.608	3	7	1.1.1.3525.13	33.0256	6461.3	1850.43	32.82	0.25	3018.24
1	282.23	282.23	53.19	52.28	50.59	OE_22350|-2|119|9724	OE_22350|-2|119|9724			0	26.49	CSPEGVWDPPRIPK	Carbamidomethyl(C)@1		missed R-I@11	-0.00408855	1636.8	819.407	1636.8	819.409	2	9	1.1.1.3523.54	32.947	2267.84	1516.26	32.82	0.3	3200.11
1	282.23	282.23	53.19	52.28	50.59	OE_22350|-2|119|9724	OE_22350|-2|119|9724			0	16.63	CSPEGVWDPPRIPK	Carbamidomethyl(C)@1		missed R-I@11	0.00024562	1636.8	546.608	1636.8	546.608	3	8	1.1.1.3526.10	33.078	6461.3	1209.91	32.82	0.25	2765.4
1	282.23	282.23	53.19	52.28	50.59	OE_22350|-2|119|9724	OE_22350|-2|119|9724			0	99	CSPEGVWQPTTIPK	Carbamidomethyl(C)@1			-0.00111817	1598.78	800.395	1598.78	800.395	2	14	5.1.1.1491.14	15.3046	3150.73	2488.08	15.35	0.1	372.329
1	282.23	282.23	53.19	52.28	50.59	OE_22350|-2|119|9724	OE_22350|-2|119|9724			0	99	CSPEGVWQPTTIPK	Carbamidomethyl(C)@1			-0.00134854	1598.77	800.395	1598.78	800.395	2	22	1.1.1.3524.25	32.9987	6556.99	5813.78	33.06	0.2	6887.99
1	282.23	282.23	53.19	52.28	50.59	OE_22350|-2|119|9724	OE_22350|-2|119|9724			0	99	CSPEGVWQPTTIPK	Carbamidomethyl(C)@1			-0.00134854	1598.77	800.395	1598.78	800.395	2	18	1.1.1.3528.29	33.1952	6556.99	2766.34	33.06	0.2	3933.66
1	282.23	282.23	53.19	52.28	50.59	OE_22350|-2|119|9724	OE_22350|-2|119|9724			0	99	CSPEGVWQPTTIPK	Carbamidomethyl(C)@1			-0.00134854	1598.77	800.395	1598.78	800.395	2	16	1.1.1.3523.49	32.9428	6556.99	3760.99	33.06	0.2	4042.18
1	282.23	282.23	53.19	52.28	50.59	OE_22350|-2|119|9724	OE_22350|-2|119|9724			0	34.23	CSPEGVWQPTTIPK	Carbamidomethyl(C)@1; Deamidated(Q)@8			0.00684269	1599.77	800.891	1599.76	800.887	2	7	6.1.1.1516.18	15.4366	290.94	280.93	15.41	0.16	114.031
1	282.23	282.23	53.19	52.28	50.59	OE_22350|-2|119|9724	OE_22350|-2|119|9724			0	99	CSSTEDSLR	Carbamidomethyl(C)@1			0.00104821	1053.44	527.728	1053.44	527.727	2	10	4.1.1.1220.8	8.0698	1287.93	1256.7	8.08	0.09	457.046
1	282.23	282.23	53.19	52.28	50.59	OE_22350|-2|119|9724	OE_22350|-2|119|9724			0	96.9	CSSTEDSLR	Carbamidomethyl(C)@1			0.000184296	1053.44	527.727	1053.44	527.727	2	10	1.1.1.3334.22	23.5639	1675.92	1468.25	23.59	0.15	2487.06
1	282.23	282.23	53.19	52.28	50.59	OE_22350|-2|119|9724	OE_22350|-2|119|9724			0	93.78	CSSTEDSLR	Carbamidomethyl(C)@1			-0.000128867	1053.44	527.727	1053.44	527.727	2	7	6.1.1.1297.9	8.47308	433.68	424.95	8.46	0.1	155.851
1	282.23	282.23	53.19	52.28	50.59	OE_22350|-2|119|9724	OE_22350|-2|119|9724			0	92.43	CSSTEDSLR	Carbamidomethyl(C)@1			-0.00369436	1053.44	527.725	1053.44	527.727	2	8	3.1.1.1254.7	8.12763	366.79	327.91	8.1	0.13	156.459
1	282.23	282.23	53.19	52.28	50.59	OE_22350|-2|119|9724	OE_22350|-2|119|9724			0	99	CTATCVQGYR	Carbamidomethyl(C)@1; Carbamidomethyl(C)@5			0.0018059	1214.52	608.267	1214.52	608.266	2	14	1.1.1.3361.30	24.8958	1835.35	1759.76	24.92	0.35	2366.38
1	282.23	282.23	53.19	52.28	50.59	OE_22350|-2|119|9724	OE_22350|-2|119|9724			0	99	CTATCVQGYR	Carbamidomethyl(C)@1; Carbamidomethyl(C)@5			0.00829476	1214.53	608.27	1214.52	608.266	2	9	4.1.1.1271.20	9.68635	327.59	295.42	9.66	0.19	136.431
1	282.23	282.23	53.19	52.28	50.59	OE_22350|-2|119|9724	OE_22350|-2|119|9724			0	96.05	CTATCVQGYRFPQGEETVTLTCDR	Carbamidomethyl(C)@1; Carbamidomethyl(C)@5; Carbamidomethyl(C)@22		missed R-F@10	-0.00697066	2848.25	950.424	2848.26	950.427	3	12	1.1.1.3530.66	33.3018	3043.09	1144.73	33.02	0.3	2867.44
1	282.23	282.23	53.19	52.28	50.59	OE_22350|-2|119|9724	OE_22350|-2|119|9724			0	22.21	CTATCVQGYRFPQGEETVTLTCDR	Carbamidomethyl(C)@1; Carbamidomethyl(C)@5; Deamidated(Q)@13; Carbamidomethyl(C)@22		missed R-F@10	-0.00642561	2849.24	950.752	2849.24	950.755	3	9	1.1.1.3527.48	33.1585	2002.85	1125.98	33.02	0.25	2474.91
1	282.23	282.23	53.19	52.28	50.59	OE_22350|-2|119|9724	OE_22350|-2|119|9724			0	99	CTDPIAIECVEYATGADYR	Carbamidomethyl(C)@1; Carbamidomethyl(C)@9			-0.000538643	2202.96	1102.48	2202.96	1102.49	2	18	1.1.1.3613.45	37.4307	3137.53	1968.6	37.59	0.3	2341.45
1	282.23	282.23	53.19	52.28	50.59	OE_22350|-2|119|9724	OE_22350|-2|119|9724			0	99	CTDPIAIECVEYATGADYR	Carbamidomethyl(C)@1; Carbamidomethyl(C)@9			-0.00688802	2202.95	735.324	2202.96	735.326	3	21	1.1.1.3619.20	37.7073	3659.69	2088.39	37.54	0.35	3610.86
1	282.23	282.23	53.19	52.28	50.59	OE_22350|-2|119|9724	OE_22350|-2|119|9724			0	99	CTDPIAIECVEYATGADYR	Carbamidomethyl(C)@1; Carbamidomethyl(C)@9			-0.000538643	2202.96	1102.48	2202.96	1102.49	2	18	1.1.1.3619.49	37.7319	3137.53	1715.92	37.59	0.3	2277.8
1	282.23	282.23	53.19	52.28	50.59	OE_22350|-2|119|9724	OE_22350|-2|119|9724			0	99	CTDPIAIECVEYATGADYR	Carbamidomethyl(C)@1; Carbamidomethyl(C)@9			-0.000538643	2202.96	1102.48	2202.96	1102.49	2	13	1.1.1.3613.46	37.4315	3137.53	1980.35	37.59	0.3	1879.37
1	282.23	282.23	53.19	52.28	50.59	OE_22350|-2|119|9724	OE_22350|-2|119|9724			0	51.09	CTDPIAIECVEYATGADYR	Carbamidomethyl(C)@1; Carbamidomethyl(C)@9			-0.00688802	2202.95	735.324	2202.96	735.326	3	14	1.1.1.3613.22	37.4115	3659.69	1940.63	37.54	0.35	9738.29
1	282.23	282.23	53.19	52.28	50.59	OE_22350|-2|119|9724	OE_22350|-2|119|9724			0	36.6	CTDPIAIECVEYATGADYR	Carbamidomethyl(C)@1; Carbamidomethyl(C)@9			0.00605817	2202.96	1102.49	2202.96	1102.49	2	7	5.1.1.1650.13	20.3654	607.32	593.91	20.37	0.13	15.3989
1	282.23	282.23	53.19	52.28	50.59	OE_22350|-2|119|9724	OE_22350|-2|119|9724			0	44.34	CTHSPLETTCK	Carbamidomethyl(C)@1; Carbamidomethyl(C)@10			-0.00267117	1332.58	667.296	1332.58	667.297	2	9	1.1.1.3348.40	24.2626	2541.76	2232.36	24.23	0.6	2519.57
1	282.23	282.23	53.19	52.28	50.59	OE_22350|-2|119|9724	OE_22350|-2|119|9724			0	99	CTLEGVWEPPSLPK	Carbamidomethyl(C)@1			0.000812948	1611.8	806.906	1611.8	806.906	2	19	1.1.1.3625.31	38.0111	6748.5	5156.36	37.94	0.25	6027.2
1	282.23	282.23	53.19	52.28	50.59	OE_22350|-2|119|9724	OE_22350|-2|119|9724			0	99	CTLEGVWEPPSLPK	Carbamidomethyl(C)@1			0.000812948	1611.8	806.906	1611.8	806.906	2	16	1.1.1.3619.25	37.7115	6748.5	2223.61	37.94	0.25	4860.05
1	282.23	282.23	53.19	52.28	50.59	OE_22350|-2|119|9724	OE_22350|-2|119|9724			0	95.46	CTLEGVWEPPSLPK	Carbamidomethyl(C)@1			0.0023806	1611.8	806.907	1611.8	806.906	2	9	6.1.1.1598.8	18.0584	653.18	562.46	18.03	0.16	165.18
1	282.23	282.23	53.19	52.28	50.59	OE_22350|-2|119|9724	OE_22350|-2|119|9724			0	76.72	CTLEGVWEPPSLPK	Carbamidomethyl(C)@1			0.00121605	1611.8	806.906	1611.8	806.906	2	8	5.1.1.1573.19	17.9085	2228.91	1581.39	17.96	0.13	641.442
1	282.23	282.23	53.19	52.28	50.59	OE_22350|-2|119|9724	OE_22350|-2|119|9724			0	28.2	CTLEGVWEPPSLPK	Carbamidomethyl(C)@1			0.00195109	1611.8	806.907	1611.8	806.906	2	6	4.1.1.1527.22	17.8376	1937.31	1914.27	17.82	0.13	581.43
1	282.23	282.23	53.19	52.28	50.59	OE_22350|-2|119|9724	OE_22350|-2|119|9724			0	91.65	CVPVDECGCLLEGQEFLAGSK	Carbamidomethyl(C)@1; Carbamidomethyl(C)@7; Carbamidomethyl(C)@9			-0.00923322	2367.05	1184.53	2367.05	1184.53	2	9	1.1.1.3629.57	38.2263	1114.39	1100.26	38.23	0.15	1133.17
1	282.23	282.23	53.19	52.28	50.59	OE_22350|-2|119|9724	OE_22350|-2|119|9724			0	88.66	CVPVDECGCLLEGQEFLAGSK	Carbamidomethyl(C)@1; Carbamidomethyl(C)@7; Carbamidomethyl(C)@9; Deamidated(Q)@14			0.000837079	2368.04	790.354	2368.04	790.353	3	9	5.1.1.1590.15	18.4533	1431.39	1336.59	18.46	0.1	257.186
1	282.23	282.23	53.19	52.28	50.59	OE_22350|-2|119|9724	OE_22350|-2|119|9724			0	87.61	CVPVDECGCLLEGQEFLAGSK	Carbamidomethyl(C)@1; Carbamidomethyl(C)@7; Carbamidomethyl(C)@9; Deamidated(Q)@14			0.000837079	2368.04	790.354	2368.04	790.353	3	10	5.1.1.1591.11	18.48	1431.39	1311.12	18.46	0.1	225.527
1	282.23	282.23	53.19	52.28	50.59	OE_22350|-2|119|9724	OE_22350|-2|119|9724			0	99	DAELDVPYDQAGQQNLVCDLHK	Carbamidomethyl(C)@18			-0.00217322	2527.16	843.395	2527.16	843.396	3	19	5.1.1.1514.24	16.0405	28015.6	24242.7	16.08	0.1	3554.37
1	282.23	282.23	53.19	52.28	50.59	OE_22350|-2|119|9724	OE_22350|-2|119|9724			0	99	DAELDVPYDQAGQQNLVCDLHK	Carbamidomethyl(C)@18			-0.00238047	2527.16	843.395	2527.16	843.396	3	26	1.1.1.3560.34	34.7833	10717.6	9969.63	34.81	0.2	7836.34
1	282.23	282.23	53.19	52.28	50.59	OE_22350|-2|119|9724	OE_22350|-2|119|9724			0	99	DAELDVPYDQAGQQNLVCDLHK	Carbamidomethyl(C)@18			-0.000751555	2527.16	632.798	2527.16	632.799	4	16	1.1.1.3561.21	34.8182	2140.4	2023.4	34.81	0.2	3414.09
1	282.23	282.23	53.19	52.28	50.59	OE_22350|-2|119|9724	OE_22350|-2|119|9724			0	99	DAELDVPYDQAGQQNLVCDLHK	Carbamidomethyl(C)@18			-0.00217322	2527.16	843.395	2527.16	843.396	3	12	5.1.1.1520.18	16.2217	28015.6	1477.83	16.08	0.1	205.113
1	282.23	282.23	53.19	52.28	50.59	OE_22350|-2|119|9724	OE_22350|-2|119|9724			0	98.65	DAELDVPYDQAGQQNLVCDLHK	Carbamidomethyl(C)@18			-0.00238047	2527.16	843.395	2527.16	843.396	3	14	1.1.1.3563.38	34.9363	10717.6	3917.42	34.81	0.2	3608.54
1	282.23	282.23	53.19	52.28	50.59	OE_22350|-2|119|9724	OE_22350|-2|119|9724			0	98.24	DAELDVPYDQAGQQNLVCDLHK	Carbamidomethyl(C)@18			-0.00166603	2527.16	843.395	2527.16	843.396	3	8	4.1.1.1467.32	15.9237	7387.31	6557.88	15.94	0.06	703.117
1	282.23	282.23	53.19	52.28	50.59	OE_22350|-2|119|9724	OE_22350|-2|119|9724			0	97.19	DAELDVPYDQAGQQNLVCDLHK	Carbamidomethyl(C)@18			-0.000751555	2527.16	632.798	2527.16	632.799	4	11	1.1.1.3562.21	34.868	2140.4	1551.57	34.81	0.2	3418.59
1	282.23	282.23	53.19	52.28	50.59	OE_22350|-2|119|9724	OE_22350|-2|119|9724			0	36.33	DAELDVPYDQAGQQNLVCDLHK	Carbamidomethyl(C)@18			-0.00238047	2527.16	843.395	2527.16	843.396	3	11	1.1.1.3561.44	34.834	10717.6	9581.77	34.81	0.2	3856.08
1	282.23	282.23	53.19	52.28	50.59	OE_22350|-2|119|9724	OE_22350|-2|119|9724			0	99	DCLDKDFEEDACSIR	Carbamidomethyl(C)@2; Carbamidomethyl(C)@12		missed K-D@5	-0.00158365	1871.77	624.929	1871.77	624.929	3	20	5.1.1.1466.17	14.5098	21455.6	10167.6	14.56	0.09	806.689
1	282.23	282.23	53.19	52.28	50.59	OE_22350|-2|119|9724	OE_22350|-2|119|9724			0	99	DCLDKDFEEDACSIR	Carbamidomethyl(C)@2; Carbamidomethyl(C)@12		missed K-D@5	-0.00768012	1871.76	936.887	1871.77	936.891	2	21	1.1.1.3526.42	33.1071	2746.81	2247.66	33.17	0.25	4214.31
1	282.23	282.23	53.19	52.28	50.59	OE_22350|-2|119|9724	OE_22350|-2|119|9724			0	99	DCLDKDFEEDACSIR	Carbamidomethyl(C)@2; Carbamidomethyl(C)@12		missed K-D@5	0.000714657	1871.77	624.93	1871.77	624.929	3	16	1.1.1.3529.19	33.2345	6394.77	4705.84	33.17	0.2	4220.03
1	282.23	282.23	53.19	52.28	50.59	OE_22350|-2|119|9724	OE_22350|-2|119|9724			0	97.58	DCLDKDFEEDACSIR	Carbamidomethyl(C)@2; Carbamidomethyl(C)@12		missed K-D@5	0.000714657	1871.77	624.93	1871.77	624.929	3	19	1.1.1.3527.20	33.1351	6394.77	5848.26	33.17	0.2	17031.2
1	282.23	282.23	53.19	52.28	50.59	OE_22350|-2|119|9724	OE_22350|-2|119|9724			0	96.72	DCLDKDFEEDACSIR	Carbamidomethyl(C)@2; Carbamidomethyl(C)@12		missed K-D@5	0.000714657	1871.77	624.93	1871.77	624.929	3	20	1.1.1.3526.15	33.0821	6394.77	4073.87	33.17	0.2	18447.4
1	282.23	282.23	53.19	52.28	50.59	OE_22350|-2|119|9724	OE_22350|-2|119|9724			0	68.48	DCLDKDFEEDACSIR	Carbamidomethyl(C)@2; Carbamidomethyl(C)@12		missed K-D@5	0.000714657	1871.77	624.93	1871.77	624.929	3	10	1.1.1.3533.10	33.4295	6394.77	859.14	33.17	0.2	3654.32
1	282.23	282.23	53.19	52.28	50.59	OE_22350|-2|119|9724	OE_22350|-2|119|9724			0	99	DCLDKDFEEDACSIRNGITEELGSAAFDR	Carbamidomethyl(C)@2; Carbamidomethyl(C)@12; Deamidated(N)@16		missed K-D@5; missed R-N@15	-0.000668369	3333.44	834.367	3333.44	834.367	4	17	5.1.1.1570.11	17.817	1813.59	1756.19	17.82	0.1	318.282
1	282.23	282.23	53.19	52.28	50.59	OE_22350|-2|119|9724	OE_22350|-2|119|9724			0	99	DEQLTASSEK				0.000499958	1106.51	554.262	1106.51	554.262	2	12	4.1.1.1225.14	8.22762	2275.7	2079.05	8.24	0.09	611.59
1	282.23	282.23	53.19	52.28	50.59	OE_22350|-2|119|9724	OE_22350|-2|119|9724			0	99	DEQLTASSEK				-0.00336897	1106.51	554.26	1106.51	554.262	2	11	2.1.1.1226.14	8.26423	1047.25	966.65	8.28	0.09	315.85
1	282.23	282.23	53.19	52.28	50.59	OE_22350|-2|119|9724	OE_22350|-2|119|9724			0	99	DIVNPDGTIK				-0.000767089	1070.56	536.287	1070.56	536.288	2	11	3.1.1.1392.8	12.5075	15962.5	13130.3	12.53	0.06	2745.87
1	282.23	282.23	53.19	52.28	50.59	OE_22350|-2|119|9724	OE_22350|-2|119|9724			0	98.76	DIVNPDGTIK				0.00195236	1070.56	536.289	1070.56	536.288	2	9	2.1.1.1359.14	12.4774	15358.4	6325.88	12.53	0.06	1110.11
1	282.23	282.23	53.19	52.28	50.59	OE_22350|-2|119|9724	OE_22350|-2|119|9724			0	96.13	DIVNPDGTIK				0.0026535	1070.56	536.289	1070.56	536.288	2	7	4.1.1.1365.13	12.6608	34107.4	1264.57	12.5	0.09	501.039
1	282.23	282.23	53.19	52.28	50.59	OE_22350|-2|119|9724	OE_22350|-2|119|9724			0	65.71	DIVNPDGTIK				0.000482626	1070.56	536.288	1070.56	536.288	2	7	5.1.1.1411.10	12.7656	4903.97	1087.82	12.68	0.1	344.207
1	282.23	282.23	53.19	52.28	50.59	OE_22350|-2|119|9724	OE_22350|-2|119|9724			0	57.06	DIVNPDGTIK				-0.000767089	1070.56	536.287	1070.56	536.288	2	6	3.1.1.1398.11	12.6986	15962.5	564.82	12.53	0.06	287.714
1	282.23	282.23	53.19	52.28	50.59	OE_22350|-2|119|9724	OE_22350|-2|119|9724			0	99	DLFVDIITGPEPVPDTGLIASSSLDATTGPDQAR				-0.0011151	3467.73	1156.92	3467.73	1156.92	3	13	4.1.1.1665.8	22.2623	5023.64	4332.29	22.3	0.13	29.6145
1	282.23	282.23	53.19	52.28	50.59	OE_22350|-2|119|9724	OE_22350|-2|119|9724			0	99	DLFVDIITGPEPVPDTGLIASSSLDATTGPDQAR				-0.00342529	3467.73	867.939	3467.73	867.94	4	16	4.1.1.1666.8	22.2849	2138.63	2061.5	22.3	0.13	155.269
1	282.23	282.23	53.19	52.28	50.59	OE_22350|-2|119|9724	OE_22350|-2|119|9724			0	99	DLFVDIITGPEPVPDTGLIASSSLDATTGPDQAR				-0.00342529	3467.73	867.939	3467.73	867.94	4	16	4.1.1.1667.9	22.3209	2138.63	1823.98	22.3	0.13	129.094
1	282.23	282.23	53.19	52.28	50.59	OE_22350|-2|119|9724	OE_22350|-2|119|9724			0	99	DLFVDIITGPEPVPDTGLIASSSLDATTGPDQAR				-0.00342529	3467.73	867.939	3467.73	867.94	4	16	4.1.1.1668.6	22.3484	2138.63	1389.12	22.3	0.13	101.158
1	282.23	282.23	53.19	52.28	50.59	OE_22350|-2|119|9724	OE_22350|-2|119|9724			0	99	DSVSCDLATGLTCLKPPCQDFEIR	Carbamidomethyl(C)@5; Carbamidomethyl(C)@13; Carbamidomethyl(C)@18			0.00099411	2781.28	928.1	2781.28	928.1	3	20	5.1.1.1599.13	18.735	12718.9	12329.7	18.72	0.1	1006.05
1	282.23	282.23	53.19	52.28	50.59	OE_22350|-2|119|9724	OE_22350|-2|119|9724			0	99	DSVSCDLATGLTCLKPPCQDFEIR	Carbamidomethyl(C)@5; Carbamidomethyl(C)@13; Carbamidomethyl(C)@18			-0.0093564	2781.27	696.324	2781.28	696.327	4	11	5.1.1.1597.7	18.6631	3391.71	1854.24	18.72	0.1	418.66
1	282.23	282.23	53.19	52.28	50.59	OE_22350|-2|119|9724	OE_22350|-2|119|9724			0	93.89	DSVSCDLATGLTCLKPPCQDFEIR	Carbamidomethyl(C)@5; Carbamidomethyl(C)@13; Carbamidomethyl(C)@18; Deamidated(Q)@19			0.0172346	2782.28	928.433	2782.26	928.428	3	14	1.1.1.3670.26	40.2506	6373.7	5007.44	40.32	0.3	4864.18
1	282.23	282.23	53.19	52.28	50.59	OE_22350|-2|119|9724	OE_22350|-2|119|9724			0	33.21	DSVSCDLATGLTCLKPPCQDFEIR	Carbamidomethyl(C)@5; Carbamidomethyl(C)@13; Carbamidomethyl(C)@18			-0.0107314	2781.27	696.324	2781.28	696.327	4	10	1.1.1.3667.10	40.0871	3040.05	744.96	40.32	0.2	2222.14
1	282.23	282.23	53.19	52.28	50.59	OE_22350|-2|119|9724	OE_22350|-2|119|9724			0	99	DVVTEPSK				-0.0020227	873.442	437.728	873.444	437.729	2	10	4.1.1.1233.4	8.46608	4916.94	3797.24	8.49	0.06	769.104
1	282.23	282.23	53.19	52.28	50.59	OE_22350|-2|119|9724	OE_22350|-2|119|9724			0	99	EATTLPVILNQVTVTKPIQSAVEVK				0.00171471	2677.53	893.517	2677.53	893.516	3	19	3.1.1.1589.18	18.804	12908	8575.54	18.85	0.06	922.07
1	282.23	282.23	53.19	52.28	50.59	OE_22350|-2|119|9724	OE_22350|-2|119|9724			0	99	EATTLPVILNQVTVTKPIQSAVEVK				0.00258363	2677.53	893.517	2677.53	893.516	3	16	5.1.1.1603.12	18.8641	28846.2	8326.8	18.94	0.06	588.468
1	282.23	282.23	53.19	52.28	50.59	OE_22350|-2|119|9724	OE_22350|-2|119|9724			0	99	EATTLPVILNQVTVTKPIQSAVEVK				0.0015477	2677.53	893.517	2677.53	893.516	3	13	4.1.1.1556.25	18.767	30432.6	11252.4	18.84	0.1	725.037
1	282.23	282.23	53.19	52.28	50.59	OE_22350|-2|119|9724	OE_22350|-2|119|9724			0	99	EATTLPVILNQVTVTKPIQSAVEVK				-0.002471	2677.52	893.515	2677.53	893.516	3	17	1.1.1.3664.36	39.9508	8144.88	3169.87	39.68	0.35	3753.63
1	282.23	282.23	53.19	52.28	50.59	OE_22350|-2|119|9724	OE_22350|-2|119|9724			0	99	EATTLPVILNQVTVTKPIQSAVEVK				0.00258363	2677.53	893.517	2677.53	893.516	3	14	5.1.1.1609.12	19.0615	28846.2	2857.15	18.94	0.06	305.583
1	282.23	282.23	53.19	52.28	50.59	OE_22350|-2|119|9724	OE_22350|-2|119|9724			0	99	EATTLPVILNQVTVTKPIQSAVEVK				-0.00592463	2677.52	893.514	2677.53	893.516	3	15	2.1.1.1557.15	18.7873	15895.3	8859.37	18.84	0.06	932.495
1	282.23	282.23	53.19	52.28	50.59	OE_22350|-2|119|9724	OE_22350|-2|119|9724			0	99	EATTLPVILNQVTVTKPIQSAVEVK				-0.00363334	2677.52	1339.77	2677.53	1339.77	2	10	1.1.1.3658.31	39.6685	1360.04	1333.45	39.63	0.3	522.82
1	282.23	282.23	53.19	52.28	50.59	OE_22350|-2|119|9724	OE_22350|-2|119|9724			0	96.82	EATTLPVILNQVTVTKPIQSAVEVK	Deamidated(Q)@19			-0.000909164	2678.51	893.844	2678.51	893.844	3	11	5.1.1.1617.5	19.3071	1288.87	1085.11	19.26	0.19	162.329
1	282.23	282.23	53.19	52.28	50.59	OE_22350|-2|119|9724	OE_22350|-2|119|9724			0	43.08	EATTLPVILNQVTVTKPIQSAVEVK				0.00258363	2677.53	893.517	2677.53	893.516	3	8	5.1.1.1611.7	19.1249	28846.2	1035.46	18.94	0.06	168.334
1	282.23	282.23	53.19	52.28	50.59	OE_22350|-2|119|9724	OE_22350|-2|119|9724			0	42.75	EATTLPVILNQVTVTKPIQSAVEVK				0.0015477	2677.53	893.517	2677.53	893.516	3	10	4.1.1.1562.15	18.959	30432.6	3126.32	18.84	0.1	289.366
1	282.23	282.23	53.19	52.28	50.59	OE_22350|-2|119|9724	OE_22350|-2|119|9724			0	34.6	EATTLPVILNQVTVTKPIQSAVEVK				-0.002471	2677.52	893.515	2677.53	893.516	3	12	1.1.1.3657.43	39.603	8144.88	6080.89	39.68	0.35	4086.36
1	282.23	282.23	53.19	52.28	50.59	OE_22350|-2|119|9724	OE_22350|-2|119|9724			0	27.31	EATTLPVILNQVTVTKPIQSAVEVK				-0.002471	2677.52	893.515	2677.53	893.516	3	9	1.1.1.3665.40	40.0015	8144.88	1878.99	39.68	0.35	2981.51
1	282.23	282.23	53.19	52.28	50.59	OE_22350|-2|119|9724	OE_22350|-2|119|9724			0	94.85	EFPDCHAPPAQPSANQCEVPSSPPGGAVR	Carbamidomethyl(C)@5; Carbamidomethyl(C)@17			-0.00139178	3058.36	1020.46	3058.37	1020.46	3	9	5.1.1.1419.27	13.0281	2333.8	1590.71	13.13	0.32	138.854
1	282.23	282.23	53.19	52.28	50.59	OE_22350|-2|119|9724	OE_22350|-2|119|9724			0	84.31	EFPDCHAPPAQPSANQCEVPSSPPGGAVR	Carbamidomethyl(C)@5; Carbamidomethyl(C)@17			-0.00139178	3058.36	1020.46	3058.37	1020.46	3	9	5.1.1.1425.25	13.2167	2333.8	1854.31	13.13	0.32	145.241
1	282.23	282.23	53.19	52.28	50.59	OE_22350|-2|119|9724	OE_22350|-2|119|9724			0	78.34	EFPDCHAPPAQPSANQCEVPSSPPGGAVR	Carbamidomethyl(C)@5; Carbamidomethyl(C)@17			-0.00699613	3058.36	765.597	3058.37	765.599	4	8	5.1.1.1425.21	13.2127	1820.29	1373.79	13.13	0.25	280.505
1	282.23	282.23	53.19	52.28	50.59	OE_22350|-2|119|9724	OE_22350|-2|119|9724			0	35.76	EFPDCHAPPAQPSANQCEVPSSPPGGAVR	Carbamidomethyl(C)@5; Carbamidomethyl(C)@17			-0.00699613	3058.36	765.597	3058.37	765.599	4	8	5.1.1.1419.24	13.0251	1820.29	1111.74	13.13	0.25	194.925
1	282.23	282.23	53.19	52.28	50.59	OE_22350|-2|119|9724	OE_22350|-2|119|9724			0	34.4	EFPDCHAPPAQPSANQCEVPSSPPGGAVR	Carbamidomethyl(C)@5; Deamidated(N)@15; Carbamidomethyl(C)@17			0.0169746	3059.37	765.849	3059.35	765.845	4	10	1.1.1.3445.50	29.0704	1133.12	634.49	28.89	0.3	2721.5
1	282.23	282.23	53.19	52.28	50.59	OE_22350|-2|119|9724	OE_22350|-2|119|9724			0	32.22	EFPDCHAPPAQPSANQCEVPSSPPGGAVR	Carbamidomethyl(C)@5; Deamidated(N)@15; Carbamidomethyl(C)@17			0.0169746	3059.37	765.849	3059.35	765.845	4	11	1.1.1.3444.30	29.0243	1133.12	716.99	28.89	0.3	2883.97
1	282.23	282.23	53.19	52.28	50.59	OE_22350|-2|119|9724	OE_22350|-2|119|9724			0	26.81	EFPDCHAPPAQPSANQCEVPSSPPGGAVR	Carbamidomethyl(C)@5; Deamidated(Q)@16; Carbamidomethyl(C)@17			0.0169746	3059.37	765.849	3059.35	765.845	4	10	1.1.1.3445.50	29.0704	1133.12	634.49	28.89	0.3	2721.5
1	282.23	282.23	53.19	52.28	50.59	OE_22350|-2|119|9724	OE_22350|-2|119|9724			0	26.81	EFPDCHAPPAQPSANQCEVPSSPPGGAVR	Carbamidomethyl(C)@5; Deamidated(Q)@11; Carbamidomethyl(C)@17			0.0169746	3059.37	765.849	3059.35	765.845	4	10	1.1.1.3445.50	29.0704	1133.12	634.49	28.89	0.3	2721.5
1	282.23	282.23	53.19	52.28	50.59	OE_22350|-2|119|9724	OE_22350|-2|119|9724			0	26.22	EFPDCHAPPAQPSANQCEVPSSPPGGAVR	Carbamidomethyl(C)@5; Deamidated(Q)@16; Carbamidomethyl(C)@17			0.0169746	3059.37	765.849	3059.35	765.845	4	11	1.1.1.3444.30	29.0243	1133.12	716.99	28.89	0.3	2883.97
1	282.23	282.23	53.19	52.28	50.59	OE_22350|-2|119|9724	OE_22350|-2|119|9724			0	18.52	EFPDCHAPPAQPSANQCEVPSSPPGGAVR	Carbamidomethyl(C)@5; Carbamidomethyl(C)@17			-0.00126016	3058.36	1020.46	3058.37	1020.46	3	9	1.1.1.3443.53	28.9876	1625.82	1601.59	28.99	0.94	3375.07
1	282.23	282.23	53.19	52.28	50.59	OE_22350|-2|119|9724	OE_22350|-2|119|9724			0	17.48	EFPDCHAPPAQPSANQCEVPSSPPGGAVR	Carbamidomethyl(C)@5; Deamidated(Q)@11; Carbamidomethyl(C)@17			0.0169746	3059.37	765.849	3059.35	765.845	4	11	1.1.1.3444.30	29.0243	1133.12	716.99	28.89	0.3	2883.97
1	282.23	282.23	53.19	52.28	50.59	OE_22350|-2|119|9724	OE_22350|-2|119|9724			0	99	EGGIEDQVGIR				0.000773907	1171.58	586.799	1171.58	586.799	2	13	4.1.1.1371.19	12.8503	51392	2110.62	12.71	0.06	512.681
1	282.23	282.23	53.19	52.28	50.59	OE_22350|-2|119|9724	OE_22350|-2|119|9724			0	99	EGGIEDQVGIR				0.00105583	1171.58	586.799	1171.58	586.799	2	13	5.1.1.1414.13	12.8604	8902.77	5259.29	12.91	0.06	568.341
1	282.23	282.23	53.19	52.28	50.59	OE_22350|-2|119|9724	OE_22350|-2|119|9724			0	99	EGGIEDQVGIR				0.000357833	1171.58	586.799	1171.58	586.799	2	13	2.1.1.1366.23	12.7014	17770.2	10212.2	12.75	0.06	1287.66
1	282.23	282.23	53.19	52.28	50.59	OE_22350|-2|119|9724	OE_22350|-2|119|9724			0	99	EGGIEDQVGIR				-0.000183281	1171.58	586.799	1171.58	586.799	2	17	3.1.1.1398.16	12.7036	19495.8	14365.8	12.75	0.1	1872.9
1	282.23	282.23	53.19	52.28	50.59	OE_22350|-2|119|9724	OE_22350|-2|119|9724			0	99	EGGIEDQVGIR				0.00143072	1171.58	586.8	1171.58	586.799	2	11	4.1.1.1342.26	11.9357	719.67	685.93	11.95	0.32	484.813
1	282.23	282.23	53.19	52.28	50.59	OE_22350|-2|119|9724	OE_22350|-2|119|9724			0	98.37	EGGIEDQVGIR				0.000357833	1171.58	586.799	1171.58	586.799	2	9	2.1.1.1370.14	12.8296	17770.2	3874.14	12.75	0.06	317.47
1	282.23	282.23	53.19	52.28	50.59	OE_22350|-2|119|9724	OE_22350|-2|119|9724			0	98.12	EGGIEDQVGIR				-0.000183281	1171.58	586.799	1171.58	586.799	2	8	3.1.1.1404.21	12.8981	19495.8	716.26	12.75	0.1	258.859
1	282.23	282.23	53.19	52.28	50.59	OE_22350|-2|119|9724	OE_22350|-2|119|9724			0	88.89	EGGIEDQVGIR				0.0104368	1171.59	586.804	1171.58	586.799	2	8	3.1.1.1376.17	12.0015	469.72	442.55	11.99	0.13	318.976
1	282.23	282.23	53.19	52.28	50.59	OE_22350|-2|119|9724	OE_22350|-2|119|9724			0	71.87	EGGIEDQVGIR				0.00105583	1171.58	586.799	1171.58	586.799	2	7	5.1.1.1420.13	13.0505	8902.77	559.35	12.91	0.06	154.32
1	282.23	282.23	53.19	52.28	50.59	OE_22350|-2|119|9724	OE_22350|-2|119|9724			0	56.03	EGGIEDQVGIR				-0.000183281	1171.58	586.799	1171.58	586.799	2	8	3.1.1.1400.14	12.7633	19495.8	16831.8	12.75	0.1	289.803
1	282.23	282.23	53.19	52.28	50.59	OE_22350|-2|119|9724	OE_22350|-2|119|9724			0	99	EGPLWEAK				0.000702125	928.466	465.24	928.465	465.24	2	10	2.1.1.1400.3	13.7787	9437.06	5186.93	13.71	0.1	828.829
1	282.23	282.23	53.19	52.28	50.59	OE_22350|-2|119|9724	OE_22350|-2|119|9724			0	99	EGPLWEAK				0.00107101	928.466	465.24	928.465	465.24	2	8	5.1.1.1452.6	14.0586	22243.1	902.56	13.92	0.09	243.177
1	282.23	282.23	53.19	52.28	50.59	OE_22350|-2|119|9724	OE_22350|-2|119|9724			0	99	EGPLWEAK				0.000573267	928.466	465.24	928.465	465.24	2	9	3.1.1.1432.2	13.7757	9063.09	4859.56	13.71	0.09	686.396
1	282.23	282.23	53.19	52.28	50.59	OE_22350|-2|119|9724	OE_22350|-2|119|9724			0	99	EGPLWEAK				0.000364696	928.466	465.24	928.465	465.24	2	8	4.1.1.1401.6	13.803	22403.4	1556.61	13.67	0.1	316.008
1	282.23	282.23	53.19	52.28	50.59	OE_22350|-2|119|9724	OE_22350|-2|119|9724			0	89.99	EGPLWEAK	Glu->pyro-Glu@N-term			-0.00284929	910.452	456.233	910.455	456.235	2	8	5.1.1.1448.10	13.9306	857.03	774.48	13.92	0.09	219.351
1	282.23	282.23	53.19	52.28	50.59	OE_22350|-2|119|9724	OE_22350|-2|119|9724			0	98.67	EPVEALVR				-0.000519664	911.507	456.761	911.508	456.761	2	7	4.1.1.1374.8	12.9423	25628.5	17443	12.9	0.06	2030.39
1	282.23	282.23	53.19	52.28	50.59	OE_22350|-2|119|9724	OE_22350|-2|119|9724			0	98.63	EPVEALVR				0.00298419	911.511	456.763	911.508	456.761	2	7	2.1.1.1372.9	12.8875	8075.94	4057.62	12.95	0.06	610.473
1	282.23	282.23	53.19	52.28	50.59	OE_22350|-2|119|9724	OE_22350|-2|119|9724			0	98.3	EPVEALVR	Glu->pyro-Glu@N-term			0.00461362	893.502	447.758	893.497	447.756	2	8	4.1.1.1373.4	12.9101	987.29	967.17	12.91	0.13	232.447
1	282.23	282.23	53.19	52.28	50.59	OE_22350|-2|119|9724	OE_22350|-2|119|9724			0	94.14	EPVEALVR				-0.00134274	911.506	456.76	911.508	456.761	2	7	3.1.1.1404.11	12.8888	12212.3	6052.71	12.94	0.06	872.709
1	282.23	282.23	53.19	52.28	50.59	OE_22350|-2|119|9724	OE_22350|-2|119|9724			0	89.67	EPVEALVR				-0.000443362	911.507	456.761	911.508	456.761	2	6	5.1.1.1423.3	13.1315	1282.78	1266.79	13.13	0.09	285.151
1	282.23	282.23	53.19	52.28	50.59	OE_22350|-2|119|9724	OE_22350|-2|119|9724			0	81.01	EPVEALVR				0.00298419	911.511	456.763	911.508	456.761	2	6	2.1.1.1373.9	12.9195	8075.94	6899.41	12.95	0.06	533.6
1	282.23	282.23	53.19	52.28	50.59	OE_22350|-2|119|9724	OE_22350|-2|119|9724			0	66.33	EPVEALVR				0.00298419	911.511	456.763	911.508	456.761	2	6	2.1.1.1378.5	13.0802	8075.94	517.74	12.95	0.06	223.079
1	282.23	282.23	53.19	52.28	50.59	OE_22350|-2|119|9724	OE_22350|-2|119|9724			0	99	EVQDFVSTSHPTPDNDGDIEDIQDIITATGK				-0.000420371	3356.55	1119.86	3356.55	1119.86	3	12	3.1.1.1583.20	18.6167	8436.3	7823.55	18.65	0.1	166.597
1	282.23	282.23	53.19	52.28	50.59	OE_22350|-2|119|9724	OE_22350|-2|119|9724			0	99	EVQDFVSTSHPTPDNDGDIEDIQDIITATGK				0.00174337	3356.56	1119.86	3356.55	1119.86	3	18	4.1.1.1551.37	18.6154	16727.7	15165.7	18.65	0.1	527.17
1	282.23	282.23	53.19	52.28	50.59	OE_22350|-2|119|9724	OE_22350|-2|119|9724			0	99	EVQDFVSTSHPTPDNDGDIEDIQDIITATGK				0.00100289	3356.55	840.146	3356.55	840.146	4	12	4.1.1.1553.14	18.6652	8981.35	7763.98	18.65	0.1	411.248
1	282.23	282.23	53.19	52.28	50.59	OE_22350|-2|119|9724	OE_22350|-2|119|9724			0	99	EVQDFVSTSHPTPDNDGDIEDIQDIITATGK				-0.00355353	3356.55	1119.86	3356.55	1119.86	3	12	5.1.1.1598.22	18.7123	5617.94	4831.15	18.75	0.1	185.339
1	282.23	282.23	53.19	52.28	50.59	OE_22350|-2|119|9724	OE_22350|-2|119|9724			0	99	EVQDFVSTSHPTPDNDGDIEDIQDIITATGK				-0.0102386	3356.54	1119.86	3356.55	1119.86	3	15	1.1.1.3673.54	40.4106	1719.65	1707.87	40.42	0.2	2083.64
1	282.23	282.23	53.19	52.28	50.59	OE_22350|-2|119|9724	OE_22350|-2|119|9724			0	99	EVQDFVSTSHPTPDNDGDIEDIQDIITATGK				-0.00355353	3356.55	1119.86	3356.55	1119.86	3	12	5.1.1.1598.21	18.711	5617.94	4749.13	18.75	0.1	193.213
1	282.23	282.23	53.19	52.28	50.59	OE_22350|-2|119|9724	OE_22350|-2|119|9724			0	99	EVQDFVSTSHPTPDNDGDIEDIQDIITATGK				-0.00864659	3356.54	840.143	3356.55	840.146	4	12	5.1.1.1600.14	18.7663	2823.32	2204.56	18.74	0.1	359.791
1	282.23	282.23	53.19	52.28	50.59	OE_22350|-2|119|9724	OE_22350|-2|119|9724			0	87.53	EVQDFVSTSHPTPDNDGDIEDIQDIITATGK				-0.00273616	3356.55	840.145	3356.55	840.146	4	9	1.1.1.3674.35	40.439	1331.53	1265.84	40.42	0.2	3271.52
1	282.23	282.23	53.19	52.28	50.59	OE_22350|-2|119|9724	OE_22350|-2|119|9724			0	71.39	EVQDFVSTSHPTPDNDGDIEDIQDIITATGK				-0.0017143	3356.55	1119.86	3356.55	1119.86	3	8	2.1.1.1552.34	18.6402	7022.18	7005.01	18.64	0.1	230.468
1	282.23	282.23	53.19	52.28	50.59	OE_22350|-2|119|9724	OE_22350|-2|119|9724			0	19.13	EVQDFVSTSHPTPDNDGDIEDIQDIITATGK				-0.0102386	3356.54	1119.86	3356.55	1119.86	3	7	1.1.1.3673.55	40.4115	1719.65	1708.77	40.42	0.2	2133.67
1	282.23	282.23	53.19	52.28	50.59	OE_22350|-2|119|9724	OE_22350|-2|119|9724			0	89	FFEACK	Carbamidomethyl(C)@5			0.00129737	800.354	401.184	800.353	401.184	2	6	5.1.1.1370.2	11.4533	11480.6	520.49	11.32	0.06	159.283
1	282.23	282.23	53.19	52.28	50.59	OE_22350|-2|119|9724	OE_22350|-2|119|9724			0	83.68	FFEACK	Carbamidomethyl(C)@5			0.00129737	800.354	401.184	800.353	401.184	2	6	5.1.1.1364.3	11.261	11480.6	4622.25	11.32	0.06	553.583
1	282.23	282.23	53.19	52.28	50.59	OE_22350|-2|119|9724	OE_22350|-2|119|9724			0	25.75	FFEACK	Carbamidomethyl(C)@5			-0.0026662	800.35	401.182	800.353	401.184	2	5	3.1.1.1348.2	11.0982	455.75	425.25	11.12	0.1	162.002
1	282.23	282.23	53.19	52.28	50.59	OE_22350|-2|119|9724	OE_22350|-2|119|9724			0	99	FHICANPVAIQCR	Carbamidomethyl(C)@4; Carbamidomethyl(C)@12			-0.00222598	1584.76	529.262	1584.77	529.262	3	12	5.1.1.1461.7	14.3443	12181.3	5234.17	14.4	0.06	400.954
1	282.23	282.23	53.19	52.28	50.59	OE_22350|-2|119|9724	OE_22350|-2|119|9724			0	99	FHICANPVAIQCR	Carbamidomethyl(C)@4; Carbamidomethyl(C)@12			-0.00222598	1584.76	529.262	1584.77	529.262	3	11	5.1.1.1467.10	14.5361	12181.3	723.17	14.4	0.06	162.973
1	282.23	282.23	53.19	52.28	50.59	OE_22350|-2|119|9724	OE_22350|-2|119|9724			0	99	FHICANPVAIQCR	Carbamidomethyl(C)@4; Carbamidomethyl(C)@12			-0.00222598	1584.76	529.262	1584.77	529.262	3	12	5.1.1.1463.9	14.4056	12181.3	11578.8	14.4	0.06	2433.05
1	282.23	282.23	53.19	52.28	50.59	OE_22350|-2|119|9724	OE_22350|-2|119|9724			0	99	FHICANPVAIQCR	Carbamidomethyl(C)@4; Carbamidomethyl(C)@12			-0.00426545	1584.76	793.388	1584.77	793.39	2	16	1.1.1.3500.22	31.8018	1713.98	1082.32	31.92	0.3	3917.18
1	282.23	282.23	53.19	52.28	50.59	OE_22350|-2|119|9724	OE_22350|-2|119|9724			0	97.6	FHICANPVAIQCR	Carbamidomethyl(C)@4; Carbamidomethyl(C)@12			-0.00057661	1584.76	529.262	1584.77	529.262	3	12	1.1.1.3501.11	31.8304	3217.75	2436.31	31.87	0.25	3010.36
1	282.23	282.23	53.19	52.28	50.59	OE_22350|-2|119|9724	OE_22350|-2|119|9724			0	41.02	FHICANPVAIQCR	Carbamidomethyl(C)@4; Deamidated(N)@6; Carbamidomethyl(C)@12			0.00830295	1585.76	793.886	1585.75	793.882	2	12	1.1.1.3502.35	31.9042	1333.59	1273.81	31.97	0.35	3544.59
1	282.23	282.23	53.19	52.28	50.59	OE_22350|-2|119|9724	OE_22350|-2|119|9724			0	31.08	FHICANPVAIQCR	Carbamidomethyl(C)@4; Deamidated(Q)@11; Carbamidomethyl(C)@12			0.00830295	1585.76	793.886	1585.75	793.882	2	12	1.1.1.3502.35	31.9042	1333.59	1273.81	31.97	0.35	3544.59
1	282.23	282.23	53.19	52.28	50.59	OE_22350|-2|119|9724	OE_22350|-2|119|9724			0	98.28	FKFHICANPVAIQCR	Carbamidomethyl(C)@6; Carbamidomethyl(C)@14		missed K-F@2	0.00499311	1859.93	620.985	1859.93	620.984	3	12	1.1.1.3535.10	33.5255	2525.81	2480.96	33.56	0.45	4635.49
1	282.23	282.23	53.19	52.28	50.59	OE_22350|-2|119|9724	OE_22350|-2|119|9724			0	99	FPGACSYTLAQDCGHGQAYSIR	Carbamidomethyl(C)@5; Carbamidomethyl(C)@13			-0.00241779	2458.08	820.366	2458.08	820.367	3	19	5.1.1.1472.23	14.7081	7687.29	5765.07	14.78	0.16	634.322
1	282.23	282.23	53.19	52.28	50.59	OE_22350|-2|119|9724	OE_22350|-2|119|9724			0	99	FPGACSYTLAQDCGHGQAYSIR	Carbamidomethyl(C)@5; Carbamidomethyl(C)@13			0.00128402	2458.08	820.367	2458.08	820.367	3	29	1.1.1.3516.45	32.6007	2956.59	2929.04	32.62	0.35	4020.64
1	282.23	282.23	53.19	52.28	50.59	OE_22350|-2|119|9724	OE_22350|-2|119|9724			0	45.54	FPGACSYTLAQDCGHGQAYSIR	Carbamidomethyl(C)@5; Carbamidomethyl(C)@13			0.00128402	2458.08	820.367	2458.08	820.367	3	12	1.1.1.3515.43	32.5567	2956.59	2775.34	32.62	0.35	3498.65
1	282.23	282.23	53.19	52.28	50.59	OE_22350|-2|119|9724	OE_22350|-2|119|9724			0	22.21	FPGACSYTLAQDCGHGQAYSIR	Carbamidomethyl(C)@5; Deamidated(Q)@11; Carbamidomethyl(C)@13			0.00219524	2459.07	820.696	2459.06	820.695	3	11	1.1.1.3515.44	32.5575	2249.04	1450.2	32.67	0.35	3296.19
1	282.23	282.23	53.19	52.28	50.59	OE_22350|-2|119|9724	OE_22350|-2|119|9724			0	22.21	FPGACSYTLAQDCGHGQAYSIR	Carbamidomethyl(C)@5; Carbamidomethyl(C)@13; Deamidated(Q)@17			0.00219524	2459.07	820.696	2459.06	820.695	3	11	1.1.1.3515.44	32.5575	2249.04	1450.2	32.67	0.35	3296.19
1	282.23	282.23	53.19	52.28	50.59	OE_22350|-2|119|9724	OE_22350|-2|119|9724			0	99	FPQGEETVTLTCDR	Carbamidomethyl(C)@12			-0.000428713	1651.75	826.883	1651.75	826.883	2	15	5.1.1.1451.28	14.0408	2843.33	2738.66	14.01	0.38	318.134
1	282.23	282.23	53.19	52.28	50.59	OE_22350|-2|119|9724	OE_22350|-2|119|9724			0	99	FPQGEETVTLTCDR	Carbamidomethyl(C)@12			-0.000428713	1651.75	826.883	1651.75	826.883	2	11	5.1.1.1445.21	13.8467	2843.33	1472.1	14.01	0.38	209.715
1	282.23	282.23	53.19	52.28	50.59	OE_22350|-2|119|9724	OE_22350|-2|119|9724			0	99	FPQGEETVTLTCDR	Carbamidomethyl(C)@12			-0.00445145	1651.75	551.59	1651.75	551.591	3	10	5.1.1.1449.10	13.9623	1260.92	1231.64	14.01	0.35	256.696
1	282.23	282.23	53.19	52.28	50.59	OE_22350|-2|119|9724	OE_22350|-2|119|9724			0	99	FPQGEETVTLTCDR	Carbamidomethyl(C)@12			-0.000325923	1651.75	826.883	1651.75	826.883	2	9	4.1.1.1402.45	13.8557	1157.02	1039.76	13.93	0.38	247.669
1	282.23	282.23	53.19	52.28	50.59	OE_22350|-2|119|9724	OE_22350|-2|119|9724			0	60.66	FPQGEETVTLTCDR	Carbamidomethyl(C)@12			-0.00793043	1651.74	551.588	1651.75	551.591	3	7	5.1.1.1457.5	14.2138	1010.74	977.03	14.2	0.13	213.606
1	282.23	282.23	53.19	52.28	50.59	OE_22350|-2|119|9724	OE_22350|-2|119|9724			0	99	FRGDHCQYPTSLCDMEK	Carbamidomethyl(C)@6; Carbamidomethyl(C)@13; Oxidation(M)@15		missed R-G@2	0.000534332	2158.89	540.729	2158.89	540.729	4	15	5.1.1.1356.11	11.021	2799.64	2682.28	11.03	0.06	996.374
1	282.23	282.23	53.19	52.28	50.59	OE_22350|-2|119|9724	OE_22350|-2|119|9724			0	99	FRGDHCQYPTSLCDMEK	Carbamidomethyl(C)@6; Carbamidomethyl(C)@13; Oxidation(M)@15		missed R-G@2	0.000850252	2158.89	720.637	2158.89	720.636	3	15	5.1.1.1356.16	11.0294	2166.31	2132.83	11.03	0.06	404.918
1	282.23	282.23	53.19	52.28	50.59	OE_22350|-2|119|9724	OE_22350|-2|119|9724			0	99	FRGDHCQYPTSLCDMEK	Carbamidomethyl(C)@6; Carbamidomethyl(C)@13		missed R-G@2	1.77791e-06	2142.89	715.305	2142.89	715.305	3	15	1.1.1.3455.33	29.5684	4026.2	2173.07	29.69	0.15	2784.13
1	282.23	282.23	53.19	52.28	50.59	OE_22350|-2|119|9724	OE_22350|-2|119|9724			0	99	FRGDHCQYPTSLCDMEK	Carbamidomethyl(C)@6; Carbamidomethyl(C)@13		missed R-G@2	-0.00301203	2142.89	536.73	2142.89	536.73	4	12	1.1.1.3455.17	29.5551	4131.85	1649.81	29.69	0.2	2373.25
1	282.23	282.23	53.19	52.28	50.59	OE_22350|-2|119|9724	OE_22350|-2|119|9724			0	99	FRGDHCQYPTSLCDMEK	Carbamidomethyl(C)@6; Carbamidomethyl(C)@13		missed R-G@2	-0.00301203	2142.89	536.73	2142.89	536.73	4	14	1.1.1.3455.18	29.5559	4131.85	1677.04	29.69	0.2	3451.03
1	282.23	282.23	53.19	52.28	50.59	OE_22350|-2|119|9724	OE_22350|-2|119|9724			0	77.36	FRGDHCQYPTSLCDMEK	Carbamidomethyl(C)@6; Carbamidomethyl(C)@13		missed R-G@2	-0.00301203	2142.89	536.73	2142.89	536.73	4	10	1.1.1.3461.14	29.8469	4131.85	874.41	29.69	0.2	2276.55
1	282.23	282.23	53.19	52.28	50.59	OE_22350|-2|119|9724	OE_22350|-2|119|9724			0	99	FTNGEGAFTITCDAATR	Deamidated(N)@3; Carbamidomethyl(C)@12			-0.000167542	1831.8	916.909	1831.8	916.91	2	18	5.1.1.1498.18	15.5334	11147.3	9100.68	15.57	0.1	980.822
1	282.23	282.23	53.19	52.28	50.59	OE_22350|-2|119|9724	OE_22350|-2|119|9724			0	99	FTNGEGAFTITCDAATR	Carbamidomethyl(C)@12			0.00151196	1830.82	916.418	1830.82	916.418	2	13	7.1.1.1507.7	15.1651	524.23	490.94	15.14	0.1	99.4718
1	282.23	282.23	53.19	52.28	50.59	OE_22350|-2|119|9724	OE_22350|-2|119|9724			0	99	FTNGEGAFTITCDAATR	Deamidated(N)@3; Carbamidomethyl(C)@12			-0.00467041	1831.8	611.607	1831.8	611.609	3	9	7.1.1.1519.8	15.5317	383.39	378.79	15.52	0.38	128.228
1	282.23	282.23	53.19	52.28	50.59	OE_22350|-2|119|9724	OE_22350|-2|119|9724			0	99	FTNGEGAFTITCDAATR	Deamidated(N)@3; Carbamidomethyl(C)@12			-0.000960244	1831.8	916.909	1831.8	916.91	2	26	1.1.1.3538.34	33.6983	4624.63	4374.68	33.67	0.25	5039.79
1	282.23	282.23	53.19	52.28	50.59	OE_22350|-2|119|9724	OE_22350|-2|119|9724			0	99	FTNGEGAFTITCDAATR	Carbamidomethyl(C)@12			-0.000886127	1830.82	916.417	1830.82	916.418	2	12	5.1.1.1492.16	15.3439	6618.29	441.14	15.18	0.1	88.535
1	282.23	282.23	53.19	52.28	50.59	OE_22350|-2|119|9724	OE_22350|-2|119|9724			0	99	FTNGEGAFTITCDAATR	Carbamidomethyl(C)@12			-0.00376359	1830.82	916.416	1830.82	916.418	2	15	1.1.1.3525.52	33.0473	1219.31	1141.69	33.07	0.5	3233.16
1	282.23	282.23	53.19	52.28	50.59	OE_22350|-2|119|9724	OE_22350|-2|119|9724			0	99	FTNGEGAFTITCDAATR	Deamidated(N)@3; Carbamidomethyl(C)@12			-0.000960244	1831.8	916.909	1831.8	916.91	2	17	1.1.1.3544.20	33.9966	4624.63	933.98	33.67	0.25	2810.95
1	282.23	282.23	53.19	52.28	50.59	OE_22350|-2|119|9724	OE_22350|-2|119|9724			0	99	FTNGEGAFTITCDAATR	Deamidated(N)@3; Carbamidomethyl(C)@12			0.00231232	1831.81	611.61	1831.8	611.609	3	15	1.1.1.3536.16	33.5798	3553.27	2700.77	33.66	0.3	3542.08
1	282.23	282.23	53.19	52.28	50.59	OE_22350|-2|119|9724	OE_22350|-2|119|9724			0	97.58	FTNGEGAFTITCDAATR	Deamidated(N)@3; Carbamidomethyl(C)@12			0.00231232	1831.81	611.61	1831.8	611.609	3	11	1.1.1.3541.20	33.824	3553.27	1692.82	33.66	0.3	2943.29
1	282.23	282.23	53.19	52.28	50.59	OE_22350|-2|119|9724	OE_22350|-2|119|9724			0	96.05	FTNGEGAFTITCDAATR	Deamidated(N)@3; Carbamidomethyl(C)@12			0.00231232	1831.81	611.61	1831.8	611.609	3	14	1.1.1.3538.12	33.6758	3553.27	3462.81	33.66	0.3	4212.9
1	282.23	282.23	53.19	52.28	50.59	OE_22350|-2|119|9724	OE_22350|-2|119|9724			0	92.17	FTNGEGAFTITCDAATR	Deamidated(N)@3; Carbamidomethyl(C)@12			-0.000960244	1831.8	916.909	1831.8	916.91	2	13	1.1.1.3532.36	33.4004	4624.63	929.49	33.67	0.25	2758.01
1	282.23	282.23	53.19	52.28	50.59	OE_22350|-2|119|9724	OE_22350|-2|119|9724			0	54.06	FTNGEGAFTITCDAATR	Deamidated(N)@3; Carbamidomethyl(C)@12			-0.0027825	1831.8	916.908	1831.8	916.91	2	7	2.1.1.1451.29	15.4236	1416.92	1414.96	15.43	0.1	248.731
1	282.23	282.23	53.19	52.28	50.59	OE_22350|-2|119|9724	OE_22350|-2|119|9724			0	92.75	FYECEDGIVTVR	Carbamidomethyl(C)@4			0.0078434	1486.68	744.349	1486.68	744.345	2	11	1.1.1.3511.35	32.3424	2190.53	1893.58	32.32	0.45	3806.13
1	282.23	282.23	53.19	52.28	50.59	OE_22350|-2|119|9724	OE_22350|-2|119|9724			0	91.67	FYECEDGIVTVR	Carbamidomethyl(C)@4			0.0078434	1486.68	744.349	1486.68	744.345	2	11	1.1.1.3511.36	32.3432	2190.53	1888.06	32.32	0.45	3312.52
1	282.23	282.23	53.19	52.28	50.59	OE_22350|-2|119|9724	OE_22350|-2|119|9724			0	99	GDHCQYPTSLCDMEK	Carbamidomethyl(C)@4; Carbamidomethyl(C)@11; Oxidation(M)@13			-0.00400661	1855.71	619.578	1855.72	619.58	3	12	5.1.1.1356.15	11.0277	818.78	818.42	11.03	0.1	193.103
1	282.23	282.23	53.19	52.28	50.59	OE_22350|-2|119|9724	OE_22350|-2|119|9724			0	60.66	GDHCQYPTSLCDMEK	Carbamidomethyl(C)@4; Carbamidomethyl(C)@11			0.000552691	1839.72	920.869	1839.72	920.869	2	7	5.1.1.1414.18	12.8671	589.43	572.51	12.87	0.06	55.5413
1	282.23	282.23	53.19	52.28	50.59	OE_22350|-2|119|9724	OE_22350|-2|119|9724			0	88.43	GDHCQYPVSLCNAR	Carbamidomethyl(C)@4; Carbamidomethyl(C)@11			-0.00385955	1675.72	838.865	1675.72	838.867	2	10	1.1.1.3431.50	28.3845	846.29	794.64	28.4	0.2	1938.67
1	282.23	282.23	53.19	52.28	50.59	OE_22350|-2|119|9724	OE_22350|-2|119|9724			0	66.99	GDHCQYPVSLCNAR	Carbamidomethyl(C)@4; Carbamidomethyl(C)@11			0.000171261	1675.72	559.581	1675.72	559.58	3	7	5.1.1.1402.14	12.4791	3695.54	208.2	12.2	0.1	205.474
1	282.23	282.23	53.19	52.28	50.59	OE_22350|-2|119|9724	OE_22350|-2|119|9724			0	99	GDHCQYPVSLCNPR	Carbamidomethyl(C)@4; Carbamidomethyl(C)@11			-0.0152397	1701.72	851.867	1701.74	851.875	2	15	1.1.1.3437.31	28.6842	894.87	875.3	28.7	0.5	3127.11
1	282.23	282.23	53.19	52.28	50.59	OE_22350|-2|119|9724	OE_22350|-2|119|9724			0	99	GFCEGYVTDIECR	Carbamidomethyl(C)@3; Carbamidomethyl(C)@12			-0.000776073	1604.66	803.337	1604.66	803.337	2	14	5.1.1.1489.15	15.2436	9560.21	6533.33	15.28	0.06	676.226
1	282.23	282.23	53.19	52.28	50.59	OE_22350|-2|119|9724	OE_22350|-2|119|9724			0	99	GFCEGYVTDIECR	Carbamidomethyl(C)@3; Carbamidomethyl(C)@12			-0.00412401	1604.66	803.335	1604.66	803.337	2	18	1.1.1.3536.28	33.5898	4902.44	3405.57	33.51	0.2	4195.19
1	282.23	282.23	53.19	52.28	50.59	OE_22350|-2|119|9724	OE_22350|-2|119|9724			0	96.82	GFCEGYVTDIECR	Carbamidomethyl(C)@3; Carbamidomethyl(C)@12			-0.00600867	1604.65	535.892	1604.66	535.894	3	10	5.1.1.1489.5	15.2289	1982.01	974.58	15.28	0.06	521.584
1	282.23	282.23	53.19	52.28	50.59	OE_22350|-2|119|9724	OE_22350|-2|119|9724			0	50.33	GFCEGYVTDIECR	Carbamidomethyl(C)@3; Carbamidomethyl(C)@12			-0.000776073	1604.66	803.337	1604.66	803.337	2	7	5.1.1.1495.20	15.4396	9560.21	393.64	15.28	0.06	102.157
1	282.23	282.23	53.19	52.28	50.59	OE_22350|-2|119|9724	OE_22350|-2|119|9724			0	99	GFLCLNDDQTTGLCR	Carbamidomethyl(C)@4; Deamidated(N)@6; Carbamidomethyl(C)@14			-0.0011058	1769.77	885.892	1769.77	885.893	2	12	5.1.1.1553.9	17.2752	1142.06	546.37	17.03	0.29	106.529
1	282.23	282.23	53.19	52.28	50.59	OE_22350|-2|119|9724	OE_22350|-2|119|9724			0	99	GFLCLNDDQTTGLCR	Carbamidomethyl(C)@4; Carbamidomethyl(C)@14			-0.00769488	1768.78	885.397	1768.79	885.401	2	17	1.1.1.3584.31	35.984	7153.47	2124.89	36.2	0.2	4239.71
1	282.23	282.23	53.19	52.28	50.59	OE_22350|-2|119|9724	OE_22350|-2|119|9724			0	99	GFLCLNDDQTTGLCR	Carbamidomethyl(C)@4; Carbamidomethyl(C)@14			0.00512255	1768.79	885.403	1768.79	885.401	2	16	1.1.1.3578.33	35.6816	4377.65	3065.1	35.8	0.35	4636.23
1	282.23	282.23	53.19	52.28	50.59	OE_22350|-2|119|9724	OE_22350|-2|119|9724			0	94.4	GFLCLNDDQTTGLCR	Carbamidomethyl(C)@4; Carbamidomethyl(C)@14			0.00422976	1768.79	590.604	1768.79	590.603	3	14	1.1.1.3579.13	35.7123	2297.09	1569.66	35.8	0.35	5222.57
1	282.23	282.23	53.19	52.28	50.59	OE_22350|-2|119|9724	OE_22350|-2|119|9724			0	61.27	GFLCLNDDQTTGLCR	Carbamidomethyl(C)@4; Deamidated(Q)@9; Carbamidomethyl(C)@14			-0.0011058	1769.77	885.892	1769.77	885.893	2	11	5.1.1.1544.12	16.9958	1142.06	1017.22	17.03	0.29	409.295
1	282.23	282.23	53.19	52.28	50.59	OE_22350|-2|119|9724	OE_22350|-2|119|9724			0	39.45	GFLCLNDDQTTGLCR	Carbamidomethyl(C)@4; Carbamidomethyl(C)@14			0.00512255	1768.79	885.403	1768.79	885.401	2	12	1.1.1.3583.48	35.9288	4377.65	2891.37	35.8	0.35	4473.22
1	282.23	282.23	53.19	52.28	50.59	OE_22350|-2|119|9724	OE_22350|-2|119|9724			0	98.4	GFRGDHCQYPVSLCNAR	Carbamidomethyl(C)@7; Deamidated(Q)@8; Carbamidomethyl(C)@14		missed R-G@3	0.00352108	2036.9	679.973	2036.89	679.972	3	14	1.1.1.3439.42	28.7698	12733.7	4594.78	28.94	0.3	4947.43
1	282.23	282.23	53.19	52.28	50.59	OE_22350|-2|119|9724	OE_22350|-2|119|9724			0	97.96	GFRGDHCQYPVSLCNAR	Carbamidomethyl(C)@7; Carbamidomethyl(C)@14		missed R-G@3	0.00308982	2035.91	509.986	2035.91	509.985	4	12	1.1.1.3443.12	28.9534	4970.54	2043.17	28.8	0.15	2950.2
1	282.23	282.23	53.19	52.28	50.59	OE_22350|-2|119|9724	OE_22350|-2|119|9724			0	21.54	GFRGDHCQYPVSLCNAR	Carbamidomethyl(C)@7; Carbamidomethyl(C)@14		missed R-G@3	0.00308982	2035.91	509.986	2035.91	509.985	4	9	1.1.1.3444.11	29.0048	4970.54	1732.11	28.8	0.15	2758.71
1	282.23	282.23	53.19	52.28	50.59	OE_22350|-2|119|9724	OE_22350|-2|119|9724			0	99	GFRGDHCQYPVSLCNPR	Carbamidomethyl(C)@7; Carbamidomethyl(C)@14		missed R-G@3	0.0139896	2061.94	516.492	2061.93	516.489	4	14	5.1.1.1398.4	12.3453	4958.84	4125.26	12.37	0.06	1333.95
1	282.23	282.23	53.19	52.28	50.59	OE_22350|-2|119|9724	OE_22350|-2|119|9724			0	99	GFRGDHCQYPVSLCNPR	Carbamidomethyl(C)@7; Carbamidomethyl(C)@14		missed R-G@3	0.00237796	2061.93	516.489	2061.93	516.489	4	16	1.1.1.3443.13	28.9542	6276.39	4962.36	29	0.15	6198.14
1	282.23	282.23	53.19	52.28	50.59	OE_22350|-2|119|9724	OE_22350|-2|119|9724			0	99	GGTNNCEVGVCK	Deamidated(N)@4; Carbamidomethyl(C)@6; Carbamidomethyl(C)@11			0.00127435	1294.53	648.272	1294.53	648.271	2	12	5.1.1.1289.8	8.89652	714.08	620.2	8.93	0.13	144.762
1	282.23	282.23	53.19	52.28	50.59	OE_22350|-2|119|9724	OE_22350|-2|119|9724			0	99	GLCGTFNHNANDDYTTETGEVDQDIPSFVGSWSR	Carbamidomethyl(C)@3			-0.00505132	3788.62	948.163	3788.63	948.164	4	17	1.1.1.3671.52	40.305	3760.01	3496.5	40.33	0.2	4491.1
1	282.23	282.23	53.19	52.28	50.59	OE_22350|-2|119|9724	OE_22350|-2|119|9724			0	98.35	GLCGTFNHNANDDYTTETGEVDQDIPSFVGSWSR	Carbamidomethyl(C)@3			-0.00505132	3788.62	948.163	3788.63	948.164	4	14	1.1.1.3670.28	40.2531	3760.01	2607.74	40.33	0.2	3742.45
1	282.23	282.23	53.19	52.28	50.59	OE_22350|-2|119|9724	OE_22350|-2|119|9724			0	60.73	GLCGTFNHNANDDYTTETGEVDQDIPSFVGSWSR	Carbamidomethyl(C)@3			-0.0118421	3788.62	948.161	3788.63	948.164	4	8	5.1.1.1593.21	18.552	3751.83	3633.77	18.56	0.06	329.933
1	282.23	282.23	53.19	52.28	50.59	OE_22350|-2|119|9724	OE_22350|-2|119|9724			0	98.85	GLECWNKNNGGACKDYEVR	Carbamidomethyl(C)@4; Deamidated(N)@9; Carbamidomethyl(C)@13		missed K-N@7; missed K-D@14	-0.00223111	2269.98	757.668	2269.98	757.669	3	17	1.1.1.3437.27	28.6792	1641.68	1521.73	28.7	0.3	2725.26
1	282.23	282.23	53.19	52.28	50.59	OE_22350|-2|119|9724	OE_22350|-2|119|9724			0	33.13	GLECWNKNNGGACKDYEVR	Carbamidomethyl(C)@4; Deamidated(N)@6; Carbamidomethyl(C)@13		missed K-N@7; missed K-D@14	-0.00223111	2269.98	757.668	2269.98	757.669	3	16	1.1.1.3437.27	28.6792	1641.68	1521.73	28.7	0.3	2725.26
1	282.23	282.23	53.19	52.28	50.59	OE_22350|-2|119|9724	OE_22350|-2|119|9724			0	86.63	GLVCENR	Carbamidomethyl(C)@4			0.0015838	846.404	424.209	846.402	424.208	2	7	5.1.1.1294.2	9.03732	21065.8	7965.75	9.1	0.06	411.01
1	282.23	282.23	53.19	52.28	50.59	OE_22350|-2|119|9724	OE_22350|-2|119|9724			0	72.07	GLVCENR	Carbamidomethyl(C)@4			-0.00176923	846.4	424.207	846.402	424.208	2	7	4.1.1.1243.7	8.78457	2423	1487.51	8.84	0.1	333.542
1	282.23	282.23	53.19	52.28	50.59	OE_22350|-2|119|9724	OE_22350|-2|119|9724			0	70.67	GLVCENR	Carbamidomethyl(C)@4			-0.000611608	846.401	424.208	846.402	424.208	2	8	1.1.1.3348.15	24.2417	6825.92	5902.97	24.28	0.15	6067.95
1	282.23	282.23	53.19	52.28	50.59	OE_22350|-2|119|9724	OE_22350|-2|119|9724			0	44.66	GLVCENR	Carbamidomethyl(C)@4			-0.000611608	846.401	424.208	846.402	424.208	2	7	1.1.1.3350.8	24.3348	6825.92	5591.12	24.28	0.15	2898.46
1	282.23	282.23	53.19	52.28	50.59	OE_22350|-2|119|9724	OE_22350|-2|119|9724			0	19.56	GNNQCLCPEGFR	Carbamidomethyl(C)@5; Carbamidomethyl(C)@7			-0.000222528	1450.61	726.311	1450.61	726.311	2	5	4.1.1.1362.33	12.5753	883.71	769.06	12.62	0.22	298.107
1	282.23	282.23	53.19	52.28	50.59	OE_22350|-2|119|9724	OE_22350|-2|119|9724			0	99	GNSADADSFSVILQNVQCGSAVSCAK	Carbamidomethyl(C)@18; Carbamidomethyl(C)@24			-0.00432179	2684.21	895.745	2684.22	895.746	3	12	7.1.1.1617.9	18.66	1421.31	1388.13	18.67	0.1	95.6735
1	282.23	282.23	53.19	52.28	50.59	OE_22350|-2|119|9724	OE_22350|-2|119|9724			0	99	GNSADADSFSVILQNVQCGSAVSCAK	Carbamidomethyl(C)@18; Carbamidomethyl(C)@24			-0.0126651	2684.2	895.742	2684.22	895.746	3	16	1.1.1.3664.37	39.9517	2733.55	1659.02	40.07	0.25	3031.85
1	282.23	282.23	53.19	52.28	50.59	OE_22350|-2|119|9724	OE_22350|-2|119|9724			0	99	GNSADADSFSVILQNVQCGSAVSCAK	Carbamidomethyl(C)@18; Carbamidomethyl(C)@24			-0.0134004	2684.2	1343.11	2684.22	1343.12	2	12	1.1.1.3666.43	40.0678	980.47	957.18	40.07	0.2	472.201
1	282.23	282.23	53.19	52.28	50.59	OE_22350|-2|119|9724	OE_22350|-2|119|9724			0	96.57	GNSADADSFSVILQNVQCGSAVSCAK	Carbamidomethyl(C)@18; Carbamidomethyl(C)@24			-0.0126651	2684.2	895.742	2684.22	895.746	3	13	1.1.1.3666.27	40.0478	2733.55	2685.55	40.07	0.25	3102.83
1	282.23	282.23	53.19	52.28	50.59	OE_22350|-2|119|9724	OE_22350|-2|119|9724			0	99	HAFGGPFK				0.00139654	859.435	430.725	859.434	430.724	2	13	3.1.1.1355.4	11.3239	7514.83	3808.69	11.25	0.13	607.721
1	282.23	282.23	53.19	52.28	50.59	OE_22350|-2|119|9724	OE_22350|-2|119|9724			0	99	HAFGGPFK				0.000687758	859.435	430.725	859.434	430.724	2	13	4.1.1.1320.4	11.2246	25802.1	18662.3	11.19	0.1	2531.21
1	282.23	282.23	53.19	52.28	50.59	OE_22350|-2|119|9724	OE_22350|-2|119|9724			0	99	HAFGGPFK				-0.000406001	859.434	430.724	859.434	430.724	2	12	2.1.1.1318.4	11.1682	9402.4	5271.75	11.23	0.13	994.999
1	282.23	282.23	53.19	52.28	50.59	OE_22350|-2|119|9724	OE_22350|-2|119|9724			0	99	HAFGGPFK				0.00560065	859.44	430.727	859.434	430.724	2	9	5.1.1.1368.6	11.39	20606.7	2179.07	11.51	0.13	351.892
1	282.23	282.23	53.19	52.28	50.59	OE_22350|-2|119|9724	OE_22350|-2|119|9724			0	99	HAFGGPFK				0.00139654	859.435	430.725	859.434	430.724	2	8	3.1.1.1349.3	11.1316	7514.83	1418.2	11.25	0.13	285.411
1	282.23	282.23	53.19	52.28	50.59	OE_22350|-2|119|9724	OE_22350|-2|119|9724			0	99	HAFGGPFK				-0.000191224	859.434	430.724	859.434	430.724	2	12	1.1.1.3430.8	28.3073	5170.06	2001.5	28.1	0.35	2439.61
1	282.23	282.23	53.19	52.28	50.59	OE_22350|-2|119|9724	OE_22350|-2|119|9724			0	95.93	HAFGGPFK				0.000687758	859.435	430.725	859.434	430.724	2	8	4.1.1.1326.4	11.4147	25802.1	580.25	11.19	0.1	179.897
1	282.23	282.23	53.19	52.28	50.59	OE_22350|-2|119|9724	OE_22350|-2|119|9724			0	95.49	HAFGGPFK				0.000687758	859.435	430.725	859.434	430.724	2	8	4.1.1.1314.5	11.0341	25802.1	1314.9	11.19	0.1	240.677
1	282.23	282.23	53.19	52.28	50.59	OE_22350|-2|119|9724	OE_22350|-2|119|9724			0	81.96	HAFGGPFK				-0.000406001	859.434	430.724	859.434	430.724	2	7	2.1.1.1324.6	11.359	9402.4	1746.05	11.23	0.13	345.166
1	282.23	282.23	53.19	52.28	50.59	OE_22350|-2|119|9724	OE_22350|-2|119|9724			0	74.15	HAFGGPFK				0.00560065	859.44	430.727	859.434	430.724	2	10	5.1.1.1372.4	11.5178	20606.7	20050	11.51	0.13	862.287
1	282.23	282.23	53.19	52.28	50.59	OE_22350|-2|119|9724	OE_22350|-2|119|9724			0	60.09	HAFGGPFK				-0.000191224	859.434	430.724	859.434	430.724	2	8	1.1.1.3421.3	27.8563	5170.06	2301.51	28.1	0.35	2698.5
1	282.23	282.23	53.19	52.28	50.59	OE_22350|-2|119|9724	OE_22350|-2|119|9724			0	42.97	HAFGGPFK				0.00560065	859.44	430.727	859.434	430.724	2	7	5.1.1.1380.3	11.7695	20606.7	347.74	11.51	0.13	158.815
1	282.23	282.23	53.19	52.28	50.59	OE_22350|-2|119|9724	OE_22350|-2|119|9724			0	99	HCGGNMHFNPVQK	Carbamidomethyl(C)@2; Oxidation(M)@6			-0.000277385	1540.67	514.563	1540.67	514.563	3	16	5.1.1.1276.7	8.48137	5040.34	4091.34	8.52	0.1	565.646
1	282.23	282.23	53.19	52.28	50.59	OE_22350|-2|119|9724	OE_22350|-2|119|9724			0	99	HCGGNMHFNPVQK	Carbamidomethyl(C)@2; Deamidated(Q)@12			0.00118613	1525.66	509.56	1525.66	509.559	3	11	5.1.1.1333.8	10.2877	569.5	560.87	10.27	0.13	190.775
1	282.23	282.23	53.19	52.28	50.59	OE_22350|-2|119|9724	OE_22350|-2|119|9724			0	99	HCGGNMHFNPVQK	Carbamidomethyl(C)@2			-0.002085	1524.67	509.23	1524.67	509.231	3	16	4.1.1.1270.12	9.65018	4413.09	3140.13	9.69	0.1	660.798
1	282.23	282.23	53.19	52.28	50.59	OE_22350|-2|119|9724	OE_22350|-2|119|9724			0	99	HCGGNMHFNPVQK	Carbamidomethyl(C)@2			0.0058363	1524.68	382.177	1524.67	382.175	4	14	1.1.1.3381.4	25.8716	3220.63	2215.09	25.96	0.15	2434.37
1	282.23	282.23	53.19	52.28	50.59	OE_22350|-2|119|9724	OE_22350|-2|119|9724			0	99	HCGGNMHFNPVQK	Carbamidomethyl(C)@2			0.000998491	1524.67	763.343	1524.67	763.343	2	17	1.1.1.3381.37	25.8996	2475.48	2225.31	25.96	0.15	3992.72
1	282.23	282.23	53.19	52.28	50.59	OE_22350|-2|119|9724	OE_22350|-2|119|9724			0	99	HCGGNMHFNPVQK	Carbamidomethyl(C)@2			-0.000955051	1524.67	509.231	1524.67	509.231	3	11	3.1.1.1304.11	9.71252	848.55	690.29	9.76	0.13	207.554
1	282.23	282.23	53.19	52.28	50.59	OE_22350|-2|119|9724	OE_22350|-2|119|9724			0	98.44	HCGGNMHFNPVQK	Carbamidomethyl(C)@2			0.000998491	1524.67	763.343	1524.67	763.343	2	16	1.1.1.3381.38	25.9008	2475.48	2236.45	25.96	0.15	3370.15
1	282.23	282.23	53.19	52.28	50.59	OE_22350|-2|119|9724	OE_22350|-2|119|9724			0	97.79	HCGGNMHFNPVQK	Carbamidomethyl(C)@2			0.000998491	1524.67	763.343	1524.67	763.343	2	14	1.1.1.3380.56	25.852	2475.48	1673.7	25.96	0.15	3140.2
1	282.23	282.23	53.19	52.28	50.59	OE_22350|-2|119|9724	OE_22350|-2|119|9724			0	94.19	HCGGNMHFNPVQK	Carbamidomethyl(C)@2			0.00298862	1524.67	509.232	1524.67	509.231	3	11	1.1.1.3380.22	25.8282	6749.7	2808.37	25.92	0.15	2981.97
1	282.23	282.23	53.19	52.28	50.59	OE_22350|-2|119|9724	OE_22350|-2|119|9724			0	41.52	HCGGNMHFNPVQK	Carbamidomethyl(C)@2; Deamidated(N)@9			-0.0073541	1525.65	509.557	1525.66	509.559	3	7	2.1.1.1272.18	9.72295	2554.9	625.91	9.93	0.13	328.804
1	282.23	282.23	53.19	52.28	50.59	OE_22350|-2|119|9724	OE_22350|-2|119|9724			0	41.52	HCGGNMHFNPVQK	Carbamidomethyl(C)@2; Deamidated(N)@5			-0.0073541	1525.65	509.557	1525.66	509.559	3	7	2.1.1.1272.18	9.72295	2554.9	625.91	9.93	0.13	328.804
1	282.23	282.23	53.19	52.28	50.59	OE_22350|-2|119|9724	OE_22350|-2|119|9724			0	25.97	HCGGNMHFNPVQK	Carbamidomethyl(C)@2; Deamidated(Q)@12			-0.0073541	1525.65	509.557	1525.66	509.559	3	8	2.1.1.1272.18	9.72295	2554.9	625.91	9.93	0.13	328.804
1	282.23	282.23	53.19	52.28	50.59	OE_22350|-2|119|9724	OE_22350|-2|119|9724			0	99	HDVTSQGDFETLQDAK				0.000350075	1789.81	597.611	1789.81	597.611	3	21	5.1.1.1398.7	12.3526	18391.9	10992.3	12.4	0.06	1252.62
1	282.23	282.23	53.19	52.28	50.59	OE_22350|-2|119|9724	OE_22350|-2|119|9724			0	99	HDVTSQGDFETLQDAK				0.000350075	1789.81	597.611	1789.81	597.611	3	15	5.1.1.1403.12	12.5188	18391.9	1143.72	12.4	0.06	251.789
1	282.23	282.23	53.19	52.28	50.59	OE_22350|-2|119|9724	OE_22350|-2|119|9724			0	99	HDVTSQGDFETLQDAK	Deamidated(Q)@13			0.00107001	1790.8	597.94	1790.8	597.939	3	12	5.1.1.1418.19	12.9899	743.5	685.07	13	0.28	208.227
1	282.23	282.23	53.19	52.28	50.59	OE_22350|-2|119|9724	OE_22350|-2|119|9724			0	99	HDVTSQGDFETLQDAK				-0.000545133	1789.81	597.611	1789.81	597.611	3	18	2.1.1.1349.9	12.1634	18039.4	6462.66	12.22	0.09	319.885
1	282.23	282.23	53.19	52.28	50.59	OE_22350|-2|119|9724	OE_22350|-2|119|9724			0	99	HDVTSQGDFETLQDAK				-0.00047176	1789.81	895.913	1789.81	895.913	2	23	2.1.1.1350.27	12.2076	5345.25	4987.81	12.22	0.09	875.389
1	282.23	282.23	53.19	52.28	50.59	OE_22350|-2|119|9724	OE_22350|-2|119|9724			0	99	HDVTSQGDFETLQDAK				-0.0020944	1789.81	597.611	1789.81	597.611	3	20	3.1.1.1382.10	12.1937	18854	15732.4	12.21	0.06	3193.46
1	282.23	282.23	53.19	52.28	50.59	OE_22350|-2|119|9724	OE_22350|-2|119|9724			0	99	HDVTSQGDFETLQDAK				-0.00267561	1789.81	597.61	1789.81	597.611	3	19	1.1.1.3441.21	28.8641	1653.62	1643.4	28.89	0.2	3400.5
1	282.23	282.23	53.19	52.28	50.59	OE_22350|-2|119|9724	OE_22350|-2|119|9724			0	99	HDVTSQGDFETLQDAK				-0.000545133	1789.81	597.611	1789.81	597.611	3	12	2.1.1.1350.16	12.1966	18039.4	14488.9	12.22	0.09	564.324
1	282.23	282.23	53.19	52.28	50.59	OE_22350|-2|119|9724	OE_22350|-2|119|9724			0	99	HDVTSQGDFETLQDAK				-0.000300121	1789.81	597.611	1789.81	597.611	3	11	4.1.1.1355.16	12.345	40947.8	1870.35	12.18	0.09	447.954
1	282.23	282.23	53.19	52.28	50.59	OE_22350|-2|119|9724	OE_22350|-2|119|9724			0	99	HDVTSQGDFETLQDAK				-0.0065728	1789.81	895.91	1789.81	895.913	2	14	1.1.1.3440.56	28.8361	1603.73	1534.84	28.85	0.15	2257.12
1	282.23	282.23	53.19	52.28	50.59	OE_22350|-2|119|9724	OE_22350|-2|119|9724			0	99	HDVTSQGDFETLQDAK				-0.000545133	1789.81	597.611	1789.81	597.611	3	10	2.1.1.1356.21	12.3858	18039.4	856.19	12.22	0.09	334.21
1	282.23	282.23	53.19	52.28	50.59	OE_22350|-2|119|9724	OE_22350|-2|119|9724			0	94.51	HDVTSQGDFETLQDAK				-0.0065728	1789.81	895.91	1789.81	895.913	2	11	1.1.1.3441.45	28.8841	1603.73	1521.26	28.85	0.15	2232.87
1	282.23	282.23	53.19	52.28	50.59	OE_22350|-2|119|9724	OE_22350|-2|119|9724			0	40.32	HDVTSQGDFETLQDAK	Deamidated(Q)@13			0.00107001	1790.8	597.94	1790.8	597.939	3	7	5.1.1.1419.16	13.017	743.5	723.1	13	0.28	229.127
1	282.23	282.23	53.19	52.28	50.59	OE_22350|-2|119|9724	OE_22350|-2|119|9724			0	99	HDVTSQGDFETLQDAKDSGVLK			missed K-D@16	-0.00232943	2389.14	797.386	2389.14	797.387	3	14	1.1.1.3499.61	31.7507	1458.7	1278.14	31.78	0.15	2837.67
1	282.23	282.23	53.19	52.28	50.59	OE_22350|-2|119|9724	OE_22350|-2|119|9724			0	99	HGPSETTCK	Carbamidomethyl(C)@8			-0.00196932	1015.44	508.726	1015.44	508.727	2	11	6.1.1.1192.2	5.38762	361.1	348.28	5.38	0.06	134.348
1	282.23	282.23	53.19	52.28	50.59	OE_22350|-2|119|9724	OE_22350|-2|119|9724			0	99	HGPSETTCK	Carbamidomethyl(C)@8			0.00184837	1015.44	508.728	1015.44	508.727	2	12	2.1.1.1120.3	5.03163	494.24	485.76	5.04	0.06	230.583
1	282.23	282.23	53.19	52.28	50.59	OE_22350|-2|119|9724	OE_22350|-2|119|9724			0	99	HGPSETTCK	Carbamidomethyl(C)@8			0.0011452	1015.44	508.728	1015.44	508.727	2	13	4.1.1.1116.4	5.01735	1684.73	1670.28	5.02	0.1	496.726
1	282.23	282.23	53.19	52.28	50.59	OE_22350|-2|119|9724	OE_22350|-2|119|9724			0	99	HVLLALDRPLPTDLVATVR				-0.000165339	2098.23	525.564	2098.23	525.564	4	15	4.1.1.1528.2	17.8559	24332.2	16375.6	17.91	0.1	2521.53
1	282.23	282.23	53.19	52.28	50.59	OE_22350|-2|119|9724	OE_22350|-2|119|9724			0	99	HVLLALDRPLPTDLVATVR				0.00105216	2098.23	525.564	2098.23	525.564	4	20	5.1.1.1576.3	17.9912	35251.1	22134	18.05	0.1	4278.55
1	282.23	282.23	53.19	52.28	50.59	OE_22350|-2|119|9724	OE_22350|-2|119|9724			0	99	HVLLALDRPLPTDLVATVR				0.00105216	2098.23	525.564	2098.23	525.564	4	17	5.1.1.1582.6	18.1862	35251.1	3603.91	18.05	0.1	667.801
1	282.23	282.23	53.19	52.28	50.59	OE_22350|-2|119|9724	OE_22350|-2|119|9724			0	99	HVLLALDRPLPTDLVATVR				0.00135603	2098.23	700.417	2098.23	700.416	3	13	6.1.1.1602.7	18.1807	741.5	664.25	18.16	0.06	207.95
1	282.23	282.23	53.19	52.28	50.59	OE_22350|-2|119|9724	OE_22350|-2|119|9724			0	99	HVLLALDRPLPTDLVATVR				-0.00454998	2098.22	525.563	2098.23	525.564	4	17	2.1.1.1529.3	17.8835	10334.8	8878.37	17.91	0.06	1994.95
1	282.23	282.23	53.19	52.28	50.59	OE_22350|-2|119|9724	OE_22350|-2|119|9724			0	98.58	HVLLALDRPLPTDLVATVR				-0.00164716	2098.22	700.415	2098.23	700.416	3	9	4.1.1.1527.12	17.8309	14631.8	5001.4	17.91	0.1	547.108
1	282.23	282.23	53.19	52.28	50.59	OE_22350|-2|119|9724	OE_22350|-2|119|9724			0	93.99	HVLLALDRPLPTDLVATVR				-0.00103904	2098.23	700.416	2098.23	700.416	3	8	2.1.1.1528.13	17.8579	5538.06	3141.2	17.91	0.06	643.605
1	282.23	282.23	53.19	52.28	50.59	OE_22350|-2|119|9724	OE_22350|-2|119|9724			0	63.95	HVLLALDRPLPTDLVATVR				0.00117447	2098.23	525.564	2098.23	525.564	4	8	1.1.1.3631.4	38.2895	6415.1	5713.44	38.33	0.15	2180.78
1	282.23	282.23	53.19	52.28	50.59	OE_22350|-2|119|9724	OE_22350|-2|119|9724			0	99	IDVPTPECER	Carbamidomethyl(C)@8			0.00335562	1214.56	608.289	1214.56	608.287	2	11	5.1.1.1410.6	12.7344	22733.8	6295.02	12.65	0.1	728.397
1	282.23	282.23	53.19	52.28	50.59	OE_22350|-2|119|9724	OE_22350|-2|119|9724			0	99	IDVPTPECER	Carbamidomethyl(C)@8			0.00130586	1214.56	608.288	1214.56	608.287	2	10	4.1.1.1360.19	12.5061	4357.88	3246.88	12.46	0.13	692.084
1	282.23	282.23	53.19	52.28	50.59	OE_22350|-2|119|9724	OE_22350|-2|119|9724			0	98.59	IDVPTPECER	Carbamidomethyl(C)@8			0.00335562	1214.56	608.289	1214.56	608.287	2	8	5.1.1.1416.13	12.9249	22733.8	331.3	12.65	0.1	114.166
1	282.23	282.23	53.19	52.28	50.59	OE_22350|-2|119|9724	OE_22350|-2|119|9724			0	97.92	IDVPTPECER	Carbamidomethyl(C)@8			-0.00488995	1214.56	608.285	1214.56	608.287	2	8	3.1.1.1390.11	12.4465	1366.73	877.4	12.5	0.13	286.312
1	282.23	282.23	53.19	52.28	50.59	OE_22350|-2|119|9724	OE_22350|-2|119|9724			0	95.4	IDVPTPECER	Carbamidomethyl(C)@8			-0.00929255	1214.55	608.283	1214.56	608.287	2	9	1.1.1.3430.30	28.3256	2431.13	2332.72	28.1	0.4	2920.68
1	282.23	282.23	53.19	52.28	50.59	OE_22350|-2|119|9724	OE_22350|-2|119|9724			0	32.53	IDVPTPECER	Carbamidomethyl(C)@8			0.00224957	1214.56	608.288	1214.56	608.287	2	6	2.1.1.1362.22	12.5798	1943.91	832.77	12.5	0.13	318.852
1	282.23	282.23	53.19	52.28	50.59	OE_22350|-2|119|9724	OE_22350|-2|119|9724			0	99	IDVPTPECEREGPLWEAK	Carbamidomethyl(C)@8		missed R-E@10	-0.00233953	2125.01	709.345	2125.01	709.346	3	18	1.1.1.3547.24	34.1329	7236.55	6492.88	34.06	0.25	4898.81
1	282.23	282.23	53.19	52.28	50.59	OE_22350|-2|119|9724	OE_22350|-2|119|9724			0	96.05	IDVPTPECEREGPLWEAK	Carbamidomethyl(C)@8		missed R-E@10	-0.00233953	2125.01	709.345	2125.01	709.346	3	11	1.1.1.3541.36	33.8311	7236.55	1486.55	34.06	0.25	2886.04
1	282.23	282.23	53.19	52.28	50.59	OE_22350|-2|119|9724	OE_22350|-2|119|9724			0	22.51	IDVPTPECEREGPLWEAK	Carbamidomethyl(C)@8		missed R-E@10	-0.00233953	2125.01	709.345	2125.01	709.346	3	9	1.1.1.3546.20	34.0799	7236.55	7170.15	34.06	0.25	4399.49
1	282.23	282.23	53.19	52.28	50.59	OE_22350|-2|119|9724	OE_22350|-2|119|9724			0	99	IPSPDPCISCFCHGGEK	Carbamidomethyl(C)@7; Carbamidomethyl(C)@10; Carbamidomethyl(C)@12			0.00113644	1959.83	654.284	1959.83	654.283	3	14	5.1.1.1448.17	13.9387	7786.81	4600.52	13.98	0.06	817.385
1	282.23	282.23	53.19	52.28	50.59	OE_22350|-2|119|9724	OE_22350|-2|119|9724			0	18.55	KCLGKPCEGGLGECR	Carbamidomethyl(C)@2; Carbamidomethyl(C)@7; Carbamidomethyl(C)@14		missed K-C@1	-0.0012309	1719.78	430.953	1719.79	430.954	4	5	5.1.1.1293.3	9.00882	831.9	722.93	9.03	0.06	218.037
1	282.23	282.23	53.19	52.28	50.59	OE_22350|-2|119|9724	OE_22350|-2|119|9724			0	99	KGFVREDVSGK			missed K-G@1; missed R-E@5	-0.000934188	1220.65	611.332	1220.65	611.333	2	12	1.1.1.3344.46	24.0546	2381.43	2018.3	24.08	0.15	3586.03
1	282.23	282.23	53.19	52.28	50.59	OE_22350|-2|119|9724	OE_22350|-2|119|9724			0	91.33	KGFVREDVSGK			missed K-G@1; missed R-E@5	-0.000934188	1220.65	611.332	1220.65	611.333	2	11	1.1.1.3344.45	24.0538	2381.43	2006.62	24.08	0.15	4134.43
1	282.23	282.23	53.19	52.28	50.59	OE_22350|-2|119|9724	OE_22350|-2|119|9724			0	99	KGGTNNCEVGVCK	Carbamidomethyl(C)@7; Carbamidomethyl(C)@12		missed K-G@1	0.00210779	1421.64	474.888	1421.64	474.887	3	12	5.1.1.1249.4	7.62193	2919.53	2173	7.66	0.1	357.463
1	282.23	282.23	53.19	52.28	50.59	OE_22350|-2|119|9724	OE_22350|-2|119|9724			0	96.59	KGGTNNCEVGVCK	Carbamidomethyl(C)@7; Carbamidomethyl(C)@12		missed K-G@1	0.000744321	1421.64	711.827	1421.64	711.827	2	10	1.1.1.3322.37	22.9697	656.87	473.39	23.03	0.15	1313.18
1	282.23	282.23	53.19	52.28	50.59	OE_22350|-2|119|9724	OE_22350|-2|119|9724			0	69.64	KGGTNNCEVGVCK	Carbamidomethyl(C)@7; Carbamidomethyl(C)@12		missed K-G@1	0.000744321	1421.64	711.827	1421.64	711.827	2	9	1.1.1.3322.36	22.9688	656.87	469.04	23.03	0.15	1214.45
1	282.23	282.23	53.19	52.28	50.59	OE_22350|-2|119|9724	OE_22350|-2|119|9724			0	99	KKCEILTGEVFLPCHSVVDYVPYHDR	Carbamidomethyl(C)@3; Carbamidomethyl(C)@14		missed K-K@1; missed K-C@2	0.0151465	3160.56	791.148	3160.55	791.144	4	20	1.1.1.3582.25	35.8756	3108.81	3038.28	35.9	0.15	5555.55
1	282.23	282.23	53.19	52.28	50.59	OE_22350|-2|119|9724	OE_22350|-2|119|9724			0	99	KKCEILTGEVFLPCHSVVDYVPYHDR	Carbamidomethyl(C)@3; Carbamidomethyl(C)@14		missed K-K@1; missed K-C@2	-0.00499485	3160.54	527.764	3160.55	527.765	6	13	5.1.1.1523.4	16.3066	3491.91	2375.36	16.27	0.06	510.664
1	282.23	282.23	53.19	52.28	50.59	OE_22350|-2|119|9724	OE_22350|-2|119|9724			0	34.93	KKCEILTGEVFLPCHSVVDYVPYHDR	Carbamidomethyl(C)@3; Carbamidomethyl(C)@14		missed K-K@1; missed K-C@2	-0.00445425	3160.54	633.116	3160.55	633.117	5	8	5.1.1.1519.13	16.1871	8882.55	2583.84	16.27	0.09	380.386
1	282.23	282.23	53.19	52.28	50.59	OE_22350|-2|119|9724	OE_22350|-2|119|9724			0	99	KLTLPNFAAHWLTQR			missed K-L@1	0.00168837	1794.99	449.755	1794.99	449.755	4	16	1.1.1.3678.2	40.6249	8357.91	7304.24	40.67	0.15	3042.71
1	282.23	282.23	53.19	52.28	50.59	OE_22350|-2|119|9724	OE_22350|-2|119|9724			0	99	KLTLPNFAAHWLTQR			missed K-L@1	0.00309901	1794.99	599.338	1794.99	599.337	3	12	4.1.1.1537.5	18.1462	1464.24	1378.2	18.17	0.1	304.915
1	282.23	282.23	53.19	52.28	50.59	OE_22350|-2|119|9724	OE_22350|-2|119|9724			0	99	KLTLPNFAAHWLTQR			missed K-L@1	-0.00208203	1794.99	449.754	1794.99	449.755	4	13	5.1.1.1584.2	18.2448	9042.47	3367.39	18.33	0.09	500.254
1	282.23	282.23	53.19	52.28	50.59	OE_22350|-2|119|9724	OE_22350|-2|119|9724			0	99	KLTLPNFAAHWLTQR			missed K-L@1	-0.00208203	1794.99	449.754	1794.99	449.755	4	17	5.1.1.1585.4	18.2798	9042.47	6247.55	18.33	0.09	1155.95
1	282.23	282.23	53.19	52.28	50.59	OE_22350|-2|119|9724	OE_22350|-2|119|9724			0	99	KLTLPNFAAHWLTQR			missed K-L@1	-0.00208203	1794.99	449.754	1794.99	449.755	4	17	5.1.1.1586.2	18.308	9042.47	8560.11	18.33	0.09	1579.19
1	282.23	282.23	53.19	52.28	50.59	OE_22350|-2|119|9724	OE_22350|-2|119|9724			0	99	KLTLPNFAAHWLTQR			missed K-L@1	-0.00208203	1794.99	449.754	1794.99	449.755	4	17	5.1.1.1587.3	18.3418	9042.47	8704.69	18.33	0.09	1578.55
1	282.23	282.23	53.19	52.28	50.59	OE_22350|-2|119|9724	OE_22350|-2|119|9724			0	99	KLTLPNFAAHWLTQR			missed K-L@1	-0.00208203	1794.99	449.754	1794.99	449.755	4	17	5.1.1.1588.2	18.3728	9042.47	6737.88	18.33	0.09	1131.48
1	282.23	282.23	53.19	52.28	50.59	OE_22350|-2|119|9724	OE_22350|-2|119|9724			0	99	KLTLPNFAAHWLTQR			missed K-L@1	0.000350101	1794.99	599.337	1794.99	599.337	3	19	5.1.1.1589.6	18.4123	10946	3712.2	18.33	0.09	446.282
1	282.23	282.23	53.19	52.28	50.59	OE_22350|-2|119|9724	OE_22350|-2|119|9724			0	99	KLTLPNFAAHWLTQR			missed K-L@1	0.000350101	1794.99	599.337	1794.99	599.337	3	11	5.1.1.1583.3	18.214	10946	1733.47	18.33	0.09	251.723
1	282.23	282.23	53.19	52.28	50.59	OE_22350|-2|119|9724	OE_22350|-2|119|9724			0	99	KNHWVTSYR			missed K-N@1	0.00253564	1189.6	595.808	1189.6	595.807	2	13	4.1.1.1257.10	9.24155	2096.38	1837.71	9.28	0.09	462.88
1	282.23	282.23	53.19	52.28	50.59	OE_22350|-2|119|9724	OE_22350|-2|119|9724			0	92.99	KNHWVTSYR			missed K-N@1	0.000740141	1189.6	595.807	1189.6	595.807	2	11	1.1.1.3383.30	25.9918	2584.03	2270.27	26.02	0.15	3195.25
1	282.23	282.23	53.19	52.28	50.59	OE_22350|-2|119|9724	OE_22350|-2|119|9724			0	76.51	KNHWVTSYR			missed K-N@1	-0.0036206	1189.6	595.805	1189.6	595.807	2	7	5.1.1.1312.6	9.63163	2201.13	1681.73	9.67	0.06	303.998
1	282.23	282.23	53.19	52.28	50.59	OE_22350|-2|119|9724	OE_22350|-2|119|9724			0	71.54	KNHWVTSYR			missed K-N@1	-0.00146202	1189.6	595.806	1189.6	595.807	2	7	3.1.1.1294.8	9.39455	855.08	402.56	9.34	0.1	113.232
1	282.23	282.23	53.19	52.28	50.59	OE_22350|-2|119|9724	OE_22350|-2|119|9724			0	69.53	KNHWVTSYR			missed K-N@1	0.00268637	1189.6	397.541	1189.6	397.54	3	8	1.1.1.3386.11	26.1219	5260.59	2573.65	26.02	0.15	2955.06
1	282.23	282.23	53.19	52.28	50.59	OE_22350|-2|119|9724	OE_22350|-2|119|9724			0	99	KPGIESEDQVK				0.00281223	1228.63	615.324	1228.63	615.322	2	16	2.1.1.1227.15	8.2959	2478.26	1864.84	8.33	0.06	469.197
1	282.23	282.23	53.19	52.28	50.59	OE_22350|-2|119|9724	OE_22350|-2|119|9724			0	99	KPGIESEDQVK				-0.00253689	1228.63	410.55	1228.63	410.551	3	14	4.1.1.1215.2	7.89195	910.4	811.51	7.86	0.1	469.829
1	282.23	282.23	53.19	52.28	50.59	OE_22350|-2|119|9724	OE_22350|-2|119|9724			0	99	KPGIESEDQVK				-0.00228384	1228.63	615.321	1228.63	615.322	2	13	4.1.1.1213.14	7.84632	408.56	379.28	7.86	0.1	278.026
1	282.23	282.23	53.19	52.28	50.59	OE_22350|-2|119|9724	OE_22350|-2|119|9724			0	99	KPGIESEDQVK				-0.0029031	1228.63	410.55	1228.63	410.551	3	15	4.1.1.1226.2	8.23927	10384.5	7739.37	8.27	0.1	1891.5
1	282.23	282.23	53.19	52.28	50.59	OE_22350|-2|119|9724	OE_22350|-2|119|9724			0	99	KPGIESEDQVK				0.00169498	1228.63	410.551	1228.63	410.551	3	12	2.1.1.1227.3	8.27855	4122.12	2263.41	8.33	0.06	511.274
1	282.23	282.23	53.19	52.28	50.59	OE_22350|-2|119|9724	OE_22350|-2|119|9724			0	56.86	KPGIESEDQVK				0.00464328	1228.63	615.325	1228.63	615.322	2	10	2.1.1.1214.18	7.8866	285.59	234.24	7.92	0.13	261.625
1	282.23	282.23	53.19	52.28	50.59	OE_22350|-2|119|9724	OE_22350|-2|119|9724			0	25.61	KPGIESEDQVK				-0.00110709	1228.63	410.55	1228.63	410.551	3	7	3.1.1.1249.4	7.9538	336.52	225.4	7.91	0.13	148.392
1	282.23	282.23	53.19	52.28	50.59	OE_22350|-2|119|9724	OE_22350|-2|119|9724			0	63.44	LCPCFYGNNMYK	Carbamidomethyl(C)@2; Carbamidomethyl(C)@4; Deamidated(N)@8			-0.00127379	1566.63	784.322	1566.63	784.323	2	8	5.1.1.1498.13	15.526	449.39	443.82	15.51	0.16	111.428
1	282.23	282.23	53.19	52.28	50.59	OE_22350|-2|119|9724	OE_22350|-2|119|9724			0	42.88	LCPCFYGNNMYK	Carbamidomethyl(C)@2; Carbamidomethyl(C)@4			0.00100086	1565.65	783.831	1565.65	783.831	2	10	1.1.1.3526.33	33.0971	1924.94	1727.38	33.16	0.2	4800.37
1	282.23	282.23	53.19	52.28	50.59	OE_22350|-2|119|9724	OE_22350|-2|119|9724			0	99	LFQHGGPAK				0.00289442	953.511	477.763	953.508	477.761	2	14	3.1.1.1259.8	8.27678	1732.54	1544.95	8.29	0.06	415.535
1	282.23	282.23	53.19	52.28	50.59	OE_22350|-2|119|9724	OE_22350|-2|119|9724			0	99	LFQHGGPAK				0.000354822	953.509	477.762	953.508	477.761	2	15	2.1.1.1228.10	8.31972	3371.6	3111.51	8.31	0.06	724.257
1	282.23	282.23	53.19	52.28	50.59	OE_22350|-2|119|9724	OE_22350|-2|119|9724			0	99	LFQHGGPAK				0.00150644	953.51	477.762	953.508	477.761	2	15	4.1.1.1226.8	8.24927	7875.77	7216.86	8.24	0.06	1294.88
1	282.23	282.23	53.19	52.28	50.59	OE_22350|-2|119|9724	OE_22350|-2|119|9724			0	99	LFQHGGPAK				0.00084616	953.509	477.762	953.508	477.761	2	10	5.1.1.1283.3	8.69735	9174.51	1308.54	8.62	0.06	229.207
1	282.23	282.23	53.19	52.28	50.59	OE_22350|-2|119|9724	OE_22350|-2|119|9724			0	99	LNPLTWK				0.000992985	870.497	436.256	870.496	436.255	2	7	2.1.1.1460.2	15.6875	8601.65	5444.35	15.74	0.1	796.55
1	282.23	282.23	53.19	52.28	50.59	OE_22350|-2|119|9724	OE_22350|-2|119|9724			0	99	LNPLTWK				0.00171257	870.498	436.256	870.496	436.255	2	7	3.1.1.1492.3	15.6884	8186.48	2400.01	15.75	0.1	267.077
1	282.23	282.23	53.19	52.28	50.59	OE_22350|-2|119|9724	OE_22350|-2|119|9724			0	94.17	LNPLTWK				-0.00216669	870.494	436.254	870.496	436.255	2	7	1.1.1.3551.4	34.3147	4005.61	2755.81	34.41	0.2	2454.68
1	282.23	282.23	53.19	52.28	50.59	OE_22350|-2|119|9724	OE_22350|-2|119|9724			0	93.61	LNPLTWK				0.00221757	870.499	436.257	870.496	436.255	2	7	5.1.1.1509.2	15.8607	22331.5	8836.95	15.92	0.06	703.061
1	282.23	282.23	53.19	52.28	50.59	OE_22350|-2|119|9724	OE_22350|-2|119|9724			0	99	LPGLTIITDGR				0.000345111	1154.67	578.34	1154.67	578.34	2	14	3.1.1.1549.4	17.5086	16468.5	2692.1	17.6	0.06	281.246
1	282.23	282.23	53.19	52.28	50.59	OE_22350|-2|119|9724	OE_22350|-2|119|9724			0	99	LPGLTIITDGR				0.003645	1154.67	578.342	1154.67	578.34	2	16	4.1.1.1516.3	17.4733	44923.1	4925.21	17.57	0.1	452.994
1	282.23	282.23	53.19	52.28	50.59	OE_22350|-2|119|9724	OE_22350|-2|119|9724			0	99	LPGLTIITDGR				0.003645	1154.67	578.342	1154.67	578.34	2	16	4.1.1.1522.5	17.6649	44923.1	8035.81	17.57	0.1	760.335
1	282.23	282.23	53.19	52.28	50.59	OE_22350|-2|119|9724	OE_22350|-2|119|9724			0	99	LPGLTIITDGR				0.00293247	1154.67	578.342	1154.67	578.34	2	16	5.1.1.1552.6	17.2317	1068.39	758.55	17.28	0.1	216.275
1	282.23	282.23	53.19	52.28	50.59	OE_22350|-2|119|9724	OE_22350|-2|119|9724			0	99	LPGLTIITDGR				0.00390902	1154.67	578.342	1154.67	578.34	2	16	5.1.1.1564.3	17.6124	54826.2	3928.44	17.73	0.1	285.064
1	282.23	282.23	53.19	52.28	50.59	OE_22350|-2|119|9724	OE_22350|-2|119|9724			0	99	LPGLTIITDGR				0.00390902	1154.67	578.342	1154.67	578.34	2	17	5.1.1.1570.3	17.8013	54826.2	11729.8	17.73	0.1	1163.74
1	282.23	282.23	53.19	52.28	50.59	OE_22350|-2|119|9724	OE_22350|-2|119|9724			0	99	LPGLTIITDGR				-0.00158466	1154.66	578.339	1154.67	578.34	2	16	1.1.1.3603.13	36.9022	9571.76	7670.39	36.8	0.3	5921.64
1	282.23	282.23	53.19	52.28	50.59	OE_22350|-2|119|9724	OE_22350|-2|119|9724			0	99	LPGLTIITDGR				0.00302075	1154.67	578.342	1154.67	578.34	2	12	2.1.1.1517.3	17.5017	19477.3	4315.67	17.59	0.09	538.458
1	282.23	282.23	53.19	52.28	50.59	OE_22350|-2|119|9724	OE_22350|-2|119|9724			0	99	LPGLTIITDGR				0.00302075	1154.67	578.342	1154.67	578.34	2	10	2.1.1.1523.7	17.6929	19477.3	2469.35	17.59	0.09	417.079
1	282.23	282.23	53.19	52.28	50.59	OE_22350|-2|119|9724	OE_22350|-2|119|9724			0	99	LPGLTIITDGR				0.00390902	1154.67	578.342	1154.67	578.34	2	11	5.1.1.1576.6	17.9942	54826.2	459.18	17.73	0.1	205.837
1	282.23	282.23	53.19	52.28	50.59	OE_22350|-2|119|9724	OE_22350|-2|119|9724			0	99	LPGLTIITDGR				-0.00158466	1154.66	578.339	1154.67	578.34	2	15	1.1.1.3597.8	36.6039	9571.76	3634.69	36.8	0.3	5918.44
1	282.23	282.23	53.19	52.28	50.59	OE_22350|-2|119|9724	OE_22350|-2|119|9724			0	99	LSEALQPNVCGLCGNFDEDWTNDLTALDR	Carbamidomethyl(C)@10; Carbamidomethyl(C)@13			0.00202295	3322.49	831.63	3322.49	831.629	4	14	1.1.1.3756.24	44.5282	808.72	706.12	44.6	0.25	1965.73
1	282.23	282.23	53.19	52.28	50.59	OE_22350|-2|119|9724	OE_22350|-2|119|9724			0	99	LSEALQPNVCGLCGNFDEDWTNDLTALDR	Carbamidomethyl(C)@10; Carbamidomethyl(C)@13			-0.0162313	3322.47	831.625	3322.49	831.629	4	12	5.1.1.1667.3	20.892	587.54	560.33	20.88	0.1	114.208
1	282.23	282.23	53.19	52.28	50.59	OE_22350|-2|119|9724	OE_22350|-2|119|9724			0	88.45	LSEALQPNVCGLCGNFDEDWTNDLTALDR	Carbamidomethyl(C)@10; Carbamidomethyl(C)@13			0.001318	3322.49	1108.5	3322.49	1108.5	3	10	1.1.1.3762.35	44.8473	2817.12	545.07	44.56	0.2	1186.38
1	282.23	282.23	53.19	52.28	50.59	OE_22350|-2|119|9724	OE_22350|-2|119|9724			0	56.39	LSEALQPNVCGLCGNFDEDWTNDLTALDR	Carbamidomethyl(C)@10; Carbamidomethyl(C)@13			0.00202295	3322.49	831.63	3322.49	831.629	4	9	1.1.1.3756.23	44.5274	808.72	706.65	44.6	0.25	1680.91
1	282.23	282.23	53.19	52.28	50.59	OE_22350|-2|119|9724	OE_22350|-2|119|9724			0	99	LTLPNFAAHWLTQR				-2.98004e-05	1666.89	556.639	1666.89	556.639	3	12	3.1.1.1616.7	19.6543	2159.77	1736.59	19.68	0.1	369.657
1	282.23	282.23	53.19	52.28	50.59	OE_22350|-2|119|9724	OE_22350|-2|119|9724			0	99	LTLPNFAAHWLTQR				-0.00158244	1666.89	556.638	1666.89	556.639	3	11	4.1.1.1583.4	19.6183	7291.37	4140.04	19.68	0.1	560.544
1	282.23	282.23	53.19	52.28	50.59	OE_22350|-2|119|9724	OE_22350|-2|119|9724			0	99	LTLPNFAAHWLTQR				-0.000562332	1666.89	556.639	1666.89	556.639	3	13	5.1.1.1631.3	19.7396	6207.93	2888.35	19.8	0.1	441.148
1	282.23	282.23	53.19	52.28	50.59	OE_22350|-2|119|9724	OE_22350|-2|119|9724			0	99	LTLPNFAAHWLTQR				-0.000562332	1666.89	556.639	1666.89	556.639	3	11	5.1.1.1637.2	19.9321	6207.93	613.57	19.8	0.1	148.588
1	282.23	282.23	53.19	52.28	50.59	OE_22350|-2|119|9724	OE_22350|-2|119|9724			0	99	LTLPNFAAHWLTQR				-0.00101343	1666.89	556.638	1666.89	556.639	3	11	1.1.1.3720.3	42.7182	4266.29	1333.45	42.91	0.2	1566.07
1	282.23	282.23	53.19	52.28	50.59	OE_22350|-2|119|9724	OE_22350|-2|119|9724			0	96.28	LTLPNFAAHWLTQR				-0.00101343	1666.89	556.638	1666.89	556.639	3	10	1.1.1.3721.3	42.768	4266.29	1902.5	42.91	0.2	1549.95
1	282.23	282.23	53.19	52.28	50.59	OE_22350|-2|119|9724	OE_22350|-2|119|9724			0	96.93	LTPDREGWTPR			missed R-E@5	-0.000388545	1326.67	443.23	1326.67	443.23	3	11	1.1.1.3415.5	27.5602	11419.7	9348.01	27.61	0.15	18428.6
1	282.23	282.23	53.19	52.28	50.59	OE_22350|-2|119|9724	OE_22350|-2|119|9724			0	74.15	LTPDREGWTPR			missed R-E@5	0.00690458	1326.68	443.232	1326.67	443.23	3	8	5.1.1.1378.4	11.7083	15709.8	2610.56	11.58	0.1	361.217
1	282.23	282.23	53.19	52.28	50.59	OE_22350|-2|119|9724	OE_22350|-2|119|9724			0	86.63	LWQNYQCVDPEQCK	Carbamidomethyl(C)@7; Carbamidomethyl(C)@13			-0.000954539	1866.8	623.275	1866.8	623.275	3	8	5.1.1.1461.13	14.3543	4408.62	556.76	14.24	0.1	193.062
1	282.23	282.23	53.19	52.28	50.59	OE_22350|-2|119|9724	OE_22350|-2|119|9724			0	99	NGAVEVQVNQELQVLVNQR				-0.00251894	2136.13	713.049	2136.13	713.05	3	17	3.1.1.1592.8	18.8894	1069.74	1008.82	18.88	0.1	200.142
1	282.23	282.23	53.19	52.28	50.59	OE_22350|-2|119|9724	OE_22350|-2|119|9724			0	99	NGAVEVQVNQELQVLVNQR				-0.00188162	2136.13	713.05	2136.13	713.05	3	17	4.1.1.1559.14	18.8587	1925.44	1723.45	18.88	0.1	341.663
1	282.23	282.23	53.19	52.28	50.59	OE_22350|-2|119|9724	OE_22350|-2|119|9724			0	99	NGAVEVQVNQELQVLVNQR				-0.00272942	2136.13	713.049	2136.13	713.05	3	19	5.1.1.1606.3	18.9463	983.29	769.55	19	0.16	194.583
1	282.23	282.23	53.19	52.28	50.59	OE_22350|-2|119|9724	OE_22350|-2|119|9724			0	99	NGAVEVQVNQELQVLVNQR	Deamidated(N)@1			-0.00365857	2137.11	713.377	2137.11	713.378	3	17	5.1.1.1646.5	20.227	735.36	734.7	20.21	0.19	140.123
1	282.23	282.23	53.19	52.28	50.59	OE_22350|-2|119|9724	OE_22350|-2|119|9724			0	99	NGAVEVQVNQELQVLVNQR	Deamidated(N)@1			-0.00253287	2137.11	713.377	2137.11	713.378	3	8	3.1.1.1632.8	20.1726	551.64	463.04	20.12	0.16	127.035
1	282.23	282.23	53.19	52.28	50.59	OE_22350|-2|119|9724	OE_22350|-2|119|9724			0	24.66	NGAVEVQVNQELQVLVNQR	Deamidated(Q)@7			-0.00253287	2137.11	713.377	2137.11	713.378	3	8	3.1.1.1632.8	20.1726	551.64	463.04	20.12	0.16	127.035
1	282.23	282.23	53.19	52.28	50.59	OE_22350|-2|119|9724	OE_22350|-2|119|9724			0	99	NGITEELGSAAFDR	Deamidated(N)@1			0.00248976	1479.69	740.851	1479.68	740.849	2	11	3.1.1.1522.13	16.6548	1103.6	1071.13	16.67	0.13	236.934
1	282.23	282.23	53.19	52.28	50.59	OE_22350|-2|119|9724	OE_22350|-2|119|9724			0	99	NGITEELGSAAFDR				-0.00135485	1478.7	740.357	1478.7	740.357	2	14	4.1.1.1471.16	16.048	4518.82	3543.15	16.09	0.09	686.897
1	282.23	282.23	53.19	52.28	50.59	OE_22350|-2|119|9724	OE_22350|-2|119|9724			0	99	NGITEELGSAAFDR	Deamidated(N)@1			0.010644	1479.69	494.239	1479.68	494.235	3	12	4.1.1.1490.2	16.6407	1136.48	1134.46	16.67	0.13	450.111
1	282.23	282.23	53.19	52.28	50.59	OE_22350|-2|119|9724	OE_22350|-2|119|9724			0	99	NGITEELGSAAFDR	Deamidated(N)@1			-0.00318033	1479.68	494.234	1479.68	494.235	3	11	4.1.1.1504.4	17.0885	2195.26	1712.05	17.12	0.06	372.986
1	282.23	282.23	53.19	52.28	50.59	OE_22350|-2|119|9724	OE_22350|-2|119|9724			0	99	NGITEELGSAAFDR				0.00237979	1478.7	740.359	1478.7	740.357	2	16	5.1.1.1519.19	16.1931	11271.5	5695.68	16.24	0.06	700.561
1	282.23	282.23	53.19	52.28	50.59	OE_22350|-2|119|9724	OE_22350|-2|119|9724			0	99	NGITEELGSAAFDR				0.00076152	1478.7	493.908	1478.7	493.907	3	16	5.1.1.1520.5	16.2113	4873.72	3628.05	16.24	0.06	763.76
1	282.23	282.23	53.19	52.28	50.59	OE_22350|-2|119|9724	OE_22350|-2|119|9724			0	99	NGITEELGSAAFDR				0.00076152	1478.7	493.908	1478.7	493.907	3	16	5.1.1.1522.4	16.2755	4873.72	3963.76	16.24	0.06	726.935
1	282.23	282.23	53.19	52.28	50.59	OE_22350|-2|119|9724	OE_22350|-2|119|9724			0	99	NGITEELGSAAFDR				0.00237979	1478.7	740.359	1478.7	740.357	2	11	5.1.1.1525.10	16.3821	11271.5	697.11	16.24	0.06	141.701
1	282.23	282.23	53.19	52.28	50.59	OE_22350|-2|119|9724	OE_22350|-2|119|9724			0	99	NGITEELGSAAFDR	Deamidated(N)@1			-0.00691115	1479.68	740.846	1479.68	740.849	2	14	5.1.1.1536.10	16.7263	2457.41	1888.62	16.75	0.1	339.737
1	282.23	282.23	53.19	52.28	50.59	OE_22350|-2|119|9724	OE_22350|-2|119|9724			0	99	NGITEELGSAAFDR	Deamidated(N)@1			0.000657155	1479.68	740.85	1479.68	740.849	2	20	5.1.1.1550.6	17.1818	11698	8504.95	17.22	0.06	786.402
1	282.23	282.23	53.19	52.28	50.59	OE_22350|-2|119|9724	OE_22350|-2|119|9724			0	99	NGITEELGSAAFDR	Deamidated(N)@1			0.00323235	1479.69	740.851	1479.68	740.849	2	10	7.1.1.1568.6	17.0911	356.68	336.22	17.08	0.1	102.284
1	282.23	282.23	53.19	52.28	50.59	OE_22350|-2|119|9724	OE_22350|-2|119|9724			0	99	NGITEELGSAAFDR				-0.000394284	1478.7	740.357	1478.7	740.357	2	13	3.1.1.1504.21	16.0785	3172.79	2093.54	16.13	0.1	368.492
1	282.23	282.23	53.19	52.28	50.59	OE_22350|-2|119|9724	OE_22350|-2|119|9724			0	99	NGITEELGSAAFDR				0.00206314	1478.7	740.358	1478.7	740.357	2	13	2.1.1.1471.14	16.0493	2468.51	1970.65	16.09	0.09	484.352
1	282.23	282.23	53.19	52.28	50.59	OE_22350|-2|119|9724	OE_22350|-2|119|9724			0	99	NGITEELGSAAFDR	Deamidated(N)@1			-2.62549e-05	1479.68	740.849	1479.68	740.849	2	13	2.1.1.1490.26	16.6518	1746.6	1602.81	16.67	0.13	375.641
1	282.23	282.23	53.19	52.28	50.59	OE_22350|-2|119|9724	OE_22350|-2|119|9724			0	99	NGITEELGSAAFDR				-0.00448637	1478.7	740.355	1478.7	740.357	2	20	1.1.1.3569.16	35.2259	2138.12	1661.34	35.31	0.25	3692.63
1	282.23	282.23	53.19	52.28	50.59	OE_22350|-2|119|9724	OE_22350|-2|119|9724			0	99	NGITEELGSAAFDR	Deamidated(N)@1			-0.000237294	1479.68	740.849	1479.68	740.849	2	18	1.1.1.3596.22	36.5705	2878.68	2405.74	36.5	0.2	4603.94
1	282.23	282.23	53.19	52.28	50.59	OE_22350|-2|119|9724	OE_22350|-2|119|9724			0	99	NGITEELGSAAFDR	Deamidated(N)@1			0.000584092	1479.68	740.85	1479.68	740.849	2	13	2.1.1.1504.6	17.0914	3917.31	2711.8	17.14	0.1	442.609
1	282.23	282.23	53.19	52.28	50.59	OE_22350|-2|119|9724	OE_22350|-2|119|9724			0	99	NGITEELGSAAFDR				0.00237979	1478.7	740.359	1478.7	740.357	2	10	5.1.1.1519.20	16.1942	11271.5	5867.48	16.24	0.06	210.36
1	282.23	282.23	53.19	52.28	50.59	OE_22350|-2|119|9724	OE_22350|-2|119|9724			0	98.63	NGITEELGSAAFDR	Deamidated(N)@1			0.000292513	1479.68	740.85	1479.68	740.849	2	9	3.1.1.1535.4	17.064	2916.27	970.81	17.12	0.1	181.261
1	282.23	282.23	53.19	52.28	50.59	OE_22350|-2|119|9724	OE_22350|-2|119|9724			0	98.27	NGITEELGSAAFDR	Deamidated(N)@1			-0.000237294	1479.68	740.849	1479.68	740.849	2	15	1.1.1.3597.29	36.6214	2878.68	1693.71	36.5	0.2	4410.85
1	282.23	282.23	53.19	52.28	50.59	OE_22350|-2|119|9724	OE_22350|-2|119|9724			0	87.06	NGITEELGSAAFDR	Deamidated(N)@1			0.00138911	1479.69	494.236	1479.68	494.235	3	8	5.1.1.1554.4	17.2922	2611.05	873.32	17.22	0.06	130.844
1	282.23	282.23	53.19	52.28	50.59	OE_22350|-2|119|9724	OE_22350|-2|119|9724			0	99	NGITVFWDR				-0.000497926	1106.55	554.283	1106.55	554.283	2	10	3.1.1.1558.3	17.7948	4104.35	2112.35	17.85	0.06	423.402
1	282.23	282.23	53.19	52.28	50.59	OE_22350|-2|119|9724	OE_22350|-2|119|9724			0	99	NGITVFWDR	Deamidated(N)@1			0.00119736	1107.54	554.775	1107.53	554.775	2	12	3.1.1.1599.9	19.1167	2008.83	1607.02	19.16	0.1	308.682
1	282.23	282.23	53.19	52.28	50.59	OE_22350|-2|119|9724	OE_22350|-2|119|9724			0	99	NGITVFWDR				-0.000927933	1106.55	554.282	1106.55	554.283	2	9	4.1.1.1525.4	17.7606	7276.17	2577.01	17.82	0.06	375.749
1	282.23	282.23	53.19	52.28	50.59	OE_22350|-2|119|9724	OE_22350|-2|119|9724			0	99	NGITVFWDR	Deamidated(N)@1			0.000768456	1107.54	554.775	1107.53	554.775	2	10	4.1.1.1548.5	18.4987	1499.29	837.77	18.56	0.1	190.476
1	282.23	282.23	53.19	52.28	50.59	OE_22350|-2|119|9724	OE_22350|-2|119|9724			0	99	NGITVFWDR	Deamidated(N)@1			0.00162294	1107.54	554.775	1107.53	554.775	2	11	4.1.1.1567.2	19.1058	6304.13	3934.72	19.16	0.1	503.375
1	282.23	282.23	53.19	52.28	50.59	OE_22350|-2|119|9724	OE_22350|-2|119|9724			0	99	NGITVFWDR				-0.000121907	1106.55	554.283	1106.55	554.283	2	11	5.1.1.1574.4	17.9304	9987.76	6661.86	17.98	0.1	961.612
1	282.23	282.23	53.19	52.28	50.59	OE_22350|-2|119|9724	OE_22350|-2|119|9724			0	99	NGITVFWDR	Deamidated(N)@1			0.000352976	1107.54	554.775	1107.53	554.775	2	11	5.1.1.1613.5	19.1713	9377.31	2983.55	19.25	0.1	268.618
1	282.23	282.23	53.19	52.28	50.59	OE_22350|-2|119|9724	OE_22350|-2|119|9724			0	99	NGITVFWDR				-0.000121907	1106.55	554.283	1106.55	554.283	2	8	5.1.1.1580.7	18.1238	9987.76	513.82	17.98	0.1	93.2658
1	282.23	282.23	53.19	52.28	50.59	OE_22350|-2|119|9724	OE_22350|-2|119|9724			0	99	NGITVFWDR	Deamidated(N)@1			0.00206195	1107.54	554.776	1107.53	554.775	2	10	5.1.1.1596.4	18.6286	1642.88	1237.88	18.66	0.1	232.87
1	282.23	282.23	53.19	52.28	50.59	OE_22350|-2|119|9724	OE_22350|-2|119|9724			0	99	NGITVFWDR				-0.0016013	1106.55	554.282	1106.55	554.283	2	10	2.1.1.1526.3	17.7882	4037.46	2506.95	17.84	0.1	534.18
1	282.23	282.23	53.19	52.28	50.59	OE_22350|-2|119|9724	OE_22350|-2|119|9724			0	99	NGITVFWDR				-0.00193937	1106.55	554.282	1106.55	554.283	2	10	1.1.1.3635.8	38.4902	2799.01	2181.66	38.54	0.15	2254.27
1	282.23	282.23	53.19	52.28	50.59	OE_22350|-2|119|9724	OE_22350|-2|119|9724			0	99	NGITVFWDR	Deamidated(N)@1			0.000352976	1107.54	554.775	1107.53	554.775	2	10	5.1.1.1619.3	19.3583	9377.31	981.87	19.25	0.1	143.136
1	282.23	282.23	53.19	52.28	50.59	OE_22350|-2|119|9724	OE_22350|-2|119|9724			0	99	NGITVFWDR	Deamidated(N)@1			0.00121358	1107.54	554.775	1107.53	554.775	2	9	2.1.1.1567.6	19.0999	3319.71	2227.32	19.15	0.1	363.786
1	282.23	282.23	53.19	52.28	50.59	OE_22350|-2|119|9724	OE_22350|-2|119|9724			0	99	NGITVFWDR	Deamidated(N)@1			0.00450946	1107.54	554.777	1107.53	554.775	2	9	2.1.1.1549.6	18.5247	913.1	849.4	18.55	0.1	203.873
1	282.23	282.23	53.19	52.28	50.59	OE_22350|-2|119|9724	OE_22350|-2|119|9724			0	99	NHWVTSYR				-0.000972993	1061.5	531.759	1061.5	531.759	2	9	2.1.1.1301.13	10.6349	1407.04	1329.18	10.65	0.1	528.926
1	282.23	282.23	53.19	52.28	50.59	OE_22350|-2|119|9724	OE_22350|-2|119|9724			0	99	NHWVTSYR				0.00124109	1061.51	531.76	1061.5	531.759	2	8	3.1.1.1333.10	10.6311	1210.34	1113.34	10.65	0.06	379.995
1	282.23	282.23	53.19	52.28	50.59	OE_22350|-2|119|9724	OE_22350|-2|119|9724			0	85.49	NHWVTSYR				0.000395938	1061.5	531.76	1061.5	531.759	2	7	4.1.1.1301.15	10.6279	2824.8	1972.84	10.58	0.06	398.508
1	282.23	282.23	53.19	52.28	50.59	OE_22350|-2|119|9724	OE_22350|-2|119|9724			0	84.81	NHWVTSYR				0.000395938	1061.5	531.76	1061.5	531.759	2	7	4.1.1.1301.14	10.6273	2824.8	2001.1	10.58	0.06	261.923
1	282.23	282.23	53.19	52.28	50.59	OE_22350|-2|119|9724	OE_22350|-2|119|9724			0	99	NIFDVPVETK				0.000754567	1160.61	581.312	1160.61	581.311	2	11	4.1.1.1479.7	16.2949	44873.1	16854.5	16.35	0.1	1425.13
1	282.23	282.23	53.19	52.28	50.59	OE_22350|-2|119|9724	OE_22350|-2|119|9724			0	99	NIFDVPVETK				0.000754567	1160.61	581.312	1160.61	581.311	2	7	4.1.1.1485.9	16.483	44873.1	3576.24	16.35	0.1	432.997
1	282.23	282.23	53.19	52.28	50.59	OE_22350|-2|119|9724	OE_22350|-2|119|9724			0	99	NIFDVPVETK				0.00345871	1160.61	581.313	1160.61	581.311	2	13	5.1.1.1528.9	16.4708	48832.5	21963.3	16.53	0.1	1721.39
1	282.23	282.23	53.19	52.28	50.59	OE_22350|-2|119|9724	OE_22350|-2|119|9724			0	99	NIFDVPVETK				0.00345871	1160.61	581.313	1160.61	581.311	2	10	5.1.1.1534.7	16.6598	48832.5	3048.66	16.53	0.1	392.441
1	282.23	282.23	53.19	52.28	50.59	OE_22350|-2|119|9724	OE_22350|-2|119|9724			0	99	NIFDVPVETK				-0.00112644	1160.61	581.311	1160.61	581.311	2	13	1.1.1.3569.9	35.2172	11892.9	11279.6	35.16	0.2	6295.02
1	282.23	282.23	53.19	52.28	50.59	OE_22350|-2|119|9724	OE_22350|-2|119|9724			0	99	NIFDVPVETK				0.000126576	1160.61	581.311	1160.61	581.311	2	11	2.1.1.1479.5	16.3001	17922.9	5757.27	16.38	0.1	655.573
1	282.23	282.23	53.19	52.28	50.59	OE_22350|-2|119|9724	OE_22350|-2|119|9724			0	99	NIFDVPVETK				0.000126576	1160.61	581.311	1160.61	581.311	2	8	2.1.1.1485.5	16.4845	17922.9	2202.18	16.38	0.1	377.983
1	282.23	282.23	53.19	52.28	50.59	OE_22350|-2|119|9724	OE_22350|-2|119|9724			0	22.81	NIFDVPVETK				-0.00112644	1160.61	581.311	1160.61	581.311	2	7	1.1.1.3575.10	35.5133	11892.9	1863.97	35.16	0.2	2955.55
1	282.23	282.23	53.19	52.28	50.59	OE_22350|-2|119|9724	OE_22350|-2|119|9724			0	87.29	NNGGACKDYEVR	Deamidated(N)@2; Carbamidomethyl(C)@6		missed K-D@7	0.0136177	1382.6	461.875	1382.59	461.87	3	9	5.1.1.1288.3	8.851	1312.34	994.8	8.81	0.16	287.919
1	282.23	282.23	53.19	52.28	50.59	OE_22350|-2|119|9724	OE_22350|-2|119|9724			0	41.55	NNGGACKDYEVR	Deamidated(N)@2; Carbamidomethyl(C)@6		missed K-D@7	0.00198697	1382.59	461.871	1382.59	461.87	3	10	1.1.1.3345.32	24.0963	1616.18	1479.16	24.08	0.15	3948.6
1	282.23	282.23	53.19	52.28	50.59	OE_22350|-2|119|9724	OE_22350|-2|119|9724			0	41.55	NNGGACKDYEVR	Deamidated(N)@1; Carbamidomethyl(C)@6		missed K-D@7	0.00198697	1382.59	461.871	1382.59	461.87	3	10	1.1.1.3345.32	24.0963	1616.18	1479.16	24.08	0.15	3948.6
1	282.23	282.23	53.19	52.28	50.59	OE_22350|-2|119|9724	OE_22350|-2|119|9724			0	99	QCEEGLDFNPVTK	Gln->pyro-Glu@N-term; Carbamidomethyl(C)@2			-0.000321419	1518.67	760.34	1518.67	760.34	2	15	5.1.1.1531.11	16.5746	6150.43	4621.04	16.62	0.1	536.257
1	282.23	282.23	53.19	52.28	50.59	OE_22350|-2|119|9724	OE_22350|-2|119|9724			0	99	QCEEGLDFNPVTK	Carbamidomethyl(C)@2			-0.00489512	1535.69	768.851	1535.69	768.854	2	10	5.1.1.1531.12	16.5763	1256.66	1006.85	16.62	0.25	271.316
1	282.23	282.23	53.19	52.28	50.59	OE_22350|-2|119|9724	OE_22350|-2|119|9724			0	99	QCEEGLDFNPVTK	Carbamidomethyl(C)@2			0.000237547	1535.69	768.854	1535.69	768.854	2	11	5.1.1.1478.10	14.8909	13674.1	504.7	14.72	0.06	118.026
1	282.23	282.23	53.19	52.28	50.59	OE_22350|-2|119|9724	OE_22350|-2|119|9724			0	99	QCEEGLDFNPVTK	Carbamidomethyl(C)@2			-0.000844332	1535.69	768.853	1535.69	768.854	2	15	1.1.1.3514.43	32.4935	9211.7	2526.45	32.32	0.2	3958.28
1	282.23	282.23	53.19	52.28	50.59	OE_22350|-2|119|9724	OE_22350|-2|119|9724			0	23.64	QCEEGLDFNPVTK	Carbamidomethyl(C)@2; Deamidated(N)@9			-0.00356605	1536.67	769.344	1536.68	769.346	2	7	5.1.1.1485.9	15.1124	462.53	435.28	15.1	0.19	108.135
1	282.23	282.23	53.19	52.28	50.59	OE_22350|-2|119|9724	OE_22350|-2|119|9724			0	19.12	QCEEGLDFNPVTK	Deamidated(Q)@1; Carbamidomethyl(C)@2			-0.00356605	1536.67	769.344	1536.68	769.346	2	7	5.1.1.1485.9	15.1124	462.53	435.28	15.1	0.19	108.135
1	282.23	282.23	53.19	52.28	50.59	OE_22350|-2|119|9724	OE_22350|-2|119|9724			0	99	SAITEDTPEDLGLVGVQCNLER	Carbamidomethyl(C)@18			-0.00194685	2415.16	806.06	2415.16	806.06	3	25	5.1.1.1574.12	17.9437	22369.5	20021.3	17.96	0.06	2960.41
1	282.23	282.23	53.19	52.28	50.59	OE_22350|-2|119|9724	OE_22350|-2|119|9724			0	99	SAITEDTPEDLGLVGVQCNLER	Deamidated(Q)@17; Carbamidomethyl(C)@18			0.0126878	2416.16	806.393	2416.14	806.388	3	15	5.1.1.1594.8	18.5818	1067.08	962.51	18.56	0.1	179.85
1	282.23	282.23	53.19	52.28	50.59	OE_22350|-2|119|9724	OE_22350|-2|119|9724			0	99	SAITEDTPEDLGLVGVQCNLER	Carbamidomethyl(C)@18			0.000426016	2415.16	1208.59	2415.16	1208.59	2	24	1.1.1.3622.33	37.8795	4712.02	4321.17	37.93	0.15	2984.62
1	282.23	282.23	53.19	52.28	50.59	OE_22350|-2|119|9724	OE_22350|-2|119|9724			0	99	SAITEDTPEDLGLVGVQCNLER	Carbamidomethyl(C)@18			0.00108464	2415.16	806.061	2415.16	806.06	3	24	1.1.1.3625.30	38.0103	12045.1	7165.39	37.93	0.15	3950.08
1	282.23	282.23	53.19	52.28	50.59	OE_22350|-2|119|9724	OE_22350|-2|119|9724			0	99	SAITEDTPEDLGLVGVQCNLER	Carbamidomethyl(C)@18			0.00108464	2415.16	806.061	2415.16	806.06	3	24	1.1.1.3625.31	38.0111	12045.1	7101.4	37.93	0.15	6027.2
1	282.23	282.23	53.19	52.28	50.59	OE_22350|-2|119|9724	OE_22350|-2|119|9724			0	99	SAITEDTPEDLGLVGVQCNLER	Carbamidomethyl(C)@18			-0.00212835	2415.16	806.059	2415.16	806.06	3	10	4.1.1.1530.16	17.9296	6666.8	2499.65	17.85	0.1	368.218
1	282.23	282.23	53.19	52.28	50.59	OE_22350|-2|119|9724	OE_22350|-2|119|9724			0	99	SAITEDTPEDLGLVGVQCNLER	Carbamidomethyl(C)@18			-0.00194685	2415.16	806.06	2415.16	806.06	3	10	5.1.1.1582.17	18.2029	22369.5	502.03	17.96	0.06	86.5739
1	282.23	282.23	53.19	52.28	50.59	OE_22350|-2|119|9724	OE_22350|-2|119|9724			0	99	SAITEDTPEDLGLVGVQCNLER	Carbamidomethyl(C)@18			-0.00194685	2415.16	806.06	2415.16	806.06	3	12	5.1.1.1573.19	17.9085	22369.5	11115	17.96	0.06	641.442
1	282.23	282.23	53.19	52.28	50.59	OE_22350|-2|119|9724	OE_22350|-2|119|9724			0	99	SAITEDTPEDLGLVGVQCNLER	Carbamidomethyl(C)@18			0.00108464	2415.16	806.061	2415.16	806.06	3	18	1.1.1.3625.32	38.012	12045.1	7037.4	37.93	0.15	6487.99
1	282.23	282.23	53.19	52.28	50.59	OE_22350|-2|119|9724	OE_22350|-2|119|9724			0	98.76	SAITEDTPEDLGLVGVQCNLER	Carbamidomethyl(C)@18			-0.00693338	2415.15	806.058	2415.16	806.06	3	11	2.1.1.1527.18	17.8302	2762.44	2366.06	17.85	0.1	285.952
1	282.23	282.23	53.19	52.28	50.59	OE_22350|-2|119|9724	OE_22350|-2|119|9724			0	98.41	SAITEDTPEDLGLVGVQCNLER	Carbamidomethyl(C)@18; Deamidated(N)@19			0.00170151	2416.14	806.389	2416.14	806.388	3	9	5.1.1.1588.6	18.3872	1034.37	654.58	18.34	0.13	76.6454
1	282.23	282.23	53.19	52.28	50.59	OE_22350|-2|119|9724	OE_22350|-2|119|9724			0	78.39	SAITEDTPEDLGLVGVQCNLER	Carbamidomethyl(C)@18			0.000426016	2415.16	1208.59	2415.16	1208.59	2	12	1.1.1.3621.55	37.8323	4712.02	2857.46	37.93	0.15	2853.04
1	282.23	282.23	53.19	52.28	50.59	OE_22350|-2|119|9724	OE_22350|-2|119|9724			0	99	SFEFGGAFR				0.00265537	1016.47	509.244	1016.47	509.243	2	7	4.1.1.1485.4	16.4813	35123.1	4541.77	16.57	0.06	397.836
1	282.23	282.23	53.19	52.28	50.59	OE_22350|-2|119|9724	OE_22350|-2|119|9724			0	99	SFEFGGAFR				0.00265537	1016.47	509.244	1016.47	509.243	2	9	4.1.1.1491.5	16.6732	35123.1	3157	16.57	0.06	514.246
1	282.23	282.23	53.19	52.28	50.59	OE_22350|-2|119|9724	OE_22350|-2|119|9724			0	99	SFEFGGAFR				0.00160598	1016.47	509.244	1016.47	509.243	2	10	5.1.1.1535.6	16.6904	24683.3	10455.5	16.75	0.06	869.182
1	282.23	282.23	53.19	52.28	50.59	OE_22350|-2|119|9724	OE_22350|-2|119|9724			0	99	SFEFGGAFR				0.00160598	1016.47	509.244	1016.47	509.243	2	9	5.1.1.1541.8	16.8834	24683.3	1058.7	16.75	0.06	268.638
1	282.23	282.23	53.19	52.28	50.59	OE_22350|-2|119|9724	OE_22350|-2|119|9724			0	99	SFEFGGAFR				-2.44152e-05	1016.47	509.243	1016.47	509.243	2	10	2.1.1.1486.2	16.5136	16826.1	4005.51	16.58	0.09	526.045
1	282.23	282.23	53.19	52.28	50.59	OE_22350|-2|119|9724	OE_22350|-2|119|9724			0	99	SFEFGGAFR				0.000946395	1016.47	509.243	1016.47	509.243	2	8	6.1.1.1559.2	16.7916	3330	1325.45	16.85	0.06	221.388
1	282.23	282.23	53.19	52.28	50.59	OE_22350|-2|119|9724	OE_22350|-2|119|9724			0	99	SFEFGGAFR				-0.00133659	1016.47	509.242	1016.47	509.243	2	10	1.1.1.3587.6	36.1073	12140.9	6789.78	36.2	0.2	2690.3
1	282.23	282.23	53.19	52.28	50.59	OE_22350|-2|119|9724	OE_22350|-2|119|9724			0	98.73	SFEFGGAFR				-2.44152e-05	1016.47	509.243	1016.47	509.243	2	7	2.1.1.1492.6	16.7058	16826.1	1455.59	16.58	0.09	406.945
1	282.23	282.23	53.19	52.28	50.59	OE_22350|-2|119|9724	OE_22350|-2|119|9724			0	88.66	SFEFGGAFR				0.00160598	1016.47	509.244	1016.47	509.243	2	8	5.1.1.1538.3	16.7826	24683.3	17949.4	16.75	0.06	523.739
1	282.23	282.23	53.19	52.28	50.59	OE_22350|-2|119|9724	OE_22350|-2|119|9724			0	27.16	SFEFGGAFR				0.000218562	1016.47	509.243	1016.47	509.243	2	5	3.1.1.1525.5	16.7413	9982.91	678.28	16.61	0.06	156.475
1	282.23	282.23	53.19	52.28	50.59	OE_22350|-2|119|9724	OE_22350|-2|119|9724			0	99	SNTEDEYIGVK				0.00242891	1253.58	627.797	1253.58	627.796	2	13	5.1.1.1386.16	11.9734	17549.7	14824.6	12.01	0.1	2024.88
1	282.23	282.23	53.19	52.28	50.59	OE_22350|-2|119|9724	OE_22350|-2|119|9724			0	99	SNTEDEYIGVK				0.0013409	1253.58	627.797	1253.58	627.796	2	11	3.1.1.1369.10	11.7759	7787.62	5996.54	11.8	0.1	1151.82
1	282.23	282.23	53.19	52.28	50.59	OE_22350|-2|119|9724	OE_22350|-2|119|9724			0	99	SNTEDEYIGVK				-0.000283517	1253.58	627.796	1253.58	627.796	2	10	2.1.1.1336.34	11.7545	10966.5	5538.97	11.8	0.06	633.593
1	282.23	282.23	53.19	52.28	50.59	OE_22350|-2|119|9724	OE_22350|-2|119|9724			0	94.74	SNTEDEYIGVK				0.00239634	1253.58	627.797	1253.58	627.796	2	9	4.1.1.1335.31	11.7119	14230.8	6199.03	11.76	0.1	445.886
1	282.23	282.23	53.19	52.28	50.59	OE_22350|-2|119|9724	OE_22350|-2|119|9724			0	92.21	SNTEDEYIGVK				0.00239634	1253.58	627.797	1253.58	627.796	2	8	4.1.1.1341.36	11.9063	14230.8	1239.87	11.76	0.1	398.468
1	282.23	282.23	53.19	52.28	50.59	OE_22350|-2|119|9724	OE_22350|-2|119|9724			0	74.12	SNTEDEYIGVK				0.0141208	1253.59	627.803	1253.58	627.796	2	8	2.1.1.1325.17	11.404	1310.42	1054.5	11.45	0.13	584.553
1	282.23	282.23	53.19	52.28	50.59	OE_22350|-2|119|9724	OE_22350|-2|119|9724			0	21.5	SNTEDEYIGVK				-0.000283517	1253.58	627.796	1253.58	627.796	2	7	2.1.1.1344.17	12.007	10966.5	521.17	11.8	0.06	292.079
1	282.23	282.23	53.19	52.28	50.59	OE_22350|-2|119|9724	OE_22350|-2|119|9724			0	99	SNTEDEYIGVKLDTPR			missed K-L@11	0.00181696	1835.89	918.953	1835.89	918.952	2	22	1.1.1.3497.37	31.6566	1992.27	1839.52	31.62	0.25	2748.31
1	282.23	282.23	53.19	52.28	50.59	OE_22350|-2|119|9724	OE_22350|-2|119|9724			0	98.01	SNTEDEYIGVKLDTPR			missed K-L@11	-0.0102238	1835.88	612.967	1835.89	612.971	3	15	1.1.1.3495.14	31.5395	4374.34	3094.44	31.62	0.3	9340.81
1	282.23	282.23	53.19	52.28	50.59	OE_22350|-2|119|9724	OE_22350|-2|119|9724			0	43.11	SNTEDEYIGVKLDTPR			missed K-L@11	-0.0102238	1835.88	612.967	1835.89	612.971	3	10	1.1.1.3500.14	31.7918	4374.34	2050.19	31.62	0.3	4103.62
1	282.23	282.23	53.19	52.28	50.59	OE_22350|-2|119|9724	OE_22350|-2|119|9724			0	98.16	SQDLCPVQCEK	Carbamidomethyl(C)@5; Carbamidomethyl(C)@9			-0.00199262	1362.59	682.302	1362.59	682.303	2	10	1.1.1.3373.35	25.5002	2156.86	952.68	25.37	0.25	1841.44
1	282.23	282.23	53.19	52.28	50.59	OE_22350|-2|119|9724	OE_22350|-2|119|9724			0	88.88	SQDLCPVQCEK	Carbamidomethyl(C)@5; Carbamidomethyl(C)@9			-0.00199262	1362.59	682.302	1362.59	682.303	2	11	1.1.1.3368.36	25.2518	2156.86	1291.5	25.37	0.25	2246.82
1	282.23	282.23	53.19	52.28	50.59	OE_22350|-2|119|9724	OE_22350|-2|119|9724			0	88.61	SQDLCPVQCEK	Carbamidomethyl(C)@5; Carbamidomethyl(C)@9			-0.0012959	1362.59	682.302	1362.59	682.303	2	7	4.1.1.1291.28	10.325	644.01	631.76	10.33	0.1	210.482
1	282.23	282.23	53.19	52.28	50.59	OE_22350|-2|119|9724	OE_22350|-2|119|9724			0	17.01	SQDLCPVQCEK	Carbamidomethyl(C)@5; Carbamidomethyl(C)@9			-0.00199262	1362.59	682.302	1362.59	682.303	2	8	1.1.1.3377.43	25.691	2156.86	523.36	25.37	0.25	2186.49
1	282.23	282.23	53.19	52.28	50.59	OE_22350|-2|119|9724	OE_22350|-2|119|9724			0	99	SRVELVATAELFGQTR			missed R-V@2	0.000407798	1775.95	592.992	1775.95	592.992	3	15	4.1.1.1503.8	17.0585	2752.62	2080.56	17.09	0.13	650.954
1	282.23	282.23	53.19	52.28	50.59	OE_22350|-2|119|9724	OE_22350|-2|119|9724			0	99	SRVELVATAELFGQTR			missed R-V@2	-0.00360004	1775.95	592.99	1775.95	592.992	3	17	5.1.1.1552.7	17.2331	2996.44	1794.93	17.29	0.13	577.752
1	282.23	282.23	53.19	52.28	50.59	OE_22350|-2|119|9724	OE_22350|-2|119|9724			0	99	SRVELVATAELFGQTR			missed R-V@2	-0.00360004	1775.95	592.99	1775.95	592.992	3	17	5.1.1.1558.7	17.4282	2996.44	1297.92	17.29	0.13	434.529
1	282.23	282.23	53.19	52.28	50.59	OE_22350|-2|119|9724	OE_22350|-2|119|9724			0	99	SRVELVATAELFGQTR			missed R-V@2	-0.00360004	1775.95	592.99	1775.95	592.992	3	14	5.1.1.1564.4	17.6151	2996.44	780.26	17.29	0.13	327.916
1	282.23	282.23	53.19	52.28	50.59	OE_22350|-2|119|9724	OE_22350|-2|119|9724			0	99	SRVELVATAELFGQTR			missed R-V@2	-0.000231603	1775.95	592.991	1775.95	592.992	3	16	7.1.1.1572.5	17.2151	1316.1	962.5	17.27	0.19	372.374
1	282.23	282.23	53.19	52.28	50.59	OE_22350|-2|119|9724	OE_22350|-2|119|9724			0	99	SRVELVATAELFGQTR			missed R-V@2	-0.000231603	1775.95	592.991	1775.95	592.992	3	14	7.1.1.1578.3	17.4064	1316.1	587.17	17.27	0.19	331.732
1	282.23	282.23	53.19	52.28	50.59	OE_22350|-2|119|9724	OE_22350|-2|119|9724			0	99	SRVELVATAELFGQTR			missed R-V@2	-1.63908e-05	1775.95	888.984	1775.95	888.984	2	12	5.1.1.1553.10	17.2776	608.69	579.95	17.29	0.19	113.569
1	282.23	282.23	53.19	52.28	50.59	OE_22350|-2|119|9724	OE_22350|-2|119|9724			0	99	SRVELVATAELFGQTR			missed R-V@2	-0.000255575	1775.95	592.991	1775.95	592.992	3	15	6.1.1.1578.8	17.4064	874.8	778.81	17.36	0.22	361.21
1	282.23	282.23	53.19	52.28	50.59	OE_22350|-2|119|9724	OE_22350|-2|119|9724			0	99	SRVELVATAELFGQTR			missed R-V@2	-0.00348618	1775.95	592.99	1775.95	592.992	3	14	2.1.1.1504.3	17.0874	1648.64	1318	17.12	0.1	558.649
1	282.23	282.23	53.19	52.28	50.59	OE_22350|-2|119|9724	OE_22350|-2|119|9724			0	99	SRVELVATAELFGQTR			missed R-V@2	-0.00682819	1775.95	592.989	1775.95	592.992	3	16	1.1.1.3614.11	37.4553	1716.92	1089.96	37.74	0.65	2935.74
1	282.23	282.23	53.19	52.28	50.59	OE_22350|-2|119|9724	OE_22350|-2|119|9724			0	99	SRVELVATAELFGQTR			missed R-V@2	-0.000487267	1775.95	592.991	1775.95	592.992	3	12	5.1.1.1584.7	18.2532	392.55	233.87	18.15	0.25	257.317
1	282.23	282.23	53.19	52.28	50.59	OE_22350|-2|119|9724	OE_22350|-2|119|9724			0	99	SRVELVATAELFGQTR			missed R-V@2	-0.00360004	1775.95	592.99	1775.95	592.992	3	10	5.1.1.1573.7	17.8975	2996.44	408.53	17.29	0.13	223.957
1	282.23	282.23	53.19	52.28	50.59	OE_22350|-2|119|9724	OE_22350|-2|119|9724			0	99	SRVELVATAELFGQTR			missed R-V@2	-0.00682819	1775.95	592.989	1775.95	592.992	3	12	1.1.1.3620.7	37.746	1716.92	1685.64	37.74	0.65	2505.57
1	282.23	282.23	53.19	52.28	50.59	OE_22350|-2|119|9724	OE_22350|-2|119|9724			0	99	SRVELVATAELFGQTR			missed R-V@2	-0.00682819	1775.95	592.989	1775.95	592.992	3	11	1.1.1.3621.6	37.7927	1716.92	1510.49	37.74	0.65	3065.87
1	282.23	282.23	53.19	52.28	50.59	OE_22350|-2|119|9724	OE_22350|-2|119|9724			0	20.06	SRVELVATAELFGQTR			missed R-V@2	0.000407798	1775.95	592.992	1775.95	592.992	3	6	4.1.1.1515.5	17.4426	2752.62	422.2	17.09	0.13	305.92
1	282.23	282.23	53.19	52.28	50.59	OE_22350|-2|119|9724	OE_22350|-2|119|9724			0	17.19	SRVELVATAELFGQTR			missed R-V@2	-0.00360004	1775.95	592.99	1775.95	592.992	3	11	5.1.1.1553.5	17.2659	2996.44	2704.09	17.29	0.13	1410.49
1	282.23	282.23	53.19	52.28	50.59	OE_22350|-2|119|9724	OE_22350|-2|119|9724			0	99	SSLGFTVWFDNESAQIK				-0.00186245	1927.93	964.972	1927.93	964.973	2	16	4.1.1.1604.11	20.3129	4415.84	4230.97	20.32	0.1	359.913
1	282.23	282.23	53.19	52.28	50.59	OE_22350|-2|119|9724	OE_22350|-2|119|9724			0	99	SSLGFTVWFDNESAQIK				-0.000941476	1927.93	964.973	1927.93	964.973	2	15	5.1.1.1653.5	20.4519	2718.66	2696.06	20.46	0.09	240.077
1	282.23	282.23	53.19	52.28	50.59	OE_22350|-2|119|9724	OE_22350|-2|119|9724			0	99	SSLGFTVWFDNESAQIK				-0.0056917	1927.93	964.97	1927.93	964.973	2	9	7.1.1.1674.7	20.4537	595.39	516	20.43	0.13	57.1205
1	282.23	282.23	53.19	52.28	50.59	OE_22350|-2|119|9724	OE_22350|-2|119|9724			0	99	SSLGFTVWFDNESAQIK				-0.00564727	1927.93	964.97	1927.93	964.973	2	17	1.1.1.3737.26	43.5843	2116.32	1416.12	43.41	0.45	2134.97
1	282.23	282.23	53.19	52.28	50.59	OE_22350|-2|119|9724	OE_22350|-2|119|9724			0	99	SSLGFTVWFDNESAQIK				-0.00564727	1927.93	964.97	1927.93	964.973	2	13	1.1.1.3739.41	43.6921	2116.32	1118.13	43.41	0.45	2391.82
1	282.23	282.23	53.19	52.28	50.59	OE_22350|-2|119|9724	OE_22350|-2|119|9724			0	99	SSLGFTVWFDNESAQIK				-0.00135192	1927.93	643.651	1927.93	643.651	3	12	2.1.1.1605.8	20.317	1493.98	1457.44	20.34	0.13	289.936
1	282.23	282.23	53.19	52.28	50.59	OE_22350|-2|119|9724	OE_22350|-2|119|9724			0	93.04	SSLGFTVWFDNESAQIK				0.00430951	1927.94	643.653	1927.93	643.651	3	12	1.1.1.3735.7	43.4683	1341.99	1243.76	43.41	0.85	1914.04
1	282.23	282.23	53.19	52.28	50.59	OE_22350|-2|119|9724	OE_22350|-2|119|9724			0	91.74	SSLGFTVWFDNESAQIK				0.00430951	1927.94	643.653	1927.93	643.651	3	12	1.1.1.3734.8	43.4194	1341.99	1326.81	43.41	0.85	2226.14
1	282.23	282.23	53.19	52.28	50.59	OE_22350|-2|119|9724	OE_22350|-2|119|9724			0	80.12	SSLGFTVWFDNESAQIK				0.00430951	1927.94	643.653	1927.93	643.651	3	10	1.1.1.3733.8	43.3699	1341.99	1202.64	43.41	0.85	1808.99
1	282.23	282.23	53.19	52.28	50.59	OE_22350|-2|119|9724	OE_22350|-2|119|9724			0	68.33	SSLGFTVWFDNESAQIK				0.00430951	1927.94	643.653	1927.93	643.651	3	10	1.1.1.3736.6	43.5171	1341.99	1165.08	43.41	0.85	2041.1
1	282.23	282.23	53.19	52.28	50.59	OE_22350|-2|119|9724	OE_22350|-2|119|9724			0	40.89	SSLGFTVWFDNESAQIK				0.00430951	1927.94	643.653	1927.93	643.651	3	9	1.1.1.3736.7	43.5179	1341.99	1162.15	43.41	0.85	1967.4
1	282.23	282.23	53.19	52.28	50.59	OE_22350|-2|119|9724	OE_22350|-2|119|9724			0	34.95	SSLGFTVWFDNESAQIK				-0.00186245	1927.93	964.972	1927.93	964.973	2	7	4.1.1.1608.12	20.4413	4415.84	1076.42	20.32	0.1	99.5408
1	282.23	282.23	53.19	52.28	50.59	OE_22350|-2|119|9724	OE_22350|-2|119|9724			0	34.39	SSLGFTVWFDNESAQIK				0.00430951	1927.94	643.653	1927.93	643.651	3	10	1.1.1.3732.7	43.322	1341.99	1036.06	43.41	0.85	1753.8
1	282.23	282.23	53.19	52.28	50.59	OE_22350|-2|119|9724	OE_22350|-2|119|9724			0	99	SVEITVGAK				0.00116281	902.508	452.262	902.507	452.261	2	9	5.1.1.1380.5	11.7735	23603.3	5804.74	11.86	0.1	261.64
1	282.23	282.23	53.19	52.28	50.59	OE_22350|-2|119|9724	OE_22350|-2|119|9724			0	97.19	SVEITVGAK				-0.00573359	902.502	452.258	902.507	452.261	2	10	2.1.1.1334.7	11.6788	7632.49	6246.22	11.64	0.1	1184.1
1	282.23	282.23	53.19	52.28	50.59	OE_22350|-2|119|9724	OE_22350|-2|119|9724			0	94.95	SVEITVGAK				-0.00347591	902.504	452.259	902.507	452.261	2	8	4.1.1.1335.6	11.6998	15725.6	2558.19	11.6	0.06	523.067
1	282.23	282.23	53.19	52.28	50.59	OE_22350|-2|119|9724	OE_22350|-2|119|9724			0	93.81	SVEITVGAK				-0.00270192	902.505	452.26	902.507	452.261	2	8	1.1.1.3407.15	27.1655	5882.84	2864.63	27.26	0.15	2374.74
1	282.23	282.23	53.19	52.28	50.59	OE_22350|-2|119|9724	OE_22350|-2|119|9724			0	87.45	SVEITVGAK				0.00546909	902.513	452.264	902.507	452.261	2	7	6.1.1.1408.3	11.9796	352.31	345.01	11.98	0.1	139.417
1	282.23	282.23	53.19	52.28	50.59	OE_22350|-2|119|9724	OE_22350|-2|119|9724			0	75.84	SVEITVGAK				-0.00216884	902.505	452.26	902.507	452.261	2	6	3.1.1.1369.3	11.7689	5824.28	682.05	11.64	0.1	243.404
1	282.23	282.23	53.19	52.28	50.59	OE_22350|-2|119|9724	OE_22350|-2|119|9724			0	44.48	SVEITVGAK				-0.00347591	902.504	452.259	902.507	452.261	2	9	4.1.1.1330.5	11.5447	15725.6	6128.65	11.6	0.06	1071.39
1	282.23	282.23	53.19	52.28	50.59	OE_22350|-2|119|9724	OE_22350|-2|119|9724			0	34.23	SVEITVGAK				-0.00347591	902.504	452.259	902.507	452.261	2	8	4.1.1.1332.5	11.6052	15725.6	15346.6	11.6	0.06	1119.95
1	282.23	282.23	53.19	52.28	50.59	OE_22350|-2|119|9724	OE_22350|-2|119|9724			0	99	SYPVPATKPNSK				0.00156983	1287.68	430.235	1287.68	430.235	3	10	5.1.1.1309.2	9.51512	16654.5	7214.75	9.57	0.06	679.869
1	282.23	282.23	53.19	52.28	50.59	OE_22350|-2|119|9724	OE_22350|-2|119|9724			0	99	SYPVPATKPNSK				-0.00200391	1287.68	644.847	1287.68	644.848	2	14	1.1.1.3350.35	24.3569	5019.93	4816.84	24.38	0.1	4993.38
1	282.23	282.23	53.19	52.28	50.59	OE_22350|-2|119|9724	OE_22350|-2|119|9724			0	99	SYPVPATKPNSK				0.00215874	1287.68	644.85	1287.68	644.848	2	11	4.1.1.1258.17	9.27788	2483.57	1639.69	9.32	0.1	318.413
1	282.23	282.23	53.19	52.28	50.59	OE_22350|-2|119|9724	OE_22350|-2|119|9724			0	99	SYPVPATKPNSK				0.00121602	1287.68	430.235	1287.68	430.235	3	10	3.1.1.1292.4	9.32087	2984.51	2343.42	9.34	0.1	712.338
1	282.23	282.23	53.19	52.28	50.59	OE_22350|-2|119|9724	OE_22350|-2|119|9724			0	98.65	SYPVPATKPNSK	Deamidated(N)@10			-0.000780953	1288.67	645.34	1288.67	645.34	2	9	4.1.1.1272.16	9.72252	374.37	332.15	9.7	0.1	154.094
1	282.23	282.23	53.19	52.28	50.59	OE_22350|-2|119|9724	OE_22350|-2|119|9724			0	94.24	SYPVPATKPNSK				-0.00200391	1287.68	644.847	1287.68	644.848	2	9	1.1.1.3352.48	24.4515	5019.93	2928.86	24.38	0.1	2687.14
1	282.23	282.23	53.19	52.28	50.59	OE_22350|-2|119|9724	OE_22350|-2|119|9724			0	93.78	SYPVPATKPNSK				0.00156983	1287.68	430.235	1287.68	430.235	3	8	5.1.1.1315.4	9.7101	16654.5	795.55	9.57	0.06	203.306
1	282.23	282.23	53.19	52.28	50.59	OE_22350|-2|119|9724	OE_22350|-2|119|9724			0	62.82	SYPVPATKPNSK	Deamidated(N)@10			-0.00146375	1288.66	430.562	1288.67	430.563	3	8	5.1.1.1321.3	9.89708	2187.46	2047.01	9.92	0.1	495.363
1	282.23	282.23	53.19	52.28	50.59	OE_22350|-2|119|9724	OE_22350|-2|119|9724			0	24	SYPVPATKPNSK				0.000422986	1287.68	430.235	1287.68	430.235	3	6	4.1.1.1264.4	9.44818	6278.63	402.54	9.32	0.1	185.26
1	282.23	282.23	53.19	52.28	50.59	OE_22350|-2|119|9724	OE_22350|-2|119|9724			0	16.49	SYPVPATKPNSK				-0.00149423	1287.68	430.234	1287.68	430.235	3	8	2.1.1.1260.4	9.32813	3519.82	2085.69	9.38	0.1	1164.04
1	282.23	282.23	53.19	52.28	50.59	OE_22350|-2|119|9724	OE_22350|-2|119|9724			0	99	TEGLFVVAHIR				0.000685819	1240.69	414.572	1240.69	414.572	3	14	4.1.1.1466.2	15.8756	8037.55	7054.41	15.9	0.06	1545.53
1	282.23	282.23	53.19	52.28	50.59	OE_22350|-2|119|9724	OE_22350|-2|119|9724			0	99	TEGLFVVAHIR				0.00170994	1240.69	621.355	1240.69	621.354	2	13	5.1.1.1515.13	16.0583	11212.6	3033.97	16.14	0.09	251.01
1	282.23	282.23	53.19	52.28	50.59	OE_22350|-2|119|9724	OE_22350|-2|119|9724			0	99	TEGLFVVAHIR				0.000727963	1240.69	414.572	1240.69	414.572	3	15	5.1.1.1516.2	16.0826	32785.9	19313.3	16.14	0.09	2426.89
1	282.23	282.23	53.19	52.28	50.59	OE_22350|-2|119|9724	OE_22350|-2|119|9724			0	99	TEGLFVVAHIR				0.000727963	1240.69	414.572	1240.69	414.572	3	16	5.1.1.1517.2	16.1146	32785.9	31231.9	16.14	0.09	6132.48
1	282.23	282.23	53.19	52.28	50.59	OE_22350|-2|119|9724	OE_22350|-2|119|9724			0	99	TEGLFVVAHIR				0.000727963	1240.69	414.572	1240.69	414.572	3	16	5.1.1.1518.2	16.147	32785.9	31309.7	16.14	0.09	4843.93
1	282.23	282.23	53.19	52.28	50.59	OE_22350|-2|119|9724	OE_22350|-2|119|9724			0	99	TEGLFVVAHIR				0.000727963	1240.69	414.572	1240.69	414.572	3	14	5.1.1.1519.2	16.1778	32785.9	20069.3	16.14	0.09	2105.09
1	282.23	282.23	53.19	52.28	50.59	OE_22350|-2|119|9724	OE_22350|-2|119|9724			0	99	TEGLFVVAHIR				0.000727963	1240.69	414.572	1240.69	414.572	3	14	5.1.1.1520.2	16.2093	32785.9	8801.93	16.14	0.09	981.875
1	282.23	282.23	53.19	52.28	50.59	OE_22350|-2|119|9724	OE_22350|-2|119|9724			0	99	TEGLFVVAHIR				0.00170994	1240.69	621.355	1240.69	621.354	2	11	5.1.1.1521.10	16.2491	11212.6	1193.35	16.14	0.09	290.657
1	282.23	282.23	53.19	52.28	50.59	OE_22350|-2|119|9724	OE_22350|-2|119|9724			0	99	TEGLFVVAHIR				0.000464889	1240.69	414.572	1240.69	414.572	3	13	7.1.1.1537.2	16.0948	1235.81	1220.03	16.09	0.06	307.575
1	282.23	282.23	53.19	52.28	50.59	OE_22350|-2|119|9724	OE_22350|-2|119|9724			0	99	TEGLFVVAHIR				-9.92284e-05	1240.69	414.572	1240.69	414.572	3	15	1.1.1.3565.3	35.0102	9922.26	9879.34	35.01	0.15	4817.27
1	282.23	282.23	53.19	52.28	50.59	OE_22350|-2|119|9724	OE_22350|-2|119|9724			0	97.39	TEGLFVVAHIR				0.000727963	1240.69	414.572	1240.69	414.572	3	9	5.1.1.1526.2	16.4	32785.9	832.25	16.14	0.09	366.553
1	282.23	282.23	53.19	52.28	50.59	OE_22350|-2|119|9724	OE_22350|-2|119|9724			0	92.17	TEGLFVVAHIR				-0.00238128	1240.69	621.352	1240.69	621.354	2	12	1.1.1.3568.11	35.1652	4583.51	1535.66	35.01	0.15	4339.78
1	282.23	282.23	53.19	52.28	50.59	OE_22350|-2|119|9724	OE_22350|-2|119|9724			0	66.32	TEGLFVVAHIR				0.00514532	1240.7	621.356	1240.69	621.354	2	7	3.1.1.1502.9	16.0109	677.81	402.16	15.97	0.13	201.556
1	282.23	282.23	53.19	52.28	50.59	OE_22350|-2|119|9724	OE_22350|-2|119|9724			0	99	TFDEVTYDFEGICDYTLVR	Carbamidomethyl(C)@13			3.4876e-06	2342.04	781.688	2342.04	781.688	3	13	7.1.1.1675.4	20.4753	731.71	630.67	20.46	0.09	91.2406
1	282.23	282.23	53.19	52.28	50.59	OE_22350|-2|119|9724	OE_22350|-2|119|9724			0	99	TFDEVTYDFEGICDYTLVR	Carbamidomethyl(C)@13			-0.0058951	2342.04	781.686	2342.04	781.688	3	10	4.1.1.1608.7	20.4296	1476.3	864.72	20.38	0.13	200.735
1	282.23	282.23	53.19	52.28	50.59	OE_22350|-2|119|9724	OE_22350|-2|119|9724			0	91.74	TFDEVTYDFEGICDYTLVR	Carbamidomethyl(C)@13			-0.00784941	2342.03	1172.02	2342.04	1172.03	2	10	1.1.1.3732.27	43.3528	1419.09	873.71	43.21	0.4	1017.88
1	282.23	282.23	53.19	52.28	50.59	OE_22350|-2|119|9724	OE_22350|-2|119|9724			0	99	TFDGTIYR				0.000444418	971.472	486.743	971.471	486.743	2	9	5.1.1.1420.9	13.0452	30362.1	1696.46	12.93	0.1	317.157
1	282.23	282.23	53.19	52.28	50.59	OE_22350|-2|119|9724	OE_22350|-2|119|9724			0	99	TFDGTIYR				0.00138577	971.473	486.744	971.471	486.743	2	9	2.1.1.1366.10	12.6961	9520.79	5570.81	12.75	0.1	903.861
1	282.23	282.23	53.19	52.28	50.59	OE_22350|-2|119|9724	OE_22350|-2|119|9724			0	99	TFDGTIYR				0.000826064	971.472	486.743	971.471	486.743	2	9	3.1.1.1398.8	12.6956	6817.76	4111.81	12.75	0.1	648.791
1	282.23	282.23	53.19	52.28	50.59	OE_22350|-2|119|9724	OE_22350|-2|119|9724			0	81.29	TFDGTIYR				-0.000922496	971.47	486.742	971.471	486.743	2	9	1.1.1.3449.11	29.2532	4889.16	4661.72	29.24	0.2	3474.93
1	282.23	282.23	53.19	52.28	50.59	OE_22350|-2|119|9724	OE_22350|-2|119|9724			0	44.4	TFDGTIYR				0.00145708	971.473	486.744	971.471	486.743	2	5	4.1.1.1364.9	12.6263	19277.4	3851.76	12.71	0.1	374.399
1	282.23	282.23	53.19	52.28	50.59	OE_22350|-2|119|9724	OE_22350|-2|119|9724			0	99	TIYGVVTLGNPR				0.00150097	1288.72	645.365	1288.71	645.364	2	15	4.1.1.1466.10	15.8819	32829.3	16468.7	15.94	0.06	2084.25
1	282.23	282.23	53.19	52.28	50.59	OE_22350|-2|119|9724	OE_22350|-2|119|9724			0	99	TIYGVVTLGNPR				0.00150097	1288.72	645.365	1288.71	645.364	2	11	4.1.1.1472.5	16.0697	32829.3	1889.27	15.94	0.06	423.378
1	282.23	282.23	53.19	52.28	50.59	OE_22350|-2|119|9724	OE_22350|-2|119|9724			0	99	TIYGVVTLGNPR				0.00283499	1288.72	645.366	1288.71	645.364	2	14	5.1.1.1515.14	16.059	42334.7	15742.2	16.11	0.06	1245.9
1	282.23	282.23	53.19	52.28	50.59	OE_22350|-2|119|9724	OE_22350|-2|119|9724			0	99	TIYGVVTLGNPR				0.00283499	1288.72	645.366	1288.71	645.364	2	11	5.1.1.1521.11	16.2501	42334.7	2036.4	16.11	0.06	469.614
1	282.23	282.23	53.19	52.28	50.59	OE_22350|-2|119|9724	OE_22350|-2|119|9724			0	99	TIYGVVTLGNPR				0.00212143	1288.72	645.365	1288.71	645.364	2	14	3.1.1.1499.7	15.9226	12145	6025.16	15.97	0.06	941.932
1	282.23	282.23	53.19	52.28	50.59	OE_22350|-2|119|9724	OE_22350|-2|119|9724			0	99	TIYGVVTLGNPR				0.00283499	1288.72	645.366	1288.71	645.364	2	13	5.1.1.1516.12	16.092	42334.7	34178.4	16.11	0.06	1998.5
1	282.23	282.23	53.19	52.28	50.59	OE_22350|-2|119|9724	OE_22350|-2|119|9724			0	99	TIYGVVTLGNPR				-0.0011654	1288.71	645.364	1288.71	645.364	2	14	2.1.1.1467.8	15.9199	6809.04	5539.97	15.94	0.09	1510.36
1	282.23	282.23	53.19	52.28	50.59	OE_22350|-2|119|9724	OE_22350|-2|119|9724			0	99	TIYGVVTLGNPR				-0.00308245	1288.71	430.578	1288.71	430.579	3	13	1.1.1.3548.2	34.1642	1272.4	1140.51	34.21	0.25	1742.94
1	282.23	282.23	53.19	52.28	50.59	OE_22350|-2|119|9724	OE_22350|-2|119|9724			0	81.49	TRCPQGQVR	Carbamidomethyl(C)@3		missed R-C@2	0.000953058	1100.55	367.858	1100.55	367.858	3	8	1.1.1.3302.3	21.9495	539.82	524.14	21.94	0.35	768.609
1	282.23	282.23	53.19	52.28	50.59	OE_22350|-2|119|9724	OE_22350|-2|119|9724			0	99	TSEDKLDWQAAGQQVTCDLVK	Carbamidomethyl(C)@17		missed K-L@5	-0.0035363	2391.13	798.052	2391.14	798.053	3	24	5.1.1.1528.17	16.4811	13030.5	12346.5	16.49	0.06	2333.72
1	282.23	282.23	53.19	52.28	50.59	OE_22350|-2|119|9724	OE_22350|-2|119|9724			0	99	TSEDKLDWQAAGQQVTCDLVK	Deamidated(Q)@14; Carbamidomethyl(C)@17		missed K-L@5	0.0015769	2392.12	798.382	2392.12	798.381	3	14	5.1.1.1541.20	16.8995	1025.53	916.22	16.93	0.16	207.447
1	282.23	282.23	53.19	52.28	50.59	OE_22350|-2|119|9724	OE_22350|-2|119|9724			0	99	TSEDKLDWQAAGQQVTCDLVK	Deamidated(Q)@9; Carbamidomethyl(C)@17		missed K-L@5	0.0015769	2392.12	798.382	2392.12	798.381	3	14	5.1.1.1541.20	16.8995	1025.53	916.22	16.93	0.16	207.447
1	282.23	282.23	53.19	52.28	50.59	OE_22350|-2|119|9724	OE_22350|-2|119|9724			0	99	TSEDKLDWQAAGQQVTCDLVK	Deamidated(Q)@9; Carbamidomethyl(C)@17		missed K-L@5	0.00230931	2392.12	798.382	2392.12	798.381	3	17	5.1.1.1522.13	16.2875	2098.87	1888.69	16.27	0.09	1357.38
1	282.23	282.23	53.19	52.28	50.59	OE_22350|-2|119|9724	OE_22350|-2|119|9724			0	99	TSEDKLDWQAAGQQVTCDLVK	Carbamidomethyl(C)@17		missed K-L@5	-0.00203213	2391.14	798.053	2391.14	798.053	3	26	1.1.1.3592.20	36.3755	10147.1	8942.41	36.4	0.15	6893.72
1	282.23	282.23	53.19	52.28	50.59	OE_22350|-2|119|9724	OE_22350|-2|119|9724			0	99	TSEDKLDWQAAGQQVTCDLVK	Carbamidomethyl(C)@17		missed K-L@5	-0.00203213	2391.14	798.053	2391.14	798.053	3	16	1.1.1.3587.25	36.1231	10147.1	986.27	36.4	0.15	3686.85
1	282.23	282.23	53.19	52.28	50.59	OE_22350|-2|119|9724	OE_22350|-2|119|9724			0	65.67	TSEDKLDWQAAGQQVTCDLVK	Carbamidomethyl(C)@17		missed K-L@5	-0.00203213	2391.14	798.053	2391.14	798.053	3	12	1.1.1.3593.31	36.4264	10147.1	9673.72	36.4	0.15	3494.58
1	282.23	282.23	53.19	52.28	50.59	OE_22350|-2|119|9724	OE_22350|-2|119|9724			0	17.37	TSEDKLDWQAAGQQVTCDLVK	Carbamidomethyl(C)@17		missed K-L@5	-0.0110436	2391.13	798.049	2391.14	798.053	3	8	5.1.1.1534.20	16.6728	1205.9	1043.62	16.71	0.13	200.088
1	282.23	282.23	53.19	52.28	50.59	OE_22350|-2|119|9724	OE_22350|-2|119|9724			0	91.17	TVNGKVPSFEVR	Deamidated(N)@3		missed K-V@5	-0.00238089	1332.7	667.358	1332.7	667.359	2	14	1.1.1.3463.20	29.9545	2862.44	2455.94	29.89	0.3	6018.26
1	282.23	282.23	53.19	52.28	50.59	OE_22350|-2|119|9724	OE_22350|-2|119|9724			0	85.01	TVNGKVPSFEVR	Deamidated(N)@3		missed K-V@5	-0.000323203	1332.7	445.242	1332.7	445.242	3	11	1.1.1.3464.6	29.9933	6909.5	5370	29.89	0.25	7022.86
1	282.23	282.23	53.19	52.28	50.59	OE_22350|-2|119|9724	OE_22350|-2|119|9724			0	99	TVPGLTLQPAGK				0.000646162	1180.68	591.348	1180.68	591.348	2	11	5.1.1.1463.11	14.4079	56138.5	8580.91	14.49	0.09	460.53
1	282.23	282.23	53.19	52.28	50.59	OE_22350|-2|119|9724	OE_22350|-2|119|9724			0	99	TVPGLTLQPAGK				0.000646162	1180.68	591.348	1180.68	591.348	2	11	5.1.1.1466.14	14.5058	56138.5	53541.4	14.49	0.09	986.584
1	282.23	282.23	53.19	52.28	50.59	OE_22350|-2|119|9724	OE_22350|-2|119|9724			0	99	TVPGLTLQPAGK				0.000646162	1180.68	591.348	1180.68	591.348	2	12	5.1.1.1469.10	14.5996	56138.5	8306.29	14.49	0.09	765.422
1	282.23	282.23	53.19	52.28	50.59	OE_22350|-2|119|9724	OE_22350|-2|119|9724			0	99	TVPGLTLQPAGK				0.0030374	1180.68	591.35	1180.68	591.348	2	10	4.1.1.1414.18	14.2254	34061.6	5907.31	14.31	0.06	829.75
1	282.23	282.23	53.19	52.28	50.59	OE_22350|-2|119|9724	OE_22350|-2|119|9724			0	99	TVPGLTLQPAGK				0.000915979	1180.68	591.348	1180.68	591.348	2	11	2.1.1.1416.7	14.2958	16448.6	10168.7	14.35	0.1	1553.04
1	282.23	282.23	53.19	52.28	50.59	OE_22350|-2|119|9724	OE_22350|-2|119|9724			0	99	TVPGLTLQPAGK				0.000399494	1180.68	591.348	1180.68	591.348	2	11	3.1.1.1448.11	14.293	13844.3	6852.96	14.35	0.06	1009.69
1	282.23	282.23	53.19	52.28	50.59	OE_22350|-2|119|9724	OE_22350|-2|119|9724			0	99	TVPGLTLQPAGK				-0.00296409	1180.68	591.347	1180.68	591.348	2	10	6.1.1.1490.5	14.5933	816.34	731.61	14.61	0.1	342.615
1	282.23	282.23	53.19	52.28	50.59	OE_22350|-2|119|9724	OE_22350|-2|119|9724			0	97.27	TVPGLTLQPAGK				-0.00305316	1180.68	591.347	1180.68	591.348	2	10	1.1.1.3484.20	30.9892	9823.53	6644.81	31.08	0.2	5996.11
1	282.23	282.23	53.19	52.28	50.59	OE_22350|-2|119|9724	OE_22350|-2|119|9724			0	93.43	TVPGLTLQPAGK				-0.00305316	1180.68	591.347	1180.68	591.348	2	10	1.1.1.3490.21	31.2954	9823.53	1891.24	31.08	0.2	3071.07
1	282.23	282.23	53.19	52.28	50.59	OE_22350|-2|119|9724	OE_22350|-2|119|9724			0	89.8	TVPGLTLQPAGK				0.000399494	1180.68	591.348	1180.68	591.348	2	7	3.1.1.1454.13	14.4817	13844.3	1031.76	14.35	0.06	374.999
1	282.23	282.23	53.19	52.28	50.59	OE_22350|-2|119|9724	OE_22350|-2|119|9724			0	99	TVSITHGEETVTLTK				0.00228632	1614.85	808.432	1614.85	808.43	2	26	5.1.1.1402.22	12.4898	13755.9	12189	12.52	0.1	1566.03
1	282.23	282.23	53.19	52.28	50.59	OE_22350|-2|119|9724	OE_22350|-2|119|9724			0	99	TVSITHGEETVTLTK				0.00326338	1614.85	539.29	1614.85	539.289	3	13	5.1.1.1408.8	12.6661	41165.7	1860.22	12.52	0.1	328.871
1	282.23	282.23	53.19	52.28	50.59	OE_22350|-2|119|9724	OE_22350|-2|119|9724			0	99	TVSITHGEETVTLTK				-0.000851826	1614.85	539.289	1614.85	539.289	3	14	7.1.1.1422.6	12.4623	710.49	668.14	12.47	0.16	269.419
1	282.23	282.23	53.19	52.28	50.59	OE_22350|-2|119|9724	OE_22350|-2|119|9724			0	99	TVSITHGEETVTLTK				0.00161489	1614.85	539.29	1614.85	539.289	3	17	2.1.1.1353.11	12.2859	19331	11244.4	12.34	0.06	1712.26
1	282.23	282.23	53.19	52.28	50.59	OE_22350|-2|119|9724	OE_22350|-2|119|9724			0	99	TVSITHGEETVTLTK				9.72917e-05	1614.85	539.289	1614.85	539.289	3	16	3.1.1.1385.16	12.2866	16468.3	12093.7	12.33	0.1	2424.96
1	282.23	282.23	53.19	52.28	50.59	OE_22350|-2|119|9724	OE_22350|-2|119|9724			0	99	TVSITHGEETVTLTK				-0.00208458	1614.84	808.429	1614.85	808.43	2	26	1.1.1.3440.51	28.8319	6372.62	6112.54	28.85	0.15	6607.87
1	282.23	282.23	53.19	52.28	50.59	OE_22350|-2|119|9724	OE_22350|-2|119|9724			0	99	TVSITHGEETVTLTK				-0.0014529	1614.84	539.289	1614.85	539.289	3	16	1.1.1.3443.16	28.9567	12974.8	6659.61	28.85	0.15	7930.23
1	282.23	282.23	53.19	52.28	50.59	OE_22350|-2|119|9724	OE_22350|-2|119|9724			0	93.68	TVSITHGEETVTLTK				9.72917e-05	1614.85	539.289	1614.85	539.289	3	9	3.1.1.1391.12	12.476	16468.3	753.09	12.33	0.1	249.634
1	282.23	282.23	53.19	52.28	50.59	OE_22350|-2|119|9724	OE_22350|-2|119|9724			0	73.51	TVSITHGEETVTLTK				-0.00256359	1614.84	539.289	1614.85	539.289	3	10	6.1.1.1429.7	12.6514	399.19	396.19	12.67	0.19	253.451
1	282.23	282.23	53.19	52.28	50.59	OE_22350|-2|119|9724	OE_22350|-2|119|9724			0	38.3	TVSITHGEETVTLTK				0.00161489	1614.85	539.29	1614.85	539.289	3	7	2.1.1.1359.15	12.4781	19331	1087.15	12.34	0.06	374.96
1	282.23	282.23	53.19	52.28	50.59	OE_22350|-2|119|9724	OE_22350|-2|119|9724			0	99	TWEPTAAFPDCEGVCEPECLNGGK	Carbamidomethyl(C)@11; Carbamidomethyl(C)@15; Carbamidomethyl(C)@19; Deamidated(N)@21			0.0067325	2724.12	909.048	2724.11	909.045	3	11	5.1.1.1551.12	17.2181	3174.95	1025.59	17.06	0.16	168.224
1	282.23	282.23	53.19	52.28	50.59	OE_22350|-2|119|9724	OE_22350|-2|119|9724			0	97.81	TWEPTAAFPDCEGVCEPECLNGGK	Carbamidomethyl(C)@11; Carbamidomethyl(C)@15; Carbamidomethyl(C)@19; Deamidated(N)@21			0.0113219	2724.13	1363.07	2724.11	1363.06	2	11	1.1.1.3587.49	36.1448	1261.47	1257.27	36.15	0.15	1203.65
1	282.23	282.23	53.19	52.28	50.59	OE_22350|-2|119|9724	OE_22350|-2|119|9724			0	96.82	TWEPTAAFPDCEGVCEPECLNGGK	Carbamidomethyl(C)@11; Carbamidomethyl(C)@15; Carbamidomethyl(C)@19; Deamidated(N)@21			0.0067325	2724.12	909.048	2724.11	909.045	3	10	5.1.1.1552.18	17.2484	3174.95	803.92	17.06	0.16	124.278
1	282.23	282.23	53.19	52.28	50.59	OE_22350|-2|119|9724	OE_22350|-2|119|9724			0	99	VDGWTDWVSTFNPAETFGDER				0.00161469	2428.06	810.361	2428.06	810.361	3	21	4.1.1.1649.7	21.7382	10245.1	9520.49	21.75	0.06	891.717
1	282.23	282.23	53.19	52.28	50.59	OE_22350|-2|119|9724	OE_22350|-2|119|9724			0	99	VDGWTDWVSTFNPAETFGDER				0.00231649	2428.06	810.362	2428.06	810.361	3	14	2.1.1.1649.8	21.7226	3397.02	2951.45	21.74	0.06	841.391
1	282.23	282.23	53.19	52.28	50.59	OE_22350|-2|119|9724	OE_22350|-2|119|9724			0	89.3	VDGWTDWVSTFNPAETFGDER				0.00231649	2428.06	810.362	2428.06	810.361	3	10	2.1.1.1650.5	21.7539	3397.02	3234.34	21.74	0.06	401.566
1	282.23	282.23	53.19	52.28	50.59	OE_22350|-2|119|9724	OE_22350|-2|119|9724			0	28.36	VDGWTDWVSTFNPAETFGDER				0.00533659	2428.07	1215.04	2428.06	1215.04	2	4	4.1.1.1648.6	21.7192	3775.08	3106.1	21.75	0.06	23.8991
1	282.23	282.23	53.19	52.28	50.59	OE_22350|-2|119|9724	OE_22350|-2|119|9724			0	99	VDGWTDWVSTFNPAETFGDEREPVEALVR			missed R-E@21	-0.00220287	3321.56	1108.19	3321.56	1108.19	3	22	1.1.1.3797.30	46.5879	4775.93	2944.82	46.7	0.2	1940.63
1	282.23	282.23	53.19	52.28	50.59	OE_22350|-2|119|9724	OE_22350|-2|119|9724			0	99	VDGWTDWVSTFNPAETFGDEREPVEALVR			missed R-E@21	0.00370873	3321.56	831.398	3321.56	831.397	4	12	3.1.1.1684.2	21.8255	1129.98	1108.92	21.82	0.1	157.721
1	282.23	282.23	53.19	52.28	50.59	OE_22350|-2|119|9724	OE_22350|-2|119|9724			0	99	VDGWTDWVSTFNPAETFGDEREPVEALVR			missed R-E@21	0.00253029	3321.56	831.397	3321.56	831.397	4	17	1.1.1.3802.21	46.8192	2994.47	1500.23	46.7	0.2	1715.72
1	282.23	282.23	53.19	52.28	50.59	OE_22350|-2|119|9724	OE_22350|-2|119|9724			0	99	VDGWTDWVSTFNPAETFGDEREPVEALVR			missed R-E@21	0.00807456	3321.57	1108.2	3321.56	1108.19	3	11	4.1.1.1650.11	21.7808	13334.5	10364.6	21.82	0.06	116.982
1	282.23	282.23	53.19	52.28	50.59	OE_22350|-2|119|9724	OE_22350|-2|119|9724			0	81.13	VDGWTDWVSTFNPAETFGDEREPVEALVR			missed R-E@21	0.00534085	3321.56	1108.19	3321.56	1108.19	3	9	2.1.1.1651.13	21.8023	8337.39	7989.88	21.81	0.1	80.8995
1	282.23	282.23	53.19	52.28	50.59	OE_22350|-2|119|9724	OE_22350|-2|119|9724			0	50.94	VDGWTDWVSTFNPAETFGDEREPVEALVR			missed R-E@21	0.00807456	3321.57	1108.2	3321.56	1108.19	3	8	4.1.1.1654.7	21.9073	13334.5	2601.1	21.82	0.06	104.941
1	282.23	282.23	53.19	52.28	50.59	OE_22350|-2|119|9724	OE_22350|-2|119|9724			0	99	VELVATAELFGQTR				-0.00146705	1532.82	511.947	1532.82	511.947	3	16	3.1.1.1580.3	18.5022	1691.61	1049.68	18.56	0.1	234.177
1	282.23	282.23	53.19	52.28	50.59	OE_22350|-2|119|9724	OE_22350|-2|119|9724			0	99	VELVATAELFGQTR				0.00140605	1532.82	767.418	1532.82	767.417	2	11	3.1.1.1582.9	18.5755	1808.47	1594.28	18.56	0.13	277.981
1	282.23	282.23	53.19	52.28	50.59	OE_22350|-2|119|9724	OE_22350|-2|119|9724			0	99	VELVATAELFGQTR				0.00140605	1532.82	767.418	1532.82	767.417	2	11	3.1.1.1587.11	18.7302	1808.47	407.07	18.56	0.13	180.104
1	282.23	282.23	53.19	52.28	50.59	OE_22350|-2|119|9724	OE_22350|-2|119|9724			0	99	VELVATAELFGQTR				-0.000146458	1532.82	511.947	1532.82	511.947	3	14	4.1.1.1548.3	18.4974	3212.21	2489.01	18.53	0.1	518.393
1	282.23	282.23	53.19	52.28	50.59	OE_22350|-2|119|9724	OE_22350|-2|119|9724			0	99	VELVATAELFGQTR				0.000862696	1532.82	767.418	1532.82	767.417	2	12	4.1.1.1549.13	18.537	4512.1	4452.74	18.53	0.1	1124.85
1	282.23	282.23	53.19	52.28	50.59	OE_22350|-2|119|9724	OE_22350|-2|119|9724			0	99	VELVATAELFGQTR				0.000862696	1532.82	767.418	1532.82	767.417	2	11	4.1.1.1555.15	18.7299	4512.1	743.25	18.53	0.1	218.21
1	282.23	282.23	53.19	52.28	50.59	OE_22350|-2|119|9724	OE_22350|-2|119|9724			0	99	VELVATAELFGQTR				0.00253902	1532.82	511.948	1532.82	511.947	3	14	5.1.1.1596.2	18.6253	1038.94	820.74	18.66	0.1	195.364
1	282.23	282.23	53.19	52.28	50.59	OE_22350|-2|119|9724	OE_22350|-2|119|9724			0	99	VELVATAELFGQTR				0.000862696	1532.82	767.418	1532.82	767.417	2	10	4.1.1.1548.11	18.5027	4512.1	3625.97	18.53	0.1	807.904
1	282.23	282.23	53.19	52.28	50.59	OE_22350|-2|119|9724	OE_22350|-2|119|9724			0	99	VELVATAELFGQTR				-0.00163125	1532.82	767.416	1532.82	767.417	2	11	5.1.1.1598.14	18.7016	1078.2	902.16	18.66	0.13	203.099
1	282.23	282.23	53.19	52.28	50.59	OE_22350|-2|119|9724	OE_22350|-2|119|9724			0	99	VELVATAELFGQTR				0.0133138	1532.83	767.424	1532.82	767.417	2	10	4.1.1.1671.6	22.4424	245.09	169.15	22.52	0.16	167.673
1	282.23	282.23	53.19	52.28	50.59	OE_22350|-2|119|9724	OE_22350|-2|119|9724			0	60.38	VELVATAELFGQTR				0.000575011	1532.82	767.418	1532.82	767.417	2	7	2.1.1.1548.10	18.4957	2028.68	1572.81	18.55	0.13	507.466
1	282.23	282.23	53.19	52.28	50.59	OE_22350|-2|119|9724	OE_22350|-2|119|9724			0	16.84	VELVATAELFGQTR				-0.00146705	1532.82	511.947	1532.82	511.947	3	6	3.1.1.1584.5	18.6292	1691.61	772.27	18.56	0.1	140.865
1	282.23	282.23	53.19	52.28	50.59	OE_22350|-2|119|9724	OE_22350|-2|119|9724			0	99	VFPGNHDPGVVSR				-0.00789105	1379.69	460.903	1379.69	460.905	3	11	5.1.1.1357.6	11.0445	37212	2854.57	11.29	0.16	460.406
1	282.23	282.23	53.19	52.28	50.59	OE_22350|-2|119|9724	OE_22350|-2|119|9724			0	99	VFPGNHDPGVVSR				0.00219126	1379.7	460.906	1379.69	460.905	3	14	3.1.1.1351.6	11.2002	11849.2	4062.35	11.03	0.26	846.478
1	282.23	282.23	53.19	52.28	50.59	OE_22350|-2|119|9724	OE_22350|-2|119|9724			0	99	VFPGNHDPGVVSR				-0.000109342	1379.69	460.905	1379.69	460.905	3	15	2.1.1.1313.10	11.0134	11704	11660.2	11.01	0.25	2479.25
1	282.23	282.23	53.19	52.28	50.59	OE_22350|-2|119|9724	OE_22350|-2|119|9724			0	99	VFPGNHDPGVVSR				0.00219126	1379.7	460.906	1379.69	460.905	3	15	3.1.1.1345.9	11.0122	11849.2	11843.1	11.03	0.26	2323.81
1	282.23	282.23	53.19	52.28	50.59	OE_22350|-2|119|9724	OE_22350|-2|119|9724			0	99	VFPGNHDPGVVSR				0.00168618	1379.7	460.906	1379.69	460.905	3	14	4.1.1.1318.10	11.1651	25541.3	7667.86	10.97	0.22	1520.43
1	282.23	282.23	53.19	52.28	50.59	OE_22350|-2|119|9724	OE_22350|-2|119|9724			0	99	VFPGNHDPGVVSR				0.00168618	1379.7	460.906	1379.69	460.905	3	14	4.1.1.1312.7	10.9716	25541.3	25228.5	10.97	0.22	4274.78
1	282.23	282.23	53.19	52.28	50.59	OE_22350|-2|119|9724	OE_22350|-2|119|9724			0	99	VFPGNHDPGVVSR				-0.000109342	1379.69	460.905	1379.69	460.905	3	14	2.1.1.1319.5	11.2028	11704	4550.17	11.01	0.25	979.692
1	282.23	282.23	53.19	52.28	50.59	OE_22350|-2|119|9724	OE_22350|-2|119|9724			0	99	VFPGNHDPGVVSR				0.000891162	1379.7	460.906	1379.69	460.905	3	14	1.1.1.3394.14	26.5252	4332.68	4029.18	26.56	0.84	3404.62
1	282.23	282.23	53.19	52.28	50.59	OE_22350|-2|119|9724	OE_22350|-2|119|9724			0	99	VFPGNHDPGVVSR				0.00168618	1379.7	460.906	1379.69	460.905	3	11	4.1.1.1306.7	10.7833	25541.3	3202.58	10.97	0.22	766.237
1	282.23	282.23	53.19	52.28	50.59	OE_22350|-2|119|9724	OE_22350|-2|119|9724			0	99	VFPGNHDPGVVSR				0.00219126	1379.7	460.906	1379.69	460.905	3	10	3.1.1.1339.9	10.8184	11849.2	1369.9	11.03	0.26	423.578
1	282.23	282.23	53.19	52.28	50.59	OE_22350|-2|119|9724	OE_22350|-2|119|9724			0	99	VFPGNHDPGVVSR				-0.000109342	1379.69	460.905	1379.69	460.905	3	11	2.1.1.1307.7	10.8227	11704	1302.4	11.01	0.25	439.842
1	282.23	282.23	53.19	52.28	50.59	OE_22350|-2|119|9724	OE_22350|-2|119|9724			0	98.3	VFPGNHDPGVVSR				-0.00789105	1379.69	460.903	1379.69	460.905	3	15	5.1.1.1363.10	11.2387	37212	27638.9	11.29	0.16	4986.43
1	282.23	282.23	53.19	52.28	50.59	OE_22350|-2|119|9724	OE_22350|-2|119|9724			0	97.3	VFPGNHDPGVVSR	Deamidated(N)@5			0.0179143	1380.7	461.239	1380.68	461.233	3	9	5.1.1.1381.5	11.8026	1303.61	1188.5	11.76	0.16	244.629
1	282.23	282.23	53.19	52.28	50.59	OE_22350|-2|119|9724	OE_22350|-2|119|9724			0	93.22	VFPGNHDPGVVSR	Deamidated(N)@5			-0.00189462	1380.68	461.233	1380.68	461.233	3	8	4.1.1.1332.7	11.6065	1186.12	1164.51	11.73	0.45	405.657
1	282.23	282.23	53.19	52.28	50.59	OE_22350|-2|119|9724	OE_22350|-2|119|9724			0	84.41	VFPGNHDPGVVSR				0.000891162	1379.7	460.906	1379.69	460.905	3	9	1.1.1.3401.12	26.8661	4332.68	3276.18	26.56	0.84	2937.36
1	282.23	282.23	53.19	52.28	50.59	OE_22350|-2|119|9724	OE_22350|-2|119|9724			0	79.81	VFPGNHDPGVVSR	Deamidated(N)@5			0.0043678	1380.68	461.235	1380.68	461.233	3	8	2.1.1.1337.3	11.7721	631.09	575.9	11.71	0.32	281.426
1	282.23	282.23	53.19	52.28	50.59	OE_22350|-2|119|9724	OE_22350|-2|119|9724			0	74.59	VFPGNHDPGVVSR	Deamidated(N)@5			0.0179143	1380.7	461.239	1380.68	461.233	3	7	5.1.1.1387.3	11.9903	1303.61	723.32	11.76	0.16	197.224
1	282.23	282.23	53.19	52.28	50.59	OE_22350|-2|119|9724	OE_22350|-2|119|9724			0	52.52	VFPGNHDPGVVSR	Deamidated(N)@5			0.0194718	1380.7	461.24	1380.68	461.233	3	11	1.1.1.3398.14	26.7237	3718.41	3683.36	26.76	0.4	5085.06
1	282.23	282.23	53.19	52.28	50.59	OE_22350|-2|119|9724	OE_22350|-2|119|9724			0	17.34	VFPGNHDPGVVSR				0.00238085	1379.7	690.856	1379.69	690.855	2	6	4.1.1.1312.28	10.9876	4402.59	4159.62	10.97	0.25	297.245
1	282.23	282.23	53.19	52.28	50.59	OE_22350|-2|119|9724	OE_22350|-2|119|9724			0	99	VFVIHPLTSEGGISLK				0.00376958	1695.96	566.327	1695.96	566.326	3	12	4.1.1.1504.6	17.0891	36892.5	21252.1	17.14	0.1	1673.66
1	282.23	282.23	53.19	52.28	50.59	OE_22350|-2|119|9724	OE_22350|-2|119|9724			0	99	VFVIHPLTSEGGISLK				0.00376958	1695.96	566.327	1695.96	566.326	3	11	4.1.1.1510.5	17.2826	36892.5	1456.74	17.14	0.1	285.832
1	282.23	282.23	53.19	52.28	50.59	OE_22350|-2|119|9724	OE_22350|-2|119|9724			0	99	VFVIHPLTSEGGISLK				0.000144994	1695.96	566.326	1695.96	566.326	3	15	5.1.1.1552.4	17.2291	48696.7	12821.8	17.29	0.1	407.207
1	282.23	282.23	53.19	52.28	50.59	OE_22350|-2|119|9724	OE_22350|-2|119|9724			0	99	VFVIHPLTSEGGISLK				0.000144994	1695.96	566.326	1695.96	566.326	3	16	5.1.1.1558.6	17.4262	48696.7	2989.56	17.29	0.1	375.778
1	282.23	282.23	53.19	52.28	50.59	OE_22350|-2|119|9724	OE_22350|-2|119|9724			0	99	VFVIHPLTSEGGISLK				-0.0021917	1695.95	848.984	1695.96	848.985	2	20	1.1.1.3595.39	36.5322	3319.98	2314.43	36.6	0.15	3651.92
1	282.23	282.23	53.19	52.28	50.59	OE_22350|-2|119|9724	OE_22350|-2|119|9724			0	99	VFVIHPLTSEGGISLK				-0.00208828	1695.95	566.325	1695.96	566.326	3	15	2.1.1.1507.2	17.1811	6304.75	6041.86	17.17	0.1	954.711
1	282.23	282.23	53.19	52.28	50.59	OE_22350|-2|119|9724	OE_22350|-2|119|9724			0	30.17	VFVIHPLTSEGGISLK				0.000154774	1695.96	566.326	1695.96	566.326	3	9	1.1.1.3600.7	36.7532	14463.2	5293.46	36.6	0.15	2045.01
1	282.23	282.23	53.19	52.28	50.59	OE_22350|-2|119|9724	OE_22350|-2|119|9724			0	99	VPSFEVR				0.000600402	832.445	417.23	832.444	417.229	2	9	4.1.1.1381.2	13.1636	50309.9	8643.73	13.07	0.06	1322.47
1	282.23	282.23	53.19	52.28	50.59	OE_22350|-2|119|9724	OE_22350|-2|119|9724			0	99	VPSFEVR				0.00126152	832.446	417.23	832.444	417.229	2	8	2.1.1.1377.2	13.0449	19572.9	7452.73	13.11	0.1	999.224
1	282.23	282.23	53.19	52.28	50.59	OE_22350|-2|119|9724	OE_22350|-2|119|9724			0	99	VPSFEVR				0.000747974	832.445	417.23	832.444	417.229	2	8	3.1.1.1409.3	13.0433	18809.9	6030.58	13.11	0.1	818.357
1	282.23	282.23	53.19	52.28	50.59	OE_22350|-2|119|9724	OE_22350|-2|119|9724			0	99	VPSFEVR				0.000600402	832.445	417.23	832.444	417.229	2	7	4.1.1.1375.3	12.9731	50309.9	4695.01	13.07	0.06	378.404
1	282.23	282.23	53.19	52.28	50.59	OE_22350|-2|119|9724	OE_22350|-2|119|9724			0	99	VPSFEVR				0.000527742	832.445	417.23	832.444	417.229	2	8	5.1.1.1432.4	13.4178	37033.6	6698.88	13.32	0.09	830.299
1	282.23	282.23	53.19	52.28	50.59	OE_22350|-2|119|9724	OE_22350|-2|119|9724			0	98.4	VPSFEVR				0.000747974	832.445	417.23	832.444	417.229	2	7	3.1.1.1415.2	13.2331	18809.9	2239.7	13.11	0.1	521.397
1	282.23	282.23	53.19	52.28	50.59	OE_22350|-2|119|9724	OE_22350|-2|119|9724			0	96.25	VPSFEVR				0.00126152	832.446	417.23	832.444	417.229	2	7	2.1.1.1383.3	13.2355	19572.9	2049.25	13.11	0.1	598.979
1	282.23	282.23	53.19	52.28	50.59	OE_22350|-2|119|9724	OE_22350|-2|119|9724			0	96.14	VPSFEVR				-0.000825436	832.443	417.229	832.444	417.229	2	7	1.1.1.3465.4	30.0401	4817.65	1928.45	29.89	0.2	1756.13
1	282.23	282.23	53.19	52.28	50.59	OE_22350|-2|119|9724	OE_22350|-2|119|9724			0	94.67	VPSFEVR				0.000527742	832.445	417.23	832.444	417.229	2	6	5.1.1.1438.3	13.6072	37033.6	314.45	13.32	0.09	107.984
1	282.23	282.23	53.19	52.28	50.59	OE_22350|-2|119|9724	OE_22350|-2|119|9724			0	94.13	VPSFEVR				-0.000825436	832.443	417.229	832.444	417.229	2	8	1.1.1.3459.6	29.745	4817.65	2531.59	29.89	0.2	2403.4
1	282.23	282.23	53.19	52.28	50.59	OE_22350|-2|119|9724	OE_22350|-2|119|9724			0	99	VRDEQLTASSEK			missed R-D@2	0.000549559	1361.68	681.847	1361.68	681.847	2	18	3.1.1.1248.6	7.93665	4345.04	3453.47	7.97	0.06	599.516
1	282.23	282.23	53.19	52.28	50.59	OE_22350|-2|119|9724	OE_22350|-2|119|9724			0	99	VRDEQLTASSEK			missed R-D@2	0.00062881	1361.68	454.9	1361.68	454.9	3	14	5.1.1.1267.4	8.18488	12424.1	10060.9	8.21	0.06	1701.42
1	282.23	282.23	53.19	52.28	50.59	OE_22350|-2|119|9724	OE_22350|-2|119|9724			0	99	VRDEQLTASSEK			missed R-D@2	0.000475586	1361.68	454.9	1361.68	454.9	3	13	3.1.1.1252.4	8.04728	10184	2082.75	7.97	0.06	323.811
1	282.23	282.23	53.19	52.28	50.59	OE_22350|-2|119|9724	OE_22350|-2|119|9724			0	99	VRDEQLTASSEK			missed R-D@2	0.00498045	1361.68	681.849	1361.68	681.847	2	19	2.1.1.1216.10	7.95177	4957.53	3963.2	7.99	0.06	828.019
1	282.23	282.23	53.19	52.28	50.59	OE_22350|-2|119|9724	OE_22350|-2|119|9724			0	99	VRDEQLTASSEK			missed R-D@2	0.000475586	1361.68	454.9	1361.68	454.9	3	13	3.1.1.1251.3	8.01145	10184	6426.39	7.97	0.06	785.282
1	282.23	282.23	53.19	52.28	50.59	OE_22350|-2|119|9724	OE_22350|-2|119|9724			0	99	VRDEQLTASSEK			missed R-D@2	0.000175503	1361.68	681.847	1361.68	681.847	2	21	4.1.1.1215.10	7.91198	12124	11426.8	7.92	0.06	2574.59
1	282.23	282.23	53.19	52.28	50.59	OE_22350|-2|119|9724	OE_22350|-2|119|9724			0	99	VRDEQLTASSEK			missed R-D@2	0.000645713	1361.68	454.9	1361.68	454.9	3	11	4.1.1.1221.4	8.08495	22956.2	835.67	7.92	0.06	254.376
1	282.23	282.23	53.19	52.28	50.59	OE_22350|-2|119|9724	OE_22350|-2|119|9724			0	99	VRDEQLTASSEK			missed R-D@2	0.000645713	1361.68	454.9	1361.68	454.9	3	14	4.1.1.1217.6	7.96012	22956.2	16903.3	7.92	0.06	2109.81
1	282.23	282.23	53.19	52.28	50.59	OE_22350|-2|119|9724	OE_22350|-2|119|9724			0	99	VRDEQLTASSEK			missed R-D@2	0.000475586	1361.68	454.9	1361.68	454.9	3	15	3.1.1.1250.5	7.98413	10184	9210.2	7.97	0.06	2092.54
1	282.23	282.23	53.19	52.28	50.59	OE_22350|-2|119|9724	OE_22350|-2|119|9724			0	99	VRDEQLTASSEK			missed R-D@2	0.0012065	1361.68	454.901	1361.68	454.9	3	12	2.1.1.1219.5	8.02957	10675.2	5845.06	7.99	0.06	693.489
1	282.23	282.23	53.19	52.28	50.59	OE_22350|-2|119|9724	OE_22350|-2|119|9724			0	99	VRDEQLTASSEK			missed R-D@2	0.0012065	1361.68	454.901	1361.68	454.9	3	13	2.1.1.1218.12	8.0024	10675.2	9175.33	7.99	0.06	1798.95
1	282.23	282.23	53.19	52.28	50.59	OE_22350|-2|119|9724	OE_22350|-2|119|9724			0	99	VRDEQLTASSEK			missed R-D@2	0.0012065	1361.68	454.901	1361.68	454.9	3	9	2.1.1.1222.10	8.1324	10675.2	534.27	7.99	0.06	264.549
1	282.23	282.23	53.19	52.28	50.59	OE_22350|-2|119|9724	OE_22350|-2|119|9724			0	97.3	VRDEQLTASSEK			missed R-D@2	0.00062881	1361.68	454.9	1361.68	454.9	3	7	5.1.1.1273.5	8.37687	12424.1	439.68	8.21	0.06	84.4625
1	282.23	282.23	53.19	52.28	50.59	OE_22350|-2|119|9724	OE_22350|-2|119|9724			0	47.3	VRDEQLTASSEK			missed R-D@2	-0.00594606	1361.67	454.898	1361.68	454.9	3	7	4.1.1.1227.8	8.2786	214.45	195.92	8.27	0.63	251.799
1	282.23	282.23	53.19	52.28	50.59	OE_22350|-2|119|9724	OE_22350|-2|119|9724			0	99	VRYSVDDVVFKDIVNPDGTIK			missed R-Y@2; missed K-D@11	-0.000854342	2378.25	793.756	2378.25	793.757	3	18	1.1.1.3632.29	38.3581	1732.84	1645.81	38.38	0.15	3829.54
1	282.23	282.23	53.19	52.28	50.59	OE_22350|-2|119|9724	OE_22350|-2|119|9724			0	99	VSCPEGMQFETPSPDAIR	Carbamidomethyl(C)@3			0.0015856	2019.91	1010.96	2019.9	1010.96	2	10	5.1.1.1503.19	15.6914	5704.44	3734.42	15.73	0.1	213.652
1	282.23	282.23	53.19	52.28	50.59	OE_22350|-2|119|9724	OE_22350|-2|119|9724			0	99	VSCPEGMQFETPSPDAIR	Carbamidomethyl(C)@3			0.000430886	2019.9	1010.96	2019.9	1010.96	2	20	1.1.1.3534.32	33.5034	5346.23	1861.32	33.71	0.3	3073.03
1	282.23	282.23	53.19	52.28	50.59	OE_22350|-2|119|9724	OE_22350|-2|119|9724			0	99	VSCPEGMQFETPSPDAIR	Carbamidomethyl(C)@3			-0.000388759	2019.9	674.308	2019.9	674.308	3	12	5.1.1.1507.18	15.8092	6615.56	2177.49	15.73	0.1	557.781
1	282.23	282.23	53.19	52.28	50.59	OE_22350|-2|119|9724	OE_22350|-2|119|9724			0	99	VSCPEGMQFETPSPDAIR	Carbamidomethyl(C)@3; Oxidation(M)@7			0.00216653	2035.9	1018.96	2035.9	1018.96	2	10	5.1.1.1456.16	14.1988	2291.27	1684.53	14.24	0.06	96.2056
1	282.23	282.23	53.19	52.28	50.59	OE_22350|-2|119|9724	OE_22350|-2|119|9724			0	99	VSCPEGMQFETPSPDAIR	Carbamidomethyl(C)@3			-0.00486346	2019.9	674.307	2019.9	674.308	3	16	1.1.1.3534.17	33.4846	6807.55	1508.25	33.71	0.2	3568.11
1	282.23	282.23	53.19	52.28	50.59	OE_22350|-2|119|9724	OE_22350|-2|119|9724			0	97.72	VSCPEGMQFETPSPDAIR	Carbamidomethyl(C)@3			0.000430886	2019.9	1010.96	2019.9	1010.96	2	13	1.1.1.3537.45	33.6536	5346.23	4800.66	33.71	0.3	3675.79
1	282.23	282.23	53.19	52.28	50.59	OE_22350|-2|119|9724	OE_22350|-2|119|9724			0	92.03	VSCPEGMQFETPSPDAIR	Carbamidomethyl(C)@3			0.00327184	2019.91	674.309	2019.9	674.308	3	8	2.1.1.1457.15	15.6007	1086.89	1038.17	15.59	0.09	496.667
1	282.23	282.23	53.19	52.28	50.59	OE_22350|-2|119|9724	OE_22350|-2|119|9724			0	99	VTCDLTHGLR	Carbamidomethyl(C)@3			-0.00235732	1170.58	586.297	1170.58	586.298	2	16	1.1.1.3414.12	27.5201	5333.15	4606.5	27.46	0.25	4186.28
1	282.23	282.23	53.19	52.28	50.59	OE_22350|-2|119|9724	OE_22350|-2|119|9724			0	99	VTCDLTHGLR	Carbamidomethyl(C)@3			-0.00120986	1170.58	586.297	1170.58	586.298	2	9	3.1.1.1355.15	11.3366	574.82	570.02	11.32	0.1	213.732
1	282.23	282.23	53.19	52.28	50.59	OE_22350|-2|119|9724	OE_22350|-2|119|9724			0	99	VTCDLTHGLR	Carbamidomethyl(C)@3			-8.0797e-05	1170.58	586.298	1170.58	586.298	2	9	2.1.1.1322.20	11.3065	574.01	498.08	11.32	0.1	204.239
1	282.23	282.23	53.19	52.28	50.59	OE_22350|-2|119|9724	OE_22350|-2|119|9724			0	97.79	VTCDLTHGLR	Carbamidomethyl(C)@3			-0.00235732	1170.58	586.297	1170.58	586.298	2	14	1.1.1.3414.11	27.5189	5333.15	4634.71	27.46	0.25	2697.18
1	282.23	282.23	53.19	52.28	50.59	OE_22350|-2|119|9724	OE_22350|-2|119|9724			0	79.65	VTCDLTHGLR	Carbamidomethyl(C)@3			-0.00235732	1170.58	586.297	1170.58	586.298	2	11	1.1.1.3415.23	27.5752	5333.15	3250.26	27.46	0.25	2999.52
1	282.23	282.23	53.19	52.28	50.59	OE_22350|-2|119|9724	OE_22350|-2|119|9724			0	73.57	VTCDLTHGLR	Carbamidomethyl(C)@3			0.00209425	1170.58	391.202	1170.58	391.201	3	9	1.1.1.3417.4	27.6587	9820.12	2289.83	27.46	0.2	3766.92
1	282.23	282.23	53.19	52.28	50.59	OE_22350|-2|119|9724	OE_22350|-2|119|9724			0	67.31	VTCDLTHGLR	Carbamidomethyl(C)@3			0.00209425	1170.58	391.202	1170.58	391.201	3	9	1.1.1.3411.4	27.3612	9820.12	5483.05	27.46	0.2	7333.81
1	282.23	282.23	53.19	52.28	50.59	OE_22350|-2|119|9724	OE_22350|-2|119|9724			0	46.23	VTCDLTHGLR	Carbamidomethyl(C)@3			0.00283573	1170.58	586.299	1170.58	586.298	2	9	5.1.1.1372.13	11.5368	13096.3	13052.1	11.54	0.1	1173.07
1	282.23	282.23	53.19	52.28	50.59	OE_22350|-2|119|9724	OE_22350|-2|119|9724			0	24.52	VTCDLTHGLR	Carbamidomethyl(C)@3			0.00209425	1170.58	391.202	1170.58	391.201	3	7	1.1.1.3417.5	27.6595	9820.12	2270.57	27.46	0.2	1764.14
1	282.23	282.23	53.19	52.28	50.59	OE_22350|-2|119|9724	OE_22350|-2|119|9724			0	98.77	VTTCEALYK	Carbamidomethyl(C)@4			0.0031452	1083.53	542.772	1083.53	542.771	2	8	5.1.1.1375.12	11.6186	25989.6	618.55	11.45	0.06	137.962
1	282.23	282.23	53.19	52.28	50.59	OE_22350|-2|119|9724	OE_22350|-2|119|9724			0	97.48	VTTCEALYK	Carbamidomethyl(C)@4			-0.00262975	1083.52	542.769	1083.53	542.771	2	10	1.1.1.3404.28	27.0239	2987.44	2669.62	27.06	0.2	2594.69
1	282.23	282.23	53.19	52.28	50.59	OE_22350|-2|119|9724	OE_22350|-2|119|9724			0	78.08	VTTCEALYK	Carbamidomethyl(C)@4			-0.00828286	1083.52	542.767	1083.53	542.771	2	8	2.1.1.1321.19	11.2723	1118.71	1073.04	11.26	0.09	601.294
1	282.23	282.23	53.19	52.28	50.59	OE_22350|-2|119|9724	OE_22350|-2|119|9724			0	53.71	VTTCEALYK	Carbamidomethyl(C)@4			0.000660686	1083.53	542.771	1083.53	542.771	2	7	3.1.1.1353.11	11.2671	817.66	770.18	11.26	0.1	384.031
1	282.23	282.23	53.19	52.28	50.59	OE_22350|-2|119|9724	OE_22350|-2|119|9724			0	47.63	VTTCEALYKYPFTECHDDVHPDAYYK	Carbamidomethyl(C)@4; Carbamidomethyl(C)@15		missed K-Y@9	0.00281806	3221.41	645.29	3221.41	645.289	5	13	1.1.1.3534.12	33.4784	3845.54	2599.18	33.42	0.2	5448.04
1	282.23	282.23	53.19	52.28	50.59	OE_22350|-2|119|9724	OE_22350|-2|119|9724			0	99	VYVVAEPEWQDK				0.00211277	1461.72	731.865	1461.71	731.864	2	11	4.1.1.1438.27	14.9926	17582.3	8916.99	15.04	0.06	873.383
1	282.23	282.23	53.19	52.28	50.59	OE_22350|-2|119|9724	OE_22350|-2|119|9724			0	99	VYVVAEPEWQDK				-0.0037955	1461.71	488.244	1461.71	488.245	3	8	4.1.1.1440.4	15.0473	1469.5	1441.66	15.04	0.06	348.567
1	282.23	282.23	53.19	52.28	50.59	OE_22350|-2|119|9724	OE_22350|-2|119|9724			0	99	VYVVAEPEWQDK				-0.00196139	1461.71	731.863	1461.71	731.864	2	16	5.1.1.1487.15	15.1834	11821.7	8827.82	15.22	0.06	1230.27
1	282.23	282.23	53.19	52.28	50.59	OE_22350|-2|119|9724	OE_22350|-2|119|9724			0	99	VYVVAEPEWQDK				-0.000412443	1461.71	488.245	1461.71	488.245	3	12	5.1.1.1488.3	15.1945	903.46	783.62	15.22	0.06	210.03
1	282.23	282.23	53.19	52.28	50.59	OE_22350|-2|119|9724	OE_22350|-2|119|9724			0	99	VYVVAEPEWQDK				-0.000412443	1461.71	488.245	1461.71	488.245	3	13	5.1.1.1489.3	15.2262	903.46	867.36	15.22	0.06	250.176
1	282.23	282.23	53.19	52.28	50.59	OE_22350|-2|119|9724	OE_22350|-2|119|9724			0	99	VYVVAEPEWQDK				-0.00441509	1461.71	731.862	1461.71	731.864	2	13	3.1.1.1472.17	15.0678	3851.23	3512.48	15.08	0.1	886.08
1	282.23	282.23	53.19	52.28	50.59	OE_22350|-2|119|9724	OE_22350|-2|119|9724			0	99	VYVVAEPEWQDK				-0.00104773	1461.71	731.864	1461.71	731.864	2	13	2.1.1.1440.16	15.0617	3703.32	3362.74	15.08	0.06	1018.1
1	282.23	282.23	53.19	52.28	50.59	OE_22350|-2|119|9724	OE_22350|-2|119|9724			0	99	VYVVAEPEWQDK				-0.00196139	1461.71	731.863	1461.71	731.864	2	9	5.1.1.1493.18	15.3717	11821.7	543.76	15.22	0.06	138.28
1	282.23	282.23	53.19	52.28	50.59	OE_22350|-2|119|9724	OE_22350|-2|119|9724			0	99	VYVVAEPEWQDK				-0.000412443	1461.71	488.245	1461.71	488.245	3	8	5.1.1.1490.3	15.2587	903.46	608.27	15.22	0.06	119.993
1	282.23	282.23	53.19	52.28	50.59	OE_22350|-2|119|9724	OE_22350|-2|119|9724			0	99	WRPEVPQCPVVCGEGLTYQPCPSR	Carbamidomethyl(C)@8; Carbamidomethyl(C)@12; Carbamidomethyl(C)@21			-0.000332549	2871.33	958.116	2871.33	958.116	3	18	5.1.1.1514.26	16.0425	13402.9	9048.57	16.08	0.06	567.372
1	282.23	282.23	53.19	52.28	50.59	OE_22350|-2|119|9724	OE_22350|-2|119|9724			0	99	WRPEVPQCPVVCGEGLTYQPCPSR	Carbamidomethyl(C)@8; Carbamidomethyl(C)@12; Deamidated(Q)@19; Carbamidomethyl(C)@21			0.00148463	2872.31	958.444	2872.31	958.444	3	11	5.1.1.1521.22	16.2612	1144.8	980.18	16.3	0.19	104.532
1	282.23	282.23	53.19	52.28	50.59	OE_22350|-2|119|9724	OE_22350|-2|119|9724			0	99	WRPEVPQCPVVCGEGLTYQPCPSR	Carbamidomethyl(C)@8; Carbamidomethyl(C)@12; Carbamidomethyl(C)@21			-0.00929112	2871.32	958.113	2871.33	958.116	3	15	1.1.1.3554.60	34.4899	4055.41	1265.24	34.61	0.15	3599.84
1	282.23	282.23	53.19	52.28	50.59	OE_22350|-2|119|9724	OE_22350|-2|119|9724			0	98.3	WRPEVPQCPVVCGEGLTYQPCPSR	Carbamidomethyl(C)@8; Carbamidomethyl(C)@12; Carbamidomethyl(C)@21			-0.00929112	2871.32	958.113	2871.33	958.116	3	12	1.1.1.3560.45	34.7925	4055.41	966.25	34.61	0.15	3131.65
1	282.23	282.23	53.19	52.28	50.59	OE_22350|-2|119|9724	OE_22350|-2|119|9724			0	96.92	WRPEVPQCPVVCGEGLTYQPCPSR	Carbamidomethyl(C)@8; Carbamidomethyl(C)@12; Carbamidomethyl(C)@21			-0.0127568	2871.31	718.835	2871.33	718.839	4	12	1.1.1.3558.18	34.6749	1928.54	1143.48	34.6	0.15	2889.69
1	282.23	282.23	53.19	52.28	50.59	OE_22350|-2|119|9724	OE_22350|-2|119|9724			0	69.69	WRPEVPQCPVVCGEGLTYQPCPSR	Carbamidomethyl(C)@8; Carbamidomethyl(C)@12; Carbamidomethyl(C)@21			-0.000332549	2871.33	958.116	2871.33	958.116	3	7	5.1.1.1528.20	16.4851	13402.9	275.48	16.08	0.06	51.8557
1	282.23	282.23	53.19	52.28	50.59	OE_22350|-2|119|9724	OE_22350|-2|119|9724			0	99	YPFTECHDDVHPDAYYK	Carbamidomethyl(C)@6			-0.000368077	2155.89	539.981	2155.89	539.981	4	13	5.1.1.1418.15	12.9855	17405	6453.39	13.06	0.09	644.025
1	282.23	282.23	53.19	52.28	50.59	OE_22350|-2|119|9724	OE_22350|-2|119|9724			0	98.68	YPFTECHDDVHPDAYYK	Carbamidomethyl(C)@6			0.00215342	2155.9	539.981	2155.89	539.981	4	14	1.1.1.3467.20	30.1473	2295.7	1753.28	30.09	0.1	3014.7
1	282.23	282.23	53.19	52.28	50.59	OE_22350|-2|119|9724	OE_22350|-2|119|9724			0	31.93	YPFTECHDDVHPDAYYK	Carbamidomethyl(C)@6			-0.00410193	2155.89	539.98	2155.89	539.981	4	7	4.1.1.1369.10	12.7855	3483.59	1773.98	12.84	0.06	392.541
1	282.23	282.23	53.19	52.28	50.59	OE_22350|-2|119|9724	OE_22350|-2|119|9724			0	17.45	YPFTECHDDVHPDAYYK	Carbamidomethyl(C)@6			-0.00484086	2155.89	719.637	2155.89	719.639	3	8	1.1.1.3467.41	30.1648	1907.64	1288.31	30.09	0.15	3611.79
1	282.23	282.23	53.19	52.28	50.59	OE_22350|-2|119|9724	OE_22350|-2|119|9724			0	99	YSVDDVVFK				0.00122384	1070.53	536.272	1070.53	536.271	2	10	5.1.1.1505.6	15.7392	5926.81	4054.49	15.79	0.1	870.527
1	282.23	282.23	53.19	52.28	50.59	OE_22350|-2|119|9724	OE_22350|-2|119|9724			0	99	YSVDDVVFK				0.000939505	1070.53	536.272	1070.53	536.271	2	10	3.1.1.1488.3	15.5627	17518	4347.59	15.62	0.1	383.517
1	282.23	282.23	53.19	52.28	50.59	OE_22350|-2|119|9724	OE_22350|-2|119|9724			0	99	YSVDDVVFK				0.00171103	1070.53	536.272	1070.53	536.271	2	9	2.1.1.1456.4	15.5627	16259.9	10641	15.59	0.09	1628.84
1	282.23	282.23	53.19	52.28	50.59	OE_22350|-2|119|9724	OE_22350|-2|119|9724			0	99	YSVDDVVFK				0.00144717	1070.53	536.272	1070.53	536.271	2	9	4.1.1.1434.5	14.8568	1999.28	1955.34	14.85	0.1	431.368
1	282.23	282.23	53.19	52.28	50.59	OE_22350|-2|119|9724	OE_22350|-2|119|9724			0	90.9	YSVDDVVFK				0.000939505	1070.53	536.272	1070.53	536.271	2	7	3.1.1.1495.7	15.7894	17518	839.09	15.62	0.1	294.002
1	282.23	282.23	53.19	52.28	50.59	OE_22350|-2|119|9724	OE_22350|-2|119|9724			0	88.98	YSVDDVVFK				0.00171103	1070.53	536.272	1070.53	536.271	2	7	2.1.1.1462.4	15.7517	16259.9	931.49	15.59	0.09	352.88
1	282.23	282.23	53.19	52.28	50.59	OE_22350|-2|119|9724	OE_22350|-2|119|9724			0	86.49	YSVDDVVFK				0.00122384	1070.53	536.272	1070.53	536.271	2	8	5.1.1.1508.4	15.831	5926.81	3221.71	15.79	0.1	376.265
1	282.23	282.23	53.19	52.28	50.59	OE_22350|-2|119|9724	OE_22350|-2|119|9724			0	59.85	YSVDDVVFK				-0.000159123	1070.53	536.271	1070.53	536.271	2	6	3.1.1.1467.7	14.8956	1183.04	1123.28	14.89	0.06	279.885
1	282.23	282.23	53.19	52.28	50.59	OE_22350|-2|119|9724	OE_22350|-2|119|9724			0	53.59	YSVDDVVFK				-0.00158376	1070.53	536.271	1070.53	536.271	2	7	5.1.1.1483.15	15.0424	415.53	401.21	15.03	0.13	406.458
1	282.23	282.23	53.19	52.28	50.59	OE_22350|-2|119|9724	OE_22350|-2|119|9724			0	99	YSVDDVVFKDIVNPDGTIK			missed K-D@9	-0.0017607	2123.08	1062.55	2123.08	1062.55	2	16	1.1.1.3668.47	40.1632	1834.75	1595.65	40.22	0.25	2318.36
1	282.23	282.23	53.19	52.28	50.59	OE_22350|-2|119|9724	OE_22350|-2|119|9724			0	99	YSVDDVVFKDIVNPDGTIK			missed K-D@9	0.000119224	2123.08	708.7	2123.08	708.7	3	24	1.1.1.3672.10	40.3323	8542.27	7464.75	40.27	0.25	6421.76
1	282.23	282.23	53.19	52.28	50.59	OE_22350|-2|119|9724	OE_22350|-2|119|9724			0	99	YSVDDVVFKDIVNPDGTIK			missed K-D@9	0.00172442	2123.08	708.701	2123.08	708.7	3	17	5.1.1.1575.6	17.9682	2231.68	1839.73	17.99	0.1	377.497
1	282.23	282.23	53.19	52.28	50.59	OE_22350|-2|119|9724	OE_22350|-2|119|9724			0	99	YSVDDVVFKDIVNPDGTIK			missed K-D@9	0.00556961	2123.08	708.702	2123.08	708.7	3	23	5.1.1.1597.8	18.6645	35974.4	18240.9	18.72	0.06	1899.1
1	282.23	282.23	53.19	52.28	50.59	OE_22350|-2|119|9724	OE_22350|-2|119|9724			0	99	YSVDDVVFKDIVNPDGTIK			missed K-D@9	0.00556961	2123.08	708.702	2123.08	708.7	3	12	5.1.1.1583.8	18.2213	1021.6	972.83	18.24	0.13	242.101
1	282.23	282.23	53.19	52.28	50.59	OE_22350|-2|119|9724	OE_22350|-2|119|9724			0	98.35	YSVDDVVFKDIVNPDGTIK			missed K-D@9	-0.0017607	2123.08	1062.55	2123.08	1062.55	2	12	1.1.1.3674.59	40.4565	1834.75	643.87	40.22	0.25	2489.14
1	282.23	282.23	53.19	52.28	50.59	OE_22350|-2|119|9724	OE_22350|-2|119|9724			0	96.28	YSVDDVVFKDIVNPDGTIK	Deamidated(N)@13		missed K-D@9	0.0206225	2124.08	709.035	2124.06	709.028	3	14	1.1.1.3671.22	40.2837	5968.68	5654.34	40.23	0.3	7974.55
1	282.23	282.23	53.19	52.28	50.59	OE_22350|-2|119|9724	OE_22350|-2|119|9724			0	74.49	YSVDDVVFKDIVNPDGTIK			missed K-D@9	0.00556961	2123.08	708.702	2123.08	708.7	3	13	5.1.1.1599.8	18.7283	35974.4	33394.2	18.72	0.06	1681.03
2	279.92	279.91	56.1	53.02	48.74	OE_12422|-3|15|9389	OE_12422|-3|15|9389			2	99	AASVVSSWIK				-0.00147836	1046.57	524.295	1046.58	524.295	2	8	4.1.1.1464.6	15.8127	1572.69	1276.51	15.84	0.06	449.819
2	279.92	279.91	56.1	53.02	48.74	OE_12422|-3|15|9389	OE_12422|-3|15|9389			2	99	ADLTTVCIQNGEEYR	Carbamidomethyl(C)@7			-0.00158573	1767.81	884.911	1767.81	884.912	2	12	5.1.1.1456.14	14.1955	628.82	549.2	14.17	0.09	81.1261
2	279.92	279.91	56.1	53.02	48.74	OE_12422|-3|15|9389	OE_12422|-3|15|9389			2	99	AEGYEHLLEHIFAVQEHEDPEGK				-0.00172273	2676.24	893.089	2676.25	893.089	3	14	6.1.1.1607.12	18.3469	878.68	849.75	18.35	0.13	108.852
2	279.92	279.91	56.1	53.02	48.74	OE_12422|-3|15|9389	OE_12422|-3|15|9389			2	99	AIDPYAAYVGSVQLK				-0.0012087	1593.84	532.287	1593.84	532.287	3	14	5.1.1.1565.2	17.6414	1200.77	1162.23	17.66	0.1	307.171
2	279.92	279.91	56.1	53.02	48.74	OE_12422|-3|15|9389	OE_12422|-3|15|9389			2	99	AIDPYAAYVGSVQLKR			missed K-R@15	-0.0068722	1749.93	584.319	1749.94	584.321	3	12	5.1.1.1517.7	16.1197	1048.42	807.67	16.15	0.1	244.083
2	279.92	279.91	56.1	53.02	48.74	OE_12422|-3|15|9389	OE_12422|-3|15|9389			2	99	AIISMLQIPR				-0.000335941	1140.67	571.342	1140.67	571.342	2	10	3.1.1.1586.7	18.696	983.17	729.35	18.75	0.1	185.003
2	279.92	279.91	56.1	53.02	48.74	OE_12422|-3|15|9389	OE_12422|-3|15|9389			2	99	AITSTIAEIYEPGTYEGNYNFWEKLEHR			missed K-L@24	-0.00501507	3330.58	833.652	3330.58	833.653	4	17	6.1.1.1645.12	19.558	2205.83	1990.84	19.54	0.1	265.725
2	279.92	279.91	56.1	53.02	48.74	OE_12422|-3|15|9389	OE_12422|-3|15|9389			2	99	AIVDYDSFFGK				0.00207162	1260.6	631.31	1260.6	631.309	2	10	3.1.1.1568.7	18.1182	3096.89	1976.04	18.17	0.1	321.014
2	279.92	279.91	56.1	53.02	48.74	OE_12422|-3|15|9389	OE_12422|-3|15|9389			2	99	ALTQGQQVLSAINLADVRDDIAHFVEK			missed R-D@18	-0.00577345	2950.55	738.644	2950.55	738.645	4	17	5.1.1.1680.5	21.3093	2687.64	2435.61	21.33	0.06	404.323
2	279.92	279.91	56.1	53.02	48.74	OE_12422|-3|15|9389	OE_12422|-3|15|9389			2	99	ASEWISSLYTIK				-0.00350697	1396.72	699.367	1396.72	699.369	2	13	3.1.1.1582.7	18.5715	1241.89	952.13	18.53	0.1	208.216
2	279.92	279.91	56.1	53.02	48.74	OE_12422|-3|15|9389	OE_12422|-3|15|9389			2	99	ATEGSLCHLYFK	Carbamidomethyl(C)@7			0.000339294	1424.68	475.899	1424.68	475.899	3	10	6.1.1.1485.7	14.4313	736.44	695.29	14.42	0.06	247.512
2	279.92	279.91	56.1	53.02	48.74	OE_12422|-3|15|9389	OE_12422|-3|15|9389			2	99	DDIAHFVEK				-0.00591043	1072.51	537.264	1072.52	537.267	2	13	4.1.1.1364.13	12.6289	1085.59	1021.05	12.62	0.19	461.214
2	279.92	279.91	56.1	53.02	48.74	OE_12422|-3|15|9389	OE_12422|-3|15|9389			2	99	DNIFFASQDMILAAEK				-0.000661571	1811.88	604.966	1811.88	604.966	3	14	2.1.1.1624.3	20.9215	728.19	717.41	20.94	0.1	196.976
2	279.92	279.91	56.1	53.02	48.74	OE_12422|-3|15|9389	OE_12422|-3|15|9389			2	99	DNIIEADAQR				0.00274551	1143.55	572.785	1143.55	572.783	2	10	3.1.1.1364.14	11.6205	1723.07	1522.56	11.64	0.13	628.266
2	279.92	279.91	56.1	53.02	48.74	OE_12422|-3|15|9389	OE_12422|-3|15|9389			2	99	DNVIELFPAK				0.00102391	1144.61	573.314	1144.61	573.314	2	11	3.1.1.1550.2	17.5391	1226.37	862	17.59	0.1	200.691
2	279.92	279.91	56.1	53.02	48.74	OE_12422|-3|15|9389	OE_12422|-3|15|9389			2	99	EQTDDHKK			missed K-K@7	-0.00122748	999.461	500.738	999.462	500.738	2	8	5.1.1.795.2	3.26825	182.01	181.15	3.26	0.08	94.9575
2	279.92	279.91	56.1	53.02	48.74	OE_12422|-3|15|9389	OE_12422|-3|15|9389			2	99	ETAGLARPEGAR				-0.00133292	1226.64	409.886	1226.64	409.886	3	10	2.1.1.1238.4	8.63102	1343.42	1306.06	8.65	0.1	543.045
2	279.92	279.91	56.1	53.02	48.74	OE_12422|-3|15|9389	OE_12422|-3|15|9389			2	99	EVALQEVSVANR				0.0017707	1313.7	657.855	1313.69	657.854	2	10	6.1.1.1464.8	13.7739	354.26	278.07	13.72	0.09	152.049
2	279.92	279.91	56.1	53.02	48.74	OE_12422|-3|15|9389	OE_12422|-3|15|9389			2	99	EVALQEVSVANRR			missed R-R@12	-0.00274593	1469.79	490.938	1469.8	490.939	3	10	6.1.1.1427.5	12.5854	1465.51	1140.31	12.61	0.1	306.96
2	279.92	279.91	56.1	53.02	48.74	OE_12422|-3|15|9389	OE_12422|-3|15|9389			2	99	EVMLDLTGIVR				-0.00717747	1244.67	623.344	1244.68	623.347	2	9	4.1.1.1566.2	19.0737	505.88	502.22	19.07	0.1	160.2
2	279.92	279.91	56.1	53.02	48.74	OE_12422|-3|15|9389	OE_12422|-3|15|9389			2	99	FEMAYPGMAEPLIMTGMIDIAQEHGR				-0.00625074	2907.34	970.119	2907.34	970.122	3	18	1.1.1.3825.23	47.981	806.85	805.44	47.95	0.25	1198.87
2	279.92	279.91	56.1	53.02	48.74	OE_12422|-3|15|9389	OE_12422|-3|15|9389			2	99	FGLIGFGHK				-0.00157688	974.532	488.273	974.534	488.274	2	8	2.1.1.1463.3	15.7833	1382.33	1131.4	15.81	0.06	310.57
2	279.92	279.91	56.1	53.02	48.74	OE_12422|-3|15|9389	OE_12422|-3|15|9389			2	99	FGSSLPIIYTPYESK				-0.00738762	1700.86	851.437	1700.87	851.44	2	10	4.1.1.1547.17	18.4759	1198.06	1179.74	18.49	0.13	245.543
2	279.92	279.91	56.1	53.02	48.74	OE_12422|-3|15|9389	OE_12422|-3|15|9389			2	99	FIVVFQPK				-0.000708187	976.574	489.294	976.575	489.295	2	8	3.1.1.1539.2	17.1865	732.39	721.46	17.18	0.06	199.617
2	279.92	279.91	56.1	53.02	48.74	OE_12422|-3|15|9389	OE_12422|-3|15|9389			2	99	FTTNIDIAPHSAIAIPR				-0.000110376	1835.99	613.004	1835.99	613.004	3	15	5.1.1.1526.14	16.412	5053.74	3526.13	16.46	0.06	651.654
2	279.92	279.91	56.1	53.02	48.74	OE_12422|-3|15|9389	OE_12422|-3|15|9389			2	99	FYSSLSQPAELR				-0.00404381	1396.69	699.355	1396.7	699.357	2	14	5.1.1.1475.19	14.7996	2650.27	2445.42	14.81	0.06	513.374
2	279.92	279.91	56.1	53.02	48.74	OE_12422|-3|15|9389	OE_12422|-3|15|9389			2	99	GAVYLNSQPVELPVPGEHLR				-0.000385133	2174.15	725.723	2174.15	725.723	3	9	4.1.1.1494.25	16.7793	2464.57	2084.82	16.8	0.1	440.609
2	279.92	279.91	56.1	53.02	48.74	OE_12422|-3|15|9389	OE_12422|-3|15|9389			2	99	GEQILESIMENPDVK				-0.0120248	1700.82	851.416	1700.83	851.422	2	11	2.1.1.1533.13	18.0197	873.41	863.17	18.01	0.22	236.352
2	279.92	279.91	56.1	53.02	48.74	OE_12422|-3|15|9389	OE_12422|-3|15|9389			2	99	GFGNMGMHGEAINSIMECAQSTSNALPVR	Carbamidomethyl(C)@18			0.00371997	3078.38	1027.13	3078.38	1027.13	3	16	1.1.1.3667.27	40.1092	1903.19	1065.43	40.22	0.15	2195.26
2	279.92	279.91	56.1	53.02	48.74	OE_12422|-3|15|9389	OE_12422|-3|15|9389			2	99	GGLVDNVGQFVK				0.00150069	1231.66	616.836	1231.66	616.835	2	11	4.1.1.1471.11	16.0431	2604.46	1861.48	16.09	0.09	467.155
2	279.92	279.91	56.1	53.02	48.74	OE_12422|-3|15|9389	OE_12422|-3|15|9389			2	99	GITLHLVADKPIK				-0.00153676	1403.85	468.957	1403.85	468.957	3	14	6.1.1.1472.6	14.0165	1805.89	1527.42	14.04	0.06	698.639
2	279.92	279.91	56.1	53.02	48.74	OE_12422|-3|15|9389	OE_12422|-3|15|9389			2	99	GIYGIDADTVYGNK				0.00782067	1484.72	743.369	1484.71	743.365	2	8	4.1.1.1444.30	15.188	1673.27	1342.34	15.23	0.1	401.292
2	279.92	279.91	56.1	53.02	48.74	OE_12422|-3|15|9389	OE_12422|-3|15|9389			2	99	GIYGIDADTVYGNKDVSQAR			missed K-D@14	-0.00771834	2141.03	714.684	2141.04	714.687	3	14	6.1.1.1490.11	14.6073	1622.1	1186.95	14.65	0.06	211.296
2	279.92	279.91	56.1	53.02	48.74	OE_12422|-3|15|9389	OE_12422|-3|15|9389			2	99	GKYIWDAR			missed K-Y@2	-0.000259393	1007.52	504.767	1007.52	504.767	2	12	6.1.1.1450.7	13.3197	1034.55	966.6	13.34	0.1	368.394
2	279.92	279.91	56.1	53.02	48.74	OE_12422|-3|15|9389	OE_12422|-3|15|9389			2	99	GLAEQTTLTSTAELILR				-0.00490053	1815.99	606.337	1815.99	606.339	3	10	6.1.1.1664.7	20.1641	475.82	396.76	20.11	0.1	93.4458
2	279.92	279.91	56.1	53.02	48.74	OE_12422|-3|15|9389	OE_12422|-3|15|9389			2	99	GLTFPNMK				0.00758283	906.471	454.243	906.463	454.239	2	7	4.1.1.1441.3	15.0796	867.26	769.46	15.11	0.16	230.925
2	279.92	279.91	56.1	53.02	48.74	OE_12422|-3|15|9389	OE_12422|-3|15|9389			2	99	GSAYYSIEMSTPHEAAR	Oxidation(M)@9			0.00101315	1884.83	629.285	1884.83	629.284	3	13	5.1.1.1392.17	12.1683	1153.64	1101.1	12.18	0.06	249.878
2	279.92	279.91	56.1	53.02	48.74	OE_12422|-3|15|9389	OE_12422|-3|15|9389			2	99	GTEIKLELEGQPR			missed K-L@5	-0.00177276	1468.79	490.603	1468.79	490.603	3	16	5.1.1.1442.6	13.74	1600.97	1330.19	13.76	0.09	399.812
2	279.92	279.91	56.1	53.02	48.74	OE_12422|-3|15|9389	OE_12422|-3|15|9389			2	99	GTLTATVQK				-0.00993347	917.508	459.761	917.518	459.766	2	9	3.1.1.1299.3	9.54335	430.53	391.95	9.57	0.22	170.196
2	279.92	279.91	56.1	53.02	48.74	OE_12422|-3|15|9389	OE_12422|-3|15|9389			2	99	HAPQELPWALNVK				-0.0156943	1501.79	501.603	1501.8	501.609	3	10	3.1.1.1513.5	16.3595	1991.63	1958	16.36	0.1	564.329
2	279.92	279.91	56.1	53.02	48.74	OE_12422|-3|15|9389	OE_12422|-3|15|9389			2	99	HAPQELPWALNVKR			missed K-R@13	0.000683239	1657.91	553.643	1657.91	553.642	3	16	6.1.1.1503.8	15.0079	2969.95	2515.55	14.97	0.1	447.327
2	279.92	279.91	56.1	53.02	48.74	OE_12422|-3|15|9389	OE_12422|-3|15|9389			2	99	HDPNNDNVDAK				-0.000232812	1237.53	619.773	1237.53	619.773	2	16	5.1.1.1191.4	5.95172	545.16	539.73	5.95	0.13	132.405
2	279.92	279.91	56.1	53.02	48.74	OE_12422|-3|15|9389	OE_12422|-3|15|9389			2	99	HFEALAFDR				0.00232531	1104.54	553.276	1104.54	553.275	2	12	4.1.1.1414.15	14.2233	4054.57	2493.51	14.18	0.06	458.541
2	279.92	279.91	56.1	53.02	48.74	OE_12422|-3|15|9389	OE_12422|-3|15|9389			2	99	HIIELQMK				0.00296285	1010.56	506.288	1010.56	506.286	2	12	5.1.1.1421.8	13.0752	398.66	381.94	13.07	0.09	152.26
2	279.92	279.91	56.1	53.02	48.74	OE_12422|-3|15|9389	OE_12422|-3|15|9389			2	99	HIPLYFLEVK				-0.000899042	1257.71	629.863	1257.71	629.863	2	12	5.1.1.1582.10	18.1915	2126.68	1496.74	18.24	0.1	274.23
2	279.92	279.91	56.1	53.02	48.74	OE_12422|-3|15|9389	OE_12422|-3|15|9389			2	99	HIPLYFLEVKR			missed K-R@10	-0.000389995	1413.81	472.278	1413.81	472.278	3	13	5.1.1.1526.6	16.4039	1571.86	1544.88	16.4	0.1	360.791
2	279.92	279.91	56.1	53.02	48.74	OE_12422|-3|15|9389	OE_12422|-3|15|9389			2	99	HMFSLELSNYIDSDK				0.00503069	1797.83	600.284	1797.82	600.282	3	15	3.1.1.1556.5	17.7339	916.11	836.38	17.76	0.06	244.331
2	279.92	279.91	56.1	53.02	48.74	OE_12422|-3|15|9389	OE_12422|-3|15|9389			2	99	HRDPNVFDASFTFYR			missed R-D@2	-0.00427192	1870.87	624.631	1870.88	624.632	3	13	5.1.1.1538.8	16.7883	1252.46	1131.04	16.81	0.06	315.515
2	279.92	279.91	56.1	53.02	48.74	OE_12422|-3|15|9389	OE_12422|-3|15|9389			2	99	HTDFSYSIER				-0.00273624	1253.56	627.79	1253.57	627.791	2	13	2.1.1.1351.16	12.2361	2756.23	2574.12	12.25	0.09	711.354
2	279.92	279.91	56.1	53.02	48.74	OE_12422|-3|15|9389	OE_12422|-3|15|9389			2	99	HYQLLFDTPGSSVQR				-0.00182426	1746.87	583.296	1746.87	583.297	3	13	4.1.1.1448.6	15.3053	1490.61	1241.04	15.33	0.06	335.939
2	279.92	279.91	56.1	53.02	48.74	OE_12422|-3|15|9389	OE_12422|-3|15|9389			2	99	IAAYIGVMR				-0.000335209	992.547	497.281	992.548	497.281	2	7	4.1.1.1444.3	15.1749	793.46	620.54	15.2	0.06	293.109
2	279.92	279.91	56.1	53.02	48.74	OE_12422|-3|15|9389	OE_12422|-3|15|9389			2	99	IAFAYLQR				-0.00188828	980.542	491.279	980.544	491.279	2	11	1.1.1.3553.7	34.4167	2756.68	1550	34.51	0.2	2022.48
2	279.92	279.91	56.1	53.02	48.74	OE_12422|-3|15|9389	OE_12422|-3|15|9389			2	99	IAFAYLQRVEK			missed R-V@8	3.2238e-05	1336.75	446.591	1336.75	446.591	3	11	6.1.1.1518.3	15.4834	1502.36	1495.43	15.48	0.1	523.848
2	279.92	279.91	56.1	53.02	48.74	OE_12422|-3|15|9389	OE_12422|-3|15|9389			2	99	IALEFNKPANKPAFIR				0.00826795	1828.04	458.018	1828.04	458.016	4	9	6.1.1.1498.3	14.8464	516.26	448.37	14.87	0.06	166.597
2	279.92	279.91	56.1	53.02	48.74	OE_12422|-3|15|9389	OE_12422|-3|15|9389			2	99	IASAYPIVDGK				-0.00173917	1132.61	567.313	1132.61	567.314	2	12	5.1.1.1435.10	13.5223	1546.97	1203.84	13.57	0.1	263.528
2	279.92	279.91	56.1	53.02	48.74	OE_12422|-3|15|9389	OE_12422|-3|15|9389			2	99	IASAYPIVDGKR			missed K-R@11	-0.00348965	1288.71	430.577	1288.71	430.579	3	10	5.1.1.1392.4	12.1509	2344.49	1768.46	12.18	0.1	376.268
2	279.92	279.91	56.1	53.02	48.74	OE_12422|-3|15|9389	OE_12422|-3|15|9389			2	99	IASTVHTSTILDGK				-0.00166668	1441.78	481.599	1441.78	481.6	3	12	3.1.1.1372.10	11.8719	1204.82	1072.99	11.89	0.06	321.194
2	279.92	279.91	56.1	53.02	48.74	OE_12422|-3|15|9389	OE_12422|-3|15|9389			2	99	IDDGWDSEAR				0.00183724	1162.49	582.253	1162.49	582.252	2	10	5.1.1.1391.10	12.1304	528.64	517.44	12.14	0.13	184.972
2	279.92	279.91	56.1	53.02	48.74	OE_12422|-3|15|9389	OE_12422|-3|15|9389			2	99	IGFGQNEYIR				-0.000891317	1195.6	598.806	1195.6	598.807	2	13	3.1.1.1462.11	14.7386	1596.65	1593.44	14.73	0.1	505.775
2	279.92	279.91	56.1	53.02	48.74	OE_12422|-3|15|9389	OE_12422|-3|15|9389			2	99	ILLNAIQEPER	Deamidated(N)@4			0.0151647	1295.72	648.869	1295.71	648.862	2	11	5.1.1.1496.13	15.4594	2006.65	1805.99	15.47	0.22	1040.8
2	279.92	279.91	56.1	53.02	48.74	OE_12422|-3|15|9389	OE_12422|-3|15|9389			2	99	ISSTTTELTCR	Carbamidomethyl(C)@10			0.00517423	1267.61	634.814	1267.61	634.811	2	11	5.1.1.1351.13	10.8677	1149.13	1064.93	10.88	0.09	253.611
2	279.92	279.91	56.1	53.02	48.74	OE_12422|-3|15|9389	OE_12422|-3|15|9389			2	99	ITHGETTVIK				0.000555562	1097.61	549.812	1097.61	549.811	2	13	6.1.1.1320.7	9.19885	1790.99	1547.61	9.21	0.1	362.151
2	279.92	279.91	56.1	53.02	48.74	OE_12422|-3|15|9389	OE_12422|-3|15|9389			2	99	KAMDANSIVTETDVLGSCETR	Carbamidomethyl(C)@18		missed K-A@1	0.00917685	2296.08	766.366	2296.07	766.363	3	17	6.1.1.1515.14	15.4086	551.21	538.04	15.41	0.06	157.333
2	279.92	279.91	56.1	53.02	48.74	OE_12422|-3|15|9389	OE_12422|-3|15|9389			2	99	LAAIEAFR				-0.000926463	889.501	445.758	889.502	445.758	2	9	4.1.1.1441.2	15.0789	2002.64	804.33	15.14	0.06	288.795
2	279.92	279.91	56.1	53.02	48.74	OE_12422|-3|15|9389	OE_12422|-3|15|9389			2	99	LAAIEAFRK			missed R-K@8	-0.000988863	1017.6	509.805	1017.6	509.806	2	8	6.1.1.1448.3	13.2495	1242.4	915.29	13.28	0.1	234.792
2	279.92	279.91	56.1	53.02	48.74	OE_12422|-3|15|9389	OE_12422|-3|15|9389			2	99	LANTIEITPR				-0.00101937	1126.63	564.324	1126.63	564.325	2	11	4.1.1.1393.14	13.5562	884.91	859.17	13.54	0.1	392.324
2	279.92	279.91	56.1	53.02	48.74	OE_12422|-3|15|9389	OE_12422|-3|15|9389			2	99	LDSVISQRPSK				-0.00818565	1228.67	615.342	1228.68	615.346	2	12	2.1.1.1278.20	9.91695	435.8	430.79	9.92	0.1	225.909
2	279.92	279.91	56.1	53.02	48.74	OE_12422|-3|15|9389	OE_12422|-3|15|9389			2	99	LFSGWNVR				0.00353821	977.512	489.763	977.508	489.761	2	8	4.1.1.1471.3	16.0354	1637.78	1388.32	16	0.19	434.031
2	279.92	279.91	56.1	53.02	48.74	OE_12422|-3|15|9389	OE_12422|-3|15|9389			2	99	LIDKELLNAGYVGNR			missed K-E@4	0.000312973	1673.91	558.977	1673.91	558.977	3	15	6.1.1.1500.9	14.9126	4105.95	2460.96	14.96	0.06	369.957
2	279.92	279.91	56.1	53.02	48.74	OE_12422|-3|15|9389	OE_12422|-3|15|9389			2	99	LIGQPDLRPQIATAK				0.00380963	1619.94	540.987	1619.94	540.986	3	14	6.1.1.1474.5	14.0802	2660.21	2607.68	14.07	0.1	964.757
2	279.92	279.91	56.1	53.02	48.74	OE_12422|-3|15|9389	OE_12422|-3|15|9389			2	99	LRDLGTQHLQK			missed R-D@2	-0.00239485	1307.73	436.917	1307.73	436.918	3	9	5.1.1.1300.3	9.2308	571.21	568.29	9.25	0.1	143.03
2	279.92	279.91	56.1	53.02	48.74	OE_12422|-3|15|9389	OE_12422|-3|15|9389			2	99	LYFPPESYETVK				-0.000743055	1471.72	736.869	1471.72	736.869	2	8	4.1.1.1474.14	16.1379	1161.97	1124.73	16.16	0.67	313.716
2	279.92	279.91	56.1	53.02	48.74	OE_12422|-3|15|9389	OE_12422|-3|15|9389			2	99	LYFPPESYETVKR			missed K-R@12	-0.00321282	1627.82	543.614	1627.82	543.615	3	9	5.1.1.1475.8	14.7856	1306.2	1127.4	14.81	0.29	226.98
2	279.92	279.91	56.1	53.02	48.74	OE_12422|-3|15|9389	OE_12422|-3|15|9389			2	99	MFGNEFSWYEIPSLAEISELGNR				-0.000712553	2688.25	897.091	2688.25	897.092	3	16	1.1.1.3862.31	49.814	3415.85	3349.72	49.84	0.5	3570.79
2	279.92	279.91	56.1	53.02	48.74	OE_12422|-3|15|9389	OE_12422|-3|15|9389			2	99	MRGEQILESIMENPDVK			missed R-G@2	-0.00465988	1987.97	663.663	1987.97	663.664	3	14	1.1.1.3668.15	40.1365	1524.85	1330.31	40.08	0.3	2052.73
2	279.92	279.91	56.1	53.02	48.74	OE_12422|-3|15|9389	OE_12422|-3|15|9389			2	99	NEISMTGYELK	Oxidation(M)@5			-0.00766239	1299.59	650.804	1299.6	650.808	2	9	5.1.1.1407.22	12.6429	482.15	455.87	12.63	0.1	135.45
2	279.92	279.91	56.1	53.02	48.74	OE_12422|-3|15|9389	OE_12422|-3|15|9389			2	99	NPTLGMVAAYTPLIR				-0.000500781	1615.88	808.945	1615.88	808.945	2	13	3.1.1.1614.11	19.6028	624.39	622.68	19.61	0.1	164.039
2	279.92	279.91	56.1	53.02	48.74	OE_12422|-3|15|9389	OE_12422|-3|15|9389			2	99	QGISGWTDDETGR				-0.00114784	1420.62	711.318	1420.62	711.318	2	11	4.1.1.1378.29	13.0816	1296.64	956.33	13.04	0.1	280.686
2	279.92	279.91	56.1	53.02	48.74	OE_12422|-3|15|9389	OE_12422|-3|15|9389			2	99	QGISGWTDDETGRNFER			missed R-N@13	-0.000598511	1966.88	656.633	1966.88	656.633	3	11	6.1.1.1467.19	13.8685	1344.55	1223.11	13.88	0.06	686.346
2	279.92	279.91	56.1	53.02	48.74	OE_12422|-3|15|9389	OE_12422|-3|15|9389			2	99	QIAPNGDDISDITFVSDGKEFQGR	Deamidated(N)@5		missed K-E@19	-0.0155655	2609.21	870.744	2609.22	870.749	3	14	5.1.1.1542.9	16.9294	726.15	706.39	16.94	0.06	166.922
2	279.92	279.91	56.1	53.02	48.74	OE_12422|-3|15|9389	OE_12422|-3|15|9389			2	99	QMAELSIRPVPLDPDTKPEFR	Gln->pyro-Glu@N-term			0.000122062	2421.24	808.086	2421.24	808.086	3	17	6.1.1.1609.11	18.407	1365.24	1286.26	18.42	0.06	323.675
2	279.92	279.91	56.1	53.02	48.74	OE_12422|-3|15|9389	OE_12422|-3|15|9389			2	99	QQYLDALPLIGSEASVR				0.000521206	1858.98	620.667	1858.98	620.667	3	11	3.1.1.1605.13	19.3093	563.12	554.08	19.29	0.1	177.588
2	279.92	279.91	56.1	53.02	48.74	OE_12422|-3|15|9389	OE_12422|-3|15|9389			2	99	RLMTSAYTNGPK			missed R-L@1	0.00271813	1337.68	446.9	1337.68	446.899	3	11	5.1.1.1342.3	10.5702	296.11	273.27	10.56	0.13	240.381
2	279.92	279.91	56.1	53.02	48.74	OE_12422|-3|15|9389	OE_12422|-3|15|9389			2	99	RPNPPTDLILAMTSLAYTSCR	Carbamidomethyl(C)@20			0.00354893	2376.2	793.073	2376.19	793.072	3	19	1.1.1.3787.13	46.0659	1581.01	1370.12	46.1	0.4	2182.29
2	279.92	279.91	56.1	53.02	48.74	OE_12422|-3|15|9389	OE_12422|-3|15|9389			2	99	SAQLFDEK				0.000209976	936.455	469.235	936.455	469.235	2	9	5.1.1.1393.4	12.1821	1467.9	1405.34	12.18	0.06	330.826
2	279.92	279.91	56.1	53.02	48.74	OE_12422|-3|15|9389	OE_12422|-3|15|9389			2	99	SGHATAFLGR				0.00149887	1015.52	508.768	1015.52	508.767	2	15	5.1.1.1356.6	11.0127	1442.08	1370.31	11.03	0.06	340.301
2	279.92	279.91	56.1	53.02	48.74	OE_12422|-3|15|9389	OE_12422|-3|15|9389			2	99	SGMNSQPHIR				-0.0038416	1125.53	563.773	1125.53	563.775	2	12	6.1.1.1311.5	8.90637	327.03	305.87	8.9	0.09	122.506
2	279.92	279.91	56.1	53.02	48.74	OE_12422|-3|15|9389	OE_12422|-3|15|9389			2	99	SHDVITIER				-0.00178376	1068.55	535.284	1068.56	535.285	2	10	6.1.1.1392.8	11.4857	643.08	624.95	11.47	0.1	296.019
2	279.92	279.91	56.1	53.02	48.74	OE_12422|-3|15|9389	OE_12422|-3|15|9389			2	99	SHQSSVGDAAR				0.00032474	1113.52	557.766	1113.52	557.765	2	13	6.1.1.1222.6	6.25407	961.65	935.53	6.26	0.06	321.599
2	279.92	279.91	56.1	53.02	48.74	OE_12422|-3|15|9389	OE_12422|-3|15|9389			2	99	SIIITLKDNVIELFPAK			missed K-D@7	-0.00626328	1913.12	638.713	1913.12	638.715	3	15	6.1.1.1677.3	20.5647	1094.36	763.88	20.62	0.1	127.587
2	279.92	279.91	56.1	53.02	48.74	OE_12422|-3|15|9389	OE_12422|-3|15|9389			2	99	SIPTTINVATTLK				0.00226483	1357.78	679.899	1357.78	679.898	2	9	4.1.1.1468.15	15.9479	1623.61	1266.77	15.97	0.06	335.732
2	279.92	279.91	56.1	53.02	48.74	OE_12422|-3|15|9389	OE_12422|-3|15|9389			2	99	SIPTTINVATTLKFDHSVVR			missed K-F@13	0.000192665	2198.21	550.559	2198.21	550.559	4	14	6.1.1.1555.3	16.664	1993.47	1679.96	16.69	0.06	512.974
2	279.92	279.91	56.1	53.02	48.74	OE_12422|-3|15|9389	OE_12422|-3|15|9389			2	99	SPSAAGIIAYVLSSK				-0.00293056	1462.8	732.407	1462.8	732.409	2	13	1.1.1.3824.13	47.9061	1482.48	1393.19	47.89	0.2	1173.1
2	279.92	279.91	56.1	53.02	48.74	OE_12422|-3|15|9389	OE_12422|-3|15|9389			2	99	SSQNIEWSK				-0.00166722	1077.51	539.761	1077.51	539.762	2	12	6.1.1.1385.9	11.2647	829.32	775.23	11.28	0.06	342.595
2	279.92	279.91	56.1	53.02	48.74	OE_12422|-3|15|9389	OE_12422|-3|15|9389			2	99	TAGLLGTFNNEPSDDLMRPR				-0.00374302	2203.07	735.362	2203.07	735.364	3	12	6.1.1.1567.14	17.0625	1340.85	1141.78	17.04	0.1	263.855
2	279.92	279.91	56.1	53.02	48.74	OE_12422|-3|15|9389	OE_12422|-3|15|9389			2	99	TARDNIFFASQDMILAAEK			missed R-D@3	-0.000954591	2140.06	714.361	2140.06	714.361	3	19	6.1.1.1635.6	19.2361	896.08	789.64	19.22	0.06	230.439
2	279.92	279.91	56.1	53.02	48.74	OE_12422|-3|15|9389	OE_12422|-3|15|9389			2	99	TDIYSVDAEVERPLPQNER				0.00630724	2230.09	744.372	2230.09	744.369	3	12	2.1.1.1416.12	14.3041	1556.8	1451.34	14.32	0.06	524.863
2	279.92	279.91	56.1	53.02	48.74	OE_12422|-3|15|9389	OE_12422|-3|15|9389			2	99	TDTAVSGSK				-0.00168952	864.417	433.216	864.419	433.217	2	11	3.1.1.1176.2	5.73912	852.82	809.59	5.75	0.12	350.327
2	279.92	279.91	56.1	53.02	48.74	OE_12422|-3|15|9389	OE_12422|-3|15|9389			2	99	TNLYGMGIMHGEDELIK				-0.000508451	1919.91	640.978	1919.91	640.978	3	11	5.1.1.1544.8	16.9864	898.94	861.96	17	0.06	265.922
2	279.92	279.91	56.1	53.02	48.74	OE_12422|-3|15|9389	OE_12422|-3|15|9389			2	99	TPLVAEYFK				-0.000301767	1066.57	534.292	1066.57	534.292	2	11	3.1.1.1525.9	16.744	3079.73	2659.29	16.77	0.06	572.819
2	279.92	279.91	56.1	53.02	48.74	OE_12422|-3|15|9389	OE_12422|-3|15|9389			2	99	TSLPSECYVCHVDESTR	Carbamidomethyl(C)@7; Carbamidomethyl(C)@10			0.00422815	2038.88	680.633	2038.87	680.631	3	11	6.1.1.1442.16	13.0781	343.49	335.34	13.08	0.1	153.414
2	279.92	279.91	56.1	53.02	48.74	OE_12422|-3|15|9389	OE_12422|-3|15|9389			2	99	TTGEYTPTK				-0.000265723	996.476	499.245	996.476	499.245	2	9	5.1.1.1270.5	8.28137	1036.49	761.29	8.33	0.1	158.393
2	279.92	279.91	56.1	53.02	48.74	OE_12422|-3|15|9389	OE_12422|-3|15|9389			2	99	VAVDYVVTLR				-0.00146293	1133.64	567.829	1133.64	567.83	2	10	5.1.1.1526.10	16.408	792.93	726.19	16.39	0.1	287.774
2	279.92	279.91	56.1	53.02	48.74	OE_12422|-3|15|9389	OE_12422|-3|15|9389			2	99	VDIFDDR				0.000261771	878.414	440.214	878.413	440.214	2	8	2.1.1.1416.2	14.2888	2423.82	2031.55	14.32	0.06	382.796
2	279.92	279.91	56.1	53.02	48.74	OE_12422|-3|15|9389	OE_12422|-3|15|9389			2	99	VDIFDDRVNLVRPNQPQGSVYFR			missed R-V@7	0.000401727	2733.4	684.357	2733.4	684.357	4	13	1.1.1.3609.14	37.206	2040.9	1731.4	37.24	0.2	3028.07
2	279.92	279.91	56.1	53.02	48.74	OE_12422|-3|15|9389	OE_12422|-3|15|9389			2	99	VEEGIIGELR				0.000197196	1113.6	557.809	1113.6	557.809	2	12	4.1.1.1458.10	15.6222	1743.45	1706.4	15.65	0.1	526.572
2	279.92	279.91	56.1	53.02	48.74	OE_12422|-3|15|9389	OE_12422|-3|15|9389			2	99	VEGTEPDGVR				-0.000272985	1057.5	529.759	1057.5	529.759	2	11	5.1.1.1287.5	8.82533	790.25	713.79	8.84	0.06	156.222
2	279.92	279.91	56.1	53.02	48.74	OE_12422|-3|15|9389	OE_12422|-3|15|9389			2	99	VEVTPSGEINIIYNMPR				-0.00336352	1930.98	644.667	1930.98	644.668	3	11	3.1.1.1583.5	18.5967	533.71	509.96	18.59	0.06	114.997
2	279.92	279.91	56.1	53.02	48.74	OE_12422|-3|15|9389	OE_12422|-3|15|9389			2	99	VFYLQR				-0.000381627	824.454	413.234	824.454	413.235	2	7	5.1.1.1449.2	13.9543	2375.08	2059.42	13.98	0.06	473.502
2	279.92	279.91	56.1	53.02	48.74	OE_12422|-3|15|9389	OE_12422|-3|15|9389			2	99	VGEVWYGMK				-0.000374782	1067.51	534.763	1067.51	534.763	2	10	2.1.1.1445.4	15.2134	1236.75	1071.73	15.24	0.13	370.134
2	279.92	279.91	56.1	53.02	48.74	OE_12422|-3|15|9389	OE_12422|-3|15|9389			2	99	VNLVRPNQPQGSVYFR				0.00081015	1873	625.34	1873	625.339	3	11	2.1.1.1409.21	14.0708	3310.74	2432.9	14.03	0.06	662.862
2	279.92	279.91	56.1	53.02	48.74	OE_12422|-3|15|9389	OE_12422|-3|15|9389			2	99	VQNAQQR				-0.000410018	842.435	422.225	842.436	422.225	2	9	6.1.1.1187.2	5.24365	755.26	751.39	5.24	0.1	319.21
2	279.92	279.91	56.1	53.02	48.74	OE_12422|-3|15|9389	OE_12422|-3|15|9389			2	99	VSTLMLDTQALQFK				-0.000319462	1593.84	797.929	1593.84	797.929	2	12	5.1.1.1600.13	18.765	1028.63	867.78	18.78	0.09	150.941
2	279.92	279.91	56.1	53.02	48.74	OE_12422|-3|15|9389	OE_12422|-3|15|9389			2	99	YDLNPGLYEGQTLVTINR				-0.000689138	2065.05	689.356	2065.05	689.357	3	15	5.1.1.1581.7	18.1577	1612.26	1560.92	18.15	0.06	360.236
2	279.92	279.91	56.1	53.02	48.74	OE_12422|-3|15|9389	OE_12422|-3|15|9389			2	99	YFRDDAEQLR			missed R-D@3	0.00173613	1311.62	656.818	1311.62	656.818	2	9	5.1.1.1365.10	11.3103	540.47	492.36	11.29	0.06	142.974
2	279.92	279.91	56.1	53.02	48.74	OE_12422|-3|15|9389	OE_12422|-3|15|9389			2	99	YGHDGGAITGGIK				0.00439895	1244.62	623.317	1244.61	623.315	2	11	5.1.1.1338.10	10.4577	1034.07	1018.81	10.46	0.1	201.239
2	279.92	279.91	56.1	53.02	48.74	OE_12422|-3|15|9389	OE_12422|-3|15|9389			2	99	YIEFEAK				0.00371037	898.447	450.231	898.444	450.229	2	8	2.1.1.1377.5	13.0462	1960.44	1750.44	13.01	0.13	595.47
2	279.92	279.91	56.1	53.02	48.74	OE_12422|-3|15|9389	OE_12422|-3|15|9389			2	99	YIHDATHAYAFEMR				0.00105354	1723.78	575.6	1723.78	575.6	3	14	5.1.1.1426.10	13.2464	1302.01	1233.74	13.23	0.09	311.815
2	279.92	279.91	56.1	53.02	48.74	OE_12422|-3|15|9389	OE_12422|-3|15|9389			2	99	YIVDGVNYK				-0.00337727	1069.54	535.778	1069.54	535.779	2	9	6.1.1.1449.6	13.2862	462.8	428.84	13.31	0.22	320.316
2	279.92	279.91	56.1	53.02	48.74	OE_12422|-3|15|9389	OE_12422|-3|15|9389			2	99	YSSPYMAAEFR				-6.30522e-05	1320.58	661.298	1320.58	661.298	2	11	5.1.1.1492.8	15.3306	1481.75	1232.91	15.35	0.1	294.384
2	279.92	279.91	56.1	53.02	48.74	OE_12422|-3|15|9389	OE_12422|-3|15|9389			1.92082	98.88	LRQQYLDALPLIGSEASVR			missed R-Q@2	-0.00341653	2128.16	710.394	2128.16	710.395	3	10	6.1.1.1611.6	18.4609	2121	1614.46	18.42	0.1	212.24
2	279.92	279.91	56.1	53.02	48.74	OE_12422|-3|15|9389	OE_12422|-3|15|9389			1.88606	98.89	GSNFLLR				-0.00160754	805.443	403.729	805.445	403.73	2	8	5.1.1.1466.2	14.4938	2240.89	1613.09	14.53	0.09	316.549
2	279.92	279.91	56.1	53.02	48.74	OE_12422|-3|15|9389	OE_12422|-3|15|9389			1.88606	98.76	IYVENTDR				-0.000581493	1008.49	505.251	1008.49	505.251	2	7	5.1.1.1319.7	9.83927	1403.5	1248.65	9.86	0.06	273.379
2	279.92	279.91	56.1	53.02	48.74	OE_12422|-3|15|9389	OE_12422|-3|15|9389			1.88606	98.9	MVCRPCQPLAPK	Carbamidomethyl(C)@3; Carbamidomethyl(C)@6			-0.000940582	1455.71	486.245	1455.71	486.246	3	10	6.1.1.1375.2	10.9322	433.38	415.75	10.93	0.19	142.658
2	279.92	279.91	56.1	53.02	48.74	OE_12422|-3|15|9389	OE_12422|-3|15|9389			1.82391	99	IQTDIQKK			missed K-K@7	-0.00216329	972.558	487.286	972.56	487.287	2	8	5.1.1.1249.5	7.62693	298.03	275.11	7.61	0.06	96.4669
2	279.92	279.91	56.1	53.02	48.74	OE_12422|-3|15|9389	OE_12422|-3|15|9389			1.76955	98.88	ELLNAGYVGNR				0.00308771	1204.62	603.319	1204.62	603.317	2	9	2.1.1.1388.12	13.398	1514.2	948.56	13.45	0.13	395.092
2	279.92	279.91	56.1	53.02	48.74	OE_12422|-3|15|9389	OE_12422|-3|15|9389			1.72125	98.43	AEEGGELLYK				-0.00315481	1107.54	554.778	1107.54	554.78	2	8	5.1.1.1413.11	12.8266	1557.13	1068.06	12.78	0.09	219.244
2	279.92	279.91	56.1	53.02	48.74	OE_12422|-3|15|9389	OE_12422|-3|15|9389			1.58503	97.54	LFSGWNVRDNIIEADAQR			missed R-D@8	0.000655358	2103.05	702.024	2103.05	702.024	3	12	6.1.1.1575.9	17.3144	3196.58	2986.68	17.33	0.06	776.928
2	279.92	279.91	56.1	53.02	48.74	OE_12422|-3|15|9389	OE_12422|-3|15|9389			1.56864	97.67	FDHSVVR				0.00104111	858.436	430.225	858.435	430.225	2	8	3.1.1.1274.5	8.74992	363.43	350.41	8.74	0.19	219.223
2	279.92	279.91	56.1	53.02	48.74	OE_12422|-3|15|9389	OE_12422|-3|15|9389			1.52288	97.45	GSTDIQIK				0.000133548	860.46	431.238	860.46	431.237	2	8	5.1.1.1342.2	10.5652	731.54	730.01	10.59	0.1	322.04
2	279.92	279.91	56.1	53.02	48.74	OE_12422|-3|15|9389	OE_12422|-3|15|9389			1.50864	98.21	INLDGAPK				-0.000213497	826.455	414.235	826.455	414.235	2	8	4.1.1.1317.3	11.1292	1167.24	1009.12	11.16	0.1	403.254
2	279.92	279.91	56.1	53.02	48.74	OE_12422|-3|15|9389	OE_12422|-3|15|9389			1.48149	97.45	NLQQTECPIK	Carbamidomethyl(C)@7			8.08845e-05	1229.61	615.811	1229.61	615.811	2	8	4.1.1.1301.25	10.6346	687.19	643.46	10.65	0.1	212.433
2	279.92	279.91	56.1	53.02	48.74	OE_12422|-3|15|9389	OE_12422|-3|15|9389			1.42022	98.02	DVHHNIPIK				-0.0011185	1071.58	536.798	1071.58	536.799	2	8	2.1.1.1250.16	9.022	398.32	393.41	9.01	0.1	186.971
2	279.92	279.91	56.1	53.02	48.74	OE_12422|-3|15|9389	OE_12422|-3|15|9389			1.37675	96.05	VPLSVYTSDDLEY				-0.00599451	1499.7	750.856	1499.7	750.859	2	13	1.1.1.3627.21	38.1041	1741.95	1506.8	38.18	0.3	3113.45
2	279.92	279.91	56.1	53.02	48.74	OE_12422|-3|15|9389	OE_12422|-3|15|9389			1.17393	95.39	DKQEILSLK			missed K-Q@2	0.000315149	1072.61	537.314	1072.61	537.314	2	9	5.1.1.1413.10	12.8252	831.28	695.32	12.81	0.09	402.58
2	279.92	279.91	56.1	53.02	48.74	OE_12422|-3|15|9389	OE_12422|-3|15|9389			1.17393	94.93	DLCSTITTDVRPDTGYIFSHLVSSLR	Carbamidomethyl(C)@3			-0.00141822	2952.46	739.123	2952.47	739.124	4	10	6.1.1.1699.8	21.2868	727.85	621.35	21.26	0.13	132.994
2	279.92	279.91	56.1	53.02	48.74	OE_12422|-3|15|9389	OE_12422|-3|15|9389			1.13668	95.54	GDSPLVPGFWK				-0.00288695	1201.61	601.812	1201.61	601.814	2	7	3.1.1.1578.6	18.437	592.44	578.4	18.43	0.13	160.6
2	279.92	279.91	56.1	53.02	48.74	OE_12422|-3|15|9389	OE_12422|-3|15|9389			1.07058	92.74	LELEGQPR				-0.0122696	940.485	471.25	940.498	471.256	2	8	3.1.1.1354.12	11.2981	1117.43	803.92	11.35	0.19	259.063
2	279.92	279.91	56.1	53.02	48.74	OE_12422|-3|15|9389	OE_12422|-3|15|9389			1.00436	91.47	ISYPDMR				0.00269251	880.414	441.214	880.411	441.213	2	6	5.1.1.1403.4	12.5027	733.94	731.07	12.5	0.13	247.629
2	279.92	279.91	56.1	53.02	48.74	OE_12422|-3|15|9389	OE_12422|-3|15|9389			0.995679	91.35	LIDKELLNAGYVGNRFGLIGFGHK			missed K-E@4; missed R-F@15	-0.00244898	2630.43	658.615	2630.43	658.616	4	10	6.1.1.1595.7	17.9492	775.53	752.44	17.94	0.1	253.019
2	279.92	279.91	56.1	53.02	48.74	OE_12422|-3|15|9389	OE_12422|-3|15|9389			0.860121	88.06	LQEMMK				0.000386725	778.372	390.193	778.372	390.193	2	7	1.1.1.3377.6	25.6722	1561.14	1342.77	25.61	0.35	1207.64
2	279.92	279.91	56.1	53.02	48.74	OE_12422|-3|15|9389	OE_12422|-3|15|9389			0.818156	89.23	IQTDIQK				-0.000833074	844.465	423.24	844.465	423.24	2	8	5.1.1.1293.2	9.00548	409.49	396.63	9	0.06	138.3
2	279.92	279.91	56.1	53.02	48.74	OE_12422|-3|15|9389	OE_12422|-3|15|9389			0.815309	85.42	VIINPR				-0.00138095	710.442	356.228	710.444	356.229	2	6	1.1.1.3374.3	25.5221	1885.87	1182.05	25.62	0.2	1301.22
2	279.92	279.91	56.1	53.02	48.74	OE_12422|-3|15|9389	OE_12422|-3|15|9389			0.793174	86.07	FFNDIR				-0.000376196	810.402	406.208	810.402	406.208	2	6	2.1.1.1397.3	13.6828	1750.63	1151.96	13.71	0.06	383.378
2	279.92	279.91	56.1	53.02	48.74	OE_12422|-3|15|9389	OE_12422|-3|15|9389			0.714443	86.1	IRLDSVISQRPSKR			missed R-L@2; missed K-R@13	0.00216687	1653.97	552.329	1653.96	552.329	3	7	6.1.1.1405.5	11.8896	690.81	622.8	11.88	0.06	205.689
2	279.92	279.91	56.1	53.02	48.74	OE_12422|-3|15|9389	OE_12422|-3|15|9389			0.590067	77.34	TPNSYEGHWK				-0.00430071	1217.54	609.778	1217.55	609.781	2	8	5.1.1.1328.7	10.1366	332.47	275.51	10.11	0.06	124.403
2	279.92	279.91	56.1	53.02	48.74	OE_12422|-3|15|9389	OE_12422|-3|15|9389			0.536107	78.32	DLQSALNK				0.00143949	887.473	444.744	887.471	444.743	2	7	4.1.1.1327.2	11.4449	1302.28	1228.58	11.47	0.1	520.77
2	279.92	279.91	56.1	53.02	48.74	OE_12422|-3|15|9389	OE_12422|-3|15|9389			0.517126	75.42	DIDTTVR				0.000493574	818.414	410.214	818.413	410.214	2	9	3.1.1.1307.3	9.79533	987.01	981.18	9.79	0.1	428.963
2	279.92	279.91	56.1	53.02	48.74	OE_12422|-3|15|9389	OE_12422|-3|15|9389			0.5157	70.6	GREEECER	Carbamidomethyl(C)@6		missed R-E@2	-0.0019923	1063.43	532.724	1063.44	532.725	2	7	6.1.1.1194.5	5.46362	248.6	211.48	5.44	0.06	65.7097
2	279.92	279.91	56.1	53.02	48.74	OE_12422|-3|15|9389	OE_12422|-3|15|9389			0.481486	68.17	YFRDDAEQLRLDYIR			missed R-D@3; missed R-L@10	-0.00352985	1971.98	658.333	1971.98	658.334	3	7	5.1.1.1493.13	15.3651	772.03	757.68	15.35	0.1	344.272
2	279.92	279.91	56.1	53.02	48.74	OE_12422|-3|15|9389	OE_12422|-3|15|9389			0.432974	64.38	GITLHLVADKPIKVR			missed K-V@13	0.00232347	1659.02	554.015	1659.02	554.014	3	8	6.1.1.1467.14	13.8632	370.08	321.52	13.88	0.1	192.178
2	279.92	279.91	56.1	53.02	48.74	OE_12422|-3|15|9389	OE_12422|-3|15|9389			0.391474	63.36	TKDLATCFGR	Carbamidomethyl(C)@7		missed K-D@2	-0.00208543	1167.57	584.792	1167.57	584.793	2	11	1.1.1.3423.19	27.9757	682.32	603.17	28.05	0.55	2067.98
2	279.92	279.91	56.1	53.02	48.74	OE_12422|-3|15|9389	OE_12422|-3|15|9389			0.341035	58.54	IASYYYTVEHGERPAFLITIEPETQGDEVK				-0.0019452	3454.69	864.68	3454.69	864.681	4	9	5.1.1.1573.22	17.9115	2294.09	2222.36	17.92	0.1	281.772
2	279.92	279.91	56.1	53.02	48.74	OE_12422|-3|15|9389	OE_12422|-3|15|9389			0.29243	50.32	TPLVAEYFKQGISGWTDDETGRNFER			missed K-Q@9; missed R-N@22	-0.00680362	3015.43	754.865	3015.44	754.866	4	8	6.1.1.1610.11	18.4389	688.63	679.92	18.45	0.1	255.993
2	279.92	279.91	56.1	53.02	48.74	OE_12422|-3|15|9389	OE_12422|-3|15|9389			0.255707	45.82	NKFFNDIRR			missed K-F@2; missed R-R@8	-0.00277906	1208.64	605.327	1208.64	605.328	2	7	6.1.1.1395.9	11.5818	601.54	571.24	11.59	0.06	209.056
2	279.92	279.91	56.1	53.02	48.74	OE_12422|-3|15|9389	OE_12422|-3|15|9389			0.250264	47.94	YIWDAR				0.0144571	822.417	412.216	822.402	412.208	2	6	3.1.1.1458.2	14.6052	2507.83	1774.25	14.64	0.1	580.108
2	279.92	279.91	56.1	53.02	48.74	OE_12422|-3|15|9389	OE_12422|-3|15|9389			0.238824	49.18	ALRGDGKNWK			missed R-G@3; missed K-N@7	-0.000897666	1143.61	572.814	1143.61	572.815	2	7	6.1.1.1283.5	8.02643	403.48	381.21	8.01	0.1	148.412
2	279.92	279.91	56.1	53.02	48.74	OE_12422|-3|15|9389	OE_12422|-3|15|9389			0.211125	42.59	TDDNEYFQNMDIK				0.000285794	1631.68	816.846	1631.68	816.846	2	6	5.1.1.1493.21	15.3757	540.04	463.22	15.35	0.1	82.6129
2	279.92	279.91	56.1	53.02	48.74	OE_12422|-3|15|9389	OE_12422|-3|15|9389			0.161151	32.21	TRHFEALAFDR			missed R-H@2	-0.00225945	1361.68	454.901	1361.68	454.902	3	7	5.1.1.1420.6	13.0412	1186.76	1159.94	13.04	0.09	198.093
2	279.92	279.91	56.1	53.02	48.74	OE_12422|-3|15|9389	OE_12422|-3|15|9389			0.14752	32.37	TCIPHVQSR	Carbamidomethyl(C)@2			-0.00289933	1096.54	549.278	1096.54	549.28	2	6	6.1.1.1342.10	9.90232	273.24	272.33	9.88	0.16	165.4
2	279.92	279.91	56.1	53.02	48.74	OE_12422|-3|15|9389	OE_12422|-3|15|9389			0.139063	30.86	FHGEGER				0.000151463	830.367	416.191	830.367	416.191	2	6	5.1.1.1201.2	6.17135	711.25	620.13	6.19	0.1	212.462
2	279.92	279.91	56.1	53.02	48.74	OE_12422|-3|15|9389	OE_12422|-3|15|9389			0.115771	28.76	QVLWSIDDTK				-0.000937447	1203.61	602.814	1203.61	602.814	2	6	5.1.1.1521.8	16.2471	684.62	643.6	16.24	0.09	223.175
2	279.92	279.91	56.1	53.02	48.74	OE_12422|-3|15|9389	OE_12422|-3|15|9389			0.078834	17.33	AEGYEHLLEHIFAVQEHEDPEGKSR			missed K-S@23	-0.00572032	2919.37	584.882	2919.38	584.883	5	6	6.1.1.1586.2	17.6559	1329.14	700.01	17.59	0.1	253.141
2	279.92	279.91	56.1	53.02	48.74	OE_12422|-3|15|9389	OE_12422|-3|15|9389			0.0777937	23.04	QIAPNGDDISDITFVSDGK				0.00352835	1990.95	996.483	1990.95	996.481	2	6	3.1.1.1521.20	16.628	1191.45	1064.7	16.64	0.1	63.7627
2	279.92	279.91	56.1	53.02	48.74	OE_12422|-3|15|9389	OE_12422|-3|15|9389			0.0731433	21.41	DLGTQHLQK				0.00270896	1038.55	520.282	1038.55	520.28	2	7	2.1.1.1243.10	8.79652	332.11	312.69	8.78	0.1	323.224
2	279.92	279.91	56.1	53.02	48.74	OE_12422|-3|15|9389	OE_12422|-3|15|9389			0.021363	95.74	YISDALSR			cleaved M-Y@N-term	-0.00213802	923.469	462.742	923.471	462.743	2	8	2.1.1.1338.7	11.8066	1089.41	1037.58	11.8	0.16	408.921
2	279.92	279.91	56.1	53.02	48.74	OE_12422|-3|15|9389	OE_12422|-3|15|9389			0.0195421	22.3	DIFAAIAYAVNMPYR	Oxidation(M)@12			0.00961503	1729.86	865.937	1729.85	865.932	2	8	6.1.1.1743.8	22.6867	629.69	599.2	22.67	0.07	547.498
2	279.92	279.91	56.1	53.02	48.74	OE_12422|-3|15|9389	OE_12422|-3|15|9389			0	99	AASVVSSWIK				0.00212865	1046.58	524.296	1046.58	524.295	2	11	3.1.1.1498.4	15.8821	1006.17	994.88	15.88	0.06	344.142
2	279.92	279.91	56.1	53.02	48.74	OE_12422|-3|15|9389	OE_12422|-3|15|9389			0	99	AASVVSSWIK				-0.00228258	1046.57	524.294	1046.58	524.295	2	12	2.1.1.1465.3	15.8473	1665.89	1658.44	15.85	0.1	553.124
2	279.92	279.91	56.1	53.02	48.74	OE_12422|-3|15|9389	OE_12422|-3|15|9389			0	76.91	AASVVSSWIK				-0.00229823	1046.57	524.294	1046.58	524.295	2	9	1.1.1.3562.8	34.8626	1015.96	873.67	34.91	0.15	3404.73
2	279.92	279.91	56.1	53.02	48.74	OE_12422|-3|15|9389	OE_12422|-3|15|9389			0	36.54	AASVVSSWIK				-0.00264803	1046.57	524.294	1046.58	524.295	2	6	6.1.1.1538.6	16.1233	723.83	636.6	16.15	0.06	163.844
2	279.92	279.91	56.1	53.02	48.74	OE_12422|-3|15|9389	OE_12422|-3|15|9389			0	15.89	AASVVSSWIK				-0.00229823	1046.57	524.294	1046.58	524.295	2	6	1.1.1.3563.4	34.9109	1015.96	991.91	34.91	0.15	1765.16
2	279.92	279.91	56.1	53.02	48.74	OE_12422|-3|15|9389	OE_12422|-3|15|9389			0	99	AEGYEHLLEHIFAVQEHEDPEGK				0.0010756	2676.25	670.069	2676.25	670.069	4	13	1.1.1.3677.19	40.5896	4418.93	1975.83	40.48	0.15	2261.75
2	279.92	279.91	56.1	53.02	48.74	OE_12422|-3|15|9389	OE_12422|-3|15|9389			0	17.69	AEGYEHLLEHIFAVQEHEDPEGK				0.00235791	2676.25	536.257	2676.25	536.256	5	8	6.1.1.1608.3	18.3593	1043.75	988.38	18.35	0.06	680.131
2	279.92	279.91	56.1	53.02	48.74	OE_12422|-3|15|9389	OE_12422|-3|15|9389			0	16.97	AEGYEHLLEHIFAVQEHEDPEGK				0.00190565	2676.25	670.069	2676.25	670.069	4	7	6.1.1.1610.10	18.4369	1418.59	549.74	18.36	0.1	265.644
2	279.92	279.91	56.1	53.02	48.74	OE_12422|-3|15|9389	OE_12422|-3|15|9389			0	99	AIISMLQIPR				-0.00133808	1140.67	571.341	1140.67	571.342	2	9	4.1.1.1553.6	18.6598	1572.39	913.88	18.72	0.1	201.61
2	279.92	279.91	56.1	53.02	48.74	OE_12422|-3|15|9389	OE_12422|-3|15|9389			0	99	AIISMLQIPR				0.00085131	1140.67	571.342	1140.67	571.342	2	13	6.1.1.1625.4	18.9055	2834.89	2202.58	18.93	0.1	400.225
2	279.92	279.91	56.1	53.02	48.74	OE_12422|-3|15|9389	OE_12422|-3|15|9389			0	99	AIISMLQIPR	Oxidation(M)@5			-0.000609481	1156.66	579.339	1156.66	579.339	2	10	6.1.1.1555.4	16.6653	1873.11	759.74	16.72	0.1	183.655
2	279.92	279.91	56.1	53.02	48.74	OE_12422|-3|15|9389	OE_12422|-3|15|9389			0	99	AIISMLQIPR				0.000337729	1140.67	571.342	1140.67	571.342	2	10	2.1.1.1554.5	18.6848	1830.19	1557.91	18.71	0.06	310.602
2	279.92	279.91	56.1	53.02	48.74	OE_12422|-3|15|9389	OE_12422|-3|15|9389			0	99	AIVDYDSFFGK				-0.000436718	1260.6	631.308	1260.6	631.309	2	10	5.1.1.1583.4	18.2153	3696.19	2027.56	18.27	0.06	298.154
2	279.92	279.91	56.1	53.02	48.74	OE_12422|-3|15|9389	OE_12422|-3|15|9389			0	99	AIVDYDSFFGK				0.00279312	1260.61	631.31	1260.6	631.309	2	7	4.1.1.1535.12	18.0859	3154.01	1283.04	18.14	0.06	215.327
2	279.92	279.91	56.1	53.02	48.74	OE_12422|-3|15|9389	OE_12422|-3|15|9389			0	99	ASEWISSLYTIK				-0.000306957	1396.72	699.369	1396.72	699.369	2	11	4.1.1.1548.8	18.5007	1654.74	1394.43	18.52	0.06	363.166
2	279.92	279.91	56.1	53.02	48.74	OE_12422|-3|15|9389	OE_12422|-3|15|9389			0	99	ASEWISSLYTIK				-0.0050267	1396.72	699.367	1396.72	699.369	2	11	2.1.1.1550.13	18.5618	1903.22	1321.12	18.52	0.06	279.09
2	279.92	279.91	56.1	53.02	48.74	OE_12422|-3|15|9389	OE_12422|-3|15|9389			0	67.43	ASEWISSLYTIK				-0.00465324	1396.72	699.367	1396.72	699.369	2	11	1.1.1.3663.18	39.8903	1235.33	1035.32	39.82	0.25	4413.12
2	279.92	279.91	56.1	53.02	48.74	OE_12422|-3|15|9389	OE_12422|-3|15|9389			0	95.32	ATEGSLCHLYFK	Carbamidomethyl(C)@7			0.010891	1424.69	713.351	1424.68	713.345	2	14	1.1.1.3516.34	32.5915	2554.8	1868.71	32.67	0.4	4692.34
2	279.92	279.91	56.1	53.02	48.74	OE_12422|-3|15|9389	OE_12422|-3|15|9389			0	99	DDIAHFVEK				-0.0061225	1072.51	537.264	1072.52	537.267	2	14	2.1.1.1365.8	12.6672	1233.1	1164.54	12.66	0.22	466.771
2	279.92	279.91	56.1	53.02	48.74	OE_12422|-3|15|9389	OE_12422|-3|15|9389			0	99	DDIAHFVEK				-0.00627889	1072.51	537.264	1072.52	537.267	2	13	3.1.1.1397.10	12.6678	870.26	810.44	12.65	0.19	351.952
2	279.92	279.91	56.1	53.02	48.74	OE_12422|-3|15|9389	OE_12422|-3|15|9389			0	39.33	DIDTTVR				-0.00168233	818.412	410.213	818.413	410.214	2	6	4.1.1.1273.4	9.735	1403.02	1077.41	9.76	0.1	479.736
2	279.92	279.91	56.1	53.02	48.74	OE_12422|-3|15|9389	OE_12422|-3|15|9389			0	38.82	DIDTTVR				-0.00301233	818.41	410.212	818.413	410.214	2	6	2.1.1.1274.2	9.77093	1585.03	1145.67	9.8	0.1	426.269
2	279.92	279.91	56.1	53.02	48.74	OE_12422|-3|15|9389	OE_12422|-3|15|9389			0	28.25	DIDTTVR				0.0005795	818.414	410.214	818.413	410.214	2	5	6.1.1.1347.3	10.044	925.72	614.47	10.1	0.09	169.027
2	279.92	279.91	56.1	53.02	48.74	OE_12422|-3|15|9389	OE_12422|-3|15|9389			0	99	DNIFFASQDMILAAEK				0.000310977	1811.88	906.946	1811.88	906.945	2	11	3.1.1.1657.9	20.9795	785.4	576.96	20.93	0.1	103.24
2	279.92	279.91	56.1	53.02	48.74	OE_12422|-3|15|9389	OE_12422|-3|15|9389			0	99	DNIFFASQDMILAAEK				0.00137237	1811.88	604.967	1811.88	604.966	3	15	4.1.1.1624.4	20.933	625.21	612.39	20.93	0.1	164.006
2	279.92	279.91	56.1	53.02	48.74	OE_12422|-3|15|9389	OE_12422|-3|15|9389			0	99	DNIFFASQDMILAAEK				-0.00162725	1811.87	906.945	1811.88	906.945	2	18	1.1.1.3758.28	44.6354	1104.56	997.23	44.56	0.45	2339.1
2	279.92	279.91	56.1	53.02	48.74	OE_12422|-3|15|9389	OE_12422|-3|15|9389			0	99	DNIFFASQDMILAAEK				-0.00162725	1811.87	906.945	1811.88	906.945	2	13	1.1.1.3757.42	44.5797	1104.56	1098.01	44.56	0.45	1917.48
2	279.92	279.91	56.1	53.02	48.74	OE_12422|-3|15|9389	OE_12422|-3|15|9389			0	70.2	DNIFFASQDMILAAEK				0.000675322	1811.88	604.966	1811.88	604.966	3	9	1.1.1.3760.5	44.7117	783.76	470.16	44.6	0.6	1412.81
2	279.92	279.91	56.1	53.02	48.74	OE_12422|-3|15|9389	OE_12422|-3|15|9389			0	64.46	DNIFFASQDMILAAEK				-0.00162725	1811.87	906.945	1811.88	906.945	2	8	1.1.1.3757.43	44.5805	1104.56	1097.78	44.56	0.45	1966.7
2	279.92	279.91	56.1	53.02	48.74	OE_12422|-3|15|9389	OE_12422|-3|15|9389			0	46.41	DNIFFASQDMILAAEK				0.000675322	1811.88	604.966	1811.88	604.966	3	9	1.1.1.3754.5	44.4127	783.76	199.81	44.6	0.6	1497.45
2	279.92	279.91	56.1	53.02	48.74	OE_12422|-3|15|9389	OE_12422|-3|15|9389			0	99	DNIIEADAQR				0.00718991	1143.56	572.787	1143.55	572.783	2	10	4.1.1.1331.19	11.5829	1972.53	1776.5	11.6	0.13	768.823
2	279.92	279.91	56.1	53.02	48.74	OE_12422|-3|15|9389	OE_12422|-3|15|9389			0	99	DNIIEADAQR				0.000810334	1143.55	572.784	1143.55	572.783	2	10	2.1.1.1332.12	11.623	2215.12	2036.03	11.64	0.09	875.513
2	279.92	279.91	56.1	53.02	48.74	OE_12422|-3|15|9389	OE_12422|-3|15|9389			0	39.75	DNIIEADAQR				-0.00609748	1143.55	572.78	1143.55	572.783	2	8	1.1.1.3415.21	27.5735	1119.02	1082.94	27.56	0.25	4707.68
2	279.92	279.91	56.1	53.02	48.74	OE_12422|-3|15|9389	OE_12422|-3|15|9389			0	99	DNVIELFPAK				0.000900762	1144.61	573.314	1144.61	573.314	2	8	4.1.1.1517.6	17.5073	1794.36	1153.38	17.56	0.1	664.59
2	279.92	279.91	56.1	53.02	48.74	OE_12422|-3|15|9389	OE_12422|-3|15|9389			0	99	DNVIELFPAK				-0.00118205	1144.61	573.313	1144.61	573.314	2	12	2.1.1.1518.3	17.5372	2275.58	1972.5	17.56	0.09	484.524
2	279.92	279.91	56.1	53.02	48.74	OE_12422|-3|15|9389	OE_12422|-3|15|9389			0	81.76	ELLNAGYVGNR				0.00308771	1204.62	603.319	1204.62	603.317	2	8	2.1.1.1389.20	13.4327	1514.2	1435.6	13.45	0.13	511.854
2	279.92	279.91	56.1	53.02	48.74	OE_12422|-3|15|9389	OE_12422|-3|15|9389			0	99	ETAGLARPEGAR				-0.00382273	1226.63	409.885	1226.64	409.886	3	9	4.1.1.1237.2	8.58907	887.57	882.43	8.61	0.1	354.684
2	279.92	279.91	56.1	53.02	48.74	OE_12422|-3|15|9389	OE_12422|-3|15|9389			0	99	ETAGLARPEGAR				-0.0013799	1226.64	409.886	1226.64	409.886	3	8	3.1.1.1270.2	8.61575	810.74	733.52	8.64	0.06	282.472
2	279.92	279.91	56.1	53.02	48.74	OE_12422|-3|15|9389	OE_12422|-3|15|9389			0	94.52	ETAGLARPEGAR				0.00231831	1226.64	409.887	1226.64	409.886	3	7	6.1.1.1315.2	9.02652	832.57	705.29	9.05	0.06	293.81
2	279.92	279.91	56.1	53.02	48.74	OE_12422|-3|15|9389	OE_12422|-3|15|9389			0	56.2	ETAGLARPEGAR				-0.00200938	1226.63	409.885	1226.64	409.886	3	7	1.1.1.3340.9	23.8419	2248.34	1492.52	23.93	0.2	1500.92
2	279.92	279.91	56.1	53.02	48.74	OE_12422|-3|15|9389	OE_12422|-3|15|9389			0	31.55	ETAGLARPEGAR				-0.00172654	1226.64	614.325	1226.64	614.326	2	7	6.1.1.1315.6	9.04655	487.86	477.56	9.05	0.1	210.965
2	279.92	279.91	56.1	53.02	48.74	OE_12422|-3|15|9389	OE_12422|-3|15|9389			0	47.65	EVALQEVSVANR				0.00156464	1313.7	657.855	1313.69	657.854	2	6	4.1.1.1392.23	13.5274	3548.05	702.61	13.41	0.13	269.692
2	279.92	279.91	56.1	53.02	48.74	OE_12422|-3|15|9389	OE_12422|-3|15|9389			0	20.99	EVALQEVSVANR				0.00249062	1313.7	657.856	1313.69	657.854	2	5	3.1.1.1425.20	13.5651	4053.98	687.64	13.45	0.1	215.426
2	279.92	279.91	56.1	53.02	48.74	OE_12422|-3|15|9389	OE_12422|-3|15|9389			0	84.86	EVALQEVSVANRR			missed R-R@12	-0.00240514	1469.79	490.938	1469.8	490.939	3	9	1.1.1.3440.24	28.8094	2247.39	1446.89	28.74	0.1	3065.25
2	279.92	279.91	56.1	53.02	48.74	OE_12422|-3|15|9389	OE_12422|-3|15|9389			0	99	EVMLDLTGIVR				-0.000139818	1244.68	623.347	1244.68	623.347	2	11	5.1.1.1613.7	19.1753	903.65	792.24	19.19	0.06	194.698
2	279.92	279.91	56.1	53.02	48.74	OE_12422|-3|15|9389	OE_12422|-3|15|9389			0	99	EVMLDLTGIVR	Oxidation(M)@3			0.00324932	1260.68	631.346	1260.67	631.345	2	12	5.1.1.1574.7	17.9354	846.16	726.11	17.96	0.06	277.063
2	279.92	279.91	56.1	53.02	48.74	OE_12422|-3|15|9389	OE_12422|-3|15|9389			0	96.58	FDHSVVR				-0.00224114	858.432	430.224	858.435	430.225	2	9	6.1.1.1320.2	9.1835	456.91	431.97	9.21	0.1	214.995
2	279.92	279.91	56.1	53.02	48.74	OE_12422|-3|15|9389	OE_12422|-3|15|9389			0	73.01	FDHSVVR				0.0018587	858.437	430.226	858.435	430.225	2	7	2.1.1.1241.8	8.72818	644.66	555.62	8.75	0.1	307.758
2	279.92	279.91	56.1	53.02	48.74	OE_12422|-3|15|9389	OE_12422|-3|15|9389			0	53.35	FDHSVVR				-0.00443147	858.43	430.223	858.435	430.225	2	6	4.1.1.1240.6	8.68957	521.82	498.38	8.71	0.54	285.486
2	279.92	279.91	56.1	53.02	48.74	OE_12422|-3|15|9389	OE_12422|-3|15|9389			0	84.98	FFNDIR				-0.000323535	810.402	406.208	810.402	406.208	2	6	3.1.1.1429.3	13.6814	1501.92	1229.17	13.71	0.06	293.101
2	279.92	279.91	56.1	53.02	48.74	OE_12422|-3|15|9389	OE_12422|-3|15|9389			0	50.28	FFNDIR				0.00220754	810.405	406.21	810.402	406.208	2	5	4.1.1.1396.3	13.6422	1647.88	1387.12	13.67	0.06	454.504
2	279.92	279.91	56.1	53.02	48.74	OE_12422|-3|15|9389	OE_12422|-3|15|9389			0	99	FGLIGFGHK				0.000443482	974.534	488.274	974.534	488.274	2	9	3.1.1.1497.2	15.8482	816.57	801.19	15.84	0.06	228.643
2	279.92	279.91	56.1	53.02	48.74	OE_12422|-3|15|9389	OE_12422|-3|15|9389			0	91.54	FGLIGFGHK				-0.000187823	974.534	488.274	974.534	488.274	2	9	1.1.1.3564.10	34.9654	2142.94	1146.78	35.06	0.15	2015.63
2	279.92	279.91	56.1	53.02	48.74	OE_12422|-3|15|9389	OE_12422|-3|15|9389			0	69.04	FGLIGFGHK				0.00168216	974.535	488.275	974.534	488.274	2	9	6.1.1.1539.6	16.1552	1092.57	1073.84	16.15	0.1	3581.18
2	279.92	279.91	56.1	53.02	48.74	OE_12422|-3|15|9389	OE_12422|-3|15|9389			0	99	FGSSLPIIYTPYESK				-0.00256797	1700.86	851.439	1700.87	851.44	2	16	1.1.1.3633.40	38.4119	2775.33	2348.93	38.48	0.2	3308.64
2	279.92	279.91	56.1	53.02	48.74	OE_12422|-3|15|9389	OE_12422|-3|15|9389			0	99	FGSSLPIIYTPYESK				0.00364856	1700.87	567.964	1700.87	567.963	3	11	6.1.1.1618.3	18.6787	694.8	663.97	18.67	0.06	145.003
2	279.92	279.91	56.1	53.02	48.74	OE_12422|-3|15|9389	OE_12422|-3|15|9389			0	98.71	FGSSLPIIYTPYESK				0.00108671	1700.87	851.441	1700.87	851.44	2	10	6.1.1.1616.9	18.6295	3211.74	2056.17	18.67	0.06	207.552
2	279.92	279.91	56.1	53.02	48.74	OE_12422|-3|15|9389	OE_12422|-3|15|9389			0	96.41	FGSSLPIIYTPYESK				-0.000550373	1700.87	851.44	1700.87	851.44	2	9	2.1.1.1547.15	18.4708	1321.48	1275.73	18.49	0.22	238.879
2	279.92	279.91	56.1	53.02	48.74	OE_12422|-3|15|9389	OE_12422|-3|15|9389			0	99	FIVVFQPK				0.000118401	976.575	489.295	976.575	489.295	2	9	5.1.1.1554.3	17.2912	3114.21	2479.76	17.32	0.06	417.355
2	279.92	279.91	56.1	53.02	48.74	OE_12422|-3|15|9389	OE_12422|-3|15|9389			0	99	FYSSLSQPAELR				-0.000417946	1396.7	699.356	1396.7	699.357	2	11	3.1.1.1460.20	14.6808	628.97	595.58	14.67	0.1	322.476
2	279.92	279.91	56.1	53.02	48.74	OE_12422|-3|15|9389	OE_12422|-3|15|9389			0	23.04	FYSSLSQPAELR				0.00597398	1396.7	699.36	1396.7	699.357	2	5	4.1.1.1428.25	14.6745	762.9	441.5	14.63	0.1	301.811
2	279.92	279.91	56.1	53.02	48.74	OE_12422|-3|15|9389	OE_12422|-3|15|9389			0	99	GAVYLNSQPVELPVPGEHLR				-0.00526307	2174.14	725.722	2174.15	725.723	3	15	6.1.1.1565.12	16.9965	2639.46	1660.06	17.04	0.1	233.07
2	279.92	279.91	56.1	53.02	48.74	OE_12422|-3|15|9389	OE_12422|-3|15|9389			0	99	GAVYLNSQPVELPVPGEHLR				-0.000800201	2174.15	725.723	2174.15	725.723	3	9	3.1.1.1526.21	16.784	2134.33	1204.35	16.83	0.1	210.941
2	279.92	279.91	56.1	53.02	48.74	OE_12422|-3|15|9389	OE_12422|-3|15|9389			0	99	GAVYLNSQPVELPVPGEHLR				-0.000420437	2174.15	725.723	2174.15	725.723	3	12	1.1.1.3585.34	36.0172	2477.71	2056.65	35.91	0.25	3637.7
2	279.92	279.91	56.1	53.02	48.74	OE_12422|-3|15|9389	OE_12422|-3|15|9389			0	75.66	GAVYLNSQPVELPVPGEHLR				0.00257876	2174.15	725.724	2174.15	725.723	3	7	2.1.1.1494.15	16.7754	3190.18	1703.48	16.83	0.06	376.482
2	279.92	279.91	56.1	53.02	48.74	OE_12422|-3|15|9389	OE_12422|-3|15|9389			0	31.11	GAVYLNSQPVELPVPGEHLR				0.00257876	2174.15	725.724	2174.15	725.723	3	6	2.1.1.1495.21	16.8048	3190.18	2707.71	16.83	0.06	523.968
2	279.92	279.91	56.1	53.02	48.74	OE_12422|-3|15|9389	OE_12422|-3|15|9389			0	21.54	GAVYLNSQPVELPVPGEHLR				-0.000420437	2174.15	725.723	2174.15	725.723	3	10	1.1.1.3581.22	35.8176	2477.71	1310.95	35.91	0.25	4820.75
2	279.92	279.91	56.1	53.02	48.74	OE_12422|-3|15|9389	OE_12422|-3|15|9389			0	95.82	GEQILESIMENPDVK				-0.0120248	1700.82	851.416	1700.83	851.422	2	8	2.1.1.1534.22	18.0565	873.41	702.94	18.01	0.22	198.292
2	279.92	279.91	56.1	53.02	48.74	OE_12422|-3|15|9389	OE_12422|-3|15|9389			0	96.28	GFGNMGMHGEAINSIMECAQSTSNALPVR	Carbamidomethyl(C)@18			-0.00123423	3078.38	770.601	3078.38	770.602	4	13	1.1.1.3668.27	40.1465	1240.81	859.97	40.22	0.2	3169.77
2	279.92	279.91	56.1	53.02	48.74	OE_12422|-3|15|9389	OE_12422|-3|15|9389			0	99	GGLVDNVGQFVK				0.00053326	1231.66	616.836	1231.66	616.835	2	14	6.1.1.1543.7	16.2857	3674.05	2369.73	16.34	0.1	314.115
2	279.92	279.91	56.1	53.02	48.74	OE_12422|-3|15|9389	OE_12422|-3|15|9389			0	99	GGLVDNVGQFVK				0.000399874	1231.66	616.836	1231.66	616.835	2	10	3.1.1.1507.6	16.1699	2557.33	1378.14	16.13	0.1	269.611
2	279.92	279.91	56.1	53.02	48.74	OE_12422|-3|15|9389	OE_12422|-3|15|9389			0	99	GGLVDNVGQFVK				-0.00926252	1231.65	616.831	1231.66	616.835	2	15	1.1.1.3566.17	35.0658	4739.07	4575.56	35.05	0.25	6313.01
2	279.92	279.91	56.1	53.02	48.74	OE_12422|-3|15|9389	OE_12422|-3|15|9389			0	50.43	GGLVDNVGQFVK				-0.00926252	1231.65	616.831	1231.66	616.835	2	12	1.1.1.3564.15	34.9695	4739.07	3137.53	35.05	0.25	8087.54
2	279.92	279.91	56.1	53.02	48.74	OE_12422|-3|15|9389	OE_12422|-3|15|9389			0	69.94	GITLHLVADKPIK				-0.00472628	1403.85	468.956	1403.85	468.957	3	7	2.1.1.1397.9	13.6848	965.56	914.86	13.68	0.06	421.304
2	279.92	279.91	56.1	53.02	48.74	OE_12422|-3|15|9389	OE_12422|-3|15|9389			0	99	GIYGIDADTVYGNK				-0.00463146	1484.71	743.362	1484.71	743.365	2	12	3.1.1.1477.23	15.2263	1177.76	937.61	15.24	0.09	347.386
2	279.92	279.91	56.1	53.02	48.74	OE_12422|-3|15|9389	OE_12422|-3|15|9389			0	98.18	GIYGIDADTVYGNKDVSQAR			missed K-D@14	-0.011619	2141.03	714.683	2141.04	714.687	3	14	1.1.1.3509.33	32.2469	3401.93	2295.39	32.32	0.25	3737.83
2	279.92	279.91	56.1	53.02	48.74	OE_12422|-3|15|9389	OE_12422|-3|15|9389			0	97.19	GIYGIDADTVYGNKDVSQAR			missed K-D@14	-0.011619	2141.03	714.683	2141.04	714.687	3	12	1.1.1.3513.35	32.4404	3401.93	2189.3	32.32	0.25	3431.65
2	279.92	279.91	56.1	53.02	48.74	OE_12422|-3|15|9389	OE_12422|-3|15|9389			0	86.06	GLAEQTTLTSTAELILR				-0.00722387	1815.99	909.001	1815.99	909.004	2	9	1.1.1.3721.32	42.7921	494.59	386.99	42.81	0.3	2048.86
2	279.92	279.91	56.1	53.02	48.74	OE_12422|-3|15|9389	OE_12422|-3|15|9389			0	82.3	GLAEQTTLTSTAELILR				0.0103616	1816	909.01	1815.99	909.004	2	8	2.1.1.1593.19	19.9421	430.55	384.38	19.92	0.26	170.916
2	279.92	279.91	56.1	53.02	48.74	OE_12422|-3|15|9389	OE_12422|-3|15|9389			0	93.83	GLTFPNMK				-0.00023026	906.463	454.239	906.463	454.239	2	7	2.1.1.1442.4	15.1169	982.42	885.55	15.14	0.1	307.887
2	279.92	279.91	56.1	53.02	48.74	OE_12422|-3|15|9389	OE_12422|-3|15|9389			0	87.06	GLTFPNMK				-0.00385874	906.459	454.237	906.463	454.239	2	7	1.1.1.3531.3	33.3199	2137.04	1009.65	33.42	0.2	1936
2	279.92	279.91	56.1	53.02	48.74	OE_12422|-3|15|9389	OE_12422|-3|15|9389			0	19.15	GLTFPNMK				0.00270142	906.466	454.24	906.463	454.239	2	5	6.1.1.1514.2	15.3526	1202.18	667.09	15.41	0.1	116.266
2	279.92	279.91	56.1	53.02	48.74	OE_12422|-3|15|9389	OE_12422|-3|15|9389			0	99	GSAYYSIEMSTPHEAAR				-0.00245354	1868.83	623.952	1868.84	623.953	3	11	5.1.1.1434.13	13.4917	1525.61	1330.41	13.51	0.1	325.128
2	279.92	279.91	56.1	53.02	48.74	OE_12422|-3|15|9389	OE_12422|-3|15|9389			0	53.41	GSTDIQIK				-0.00277367	860.458	431.236	860.46	431.237	2	7	6.1.1.1368.4	10.7121	366.79	315.22	10.73	0.22	187.287
2	279.92	279.91	56.1	53.02	48.74	OE_12422|-3|15|9389	OE_12422|-3|15|9389			0	99	GTLTATVQK				-0.00521159	917.513	459.764	917.518	459.766	2	9	4.1.1.1266.3	9.51468	579.85	579.84	9.54	0.13	268.606
2	279.92	279.91	56.1	53.02	48.74	OE_12422|-3|15|9389	OE_12422|-3|15|9389			0	95.43	GTLTATVQK				-0.007022	917.511	459.763	917.518	459.766	2	8	2.1.1.1267.4	9.55045	347.8	324.15	9.57	0.16	241.891
2	279.92	279.91	56.1	53.02	48.74	OE_12422|-3|15|9389	OE_12422|-3|15|9389			0	71.63	GTLTATVQK				0.000798609	917.519	459.767	917.518	459.766	2	7	5.1.1.1316.7	9.7401	898.42	792.85	9.76	0.06	273.356
2	279.92	279.91	56.1	53.02	48.74	OE_12422|-3|15|9389	OE_12422|-3|15|9389			0	98.63	HAPQELPWALNVK				-0.0156943	1501.79	501.603	1501.8	501.609	3	8	3.1.1.1514.3	16.3904	1991.63	1697.25	16.36	0.1	404.161
2	279.92	279.91	56.1	53.02	48.74	OE_12422|-3|15|9389	OE_12422|-3|15|9389			0	99	HFEALAFDR				-0.00297529	1104.53	553.273	1104.54	553.275	2	11	5.1.1.1465.7	14.4721	2715.54	1502.45	14.42	0.1	368.509
2	279.92	279.91	56.1	53.02	48.74	OE_12422|-3|15|9389	OE_12422|-3|15|9389			0	99	HFEALAFDR				-0.00333656	1104.53	553.273	1104.54	553.275	2	12	3.1.1.1448.8	14.291	3643.74	1856.97	14.22	0.1	358.059
2	279.92	279.91	56.1	53.02	48.74	OE_12422|-3|15|9389	OE_12422|-3|15|9389			0	99	HFEALAFDR				-0.00141366	1104.53	553.274	1104.54	553.275	2	9	2.1.1.1416.5	14.2928	4483.1	1538.42	14.22	0.06	400.699
2	279.92	279.91	56.1	53.02	48.74	OE_12422|-3|15|9389	OE_12422|-3|15|9389			0	26.48	HIIELQMK	Oxidation(M)@7			-0.0052269	1026.55	514.281	1026.55	514.284	2	7	5.1.1.1350.4	10.8218	881.76	613.18	10.88	0.13	134.201
2	279.92	279.91	56.1	53.02	48.74	OE_12422|-3|15|9389	OE_12422|-3|15|9389			0	68.39	HIPLYFLEVK				0.00061934	1257.71	629.864	1257.71	629.863	2	7	4.1.1.1534.7	18.0496	947.02	924.96	18.07	0.1	327.19
2	279.92	279.91	56.1	53.02	48.74	OE_12422|-3|15|9389	OE_12422|-3|15|9389			0	45.01	HIPLYFLEVK				-0.0018078	1257.71	629.862	1257.71	629.863	2	8	3.1.1.1567.8	18.0872	784.16	697.46	18.11	0.1	247.545
2	279.92	279.91	56.1	53.02	48.74	OE_12422|-3|15|9389	OE_12422|-3|15|9389			0	17.03	HIPLYFLEVK				-0.000899042	1257.71	629.863	1257.71	629.863	2	6	5.1.1.1584.9	18.2565	2126.68	1871.69	18.24	0.1	243.783
2	279.92	279.91	56.1	53.02	48.74	OE_12422|-3|15|9389	OE_12422|-3|15|9389			0	17.11	HMFSLELSNYIDSDK				-0.00333216	1797.82	600.281	1797.82	600.282	3	5	4.1.1.1525.8	17.7619	1453.1	1352.58	17.73	0.1	215.375
2	279.92	279.91	56.1	53.02	48.74	OE_12422|-3|15|9389	OE_12422|-3|15|9389			0	48.72	HTDFSYSIER				0.00182689	1253.57	627.792	1253.57	627.791	2	6	5.1.1.1401.20	12.4551	553.4	532.09	12.43	0.1	209.386
2	279.92	279.91	56.1	53.02	48.74	OE_12422|-3|15|9389	OE_12422|-3|15|9389			0	99	HYQLLFDTPGSSVQR				-0.00692452	1746.86	583.295	1746.87	583.297	3	15	5.1.1.1499.11	15.5552	1303.46	1236.59	15.57	0.06	352.582
2	279.92	279.91	56.1	53.02	48.74	OE_12422|-3|15|9389	OE_12422|-3|15|9389			0	99	HYQLLFDTPGSSVQR				-0.00968021	1746.86	583.294	1746.87	583.297	3	12	6.1.1.1524.10	15.6829	548.69	546.16	15.7	0.1	251.017
2	279.92	279.91	56.1	53.02	48.74	OE_12422|-3|15|9389	OE_12422|-3|15|9389			0	99	HYQLLFDTPGSSVQR				-0.00279247	1746.87	583.296	1746.87	583.297	3	10	3.1.1.1482.4	15.3706	865.91	711.96	15.4	0.06	329.733
2	279.92	279.91	56.1	53.02	48.74	OE_12422|-3|15|9389	OE_12422|-3|15|9389			0	99	IAAYIGVMR				-0.000314355	992.547	497.281	992.548	497.281	2	11	6.1.1.1518.6	15.4894	2047.15	1733.84	15.51	0.1	417.65
2	279.92	279.91	56.1	53.02	48.74	OE_12422|-3|15|9389	OE_12422|-3|15|9389			0	99	IAAYIGVMR				0.00139217	992.549	497.282	992.548	497.281	2	10	2.1.1.1445.3	15.2127	923.52	820.28	15.24	0.06	266.889
2	279.92	279.91	56.1	53.02	48.74	OE_12422|-3|15|9389	OE_12422|-3|15|9389			0	99	IAAYIGVMR	Oxidation(M)@8			-0.00468871	1008.54	505.276	1008.54	505.279	2	10	6.1.1.1453.6	13.4136	1010.4	931.5	13.37	0.13	319.555
2	279.92	279.91	56.1	53.02	48.74	OE_12422|-3|15|9389	OE_12422|-3|15|9389			0	78.62	IAAYIGVMR				-0.0070619	992.541	497.278	992.548	497.281	2	9	1.1.1.3522.13	32.8813	1366.66	1363.89	32.92	0.2	4412.32
2	279.92	279.91	56.1	53.02	48.74	OE_12422|-3|15|9389	OE_12422|-3|15|9389			0	97.19	IAFAYLQR				-0.00188828	980.542	491.279	980.544	491.279	2	9	1.1.1.3555.4	34.5137	2756.68	2699.18	34.51	0.2	2885.74
2	279.92	279.91	56.1	53.02	48.74	OE_12422|-3|15|9389	OE_12422|-3|15|9389			0	77.58	IAFAYLQR				0.000817521	980.545	491.28	980.544	491.279	2	7	2.1.1.1465.2	15.847	847.16	825.43	15.84	0.06	839.742
2	279.92	279.91	56.1	53.02	48.74	OE_12422|-3|15|9389	OE_12422|-3|15|9389			0	24.42	IAFAYLQR				0.000817521	980.545	491.28	980.544	491.279	2	5	2.1.1.1466.3	15.8797	847.16	576.7	15.84	0.06	431.088
2	279.92	279.91	56.1	53.02	48.74	OE_12422|-3|15|9389	OE_12422|-3|15|9389			0	19.2	IAFAYLQR				0.000732711	980.545	491.28	980.544	491.279	2	6	6.1.1.1540.5	16.1847	1454.67	741.49	16.12	0.1	318.191
2	279.92	279.91	56.1	53.02	48.74	OE_12422|-3|15|9389	OE_12422|-3|15|9389			0	44.37	IAFAYLQRVEK			missed R-V@8	-0.00595149	1336.74	669.38	1336.75	669.382	2	8	6.1.1.1519.10	15.5284	569.23	435.98	15.5	0.1	294.259
2	279.92	279.91	56.1	53.02	48.74	OE_12422|-3|15|9389	OE_12422|-3|15|9389			0	98.98	IALEFNKPANKPAFIR				0.00388521	1828.04	458.017	1828.04	458.016	4	8	4.1.1.1423.3	14.5048	1673.99	1591.9	14.5	0.1	371.495
2	279.92	279.91	56.1	53.02	48.74	OE_12422|-3|15|9389	OE_12422|-3|15|9389			0	99	IASAYPIVDGK				-0.00526463	1132.61	567.311	1132.61	567.314	2	9	4.1.1.1386.15	13.3299	725.71	705.04	13.35	0.13	371.976
2	279.92	279.91	56.1	53.02	48.74	OE_12422|-3|15|9389	OE_12422|-3|15|9389			0	82.11	IASAYPIVDGK				-0.00462182	1132.61	567.311	1132.61	567.314	2	7	3.1.1.1418.11	13.3336	916.47	560.25	13.39	0.13	198.025
2	279.92	279.91	56.1	53.02	48.74	OE_12422|-3|15|9389	OE_12422|-3|15|9389			0	94.06	IASTVHTSTILDGK				-0.00629471	1441.77	721.893	1441.78	721.896	2	8	4.1.1.1340.21	11.878	463.23	357.5	11.85	0.06	151.048
2	279.92	279.91	56.1	53.02	48.74	OE_12422|-3|15|9389	OE_12422|-3|15|9389			0	99	IGFGQNEYIR				0.000848217	1195.6	598.807	1195.6	598.807	2	11	6.1.1.1502.10	14.9808	2802.12	2471.96	15	0.06	500.784
2	279.92	279.91	56.1	53.02	48.74	OE_12422|-3|15|9389	OE_12422|-3|15|9389			0	99	IGFGQNEYIR				-0.00256884	1195.6	598.805	1195.6	598.807	2	10	4.1.1.1428.14	14.6671	1732.07	1453.19	14.69	0.1	471.056
2	279.92	279.91	56.1	53.02	48.74	OE_12422|-3|15|9389	OE_12422|-3|15|9389			0	99	IGFGQNEYIR				-0.00517986	1195.59	598.804	1195.6	598.807	2	14	1.1.1.3520.24	32.7833	3198.01	3138.63	32.77	0.2	3718.19
2	279.92	279.91	56.1	53.02	48.74	OE_12422|-3|15|9389	OE_12422|-3|15|9389			0	99	IGFGQNEYIR				-4.57078e-05	1195.6	598.807	1195.6	598.807	2	9	2.1.1.1429.15	14.7049	2406.72	1899.94	14.73	0.1	513.667
2	279.92	279.91	56.1	53.02	48.74	OE_12422|-3|15|9389	OE_12422|-3|15|9389			0	98.73	IGFGQNEYIR				-4.57078e-05	1195.6	598.807	1195.6	598.807	2	8	2.1.1.1430.11	14.7371	2406.72	2326.65	14.73	0.1	466.731
2	279.92	279.91	56.1	53.02	48.74	OE_12422|-3|15|9389	OE_12422|-3|15|9389			0	43.58	IGFGQNEYIR				-0.00517986	1195.59	598.804	1195.6	598.807	2	9	1.1.1.3518.21	32.6837	3198.01	2190.61	32.77	0.2	3454.13
2	279.92	279.91	56.1	53.02	48.74	OE_12422|-3|15|9389	OE_12422|-3|15|9389			0	45.09	ILLNAIQEPER	Deamidated(Q)@7			0.0151647	1295.72	648.869	1295.71	648.862	2	12	5.1.1.1496.13	15.4594	2006.65	1805.99	15.47	0.22	1040.8
2	279.92	279.91	56.1	53.02	48.74	OE_12422|-3|15|9389	OE_12422|-3|15|9389			0	97.2	INLDGAPK				6.6209e-06	826.455	414.235	826.455	414.235	2	7	5.1.1.1367.4	11.3573	970.48	696.37	11.39	0.13	202.923
2	279.92	279.91	56.1	53.02	48.74	OE_12422|-3|15|9389	OE_12422|-3|15|9389			0	91.1	INLDGAPK				5.37543e-05	826.455	414.235	826.455	414.235	2	7	2.1.1.1318.2	11.1675	1172.71	1004.5	11.2	0.06	268.719
2	279.92	279.91	56.1	53.02	48.74	OE_12422|-3|15|9389	OE_12422|-3|15|9389			0	56.29	INLDGAPK				0.00120588	826.456	414.235	826.455	414.235	2	6	3.1.1.1351.3	11.1962	720.5	703.42	11.19	0.1	289.403
2	279.92	279.91	56.1	53.02	48.74	OE_12422|-3|15|9389	OE_12422|-3|15|9389			0	61.81	IQTDIQK				-0.000298499	844.465	423.24	844.465	423.24	2	7	2.1.1.1244.7	8.8225	600.35	546.72	8.81	0.13	257.314
2	279.92	279.91	56.1	53.02	48.74	OE_12422|-3|15|9389	OE_12422|-3|15|9389			0	75.82	IRLDSVISQRPSKR			missed R-L@2; missed K-R@13	0.00973955	1653.97	414.501	1653.96	414.498	4	7	1.1.1.3428.8	28.2054	688.35	671.77	28.25	0.1	1481.91
2	279.92	279.91	56.1	53.02	48.74	OE_12422|-3|15|9389	OE_12422|-3|15|9389			0	99	ITHGETTVIK				0.000103213	1097.61	549.811	1097.61	549.811	2	12	3.1.1.1273.8	8.73243	457.75	454.48	8.73	0.1	187.66
2	279.92	279.91	56.1	53.02	48.74	OE_12422|-3|15|9389	OE_12422|-3|15|9389			0	99	ITHGETTVIK				-0.000373666	1097.61	549.811	1097.61	549.811	2	12	4.1.1.1239.16	8.66792	590.45	566.07	8.68	0.06	235.017
2	279.92	279.91	56.1	53.02	48.74	OE_12422|-3|15|9389	OE_12422|-3|15|9389			0	99	ITHGETTVIK				-0.00018925	1097.61	366.877	1097.61	366.877	3	11	1.1.1.3347.4	24.184	2847.22	2838.03	24.19	0.15	2353.39
2	279.92	279.91	56.1	53.02	48.74	OE_12422|-3|15|9389	OE_12422|-3|15|9389			0	99	ITHGETTVIK				-0.00047104	1097.61	549.811	1097.61	549.811	2	10	2.1.1.1241.20	8.7422	594.71	582.75	8.72	0.1	218.958
2	279.92	279.91	56.1	53.02	48.74	OE_12422|-3|15|9389	OE_12422|-3|15|9389			0	91.33	ITHGETTVIK				-0.00018925	1097.61	366.877	1097.61	366.877	3	9	1.1.1.3346.7	24.1356	2847.22	2028.67	24.19	0.15	1790.33
2	279.92	279.91	56.1	53.02	48.74	OE_12422|-3|15|9389	OE_12422|-3|15|9389			0	98.51	IYVENTDR				-0.00316844	1008.48	505.25	1008.49	505.251	2	7	3.1.1.1302.7	9.64485	454.19	411.59	9.66	0.13	172.069
2	279.92	279.91	56.1	53.02	48.74	OE_12422|-3|15|9389	OE_12422|-3|15|9389			0	96.05	IYVENTDR				-0.00120176	1008.49	505.25	1008.49	505.251	2	7	4.1.1.1270.11	9.64885	489.5	457.46	9.63	0.19	220.52
2	279.92	279.91	56.1	53.02	48.74	OE_12422|-3|15|9389	OE_12422|-3|15|9389			0	99	KAMDANSIVTETDVLGSCETR	Carbamidomethyl(C)@18		missed K-A@1	0.00380759	2296.07	766.364	2296.07	766.363	3	22	1.1.1.3542.24	33.8937	1420.28	951.27	33.81	0.15	3176.11
2	279.92	279.91	56.1	53.02	48.74	OE_12422|-3|15|9389	OE_12422|-3|15|9389			0	98.75	LAAIEAFR				-0.00274841	889.499	445.757	889.502	445.758	2	9	1.1.1.3530.3	33.2701	1593.52	1592.55	33.31	0.2	2635.03
2	279.92	279.91	56.1	53.02	48.74	OE_12422|-3|15|9389	OE_12422|-3|15|9389			0	82.69	LAAIEAFR				0.00014623	889.502	445.758	889.502	445.758	2	8	6.1.1.1517.6	15.4557	834.51	818.88	15.45	0.1	463.689
2	279.92	279.91	56.1	53.02	48.74	OE_12422|-3|15|9389	OE_12422|-3|15|9389			0	79.54	LAAIEAFR				-0.00113001	889.501	445.758	889.502	445.758	2	8	3.1.1.1475.3	15.1486	1607.57	1203.81	15.18	0.06	433.639
2	279.92	279.91	56.1	53.02	48.74	OE_12422|-3|15|9389	OE_12422|-3|15|9389			0	56.44	LAAIEAFR				0.00127771	889.503	445.759	889.502	445.758	2	6	2.1.1.1442.3	15.1166	2218.38	1073.66	15.17	0.06	402.842
2	279.92	279.91	56.1	53.02	48.74	OE_12422|-3|15|9389	OE_12422|-3|15|9389			0	99	LANTIEITPR				-0.00307899	1126.63	564.323	1126.63	564.325	2	11	3.1.1.1425.9	13.5574	846.88	696.36	13.61	0.1	232.307
2	279.92	279.91	56.1	53.02	48.74	OE_12422|-3|15|9389	OE_12422|-3|15|9389			0	99	LANTIEITPR				-0.000431506	1126.63	564.324	1126.63	564.325	2	12	5.1.1.1444.13	13.807	3691.9	1710.57	13.76	0.1	739.386
2	279.92	279.91	56.1	53.02	48.74	OE_12422|-3|15|9389	OE_12422|-3|15|9389			0	96.4	LANTIEITPR				-0.00698212	1126.63	564.321	1126.63	564.325	2	12	1.1.1.3462.15	29.8999	909.22	806.59	29.94	0.15	2839.84
2	279.92	279.91	56.1	53.02	48.74	OE_12422|-3|15|9389	OE_12422|-3|15|9389			0	99	LDSVISQRPSK				-0.000452603	1228.68	615.346	1228.68	615.346	2	11	3.1.1.1310.13	9.90833	251.37	246.35	9.91	0.1	188.111
2	279.92	279.91	56.1	53.02	48.74	OE_12422|-3|15|9389	OE_12422|-3|15|9389			0	79.69	LELEGQPR				-0.00175818	940.496	471.255	940.498	471.256	2	8	5.1.1.1370.5	11.4683	606.46	579.2	11.48	0.13	189.96
2	279.92	279.91	56.1	53.02	48.74	OE_12422|-3|15|9389	OE_12422|-3|15|9389			0	27.33	LFSGWNVRDNIIEADAQR			missed R-D@8	-0.00953735	2103.04	702.021	2103.05	702.024	3	11	1.1.1.3619.15	37.7032	1528.39	1342.98	37.65	0.2	3654.05
2	279.92	279.91	56.1	53.02	48.74	OE_12422|-3|15|9389	OE_12422|-3|15|9389			0	99	LIDKELLNAGYVGNR			missed K-E@4	-0.010321	1673.9	558.974	1673.91	558.977	3	19	1.1.1.3521.19	32.829	24863.5	21175.1	32.87	0.2	15707.6
2	279.92	279.91	56.1	53.02	48.74	OE_12422|-3|15|9389	OE_12422|-3|15|9389			0	87.03	LIDKELLNAGYVGNR			missed K-E@4	-0.00953225	1673.9	558.974	1673.91	558.977	3	9	5.1.1.1477.8	14.8511	331.21	311.11	14.87	0.1	163.19
2	279.92	279.91	56.1	53.02	48.74	OE_12422|-3|15|9389	OE_12422|-3|15|9389			0	70.44	LIDKELLNAGYVGNR			missed K-E@4	-0.0112936	1673.9	837.957	1673.91	837.962	2	11	1.1.1.3518.42	32.7012	8639.99	1912.09	32.87	0.25	3828.41
2	279.92	279.91	56.1	53.02	48.74	OE_12422|-3|15|9389	OE_12422|-3|15|9389			0	26.3	LIDKELLNAGYVGNR			missed K-E@4	-0.010321	1673.9	558.974	1673.91	558.977	3	10	1.1.1.3518.16	32.6795	24863.5	2721.89	32.87	0.2	2865.44
2	279.92	279.91	56.1	53.02	48.74	OE_12422|-3|15|9389	OE_12422|-3|15|9389			0	99	LIGQPDLRPQIATAK				-0.00172236	1619.93	540.985	1619.94	540.986	3	14	2.1.1.1400.7	13.7823	4105.27	3652.09	13.81	0.06	949.359
2	279.92	279.91	56.1	53.02	48.74	OE_12422|-3|15|9389	OE_12422|-3|15|9389			0	99	LIGQPDLRPQIATAK				-0.00432837	1619.93	540.984	1619.94	540.986	3	13	3.1.1.1432.4	13.7777	2399.63	2265.57	13.8	0.09	634.337
2	279.92	279.91	56.1	53.02	48.74	OE_12422|-3|15|9389	OE_12422|-3|15|9389			0	83.94	LIGQPDLRPQIATAK				-0.00145149	1619.93	540.985	1619.94	540.986	3	11	1.1.1.3472.9	30.3928	3458.77	3158.9	30.43	0.2	5069.31
2	279.92	279.91	56.1	53.02	48.74	OE_12422|-3|15|9389	OE_12422|-3|15|9389			0	42.74	LIGQPDLRPQIATAK				-0.0120631	1619.92	810.969	1619.94	810.975	2	6	4.1.1.1399.30	13.7567	372.07	364.74	13.76	0.1	209.966
2	279.92	279.91	56.1	53.02	48.74	OE_12422|-3|15|9389	OE_12422|-3|15|9389			0	91.71	LRDLGTQHLQK			missed R-D@2	-0.00290589	1307.73	436.917	1307.73	436.918	3	9	6.1.1.1328.2	9.43698	426.38	422.77	9.44	0.1	222.812
2	279.92	279.91	56.1	53.02	48.74	OE_12422|-3|15|9389	OE_12422|-3|15|9389			0	98.74	LYFPPESYETVK				0.00239742	1471.73	736.87	1471.72	736.869	2	10	3.1.1.1507.16	16.1799	1181.45	1115.93	16.19	0.29	286.797
2	279.92	279.91	56.1	53.02	48.74	OE_12422|-3|15|9389	OE_12422|-3|15|9389			0	96.13	LYFPPESYETVK				0.000483146	1471.72	736.869	1471.72	736.869	2	7	2.1.1.1474.17	16.1418	1318.56	1281.61	16.13	0.22	359.621
2	279.92	279.91	56.1	53.02	48.74	OE_12422|-3|15|9389	OE_12422|-3|15|9389			0	80.8	LYFPPESYETVKR			missed K-R@12	-0.00269251	1627.82	543.615	1627.82	543.615	3	8	5.1.1.1481.10	14.9809	1306.2	620.77	14.81	0.29	178.209
2	279.92	279.91	56.1	53.02	48.74	OE_12422|-3|15|9389	OE_12422|-3|15|9389			0	24.32	LYFPPESYETVKR			missed K-R@12	0.00495953	1627.83	814.922	1627.82	814.92	2	8	1.1.1.3516.44	32.5998	1030.94	1020.95	32.57	0.4	3351.8
2	279.92	279.91	56.1	53.02	48.74	OE_12422|-3|15|9389	OE_12422|-3|15|9389			0	94.47	MFGNEFSWYEIPSLAEISELGNR				-0.000712553	2688.25	897.091	2688.25	897.092	3	10	1.1.1.3859.21	49.6609	3415.85	1790.72	49.84	0.5	1557.36
2	279.92	279.91	56.1	53.02	48.74	OE_12422|-3|15|9389	OE_12422|-3|15|9389			0	15.51	MFGNEFSWYEIPSLAEISELGNR				-0.000712553	2688.25	897.091	2688.25	897.092	3	10	1.1.1.3859.22	49.6621	3415.85	1805.33	49.84	0.5	2020.82
2	279.92	279.91	56.1	53.02	48.74	OE_12422|-3|15|9389	OE_12422|-3|15|9389			0	99	MRGEQILESIMENPDVK	Oxidation(M)@1		missed R-G@2	0.00306031	2003.97	668.997	2003.97	668.996	3	13	6.1.1.1573.10	17.2491	727.59	657.05	17.23	0.06	206.746
2	279.92	279.91	56.1	53.02	48.74	OE_12422|-3|15|9389	OE_12422|-3|15|9389			0	99	MRGEQILESIMENPDVK			missed R-G@2	-0.000238706	1987.97	663.664	1987.97	663.664	3	12	6.1.1.1603.7	18.2077	1127.77	612.21	18.26	0.1	192.417
2	279.92	279.91	56.1	53.02	48.74	OE_12422|-3|15|9389	OE_12422|-3|15|9389			0	99	MRGEQILESIMENPDVK			missed R-G@2	-0.00465988	1987.97	663.663	1987.97	663.664	3	13	1.1.1.3666.9	40.0328	1524.85	1257.6	40.08	0.3	2437.59
2	279.92	279.91	56.1	53.02	48.74	OE_12422|-3|15|9389	OE_12422|-3|15|9389			0	73.92	MRGEQILESIMENPDVK	Oxidation(M)@11		missed R-G@2	0.00379273	2003.97	668.997	2003.97	668.996	3	11	6.1.1.1526.12	15.7519	636.16	569.94	15.7	0.19	289.478
2	279.92	279.91	56.1	53.02	48.74	OE_12422|-3|15|9389	OE_12422|-3|15|9389			0	38.96	NKFFNDIRR			missed K-F@2; missed R-R@8	-0.000720112	1208.64	403.887	1208.64	403.888	3	8	6.1.1.1396.2	11.5997	2099.01	2021.62	11.59	0.06	705.136
2	279.92	279.91	56.1	53.02	48.74	OE_12422|-3|15|9389	OE_12422|-3|15|9389			0	99	NPTLGMVAAYTPLIR				-0.00179764	1615.87	808.944	1615.88	808.945	2	13	4.1.1.1582.12	19.5956	1045.59	998.49	19.58	0.06	211.942
2	279.92	279.91	56.1	53.02	48.74	OE_12422|-3|15|9389	OE_12422|-3|15|9389			0	99	NPTLGMVAAYTPLIR				-0.000543617	1615.88	539.632	1615.88	539.632	3	11	2.1.1.1582.4	19.5772	1024.98	1023.99	19.58	0.1	271.621
2	279.92	279.91	56.1	53.02	48.74	OE_12422|-3|15|9389	OE_12422|-3|15|9389			0	87.99	NPTLGMVAAYTPLIR				-0.00489033	1615.87	539.631	1615.88	539.632	3	10	1.1.1.3686.2	41.0234	1190.99	844.13	40.97	0.2	1666.23
2	279.92	279.91	56.1	53.02	48.74	OE_12422|-3|15|9389	OE_12422|-3|15|9389			0	84.97	NPTLGMVAAYTPLIR				0.00893743	1615.88	539.635	1615.88	539.632	3	10	6.1.1.1653.3	19.8006	401.36	370.12	19.79	0.06	180.951
2	279.92	279.91	56.1	53.02	48.74	OE_12422|-3|15|9389	OE_12422|-3|15|9389			0	77.96	NPTLGMVAAYTPLIR				-0.00108639	1615.87	808.944	1615.88	808.945	2	7	2.1.1.1581.18	19.5547	1071.27	817.27	19.58	0.1	215.807
2	279.92	279.91	56.1	53.02	48.74	OE_12422|-3|15|9389	OE_12422|-3|15|9389			0	99	QGISGWTDDETGR				-0.00403151	1420.62	711.316	1420.62	711.318	2	12	2.1.1.1377.28	13.0616	1591.29	1443.19	13.08	0.1	463.21
2	279.92	279.91	56.1	53.02	48.74	OE_12422|-3|15|9389	OE_12422|-3|15|9389			0	99	QGISGWTDDETGR				-0.00197358	1420.62	711.317	1420.62	711.318	2	13	3.1.1.1409.25	13.061	1078.67	990.43	13.07	0.1	345.764
2	279.92	279.91	56.1	53.02	48.74	OE_12422|-3|15|9389	OE_12422|-3|15|9389			0	98.34	QGISGWTDDETGR				-0.00197358	1420.62	711.317	1420.62	711.318	2	10	3.1.1.1410.25	13.0908	1078.67	1035.03	13.07	0.1	266.969
2	279.92	279.91	56.1	53.02	48.74	OE_12422|-3|15|9389	OE_12422|-3|15|9389			0	82.91	QGISGWTDDETGR				-0.00114784	1420.62	711.318	1420.62	711.318	2	7	4.1.1.1376.33	13.0226	1296.64	1175.78	13.04	0.1	318.231
2	279.92	279.91	56.1	53.02	48.74	OE_12422|-3|15|9389	OE_12422|-3|15|9389			0	90.08	QIAPNGDDISDITFVSDGKEFQGR			missed K-E@19	0.000561477	2608.24	870.421	2608.24	870.421	3	9	5.1.1.1535.18	16.7024	1143.64	1006.64	16.72	0.1	158.827
2	279.92	279.91	56.1	53.02	48.74	OE_12422|-3|15|9389	OE_12422|-3|15|9389			0	99	QMAELSIRPVPLDPDTKPEFR				-0.00649102	2438.26	813.759	2438.26	813.762	3	12	6.1.1.1550.8	16.5203	892.3	816.81	16.5	0.1	155.164
2	279.92	279.91	56.1	53.02	48.74	OE_12422|-3|15|9389	OE_12422|-3|15|9389			0	93.87	QMAELSIRPVPLDPDTKPEFR	Oxidation(M)@2			0.000412668	2454.26	614.572	2454.26	614.572	4	10	6.1.1.1526.8	15.7452	1603.47	1518.25	15.76	0.1	382.592
2	279.92	279.91	56.1	53.02	48.74	OE_12422|-3|15|9389	OE_12422|-3|15|9389			0	57.63	QMAELSIRPVPLDPDTKPEFR				-0.00345947	2438.26	610.572	2438.26	610.573	4	8	2.1.1.1477.3	16.2325	2218.14	1843.18	16.26	0.06	542.832
2	279.92	279.91	56.1	53.02	48.74	OE_12422|-3|15|9389	OE_12422|-3|15|9389			0	32.05	QMAELSIRPVPLDPDTKPEFR	Gln->pyro-Glu@N-term			0.00218756	2421.24	808.087	2421.24	808.086	3	7	2.1.1.1538.13	18.1774	1015.04	920.84	18.2	0.22	246.384
2	279.92	279.91	56.1	53.02	48.74	OE_12422|-3|15|9389	OE_12422|-3|15|9389			0	17.07	QMAELSIRPVPLDPDTKPEFR				0.00199858	2438.26	610.573	2438.26	610.573	4	10	1.1.1.3567.18	35.123	2632.86	2391.21	35.1	0.3	4547.8
2	279.92	279.91	56.1	53.02	48.74	OE_12422|-3|15|9389	OE_12422|-3|15|9389			0	15.06	QMAELSIRPVPLDPDTKPEFR	Gln->pyro-Glu@N-term			-0.00513054	2421.23	808.084	2421.24	808.086	3	10	1.1.1.3629.32	38.2055	1567.4	1087.07	38.29	0.2	4065.91
2	279.92	279.91	56.1	53.02	48.74	OE_12422|-3|15|9389	OE_12422|-3|15|9389			0	99	QQYLDALPLIGSEASVR				0.00365056	1858.98	930.499	1858.98	930.497	2	11	4.1.1.1572.19	19.2848	767.91	729.96	19.29	0.1	134.038
2	279.92	279.91	56.1	53.02	48.74	OE_12422|-3|15|9389	OE_12422|-3|15|9389			0	99	QQYLDALPLIGSEASVR				0.00264024	1858.98	620.668	1858.98	620.667	3	13	6.1.1.1643.6	19.4866	591.96	552.15	19.47	0.1	127.704
2	279.92	279.91	56.1	53.02	48.74	OE_12422|-3|15|9389	OE_12422|-3|15|9389			0	99	QQYLDALPLIGSEASVR				-0.00365253	1858.98	930.495	1858.98	930.497	2	14	1.1.1.3677.34	40.6021	1165.03	1041.76	40.67	0.25	2927.74
2	279.92	279.91	56.1	53.02	48.74	OE_12422|-3|15|9389	OE_12422|-3|15|9389			0	23.36	QQYLDALPLIGSEASVR				-0.0178937	1858.96	620.661	1858.98	620.667	3	7	1.1.1.3680.13	40.7293	1200.45	1037.88	40.62	0.25	2909.88
2	279.92	279.91	56.1	53.02	48.74	OE_12422|-3|15|9389	OE_12422|-3|15|9389			0	99	RPNPPTDLILAMTSLAYTSCR	Carbamidomethyl(C)@20			-0.00200539	2376.19	793.071	2376.19	793.072	3	15	6.1.1.1711.6	21.6583	778.97	765.15	21.64	0.22	117.66
2	279.92	279.91	56.1	53.02	48.74	OE_12422|-3|15|9389	OE_12422|-3|15|9389			0	99	RPNPPTDLILAMTSLAYTSCR	Carbamidomethyl(C)@20			0.00354893	2376.2	793.073	2376.19	793.072	3	14	1.1.1.3793.12	46.3665	1581.01	707.34	46.1	0.4	2123.96
2	279.92	279.91	56.1	53.02	48.74	OE_12422|-3|15|9389	OE_12422|-3|15|9389			0	30.27	RPNPPTDLILAMTSLAYTSCR	Carbamidomethyl(C)@20			0.00354893	2376.2	793.073	2376.19	793.072	3	9	1.1.1.3784.28	45.9239	1581.01	549.37	46.1	0.4	1691.69
2	279.92	279.91	56.1	53.02	48.74	OE_12422|-3|15|9389	OE_12422|-3|15|9389			0	20.41	RPNPPTDLILAMTSLAYTSCR	Carbamidomethyl(C)@20			0.00354893	2376.2	793.073	2376.19	793.072	3	8	1.1.1.3802.17	46.8142	1581.01	269.33	46.1	0.4	1287.81
2	279.92	279.91	56.1	53.02	48.74	OE_12422|-3|15|9389	OE_12422|-3|15|9389			0	92.1	SAQLFDEK				-0.00193558	936.453	469.234	936.455	469.235	2	9	3.1.1.1375.8	11.9648	557	526.28	11.95	0.22	313.99
2	279.92	279.91	56.1	53.02	48.74	OE_12422|-3|15|9389	OE_12422|-3|15|9389			0	99	SGHATAFLGR				-0.000326067	1015.52	508.767	1015.52	508.767	2	9	4.1.1.1302.10	10.6564	962.39	828.56	10.68	0.06	322.716
2	279.92	279.91	56.1	53.02	48.74	OE_12422|-3|15|9389	OE_12422|-3|15|9389			0	99	SGHATAFLGR				-0.00152278	1015.52	508.767	1015.52	508.767	2	9	3.1.1.1336.10	10.7239	824.01	712.8	10.75	0.1	249.488
2	279.92	279.91	56.1	53.02	48.74	OE_12422|-3|15|9389	OE_12422|-3|15|9389			0	99	SGHATAFLGR				-0.00218626	1015.52	508.766	1015.52	508.767	2	9	2.1.1.1305.18	10.7644	1126.97	1003.72	10.75	0.1	373.037
2	279.92	279.91	56.1	53.02	48.74	OE_12422|-3|15|9389	OE_12422|-3|15|9389			0	92.93	SGMNSQPHIR				-0.00502067	1125.53	376.184	1125.53	376.186	3	8	1.1.1.3345.8	24.0863	2142.96	1514.18	24.03	0.2	1578.89
2	279.92	279.91	56.1	53.02	48.74	OE_12422|-3|15|9389	OE_12422|-3|15|9389			0	99	SHDVITIER				-0.00109748	1068.56	535.285	1068.56	535.285	2	10	3.1.1.1347.11	11.0826	634.03	576.79	11.06	0.13	206.056
2	279.92	279.91	56.1	53.02	48.74	OE_12422|-3|15|9389	OE_12422|-3|15|9389			0	99	SHDVITIER				0.00162149	1068.56	535.286	1068.56	535.285	2	11	4.1.1.1313.16	11.0096	899.53	893.27	11	0.1	394.69
2	279.92	279.91	56.1	53.02	48.74	OE_12422|-3|15|9389	OE_12422|-3|15|9389			0	99	SHDVITIER				-0.00474242	1068.55	535.283	1068.56	535.285	2	10	2.1.1.1315.20	11.084	1119.95	987.3	11.07	0.13	442.434
2	279.92	279.91	56.1	53.02	48.74	OE_12422|-3|15|9389	OE_12422|-3|15|9389			0	99	SIPTTINVATTLK				0.00274809	1357.78	679.899	1357.78	679.898	2	13	6.1.1.1541.16	16.229	1069.15	1006.52	16.24	0.06	169.27
2	279.92	279.91	56.1	53.02	48.74	OE_12422|-3|15|9389	OE_12422|-3|15|9389			0	99	SIPTTINVATTLK				0.00296696	1357.78	679.9	1357.78	679.898	2	12	2.1.1.1469.14	15.9817	1807.85	1772.58	15.98	0.09	509.593
2	279.92	279.91	56.1	53.02	48.74	OE_12422|-3|15|9389	OE_12422|-3|15|9389			0	99	SIPTTINVATTLK				-0.00366303	1357.78	679.896	1357.78	679.898	2	10	3.1.1.1501.16	15.9867	1090.76	847.53	16.03	0.1	258.418
2	279.92	279.91	56.1	53.02	48.74	OE_12422|-3|15|9389	OE_12422|-3|15|9389			0	47.54	SIPTTINVATTLKFDHSVVR			missed K-F@13	-0.000456158	2198.21	733.742	2198.21	733.743	3	13	6.1.1.1555.13	16.678	1427.4	1305.03	16.69	0.13	1276.61
2	279.92	279.91	56.1	53.02	48.74	OE_12422|-3|15|9389	OE_12422|-3|15|9389			0	99	SPSAAGIIAYVLSSK				-0.00293056	1462.8	732.407	1462.8	732.409	2	21	1.1.1.3822.13	47.8115	1482.48	1185.33	47.89	0.2	1577.8
2	279.92	279.91	56.1	53.02	48.74	OE_12422|-3|15|9389	OE_12422|-3|15|9389			0	99	SPSAAGIIAYVLSSK				-0.00115938	1462.8	732.408	1462.8	732.409	2	19	6.1.1.1734.3	22.3969	1238.84	1087.27	22.41	0.1	284.369
2	279.92	279.91	56.1	53.02	48.74	OE_12422|-3|15|9389	OE_12422|-3|15|9389			0	99	SSQNIEWSK				-0.00026081	1077.51	539.762	1077.51	539.762	2	10	3.1.1.1342.8	10.9153	741.77	692.16	10.93	0.13	303.263
2	279.92	279.91	56.1	53.02	48.74	OE_12422|-3|15|9389	OE_12422|-3|15|9389			0	99	SSQNIEWSK				-0.00422498	1077.5	539.76	1077.51	539.762	2	9	4.1.1.1308.14	10.8536	806.44	667.67	10.9	0.09	292.662
2	279.92	279.91	56.1	53.02	48.74	OE_12422|-3|15|9389	OE_12422|-3|15|9389			0	94.85	SSQNIEWSK				-6.62444e-05	1077.51	539.762	1077.51	539.762	2	12	1.1.1.3408.21	27.2245	1654.78	1602.93	27.21	0.25	2750.28
2	279.92	279.91	56.1	53.02	48.74	OE_12422|-3|15|9389	OE_12422|-3|15|9389			0	70.72	SSQNIEWSK	Deamidated(Q)@3			-0.0103409	1078.48	540.249	1078.49	540.254	2	9	2.1.1.1310.14	10.9292	7589.59	3110.05	11.04	0.19	525.351
2	279.92	279.91	56.1	53.02	48.74	OE_12422|-3|15|9389	OE_12422|-3|15|9389			0	99	TAGLLGTFNNEPSDDLMRPR				-0.00196408	2203.07	735.363	2203.07	735.364	3	18	1.1.1.3593.23	36.4198	3263.58	2978.12	36.4	0.2	3182.48
2	279.92	279.91	56.1	53.02	48.74	OE_12422|-3|15|9389	OE_12422|-3|15|9389			0	88.71	TAGLLGTFNNEPSDDLMRPR				0.00090906	2203.07	735.364	2203.07	735.364	3	8	2.1.1.1494.16	16.7761	2110.4	1705	16.82	0.1	415.374
2	279.92	279.91	56.1	53.02	48.74	OE_12422|-3|15|9389	OE_12422|-3|15|9389			0	17	TAGLLGTFNNEPSDDLMRPR	Oxidation(M)@17			0.000654034	2219.06	740.696	2219.06	740.695	3	7	6.1.1.1527.7	15.7817	1266	1169.04	15.77	0.1	334.464
2	279.92	279.91	56.1	53.02	48.74	OE_12422|-3|15|9389	OE_12422|-3|15|9389			0	16.19	TAGLLGTFNNEPSDDLMRPR				-0.00154684	2203.07	735.363	2203.07	735.364	3	6	3.1.1.1526.23	16.7854	1147.7	992.7	16.83	0.13	178.061
2	279.92	279.91	56.1	53.02	48.74	OE_12422|-3|15|9389	OE_12422|-3|15|9389			0	99	TDIYSVDAEVERPLPQNER				-0.00661568	2230.08	744.367	2230.09	744.369	3	9	4.1.1.1416.23	14.2973	1646.18	1412.23	14.28	0.06	465.378
2	279.92	279.91	56.1	53.02	48.74	OE_12422|-3|15|9389	OE_12422|-3|15|9389			0	99	TDIYSVDAEVERPLPQNER				-0.00349476	2230.08	744.368	2230.09	744.369	3	9	5.1.1.1464.25	14.4525	1257.65	1243.36	14.46	0.1	326.221
2	279.92	279.91	56.1	53.02	48.74	OE_12422|-3|15|9389	OE_12422|-3|15|9389			0	18.96	TDIYSVDAEVERPLPQNER				-0.00203107	2230.08	744.369	2230.09	744.369	3	8	1.1.1.3505.33	32.0427	1824.16	1270.96	32.17	0.5	2671.12
2	279.92	279.91	56.1	53.02	48.74	OE_12422|-3|15|9389	OE_12422|-3|15|9389			0	99	TDTAVSGSK				0.000485674	864.419	433.217	864.419	433.217	2	10	4.1.1.1143.3	5.72528	909.96	774.07	5.74	0.1	302.494
2	279.92	279.91	56.1	53.02	48.74	OE_12422|-3|15|9389	OE_12422|-3|15|9389			0	99	TDTAVSGSK				0.000558101	864.419	433.217	864.419	433.217	2	10	2.1.1.1143.4	5.75423	842.55	758.21	5.77	0.06	306.862
[truncated: 19,205 more rows]

## Sheet: Distinct Peptide Summary
Peptide Locus	Best N (Peptide)	All N	Accessions	Names	Start Position	Best Conf (Peptide)	Best Hypoth Conf	Sequence	Modifications	Protein Modifications	Cleavages	dMass	Obs MW	Obs m/z	Theor MW	Theor m/z	Theor z	Redundant Acqs	Best Spectrum	Score	Feature Prob	Acq Time	Intensity (Peptide)	Intensity at Acq	Apex Time (Peptide)	Elution Peak Width (Peptide)	Sum MS2 Counts	f Seq Signal	f Seq Fam Signal	Max Peptide in Seq Fam	Specific	Used for Quant	Quant Annotation
[truncated: 6,293 more rows]

[truncated: 2 more sheets: Feature Summary, Single Column Summary]
