# Supplementary material for: A proteomics informed by transcriptomics insight into the proteome of Ornithodoros erraticus adult tick saliva
Source: Parasit Vectors. 2022 Jan 3;15:1. doi: 10.1186/s13071-021-05118-1 (PMC8722417; doi:10.1186/s13071-021-05118-1)
Supplement: Supplementary file 6 — Additional file 6: Figure S1. Gene ontology (GO) distribution of O. erraticus saliva proteome. Level 2 GO terms of cellular components, molecular functions and biological processes were visualised using WEGO (Web Gene Ontology Annotation Plot). [file 13071_2021_5118_MOESM6_ESM.xlsx]

## Sheet: 224 proteins
Category	Accession	Description	Uniprot ID	Uniprot protein name	Gene name	Species	Mean signal peak area_ female (F1, F2, F3)	Mean signal peak area_ male (M1, M2, M3)	Fold Change_ female/male	Log FC (Fold Change)	t-value	p-value	Gene ontology IDs	Gene ontology (GO)	Gene ontology (molecular function)	Gene ontology (biological process)	Gene ontology (cellular component)	Cross-reference (PANTHER)	Cross-reference (InterPro)	Cross-reference (Pfam)
antimicrobial	ABI52686	defensin	Q09JS7	Defensin		Argas monolakensis	404001	431686	0.935866	-0.0287864	-0.207775	0.85439
antimicrobial	ACB70385	hebreain-like protein	B2D2E4	Hebreain-like protein		Ornithodoros coriaceus	95601.1	313281	0.305161	-0.515471	-6.42515	0.01307
antioxidant/ detoxification	B7PHC3	Carbon-nitrogen hydrolase, putative	B7PHC3	Carbon-nitrogen hydrolase, putative (EC 3.5.1.92)	8028958 IscW_ISCW004822	Ixodes scapularis	2.08645e+06	320626	6.50742	0.813409	5.44685	0.03099	GO:0006807; GO:0017159	pantetheine hydrolase activity [GO:0017159]; nitrogen compound metabolic process [GO:0006807]	pantetheine hydrolase activity [GO:0017159]	nitrogen compound metabolic process [GO:0006807]		PTHR10609;	IPR012101;IPR040154;IPR003010;IPR036526;IPR043957;	PF00795;PF19018;
antioxidant/ detoxification	PRD32710	Mitochondrial amidoxime reducing component 2				Nephila clavipes	755225	160618	4.70199	0.672282	16.2784	0.00283	GO:0003824; GO:0030151; GO:0030170	catalytic activity [GO:0003824]; molybdenum ion binding [GO:0030151]; pyridoxal phosphate binding [GO:0030170]	catalytic activity [GO:0003824]; molybdenum ion binding [GO:0030151]; pyridoxal phosphate binding [GO:0030170]
antioxidant/ detoxification	AWM72026	catalase 1	A0A2U8T6B2	Catalase (EC 1.11.1.6)		Rhipicephalus microplus	716848	2.61634e+06	0.273989	-0.562267	-5.91848	0.02612	GO:0004096; GO:0006979; GO:0020037; GO:0042744; GO:0046872	catalase activity [GO:0004096]; heme binding [GO:0020037]; metal ion binding [GO:0046872]; hydrogen peroxide catabolic process [GO:0042744]; response to oxidative stress [GO:0006979]	catalase activity [GO:0004096]; heme binding [GO:0020037]; metal ion binding [GO:0046872]	hydrogen peroxide catabolic process [GO:0042744]; response to oxidative stress [GO:0006979]		PTHR11465;	IPR018028;IPR040333;IPR024708;IPR024711;IPR011614;IPR037060;IPR002226;IPR010582;IPR020835;	PF00199;PF06628;
antioxidant/ detoxification	XP_026275927	superoxide dismutase [Cu-Zn]-like isoform X4	A0A6J1S4I9	Superoxide dismutase [Cu-Zn] (EC 1.15.1.1)	LOC113204818	Frankliniella occidentalis	289500	106986	2.70596	0.432322	2.1227	0.16753	GO:0004784; GO:0046872	metal ion binding [GO:0046872]; superoxide dismutase activity [GO:0004784]	metal ion binding [GO:0046872]; superoxide dismutase activity [GO:0004784]			PTHR10003;	IPR036423;IPR024134;IPR018152;IPR001424;	PF00080;
antioxidant/ detoxification	B7QGH2	Glutathione S-transferase, putative	B7QGH2	Glutathione transferase (EC 2.5.1.18)	8040897 IscW_ISCW022157	Ixodes scapularis	161861	495609	0.326591	-0.485996	-11.0936	0.00681	GO:0004364; GO:0006749	glutathione transferase activity [GO:0004364]; glutathione metabolic process [GO:0006749]	glutathione transferase activity [GO:0004364]	glutathione metabolic process [GO:0006749]			IPR010987;IPR036282;IPR004045;IPR004046;IPR003081;IPR036249;	PF14497;PF02798;
antioxidant/ detoxification	BAB17604	peroxiredoxin	Q9GV35	Peroxiredoxin	HlPrx	Haemaphysalis longicornis	138567	290860	0.476405	-0.322023	-3.86339	0.05936	GO:0004601; GO:0051920	peroxidase activity [GO:0004601]; peroxiredoxin activity [GO:0051920]	peroxidase activity [GO:0004601]; peroxiredoxin activity [GO:0051920]				IPR000866;IPR024706;IPR019479;IPR036249;IPR013766;	PF10417;PF00578;
antioxidant/ detoxification	ABI52820	superoxide-dismutase	Q09JE3	Superoxide dismutase [Cu-Zn] (EC 1.15.1.1)		Argas monolakensis	99487.8	325966	0.305209	-0.515403	-5.72938	0.01884	GO:0004784; GO:0046872	metal ion binding [GO:0046872]; superoxide dismutase activity [GO:0004784]	metal ion binding [GO:0046872]; superoxide dismutase activity [GO:0004784]			PTHR10003;	IPR036423;IPR024134;IPR018152;IPR001424;	PF00080;
antioxidant/ detoxification	ISCW022517-PA	phospholipid-hydroperoxide glutathione peroxidase, putative	B7QG63	Glutathione peroxidase	8040771 IscW_ISCW022517	Ixodes scapularis	89846.5	83335.1	1.07814	0.0326734	0.220116	0.84574	GO:0004601; GO:0004602; GO:0006979	glutathione peroxidase activity [GO:0004602]; peroxidase activity [GO:0004601]; response to oxidative stress [GO:0006979]	glutathione peroxidase activity [GO:0004602]; peroxidase activity [GO:0004601]	response to oxidative stress [GO:0006979]		PTHR11592;	IPR000889;IPR029760;IPR036249;	PF00255;
antioxidant/ detoxification	RZF47230	hypothetical protein LSTR_LSTR004939	A0A482XP00	Glutaredoxin domain-containing protein	LSTR_LSTR004939	Laodelphax striatella	84679.2	684440	0.12372	-0.907559	-39.04	3.0948e-06	GO:0009055; GO:0015035	electron transfer activity [GO:0009055]; protein disulfide oxidoreductase activity [GO:0015035]	electron transfer activity [GO:0009055]; protein disulfide oxidoreductase activity [GO:0015035]				IPR011767;IPR002109;IPR011899;IPR014025;IPR036249;	PF00462;
antioxidant/ detoxification	ISCW014678-PA	flavin-containing monooxygenase, putative	B7QH60	Dimethylaniline monooxygenase [N-oxide-forming] (EC 1.14.13.8)	8041194 IscW_ISCW014678	Ixodes scapularis	65062.5	83452.8	0.779633	-0.10811	-0.319692	0.77907	GO:0004497; GO:0004499; GO:0005789; GO:0016021; GO:0050660; GO:0050661; GO:0106294	endoplasmic reticulum membrane [GO:0005789]; integral component of membrane [GO:0016021]; flavin adenine dinucleotide binding [GO:0050660]; monooxygenase activity [GO:0004497]; N,N-dimethylaniline monooxygenase activity [GO:0004499]; NADP binding [GO:0050661]; NADPH oxidase H202-forming activity [GO:0106294]	flavin adenine dinucleotide binding [GO:0050660]; monooxygenase activity [GO:0004497]; N,N-dimethylaniline monooxygenase activity [GO:0004499]; NADP binding [GO:0050661]; NADPH oxidase H202-forming activity [GO:0106294]		endoplasmic reticulum membrane [GO:0005789]; integral component of membrane [GO:0016021]		IPR036188;IPR000960;IPR020946;IPR002257;	PF00743;
antioxidant/ detoxification	B7PZG8	Aldehyde dehydrogenase, putative	B7PZG8	Aldehyde dehydrogenase, putative (EC 1.2.1.3)	8033659 IscW_ISCW020189	Ixodes scapularis	48808.8	64817.2	0.753022	-0.123192	-2.52082	0.11676	GO:0004029; GO:0043878	aldehyde dehydrogenase (NAD+) activity [GO:0004029]; glyceraldehyde-3-phosphate dehydrogenase (NAD+) (non-phosphorylating) activity [GO:0043878]	aldehyde dehydrogenase (NAD+) activity [GO:0004029]; glyceraldehyde-3-phosphate dehydrogenase (NAD+) (non-phosphorylating) activity [GO:0043878]				IPR016161;IPR016163;IPR029510;IPR016162;IPR015590;	PF00171;
antioxidant/ detoxification	ISCW012382-PA	superoxide dismutase Cu-Zn, putative	B7QEW8	Superoxide dismutase [Cu-Zn] (EC 1.15.1.1)	8040225 IscW_ISCW012382	Ixodes scapularis	48054.5	618.058	77.7508	1.8907	2.10431	0.16998	GO:0004784; GO:0005507; GO:0019430	copper ion binding [GO:0005507]; superoxide dismutase activity [GO:0004784]; removal of superoxide radicals [GO:0019430]	copper ion binding [GO:0005507]; superoxide dismutase activity [GO:0004784]	removal of superoxide radicals [GO:0019430]		PTHR10003;	IPR036423;IPR024134;IPR018152;IPR001424;	PF00080;
antioxidant/ detoxification	B7PQF4	Sulfotransferase, putative	B7PQF4	Sulfotransferase, putative (EC 2.8.2.2)	8053210 IscW_ISCW005531	Ixodes scapularis	30342.3	73694.6	0.411731	-0.385387	-7.21485	0.01855	GO:0004027; GO:0005737; GO:0008146; GO:0051923	cytoplasm [GO:0005737]; alcohol sulfotransferase activity [GO:0004027]; sulfotransferase activity [GO:0008146]; sulfation [GO:0051923]	alcohol sulfotransferase activity [GO:0004027]; sulfotransferase activity [GO:0008146]	sulfation [GO:0051923]	cytoplasm [GO:0005737]		IPR038602;IPR027417;IPR000863;	PF00685;
antioxidant/ detoxification	B7QN17	Thioredoxin-dependent peroxide reductase	B7QN17	Thioredoxin-dependent peroxide reductase (EC 1.11.1.15)	8043709 IscW_ISCW015321	Ixodes scapularis	27772.6	56984.2	0.487374	-0.312138	-1.95749	0.16276	GO:0005737; GO:0005739; GO:0008379; GO:0034599; GO:0045454	cytoplasm [GO:0005737]; mitochondrion [GO:0005739]; thioredoxin peroxidase activity [GO:0008379]; cell redox homeostasis [GO:0045454]; cellular response to oxidative stress [GO:0034599]	thioredoxin peroxidase activity [GO:0008379]	cell redox homeostasis [GO:0045454]; cellular response to oxidative stress [GO:0034599]	cytoplasm [GO:0005737]; mitochondrion [GO:0005739]		IPR000866;IPR019479;IPR036249;IPR013766;	PF10417;PF00578;
antioxidant/ detoxification	XP_013790265	thioredoxin reductase 1, cytoplasmic-like				Limulus polyphemus	27524.5	13207	2.08409	0.318916	1.46737	0.27391
antioxidant/ detoxification	AWW13594	heme-inducible glutathione S-transferase	A0A2Z4HFQ7	Heme-inducible glutathione S-transferase (EC 2.5.1.18)	GST1	Ixodes ricinus	19637.9	29110.6	0.674597	-0.170956	-1.22978	0.30315	GO:0004364; GO:0006749	glutathione transferase activity [GO:0004364]; glutathione metabolic process [GO:0006749]	glutathione transferase activity [GO:0004364]	glutathione metabolic process [GO:0006749]			IPR010987;IPR036282;IPR004045;IPR004046;IPR036249;	PF14497;PF13417;
cytoskeletal	ABP01547	beta-actin	A4UTU3	Beta-actin		Dermacentor variabilis	631004	966005	0.65321	-0.184947	-4.38712	0.04544	GO:0005524; GO:0005737; GO:0005856	ATP binding [GO:0005524]; cytoplasm [GO:0005737]; cytoskeleton [GO:0005856]	ATP binding [GO:0005524]	cytoskeleton [GO:0005856]	cytoplasm [GO:0005737]	PTHR11937;	IPR004000;IPR020902;IPR004001;IPR043129;	PF00022;
cytoskeletal	XP_015906726	filamin-A				Parasteatoda tepidariorum	569700	466818	1.22039	0.0864984	1.92533	0.18881
cytoskeletal	XP_023214593	tropomyosin-like isoform X12				Centruroides sculpturatus	131573	42908.9	3.06635	0.486621	1.67669	0.23507
cytoskeletal	AAY42205	troponin T	A8E4K0	Troponin T		Haemaphysalis qinghaiensis	124316	79588.5	1.56198	0.193677	3.78617	0.05517	GO:0005861; GO:0006937	troponin complex [GO:0005861]; regulation of muscle contraction [GO:0006937]		regulation of muscle contraction [GO:0006937]	troponin complex [GO:0005861]	PTHR11521;	IPR027707;IPR001978;IPR038077;	PF00992;
cytoskeletal	KFM76745	Myosin heavy chain, muscle, partial	A0A087UHA6	Myosin heavy chain, muscle (Fragment)	X975_19540	Stegodyphus mimosarum	110790	564.281	196.339	2.29301	2.48215	0.13112	GO:0003774; GO:0003779; GO:0005524; GO:0016459	myosin complex [GO:0016459]; actin binding [GO:0003779]; ATP binding [GO:0005524]; motor activity [GO:0003774]	actin binding [GO:0003779]; ATP binding [GO:0005524]; motor activity [GO:0003774]		myosin complex [GO:0016459]		IPR036961;IPR001609;IPR027401;IPR002928;IPR027417;	PF00063;PF01576;
cytoskeletal	XP_017493721	myosin heavy chain, muscle-like, partial				Rhagoletis zephyria	65233.5	21764.4	2.99726	0.476724	1.56619	0.2546
cytoskeletal	XP_023214621	tropomyosin-like isoform X16				Centruroides sculpturatus	64382	10120.6	6.36149	0.803559	1.6489	0.24094
cytoskeletal	Q86RN8	Paramyosin	Q86RN8	Paramyosin	PRM	Rhipicephalus microplus	30332.3	476.317	63.6808	1.80401	1.86746	0.20273	GO:0016459; GO:0030016; GO:0032982	myofibril [GO:0030016]; myosin complex [GO:0016459]; myosin filament [GO:0032982]			myofibril [GO:0030016]; myosin complex [GO:0016459]; myosin filament [GO:0032982]		IPR002928;	PF01576;
cytoskeletal	AAO92284	putative beta thymosin	Q86G66	Putative beta thymosin		Dermacentor variabilis	26834.5	53215.8	0.504258	-0.297347	-2.23371	0.08924	GO:0003785; GO:0005856; GO:0007015	cytoskeleton [GO:0005856]; actin monomer binding [GO:0003785]; actin filament organization [GO:0007015]	actin monomer binding [GO:0003785]	actin filament organization [GO:0007015]	cytoskeleton [GO:0005856]		IPR001152;IPR038386;	PF01290;
cytoskeletal	XP_026281658	actin-5C	A0A6J1SK61	actin-5C	LOC113208730	Frankliniella occidentalis	18366.1	21590.3	0.850665	-0.0702414	-0.688982	0.53235						PTHR11937;	IPR004000;IPR020902;IPR004001;IPR043129;	PF00022;
extracellular matrix	NP_001161929	peritrophic matrix protein 14 precursor	D1MAJ8	Peritrophic matrix protein 14	PMP14 TcasGA2_TC033952	Tribolium castaneum	521156	263189	1.98016	0.2967	1.55994	0.25895	GO:0005576; GO:0008061	extracellular region [GO:0005576]; chitin binding [GO:0008061]	chitin binding [GO:0008061]		extracellular region [GO:0005576]		IPR002557;IPR036508;	PF01607;
extracellular matrix	XP_015907551	laminin subunit beta-1 isoform X1				Parasteatoda tepidariorum	123258	235.011	524.476	2.71973	4.64273	0.0434
extracellular matrix	AAS01023	mucin/peritrophin-like protein precursor	Q6QZV3	Mucin/peritrophin-like protein		Ornithodoros moubata	81488.1	49.561	1644.2	3.21595	4.43981	0.04717	GO:0005576; GO:0008061	extracellular region [GO:0005576]; chitin binding [GO:0008061]	chitin binding [GO:0008061]		extracellular region [GO:0005576]		IPR002557;IPR036508;	PF01607;
extracellular matrix	B7P7C0	Fasciclin, putative	B7P7C0	Fasciclin, putative	8025692 IscW_ISCW001538	Ixodes scapularis	60538.3	84562.6	0.715899	-0.145148	-1.01222	0.41787	GO:0005615; GO:0007155; GO:0030198; GO:0031012; GO:0050839	extracellular matrix [GO:0031012]; extracellular space [GO:0005615]; cell adhesion molecule binding [GO:0050839]; cell adhesion [GO:0007155]; extracellular matrix organization [GO:0030198]	cell adhesion molecule binding [GO:0050839]	cell adhesion [GO:0007155]; extracellular matrix organization [GO:0030198]	extracellular matrix [GO:0031012]; extracellular space [GO:0005615]		IPR011489;IPR036378;IPR000782;	PF02469;
extracellular matrix	AAM88421	OMFREP	Q8MUC2	OMFREP		Ornithodoros moubata	45062.9	36819.6	1.22388	0.0877401	0.742061	0.50625							IPR036056;IPR002181;IPR020837;	PF00147;
extracellular matrix	B7Q2R9	Cell adhesion molecule, putative	B7Q2R9	Cell adhesion molecule, putative (EC 3.2.1.91)	8035030 IscW_ISCW010023	Ixodes scapularis	14828.4	51406.1	0.288455	-0.539922	-6.79682	0.00266	GO:0008152; GO:0016021; GO:0016162	integral component of membrane [GO:0016021]; cellulose 1,4-beta-cellobiosidase activity [GO:0016162]; metabolic process [GO:0008152]	cellulose 1,4-beta-cellobiosidase activity [GO:0016162]	metabolic process [GO:0008152]	integral component of membrane [GO:0016021]		IPR003961;IPR036116;IPR013783;	PF00041;
glycine rich	B7Q6J2	Glycine proline-rich secreted protein, putative	B7Q6J2	Glycine proline-rich secreted protein, putative	8036633 IscW_ISCW021553	Ixodes scapularis	2.40602e+06	748221	3.21566	0.50727	5.35608	0.03304
glycine rich	DAA34360	hypothetical conserved protein 275	F0J948	Hypothetical conserved protein 275 (Fragment)		Amblyomma variegatum	552019	133422	4.1374	0.616728	2.26267	0.15143
glycine rich	ACB70308	putative secreted glycine-rich salivary protein	B2D267	Putative secreted glycine-rich salivary protein		Ornithodoros coriaceus	35368.2	36692.3	0.963913	-0.0159622	-0.22398	0.8401
heme/ iron binding	ALC78840	vitellogenin-1	A0A0M4FBG8	Vitellogenin-1		Dermanyssus gallinae	8.39625e+06	48328	173.735	2.23989	2.74305	0.11116	GO:0005319	lipid transporter activity [GO:0005319]	lipid transporter activity [GO:0005319]				IPR015819;IPR001747;IPR011030;IPR015816;IPR015255;IPR001846;	PF09172;PF01347;PF00094;
heme/ iron binding	AXP34687	vitellogenin-1	A0A346JM05	Vitellogenin-1	Vg-1	Haemaphysalis flava	6.44777e+06	4836.32	1333.2	3.12489	5.22595	0.03472	GO:0005319	lipid transporter activity [GO:0005319]	lipid transporter activity [GO:0005319]				IPR015819;IPR001747;IPR011030;IPR015816;IPR015255;IPR001846;	PF09172;PF01347;PF00094;
heme/ iron binding	AJR36491	hemelipoglyco-carrier protein CP3	A0A0D3RJ94	Hemelipoglyco-carrier protein CP3	cp3	Ixodes ricinus	3.55223e+06	8497.89	418.013	2.62119	21.0515	0.00225	GO:0005319	lipid transporter activity [GO:0005319]	lipid transporter activity [GO:0005319]				IPR015819;IPR001747;IPR011030;IPR015816;IPR015255;IPR001846;	PF09172;PF01347;PF00094;
heme/ iron binding	AXP34690	vitellogenin-B	A0A346JM08	Vitellogenin-B	Vg-B	Haemaphysalis flava	1.59572e+06	357349	4.46542	0.649863	5.21233	0.03181	GO:0005319	lipid transporter activity [GO:0005319]	lipid transporter activity [GO:0005319]				IPR015819;IPR001747;IPR011030;IPR015816;IPR015255;IPR001846;	PF09172;PF01347;PF00094;
heme/ iron binding	ISCW021710-PA	CP3 description	B7Q407	Heme lipoprotein, putative (Hemelipoglyco-carrier protein)	8035570 IscW_ISCW021710	Ixodes scapularis	866115	25819.7	33.5447	1.52562	76.8191	8.6224e-05	GO:0005319	lipid transporter activity [GO:0005319]	lipid transporter activity [GO:0005319]				IPR015819;IPR001747;IPR011030;IPR015816;IPR015255;	PF09172;PF01347;
heme/ iron binding	ABD83654	hemelipoglycoprotein precursor	Q19V51	Hemelipoglycoprotein		Dermacentor variabilis	726532	28568.2	25.4315	1.40537	2.25043	0.15328	GO:0005319	lipid transporter activity [GO:0005319]	lipid transporter activity [GO:0005319]				IPR015819;IPR001747;IPR011030;IPR015816;IPR015255;IPR001846;	PF09172;PF01347;PF00094;
heme/ iron binding	BAH02666	vitellogenin	B6ZIV7	Vitellogenin	Vg	Ornithodoros moubata	344459	7362.39	46.7863	1.67012	2.09001	0.17152	GO:0005319	lipid transporter activity [GO:0005319]	lipid transporter activity [GO:0005319]				IPR015819;IPR001747;IPR011030;IPR015816;IPR015255;IPR001846;	PF09172;PF01347;PF00094;
heme/ iron binding	BAG12081	Vitellogenin-2	B1B544	Vitellogenin-2	HlVg-2	Haemaphysalis longicornis	81690.7	2308.52	35.3866	1.54884	2.11972	0.16809	GO:0005319	lipid transporter activity [GO:0005319]	lipid transporter activity [GO:0005319]				IPR015819;IPR001747;IPR011030;IPR015816;IPR015255;IPR001846;	PF09172;PF01347;PF00094;
heme/ iron binding	ISCW021709-PA	CP1 description	B7Q406	Hemelipoglyco-carrier protein (Hemelipoglycoprotein, putative)	8035572 IscW_ISCW021709	Ixodes scapularis	52637.4	570.784	92.2195	1.96482	1.90328	0.1973	GO:0005319	lipid transporter activity [GO:0005319]	lipid transporter activity [GO:0005319]				IPR015819;IPR001747;IPR011030;IPR015816;IPR015255;IPR001846;	PF09172;PF01347;PF00094;
heme/ iron binding	ISCW021707-PA	CP7 description	B7Q405	Hemelipoglyco-carrier protein (Lipoprotein, putative)	8035568 IscW_ISCW021707	Ixodes scapularis	36240.1	26461.2	1.36956	0.13658	0.730015	0.53735							IPR001846;	PF00094;
immune related	B7Q4R4	Double sized immunoglobulin G binding protein A, putative	B7Q4R4	Double sized immunoglobulin G binding protein A, putative	8035889 IscW_ISCW021766	Ixodes scapularis	3.99351e+06	779567	5.12272	0.709501	7.56752	0.01319
immune related	XP_022910521	cysteine-rich venom protein 1-like				Onthophagus taurus	2.43367e+06	2.7065e+06	0.899195	-0.046146	-0.598562	0.60936
immune related	AAM54048	savignygrin	Q8MVZ2	Savignygrin		Ornithodoros kalahariensis	92224.4	1.02183e+06	0.0902542	-1.04453	-34.2537	4.3839e-06	GO:0004867	serine-type endopeptidase inhibitor activity [GO:0004867]	serine-type endopeptidase inhibitor activity [GO:0004867]				IPR036880;
immune related	ISCW008497-PA	cyclophilin A, putative	B7Q0J9	Peptidyl-prolyl cis-trans isomerase (PPIase) (EC 5.2.1.8)	8034110 IscW_ISCW008497	Ixodes scapularis	61765.7	67776.7	0.911311	-0.0403334	-0.243668	0.82964	GO:0000413; GO:0003755; GO:0005737; GO:0006457; GO:0016018; GO:0043231	cytoplasm [GO:0005737]; intracellular membrane-bounded organelle [GO:0043231]; cyclosporin A binding [GO:0016018]; peptidyl-prolyl cis-trans isomerase activity [GO:0003755]; protein folding [GO:0006457]; protein peptidyl-prolyl isomerization [GO:0000413]	cyclosporin A binding [GO:0016018]; peptidyl-prolyl cis-trans isomerase activity [GO:0003755]	protein folding [GO:0006457]; protein peptidyl-prolyl isomerization [GO:0000413]	cytoplasm [GO:0005737]; intracellular membrane-bounded organelle [GO:0043231]		IPR029000;IPR024936;IPR020892;IPR002130;	PF00160;
immune related	DAA34752	ixodegrin	F0JAA7	Ixodegrin		Amblyomma variegatum	44012.9	135432	0.324982	-0.48814	-3.61221	0.03962
immune related	AAB68801	immunoglobulin G binding protein A	O16012	Immunoglobulin G binding protein A	IGBPMA	Rhipicephalus appendiculatus	42964.8	25741.5	1.66909	0.222479	1.06456	0.39603
immune related	XP_013775397	venom factor-like				Limulus polyphemus	16274.2	4876.51	3.33725	0.523389	3.1203	0.08701
lipocalin	ADI60053	savicalin	D7PM86	Savicalin		Ornithodoros kalahariensis	2.74989e+06	2.38958e+06	1.15079	0.0609946	-15.8684	0.00016							IPR012674;
lipocalin	ACB70384	salivary lipocalin	B2D2E3	Salivary lipocalin		Ornithodoros coriaceus	2.16101e+06	667580	3.23709	0.510155	4.8348	0.03856	GO:0030682; GO:0043176	amine binding [GO:0043176]; mitigation of host defenses by symbiont [GO:0030682]	amine binding [GO:0043176]	mitigation of host defenses by symbiont [GO:0030682]			IPR012674;IPR002970;	PF02098;
lipocalin	ABI52654	monotonin	Q09JV9	Monotonin		Argas monolakensis	1.14991e+06	2.58577e+06	0.444709	-0.351924	-9.46261	0.00075	GO:0030682; GO:0043176	amine binding [GO:0043176]; mitigation of host defenses by symbiont [GO:0030682]	amine binding [GO:0043176]	mitigation of host defenses by symbiont [GO:0030682]			IPR012674;IPR002970;	PF02098;
lipocalin	ABI52661	lipocalin	Q09JV2	Lipocalin		Argas monolakensis	785863	196682	3.9956	0.601582	15.2391	0.00011	GO:0030682; GO:0043176	amine binding [GO:0043176]; mitigation of host defenses by symbiont [GO:0030682]	amine binding [GO:0043176]	mitigation of host defenses by symbiont [GO:0030682]			IPR012674;IPR002970;	PF02098;
lipocalin	ABR23399	moubatin 1-like 2	A6N9R6	Moubatin 1-like 2		Ornithodoros parkeri	466286	6.239e+06	0.0747373	-1.12646	-17.5665	0.0021							IPR012674;
lipocalin	ABR23445	salivary lipocalin	A6N9W2	Salivary lipocalin		Ornithodoros parkeri	304405	336600	0.904354	-0.0436616	-0.241238	0.82523							IPR012674;
lipocalin	ACB70377	salivary lipocalin	B2D2D6	Salivary lipocalin		Ornithodoros coriaceus	248631	603767	0.411799	-0.385315	-2.93496	0.0988							IPR012674;
lipocalin	ABR23414	moubatin-like 3	A6N9T1	Moubatin-like 3		Ornithodoros parkeri	203260	406823	0.499626	-0.301355	-7.31049	0.00681							IPR012674;
lipocalin	ACB70386	salivary lipocalin, partial	B2D2E5	Salivary lipocalin (Fragment)		Ornithodoros coriaceus	94712.8	31307.1	3.02528	0.480766	5.54672	0.02929							IPR012674;
lipocalin	ACB70352	salivary lipocalin	B2D2B1	Salivary lipocalin		Ornithodoros coriaceus	74260.1	83977.1	0.88429	-0.0534051	-0.473407	0.68182	GO:0030682; GO:0043176	amine binding [GO:0043176]; mitigation of host defenses by symbiont [GO:0030682]	amine binding [GO:0043176]	mitigation of host defenses by symbiont [GO:0030682]			IPR012674;IPR002970;	PF02098;
lipocalin	ABR23443	salivary secreted lipocalin	A6N9W0	Salivary secreted lipocalin		Ornithodoros parkeri	35762.1	1.03118e+06	0.0346806	-1.45991	-18.1854	0.00263							IPR012674;
lipocalin	B7QAQ5	Putative uncharacterized protein (Fragment)	B7QAQ5	Uncharacterized protein (Fragment)	8038411 IscW_ISCW013444	Ixodes scapularis	28728.3	99579	0.288497	-0.539858	-10.1815	0.00229	GO:0016021; GO:0030682; GO:0043176	integral component of membrane [GO:0016021]; amine binding [GO:0043176]; mitigation of host defenses by symbiont [GO:0030682]	amine binding [GO:0043176]	mitigation of host defenses by symbiont [GO:0030682]	integral component of membrane [GO:0016021]		IPR012674;IPR002970;	PF02098;
lipocalin	ABR23415	short salivary moubatin	A6N9T2	Short salivary moubatin		Ornithodoros parkeri	20914.8	5377.04	3.88964	0.589909	1.44288	0.26651							IPR012674;
lipocalin	ACB70380	salivary lipocalin	B2D2D9	Salivary lipocalin		Ornithodoros coriaceus	15904.4	9728.76	1.63478	0.213459	0.769497	0.48506							IPR012674;
lipocalin	ABR23394	truncated salivary lipocalin, partial	A6N9R1	Truncated salivary lipocalin (Fragment)		Ornithodoros parkeri	15889.1	84783.3	0.187408	-0.727211	-10.2715	0.00224	GO:0030682; GO:0043176	amine binding [GO:0043176]; mitigation of host defenses by symbiont [GO:0030682]	amine binding [GO:0043176]	mitigation of host defenses by symbiont [GO:0030682]			IPR012674;IPR002970;	PF02098;
lipocalin	ABR23457	moubatin-like 5	A6N9X4	Moubatin-like 5		Ornithodoros parkeri	12159.4	5.93207e+06	0.00204978	-2.68829	-29.841	0.00112							IPR012674;
metabolism, amino acids	TDG38496	hypothetical protein AWZ03_015082	A0A484APK1	Arginine kinase (EC 2.7.3.3)	AWZ03_015082	Drosophila navojoa	486140	3.40102e+06	0.14294	-0.844847	-41.2168	0.00017	GO:0004054; GO:0004111; GO:0005524; GO:0046314	arginine kinase activity [GO:0004054]; ATP binding [GO:0005524]; creatine kinase activity [GO:0004111]; phosphocreatine biosynthetic process [GO:0046314]	arginine kinase activity [GO:0004054]; ATP binding [GO:0005524]; creatine kinase activity [GO:0004111]	phosphocreatine biosynthetic process [GO:0046314]		PTHR11547;	IPR000749;IPR022415;IPR022414;IPR022413;IPR036802;IPR014746;	PF00217;PF02807;
metabolism, carbohydrates	B7PV15	Glyoxylate/hydroxypyruvate reductase, putative	B7PV15	Glyoxylate/hydroxypyruvate reductase, putative (EC 1.1.1.26)	8031760 IscW_ISCW019963	Ixodes scapularis	1.19863e+06	1.91874e+06	0.624699	-0.204329	-1.14698	0.36975	GO:0005829; GO:0008465; GO:0016618; GO:0030267; GO:0047964; GO:0051287	cytosol [GO:0005829]; glycerate dehydrogenase activity [GO:0008465]; glyoxylate reductase (NAD+) activity [GO:0047964]; glyoxylate reductase (NADP+) activity [GO:0030267]; hydroxypyruvate reductase activity [GO:0016618]; NAD binding [GO:0051287]	glycerate dehydrogenase activity [GO:0008465]; glyoxylate reductase (NAD+) activity [GO:0047964]; glyoxylate reductase (NADP+) activity [GO:0030267]; hydroxypyruvate reductase activity [GO:0016618]; NAD binding [GO:0051287]		cytosol [GO:0005829]		IPR006139;IPR029753;IPR006140;IPR036291;	PF00389;PF02826;
metabolism, carbohydrates	ASV64058	fructose-1,6-bisphosphate aldolase	A0A286R6U7	Fructose-bisphosphate aldolase (EC 4.1.2.13)	FBA	Haemaphysalis longicornis	917273	1.50285e+07	0.0610354	-1.21442	-52.0744	0.00012	GO:0004332; GO:0006096	fructose-bisphosphate aldolase activity [GO:0004332]; glycolytic process [GO:0006096]	fructose-bisphosphate aldolase activity [GO:0004332]	glycolytic process [GO:0006096]			IPR029768;IPR013785;IPR000741;	PF00274;
metabolism, carbohydrates	EFX79431	hypothetical protein DAPPUDRAFT_52405 (chitinase)	E9GM87	Glyco_18 domain-containing protein	DAPPUDRAFT_52405	Daphnia pulex	571924	158959	3.59794	0.556053	2.95453	0.09729	GO:0004568; GO:0005576; GO:0005975; GO:0006032; GO:0008061	extracellular region [GO:0005576]; chitin binding [GO:0008061]; chitinase activity [GO:0004568]; carbohydrate metabolic process [GO:0005975]; chitin catabolic process [GO:0006032]	chitinase activity [GO:0004568]; chitin binding [GO:0008061]	carbohydrate metabolic process [GO:0005975]; chitin catabolic process [GO:0006032]	extracellular region [GO:0005576]		IPR011583;IPR029070;IPR001223;IPR001579;IPR017853;	PF00704;
metabolism, carbohydrates	ADD91327	enolase	D4P967	2-phospho-D-glycerate hydro-lyase (EC 4.2.1.11)		Ornithodoros moubata	474651	2.93696e+06	0.161613	-0.791523	-35.7789	0.00024	GO:0000015; GO:0000287; GO:0004634; GO:0006096	phosphopyruvate hydratase complex [GO:0000015]; magnesium ion binding [GO:0000287]; phosphopyruvate hydratase activity [GO:0004634]; glycolytic process [GO:0006096]	magnesium ion binding [GO:0000287]; phosphopyruvate hydratase activity [GO:0004634]	glycolytic process [GO:0006096]	phosphopyruvate hydratase complex [GO:0000015]	PTHR11902;	IPR000941;IPR036849;IPR029017;IPR020810;IPR020809;IPR020811;	PF00113;PF03952;
metabolism, carbohydrates	ISCW015616-PA	3-phosphoglycerate kinase, putative	B7P585	Phosphoglycerate kinase (EC 2.7.2.3)	8024802 IscW_ISCW015616	Ixodes scapularis	437285	2.70791e+06	0.161484	-0.79187	-22.9709	0.00017	GO:0004618; GO:0005524; GO:0005829; GO:0006094; GO:0006096; GO:0043531	cytosol [GO:0005829]; ADP binding [GO:0043531]; ATP binding [GO:0005524]; phosphoglycerate kinase activity [GO:0004618]; gluconeogenesis [GO:0006094]; glycolytic process [GO:0006096]	ADP binding [GO:0043531]; ATP binding [GO:0005524]; phosphoglycerate kinase activity [GO:0004618]	gluconeogenesis [GO:0006094]; glycolytic process [GO:0006096]	cytosol [GO:0005829]	PTHR11406;	IPR001576;IPR015911;IPR015824;IPR036043;	PF00162;
metabolism, carbohydrates	OQR80396	beta-hexosaminidase subunit beta-like	A0A1V9Y3R8	Beta-hexosaminidase (EC 3.2.1.52)	BIW11_05084	Tropilaelaps mercedesae	367268	21836.3	16.8192	1.2258	3.83357	0.06142	GO:0004563; GO:0005975; GO:0102148	beta-N-acetylhexosaminidase activity [GO:0004563]; N-acetyl-beta-D-galactosaminidase activity [GO:0102148]; carbohydrate metabolic process [GO:0005975]	beta-N-acetylhexosaminidase activity [GO:0004563]; N-acetyl-beta-D-galactosaminidase activity [GO:0102148]	carbohydrate metabolic process [GO:0005975]			IPR025705;IPR015883;IPR017853;IPR029018;IPR029019;	PF00728;PF14845;
metabolism, carbohydrates	ISCW020197-PA	pyruvate kinase, putative	B7Q0D5	Pyruvate kinase (EC 2.7.1.40)	8034034 IscW_ISCW020197	Ixodes scapularis	273946	3.46812e+06	0.0789898	-1.10243	-21.2082	0.00174	GO:0000287; GO:0004743; GO:0005524; GO:0005737; GO:0006096; GO:0016301; GO:0030955	cytoplasm [GO:0005737]; ATP binding [GO:0005524]; kinase activity [GO:0016301]; magnesium ion binding [GO:0000287]; potassium ion binding [GO:0030955]; pyruvate kinase activity [GO:0004743]; glycolytic process [GO:0006096]	ATP binding [GO:0005524]; kinase activity [GO:0016301]; magnesium ion binding [GO:0000287]; potassium ion binding [GO:0030955]; pyruvate kinase activity [GO:0004743]	glycolytic process [GO:0006096]	cytoplasm [GO:0005737]	PTHR11817;	IPR001697;IPR015813;IPR040442;IPR011037;IPR018209;IPR015793;IPR015795;IPR036918;IPR015806;	PF00224;PF02887;
metabolism, carbohydrates	XP_013777447	glucose-6-phosphate isomerase				Limulus polyphemus	271797	808752	0.33607	-0.473571	-7.43083	0.00715
metabolism, carbohydrates	B7Q3K7	Tpi description	B7Q3K7	Triosephosphate isomerase (EC 5.3.1.1)	8035390 IscW_ISCW008869	Ixodes scapularis	240419	1.59172e+06	0.151043	-0.820898	-62.2443	3.2471e-05	GO:0004807; GO:0005829; GO:0006094; GO:0006096; GO:0019563; GO:0046166	cytosol [GO:0005829]; triose-phosphate isomerase activity [GO:0004807]; gluconeogenesis [GO:0006094]; glyceraldehyde-3-phosphate biosynthetic process [GO:0046166]; glycerol catabolic process [GO:0019563]; glycolytic process [GO:0006096]	triose-phosphate isomerase activity [GO:0004807]	gluconeogenesis [GO:0006094]; glyceraldehyde-3-phosphate biosynthetic process [GO:0046166]; glycerol catabolic process [GO:0019563]; glycolytic process [GO:0006096]	cytosol [GO:0005829]	PTHR21139;	IPR013785;IPR035990;IPR022896;IPR000652;IPR020861;	PF00121;
metabolism, carbohydrates	B7Q0R0	Phosphoglycerate mutase, putative	B7Q0R0	Phosphoglycerate mutase (2,3-diphosphoglycerate-independent) (EC 5.4.2.12)	8034180 IscW_ISCW020443	Ixodes scapularis	238666	1.20854e+06	0.197482	-0.704473	-21.8725	0.00208	GO:0005737; GO:0006007; GO:0006096; GO:0030145; GO:0044262; GO:0046537	cytoplasm [GO:0005737]; 2,3-bisphosphoglycerate-independent phosphoglycerate mutase activity [GO:0046537]; manganese ion binding [GO:0030145]; cellular carbohydrate metabolic process [GO:0044262]; glucose catabolic process [GO:0006007]; glycolytic process [GO:0006096]	2,3-bisphosphoglycerate-independent phosphoglycerate mutase activity [GO:0046537]; manganese ion binding [GO:0030145]	cellular carbohydrate metabolic process [GO:0044262]; glucose catabolic process [GO:0006007]; glycolytic process [GO:0006096]	cytoplasm [GO:0005737]	PTHR31637;	IPR017850;IPR011258;IPR006124;IPR036646;IPR005995;	PF06415;PF01676;
metabolism, carbohydrates	XP_015929795	lysosomal alpha-mannosidase isoform X1				Parasteatoda tepidariorum	152377	10635.8	14.3267	1.15615	4.04105	0.05409
metabolism, carbohydrates	PCG62628	hypothetical protein B5V51_14043, partial	A0A2A4ITA8	Uncharacterized protein (Fragment)	B5V51_14043	Heliothis virescens	147188	258790	0.568754	-0.245076	-2.30541	0.13811	GO:0000287; GO:0006006; GO:0016868	intramolecular transferase activity, phosphotransferases [GO:0016868]; magnesium ion binding [GO:0000287]; glucose metabolic process [GO:0006006]	intramolecular transferase activity, phosphotransferases [GO:0016868]; magnesium ion binding [GO:0000287]	glucose metabolic process [GO:0006006]			IPR005844;IPR016055;IPR005845;IPR005846;IPR005843;IPR036900;IPR016066;IPR005841;	PF02878;PF02879;PF02880;PF00408;
metabolism, carbohydrates	B7PLL4	Fructose-1,6-bisphosphatase, putative (Fragment)	B7PLL4	Fructose-bisphosphatase (EC 3.1.3.11) (Fragment)	8052463 IscW_ISCW005292	Ixodes scapularis	128302	534109	0.240218	-0.619395	-8.30239	0.00121	GO:0005737; GO:0005829; GO:0005986; GO:0006000; GO:0006002; GO:0006094; GO:0030388; GO:0042132; GO:0046872	cytoplasm [GO:0005737]; cytosol [GO:0005829]; fructose 1,6-bisphosphate 1-phosphatase activity [GO:0042132]; metal ion binding [GO:0046872]; fructose 1,6-bisphosphate metabolic process [GO:0030388]; fructose 6-phosphate metabolic process [GO:0006002]; fructose metabolic process [GO:0006000]; gluconeogenesis [GO:0006094]; sucrose biosynthetic process [GO:0005986]	fructose 1,6-bisphosphate 1-phosphatase activity [GO:0042132]; metal ion binding [GO:0046872]	fructose 1,6-bisphosphate metabolic process [GO:0030388]; fructose 6-phosphate metabolic process [GO:0006002]; fructose metabolic process [GO:0006000]; gluconeogenesis [GO:0006094]; sucrose biosynthetic process [GO:0005986]	cytoplasm [GO:0005737]; cytosol [GO:0005829]	PTHR11556;	IPR044015;IPR000146;IPR033391;IPR028343;IPR020548;	PF00316;PF18913;
metabolism, carbohydrates	DAA34560	malate dehydrogenase	F0J9X5	Malate dehydrogenase (EC 1.1.1.37)		Amblyomma variegatum	81637	330485	0.247022	-0.607265	-30.3779	7.341e-06	GO:0005975; GO:0006099; GO:0006108; GO:0030060	L-malate dehydrogenase activity [GO:0030060]; carbohydrate metabolic process [GO:0005975]; malate metabolic process [GO:0006108]; tricarboxylic acid cycle [GO:0006099]	L-malate dehydrogenase activity [GO:0030060]	carbohydrate metabolic process [GO:0005975]; malate metabolic process [GO:0006108]; tricarboxylic acid cycle [GO:0006099]		PTHR23382;	IPR001557;IPR022383;IPR001236;IPR015955;IPR001252;IPR011274;IPR010945;IPR036291;	PF02866;PF00056;
metabolism, carbohydrates	PRD36215	phosphofructokinase				Nephila clavipes	62807.6	82945.5	0.757216	-0.12078	-0.921534	0.44388	GO:0003872; GO:0005524; GO:0046872; GO:0006002; GO:0005737	6-phosphofructokinase activity [GO:0003872]; ATP binding [GO:0005524]; metal ion binding [GO:0046872]; fructose 6-phosphate metabolic process [GO:0006002]; cytoplasm [GO:0005737]	6-phosphofructokinase activity [GO:0003872]; ATP binding [GO:0005524]; metal ion binding [GO:0046872]	fructose 6-phosphate metabolic process [GO:0006002]	cytoplasm [GO:0005737]
metabolism, carbohydrates	B7PH44	Malate dehydrogenase, putative	B7PH44	Malate dehydrogenase (EC 1.1.1.37)	8028863 IscW_ISCW003528	Ixodes scapularis	51096.5	137773	0.370875	-0.430772	-3.74042	0.0526	GO:0005737; GO:0005739; GO:0005975; GO:0006099; GO:0019752; GO:0030060	cytoplasm [GO:0005737]; mitochondrion [GO:0005739]; L-malate dehydrogenase activity [GO:0030060]; carbohydrate metabolic process [GO:0005975]; carboxylic acid metabolic process [GO:0019752]; tricarboxylic acid cycle [GO:0006099]	L-malate dehydrogenase activity [GO:0030060]	carbohydrate metabolic process [GO:0005975]; carboxylic acid metabolic process [GO:0019752]; tricarboxylic acid cycle [GO:0006099]	cytoplasm [GO:0005737]; mitochondrion [GO:0005739]		IPR001557;IPR022383;IPR001236;IPR015955;IPR010097;IPR036291;	PF02866;PF00056;
metabolism, carbohydrates	B7QBY6	Glyoxalase, putative	B7QBY6	Glyoxalase domain-containing protein 4	8038942 IscW_ISCW012580	Ixodes scapularis	41510.7	96618.4	0.429636	-0.3669	-7.95693	0.01216	GO:0016829	lyase activity [GO:0016829]	lyase activity [GO:0016829]			PTHR46466;	IPR043193;IPR043194;IPR029068;IPR004360;IPR041581;IPR037523;	PF00903;PF18029;
metabolism, carbohydrates	AIW65719	phosphoglucomutase, partial	A0A0A7DS60	Phosphoglucomutase (Putative phosphoglucomutase ovary overexpressed) (Fragment)		Rhipicephalus microplus	15027.3	89673.4	0.167579	-0.775782	-20.33	3.4645e-05	GO:0000287; GO:0006006; GO:0016868	intramolecular transferase activity, phosphotransferases [GO:0016868]; magnesium ion binding [GO:0000287]; glucose metabolic process [GO:0006006]	intramolecular transferase activity, phosphotransferases [GO:0016868]; magnesium ion binding [GO:0000287]	glucose metabolic process [GO:0006006]			IPR005844;IPR016055;IPR005845;IPR005846;IPR036900;IPR016066;IPR005841;	PF02878;PF02879;PF02880;
metabolism, carbohydrates	ISCW018700-PA	glyceraldehyde 3-phosphate dehydrogenase, putative	B7PKP9	Glyceraldehyde-3-phosphate dehydrogenase (EC 1.2.1.12)	8053012 IscW_ISCW018700	Ixodes scapularis	659810	5.96482e+06	0.110617	-0.956179	-22.3759	0.0013	GO:0004365; GO:0005829; GO:0006006; GO:0006096; GO:0050661; GO:0051287	cytosol [GO:0005829]; glyceraldehyde-3-phosphate dehydrogenase (NAD+) (phosphorylating) activity [GO:0004365]; NAD binding [GO:0051287]; NADP binding [GO:0050661]; glucose metabolic process [GO:0006006]; glycolytic process [GO:0006096]	glyceraldehyde-3-phosphate dehydrogenase (NAD+) (phosphorylating) activity [GO:0004365]; NAD binding [GO:0051287]; NADP binding [GO:0050661]	glucose metabolic process [GO:0006006]; glycolytic process [GO:0006096]	cytosol [GO:0005829]	PTHR10836;	IPR020831;IPR020830;IPR020829;IPR020828;IPR006424;IPR036291;	PF02800;PF00044;
metabolism, energy	YP_009527965	NADH dehydrogenase subunit 5 (mitochondrion)				Ornithodoros sonrai	889160	134819	6.59523	0.81923	1.73215	0.22535
metabolism, energy	B7QAW0	Glucose dehydrogenase, putative (Fragment)	B7QAW0	Glucose dehydrogenase, putative (EC 1.1.99.1) (Glucose dehydrogenase, putative (Fragment)) (Fragment)	8038476 IscW_ISCW012045	Ixodes scapularis	153485	17369.7	8.83636	0.946273	2.78726	0.10804	GO:0008812; GO:0016491; GO:0050660	choline dehydrogenase activity [GO:0008812]; flavin adenine dinucleotide binding [GO:0050660]; oxidoreductase activity [GO:0016491]	choline dehydrogenase activity [GO:0008812]; flavin adenine dinucleotide binding [GO:0050660]; oxidoreductase activity [GO:0016491]			PTHR11552;	IPR036188;IPR012132;IPR000172;IPR007867;	PF05199;PF00732;
metabolism, energy	KDR16306	Glycogen debranching enzyme, partial	A0A067R0B7	4-alpha-glucanotransferase (EC 2.4.1.25) (EC 3.2.1.33) (Amylo-alpha-1,6-glucosidase) (Dextrin 6-alpha-D-glucosidase) (Glycogen debrancher) (Glycogen debranching enzyme) (Oligo-1,4-1,4-glucantransferase) (Fragment)	L798_10121	Zootermopsis nevadensis	109614	280356	0.390982	-0.407844	-10.6916	0.00704	GO:0004134; GO:0004135; GO:0005737; GO:0005978; GO:0005980; GO:0102500	cytoplasm [GO:0005737]; 4-alpha-glucanotransferase activity [GO:0004134]; amylo-alpha-1,6-glucosidase activity [GO:0004135]; beta-maltose 4-alpha-glucanotransferase activity [GO:0102500]; glycogen biosynthetic process [GO:0005978]; glycogen catabolic process [GO:0005980]	4-alpha-glucanotransferase activity [GO:0004134]; amylo-alpha-1,6-glucosidase activity [GO:0004135]; beta-maltose 4-alpha-glucanotransferase activity [GO:0102500]	glycogen biosynthetic process [GO:0005978]; glycogen catabolic process [GO:0005980]	cytoplasm [GO:0005737]	PTHR10569;	IPR008928;IPR010401;IPR032788;IPR029436;IPR032792;IPR032790;IPR006421;IPR017853;	PF06202;PF14701;PF14702;PF14699;
metabolism, energy	XP_023238692	aconitate hydratase, mitochondrial-like				Centruroides sculpturatus	51268.3	69472.8	0.737963	-0.131966	-1.71004	0.17826
metabolism, energy	XP_013794314	ATP synthase subunit beta, mitochondrial				Limulus polyphemus	48973.5	79460.4	0.616326	-0.21019	-1.08085	0.36972
metabolism, energy	XP_013774147	6-phosphogluconate dehydrogenase, decarboxylating isoform X2				Limulus polyphemus	33847.7	40639.1	0.832884	-0.0794154	-0.824599	0.46767
metabolism, energy	XP_003426586	V-type proton ATPase catalytic subunit A	A0A7M7GEF0	Uncharacterized protein	100121100	Nasonia vitripennis	17933.6	38256.6	0.46877	-0.32904	-1.68286	0.19364
metabolism, lipids	AGJ90343	phospholipase A2	M9W8K4	Phospholipase A(2) (EC 3.1.1.4)		Ornithodoros moubata	3.35995e+06	3.07084e+06	1.09414	0.0390749	-20.6713	0.00213	GO:0004623; GO:0006644; GO:0016042; GO:0046872; GO:0050482; GO:0102567; GO:0102568	metal ion binding [GO:0046872]; phospholipase A2 activity [GO:0004623]; phospholipase A2 activity (consuming 1,2-dipalmitoylphosphatidylcholine) [GO:0102567]; phospholipase A2 activity consuming 1,2-dioleoylphosphatidylethanolamine) [GO:0102568]; arachidonic acid secretion [GO:0050482]; lipid catabolic process [GO:0016042]; phospholipid metabolic process [GO:0006644]	metal ion binding [GO:0046872]; phospholipase A2 activity [GO:0004623]; phospholipase A2 activity (consuming 1,2-dipalmitoylphosphatidylcholine) [GO:0102567]; phospholipase A2 activity consuming 1,2-dioleoylphosphatidylethanolamine) [GO:0102568]	arachidonic acid secretion [GO:0050482]; lipid catabolic process [GO:0016042]; phospholipid metabolic process [GO:0006644]			IPR016090;IPR036444;	PF05826;
metabolism, lipids	ABI52805	phospholipase A2, partial	Q09JF8	Phospholipase A2 (Fragment)		Argas monolakensis	328609	812168	0.404608	-0.392966	-5.23628	0.03452	GO:0004623; GO:0006644; GO:0050482	phospholipase A2 activity [GO:0004623]; arachidonic acid secretion [GO:0050482]; phospholipid metabolic process [GO:0006644]	phospholipase A2 activity [GO:0004623]	arachidonic acid secretion [GO:0050482]; phospholipid metabolic process [GO:0006644]			IPR036444;
metabolism, lipids	KFM77310	Apolipoprotein B-100, partial	A0A087UIX1	Apolipoprotein B-100 (Fragment)	X975_08062	Stegodyphus mimosarum	314747	3027.6	103.959	2.01686	7.8926	0.01563	GO:0005319	lipid transporter activity [GO:0005319]	lipid transporter activity [GO:0005319]				IPR015819;IPR001747;IPR011030;IPR015816;IPR015255;	PF09172;PF01347;
metabolism, lipids	ISCW020728-PA	phospholipase A2 precursor, putative	B7Q3M4	Phospholipase A(2) (EC 3.1.1.4) (Fragment)	8035411 IscW_ISCW020728	Ixodes scapularis	290848	9222.08	31.5382	1.49884	1.44675	0.28489	GO:0006644; GO:0016042; GO:0046872; GO:0047498; GO:0050482; GO:0102567; GO:0102568	calcium-dependent phospholipase A2 activity [GO:0047498]; metal ion binding [GO:0046872]; phospholipase A2 activity (consuming 1,2-dipalmitoylphosphatidylcholine) [GO:0102567]; phospholipase A2 activity consuming 1,2-dioleoylphosphatidylethanolamine) [GO:0102568]; arachidonic acid secretion [GO:0050482]; lipid catabolic process [GO:0016042]; phospholipid metabolic process [GO:0006644]	calcium-dependent phospholipase A2 activity [GO:0047498]; metal ion binding [GO:0046872]; phospholipase A2 activity (consuming 1,2-dipalmitoylphosphatidylcholine) [GO:0102567]; phospholipase A2 activity consuming 1,2-dioleoylphosphatidylethanolamine) [GO:0102568]	arachidonic acid secretion [GO:0050482]; lipid catabolic process [GO:0016042]; phospholipid metabolic process [GO:0006644]			IPR016090;IPR036444;	PF05826;
metabolism, lipids	ACB70350	phospholipase A2, partial	B2D2A9	Phospholipase A(2) (EC 3.1.1.4)		Ornithodoros coriaceus	264732	67478.5	3.9232	0.59364	8.05841	0.01393	GO:0004623; GO:0006644; GO:0016042; GO:0046872; GO:0050482; GO:0102567; GO:0102568	metal ion binding [GO:0046872]; phospholipase A2 activity [GO:0004623]; phospholipase A2 activity (consuming 1,2-dipalmitoylphosphatidylcholine) [GO:0102567]; phospholipase A2 activity consuming 1,2-dioleoylphosphatidylethanolamine) [GO:0102568]; arachidonic acid secretion [GO:0050482]; lipid catabolic process [GO:0016042]; phospholipid metabolic process [GO:0006644]	metal ion binding [GO:0046872]; phospholipase A2 activity [GO:0004623]; phospholipase A2 activity (consuming 1,2-dipalmitoylphosphatidylcholine) [GO:0102567]; phospholipase A2 activity consuming 1,2-dioleoylphosphatidylethanolamine) [GO:0102568]	arachidonic acid secretion [GO:0050482]; lipid catabolic process [GO:0016042]; phospholipid metabolic process [GO:0006644]			IPR016090;IPR036444;	PF05826;
metabolism, lipids	B7Q6Z1	Saposin, putative	B7Q6Z1	Saposin, putative (EC 3.4.23.40)	8036807 IscW_ISCW011597	Ixodes scapularis	103511	11227.4	9.21947	0.964706	3.11514	0.08453	GO:0005615; GO:0005764; GO:0006665; GO:0016787	extracellular space [GO:0005615]; lysosome [GO:0005764]; hydrolase activity [GO:0016787]; sphingolipid metabolic process [GO:0006665]	hydrolase activity [GO:0016787]	sphingolipid metabolic process [GO:0006665]	extracellular space [GO:0005615]; lysosome [GO:0005764]		IPR003119;IPR007856;IPR008138;IPR008373;IPR011001;IPR008139;	PF02199;PF05184;PF03489;
metabolism, lipids	ISCW015293-PA	lipase precursor, putative	B7QML9	Lipase precursor, putative (Lipase, putative) (EC 3.1.1.3) (Fragment)	8043551 IscW_ISCW015293	Ixodes scapularis	99751.7	844.99	118.051	2.07207	1.5884	0.25313	GO:0004806; GO:0005615; GO:0016042; GO:0016298	extracellular space [GO:0005615]; lipase activity [GO:0016298]; triglyceride lipase activity [GO:0004806]; lipid catabolic process [GO:0016042]	lipase activity [GO:0016298]; triglyceride lipase activity [GO:0004806]	lipid catabolic process [GO:0016042]	extracellular space [GO:0005615]	PTHR11610;	IPR029058;IPR013818;IPR033906;IPR001024;IPR000734;	PF00151;
metabolism, lipids	CAX51408	hypothetical protein, partial	C5J8A3	Colipase domain-containing protein (Fragment)		Opisthacanthus cayaporum	39254.9	113374	0.346243	-0.460619	-3.75192	0.02931	GO:0005576; GO:0007586; GO:0008047; GO:0016042	extracellular region [GO:0005576]; enzyme activator activity [GO:0008047]; digestion [GO:0007586]; lipid catabolic process [GO:0016042]	enzyme activator activity [GO:0008047]	digestion [GO:0007586]; lipid catabolic process [GO:0016042]	extracellular region [GO:0005576]		IPR017913;	PF01114;
metabolism, lipids	ABR23453	phospholipase A2	A6N9X0	Phospholipase A(2) (EC 3.1.1.4)		Ornithodoros parkeri	7814.49	21186	0.368852	-0.433148	-8.93254	0.0115	GO:0004623; GO:0006644; GO:0016042; GO:0046872; GO:0050482; GO:0102567; GO:0102568	metal ion binding [GO:0046872]; phospholipase A2 activity [GO:0004623]; phospholipase A2 activity (consuming 1,2-dipalmitoylphosphatidylcholine) [GO:0102567]; phospholipase A2 activity consuming 1,2-dioleoylphosphatidylethanolamine) [GO:0102568]; arachidonic acid secretion [GO:0050482]; lipid catabolic process [GO:0016042]; phospholipid metabolic process [GO:0006644]	metal ion binding [GO:0046872]; phospholipase A2 activity [GO:0004623]; phospholipase A2 activity (consuming 1,2-dipalmitoylphosphatidylcholine) [GO:0102567]; phospholipase A2 activity consuming 1,2-dioleoylphosphatidylethanolamine) [GO:0102568]	arachidonic acid secretion [GO:0050482]; lipid catabolic process [GO:0016042]; phospholipid metabolic process [GO:0006644]			IPR016090;IPR036444;	PF05826;
metabolism, lipids	XP_015915960	phosphatidylinositol transfer protein alpha isoform	A0A2L2YP22	Uncharacterized protein		Parasteatoda tepidariorum	2916.02	45860.7	0.0635842	-1.19665	-13.547	0.0042	GO:0005548	phospholipid transporter activity [GO:0005548]	phospholipid transporter activity [GO:0005548]			PTHR10658;	IPR001666;IPR023393;	PF02121;
metabolism, nucleic acids	B7PCV9	Lysosomal acid phosphatase, putative	B7PCV9	Lysosomal acid phosphatase, putative (EC 3.1.3.2)	8028036 IscW_ISCW017166	Ixodes scapularis	2.14864e+06	1.14801e+06	1.87162	0.272218	11.5643	0.00567	GO:0003993; GO:0016311; GO:0016791	acid phosphatase activity [GO:0003993]; phosphatase activity [GO:0016791]; dephosphorylation [GO:0016311]	acid phosphatase activity [GO:0003993]; phosphatase activity [GO:0016791]	dephosphorylation [GO:0016311]		PTHR11567:SF183;	IPR033379;IPR029630;IPR000560;IPR029033;	PF00328;
metabolism, nucleic acids	ABS30897	5'-nucleotidase/putative apyrase isoform 2 precursor	A7LH74	5'-nucleotidase/putative apyrase isoform 2		Ornithodoros kalahariensis	270856	191256	1.4162	0.151123	-8.51631	0.00418	GO:0000166; GO:0009166; GO:0016788; GO:0046872	hydrolase activity, acting on ester bonds [GO:0016788]; metal ion binding [GO:0046872]; nucleotide binding [GO:0000166]; nucleotide catabolic process [GO:0009166]	hydrolase activity, acting on ester bonds [GO:0016788]; metal ion binding [GO:0046872]; nucleotide binding [GO:0000166]	nucleotide catabolic process [GO:0009166]		PTHR11575;	IPR008334;IPR036907;IPR006146;IPR006179;IPR004843;IPR029052;	PF02872;PF00149;
metabolism, nucleic acids	AGJ90350	apyrase	M9WFX8	Apyrase		Ornithodoros moubata	232080	234818	0.98834	-0.00509369	3.51073	0.03719	GO:0000166; GO:0009166; GO:0016788; GO:0046872	hydrolase activity, acting on ester bonds [GO:0016788]; metal ion binding [GO:0046872]; nucleotide binding [GO:0000166]; nucleotide catabolic process [GO:0009166]	hydrolase activity, acting on ester bonds [GO:0016788]; metal ion binding [GO:0046872]; nucleotide binding [GO:0000166]	nucleotide catabolic process [GO:0009166]		PTHR11575;	IPR008334;IPR036907;IPR006146;IPR006179;IPR004843;IPR029052;	PF02872;PF00149;
metabolism, nucleic acids	CAJ00448	putative reverse transcriptase, partial	Q4VZR4	Putative reverse transcriptase (Fragment)		Toxorhynchites brevipalpis	150231	153974	0.975689	-0.0106886	-0.0385612	0.97274	GO:0003964	RNA-directed DNA polymerase activity [GO:0003964]	RNA-directed DNA polymerase activity [GO:0003964]				IPR043502;IPR000477;	PF00078;
metabolism, nucleic acids	B7PXD2	Deoxyribonuclease II, putative (Fragment)	B7PXD2	Deoxyribonuclease II, putative (EC 3.1.22.1) (Deoxyribonuclease II, putative (Fragment)) (Fragment)	8032754 IscW_ISCW009895	Ixodes scapularis	100698	63435.8	1.5874	0.200688	1.81963	0.20684	GO:0004531; GO:0006309	deoxyribonuclease II activity [GO:0004531]; apoptotic DNA fragmentation [GO:0006309]	deoxyribonuclease II activity [GO:0004531]	apoptotic DNA fragmentation [GO:0006309]		PTHR10858;	IPR004947;	PF03265;
metabolism, nucleic acids	B7PJJ3	Adenosine deaminase, putative	B7PJJ3	Adenosine deaminase, putative (EC 3.5.4.4)	8029886 IscW_ISCW005182	Ixodes scapularis	95833.7	391267	0.244932	-0.610955	-13.7057	0.00063	GO:0004000; GO:0005829; GO:0006154; GO:0009168; GO:0009897; GO:0043103; GO:0046103; GO:0060169	cytosol [GO:0005829]; external side of plasma membrane [GO:0009897]; adenosine deaminase activity [GO:0004000]; adenosine catabolic process [GO:0006154]; hypoxanthine salvage [GO:0043103]; inosine biosynthetic process [GO:0046103]; negative regulation of adenosine receptor signaling pathway [GO:0060169]; purine ribonucleoside monophosphate biosynthetic process [GO:0009168]	adenosine deaminase activity [GO:0004000]	adenosine catabolic process [GO:0006154]; hypoxanthine salvage [GO:0043103]; inosine biosynthetic process [GO:0046103]; negative regulation of adenosine receptor signaling pathway [GO:0060169]; purine ribonucleoside monophosphate biosynthetic process [GO:0009168]	cytosol [GO:0005829]; external side of plasma membrane [GO:0009897]		IPR006650;IPR001365;IPR032466;	PF00962;
nuclear regulation	AMJ39610	histone H2AX	A0A2I4K5B6	Histone H2A	H2A.X	Rhipicephalus annulatus	300057	235919	1.27187	0.104441	1.06599	0.39708	GO:0000786; GO:0003677; GO:0005634; GO:0046982	nucleosome [GO:0000786]; nucleus [GO:0005634]; DNA binding [GO:0003677]; protein heterodimerization activity [GO:0046982]	DNA binding [GO:0003677]; protein heterodimerization activity [GO:0046982]		nucleosome [GO:0000786]; nucleus [GO:0005634]		IPR009072;IPR002119;IPR007125;IPR032454;IPR032458;	PF00125;PF16211;
nuclear regulation	XP_013785722	importin subunit alpha-6-like isoform X1				Limulus polyphemus	69968.7	105195	0.665132	-0.177092	-1.842	0.166
nuclear regulation	AHN53412	histone H2B	A0A096XIA7	Histone H2B		Nuttalliella namaqua	7833.43	22102.1	0.354421	-0.450481	-4.02851	0.03119	GO:0000786; GO:0003677; GO:0005634; GO:0046982	nucleosome [GO:0000786]; nucleus [GO:0005634]; DNA binding [GO:0003677]; protein heterodimerization activity [GO:0046982]	DNA binding [GO:0003677]; protein heterodimerization activity [GO:0046982]		nucleosome [GO:0000786]; nucleus [GO:0005634]	PTHR23428;	IPR009072;IPR007125;IPR000558;	PF00125;
nuclear regulation	XP_017008549	histone H4-like, partial	A0A6P4H5R6	Histone H4	LOC108065146	Drosophila takahashii	2160.78	33418.4	0.0646585	-1.18937	-42.8729	0.0004	GO:0000786; GO:0003677; GO:0005634; GO:0006352; GO:0046982	nucleosome [GO:0000786]; nucleus [GO:0005634]; DNA binding [GO:0003677]; protein heterodimerization activity [GO:0046982]; DNA-templated transcription, initiation [GO:0006352]	DNA binding [GO:0003677]; protein heterodimerization activity [GO:0046982]	DNA-templated transcription, initiation [GO:0006352]	nucleosome [GO:0000786]; nucleus [GO:0005634]		IPR035425;IPR009072;IPR001951;IPR004823;	PF15511;
protease	XP_013781036	gamma-glutamyl hydrolase-like isoform X1				Limulus polyphemus	4.45621e+06	1.62801e+06	2.73721	0.437309	1.51632	0.26804
protease	B7QF76	Carboxypeptidase (Fragment)	B7QF76	Carboxypeptidase (EC 3.4.16.-) (Fragment)	8040369 IscW_ISCW022356	Ixodes scapularis	3.63835e+06	626042	5.81167	0.764301	3.09468	0.09047	GO:0004185	serine-type carboxypeptidase activity [GO:0004185]	serine-type carboxypeptidase activity [GO:0004185]			PTHR11802;	IPR029058;IPR001563;IPR018202;	PF00450;
protease	B7PJ51	Serine carboxypeptidase, putative (Fragment)	B7PJ51	Serine carboxypeptidase, putative (Serine carboxypeptidase, putative (Fragment)) (Fragment)	8029717 IscW_ISCW024278	Ixodes scapularis	1.49278e+06	648266	2.30273	0.362243	7.29676	0.0019	GO:0004185	serine-type carboxypeptidase activity [GO:0004185]	serine-type carboxypeptidase activity [GO:0004185]				IPR029058;IPR001563;	PF00450;
protease	AAN78224	factor D-like protein	Q8I862	Factor D-like protein		Dermacentor variabilis	865137	226064	3.82695	0.582853	3.39901	0.07406	GO:0004252	serine-type endopeptidase activity [GO:0004252]	serine-type endopeptidase activity [GO:0004252]				IPR009003;IPR043504;IPR001314;IPR041515;IPR001254;	PF18322;PF00089;
protease	ABO26562	cathepsin L-like cysteine protease	A4GTA6	Cathepsin L-like cysteine protease		Ixodes ricinus	659137	131988	4.99392	0.698442	8.70812	0.01257	GO:0008234	cysteine-type peptidase activity [GO:0008234]	cysteine-type peptidase activity [GO:0008234]				IPR038765;IPR000169;IPR025660;IPR000668;IPR039417;IPR013201;	PF08246;PF00112;
protease	XP_022255642	neprilysin-1-like isoform X2				Limulus polyphemus	645669	870.647	741.597	2.87017	2.10443	0.17
protease	ABI52714	metalloprotease, partial	Q09JP9	Metalloprotease (Fragment)		Argas monolakensis	450020	211191	2.13087	0.328557	5.144	0.03259	GO:0008237	metallopeptidase activity [GO:0008237]	metallopeptidase activity [GO:0008237]				IPR024079;
protease	B7PCB9	Serine protease, putative (Fragment)	B7PCB9	Serine protease, putative (EC 3.4.21.4) (Serine protease, putative (Fragment)) (Fragment)	8027801 IscW_ISCW017406	Ixodes scapularis	447851	6927.89	64.6447	1.81053	2.28584	0.1496	GO:0004252	serine-type endopeptidase activity [GO:0004252]	serine-type endopeptidase activity [GO:0004252]				IPR009003;IPR043504;IPR001314;IPR001254;IPR018114;IPR033116;	PF00089;
protease	ISCW004835-PA	coagulation factor precursor, putative	B7PFF7	Coagulation factor precursor, putative (Coagulation factor, putative) (EC 3.4.21.4) (Fragment)	8050992 IscW_ISCW004835	Ixodes scapularis	294510	60378	4.87778	0.688222	5.94145	0.0215	GO:0004252; GO:0005615; GO:0006508	extracellular space [GO:0005615]; serine-type endopeptidase activity [GO:0004252]; proteolysis [GO:0006508]	serine-type endopeptidase activity [GO:0004252]	proteolysis [GO:0006508]	extracellular space [GO:0005615]		IPR009003;IPR043504;IPR001314;IPR001254;IPR018114;	PF00089;
protease	XP_013774340	carboxypeptidase E-like				Limulus polyphemus	270525	117028	2.31164	0.363919	4.04153	0.03471
protease	ABV71391	aspartic protease	B4XC05	Aspartic protease	AP	Haemaphysalis longicornis	260944	6655.9	39.2049	1.59334	1.99043	0.1848	GO:0004190	aspartic-type endopeptidase activity [GO:0004190]	aspartic-type endopeptidase activity [GO:0004190]			PTHR47966;	IPR001461;IPR001969;IPR012848;IPR033121;IPR021109;	PF07966;PF00026;
protease	B7Q3V3	Colmedin, putative (Fragment)	B7Q3V3	Colmedin, putative (EC 3.4.21.68) (Colmedin, putative (Fragment)) (Fragment)	8035501 IscW_ISCW021721	Ixodes scapularis	254925	3919.94	65.0328	1.81313	4.05654	0.05572	GO:0004252	serine-type endopeptidase activity [GO:0004252]	serine-type endopeptidase activity [GO:0004252]				IPR008160;IPR007110;IPR036179;IPR013783;IPR013098;IPR003599;IPR003598;IPR003112;	PF01391;PF07679;PF02191;
protease	B7PQ93	Trypsin, putative (Fragment)	B7PQ93	Trypsin, putative (EC 3.4.21.4) (Trypsin, putative (Fragment)) (Fragment)	8053118 IscW_ISCW006166	Ixodes scapularis	224486	1058.27	212.126	2.32659	3.36847	0.07796	GO:0004252; GO:0005615; GO:0006508	extracellular space [GO:0005615]; serine-type endopeptidase activity [GO:0004252]; proteolysis [GO:0006508]	serine-type endopeptidase activity [GO:0004252]	proteolysis [GO:0006508]	extracellular space [GO:0005615]		IPR009003;IPR043504;IPR001254;	PF00089;
protease	XP_028967496	calpain-A				Galendromus occidentalis	208645	85730.2	2.43374	0.386274	1.77196	0.21812
protease	XP_019696599	neprilysin-1	E2BG75	Endothelin-converting enzyme 2	EAI_16027	Harpegnathos saltator	97362.5	43484.7	2.23901	0.350055	6.60896	0.02214	GO:0004222; GO:0005886; GO:0016021; GO:0046872	integral component of membrane [GO:0016021]; plasma membrane [GO:0005886]; metal ion binding [GO:0046872]; metalloendopeptidase activity [GO:0004222]	metal ion binding [GO:0046872]; metalloendopeptidase activity [GO:0004222]		integral component of membrane [GO:0016021]; plasma membrane [GO:0005886]	PTHR11733;	IPR024079;IPR000718;IPR018497;IPR042089;IPR008753;	PF01431;PF05649;
protease	XP_023343136	neprilysin-2-like isoform X3				Eurytemora affinis	94092.7	223077	0.421795	-0.374899	-2.92456	0.06858
protease	AMO02552	carboxypeptidase Q	A0A1S5QN55	Carboxypeptidase Q (Plasma glutamate carboxypeptidase)		Tityus serrulatus	86216.6	1898.87	45.4041	1.6571	4.53731	0.04527	GO:0004180; GO:0005576; GO:0005764; GO:0005783; GO:0005794; GO:0070573	endoplasmic reticulum [GO:0005783]; extracellular region [GO:0005576]; Golgi apparatus [GO:0005794]; lysosome [GO:0005764]; carboxypeptidase activity [GO:0004180]; metallodipeptidase activity [GO:0070573]	carboxypeptidase activity [GO:0004180]; metallodipeptidase activity [GO:0070573]		endoplasmic reticulum [GO:0005783]; extracellular region [GO:0005576]; Golgi apparatus [GO:0005794]; lysosome [GO:0005764]	PTHR12053;	IPR039866;IPR007484;	PF04389;
protease	ISCW016405-PA	meprin A metalloprotease, putative	B7P1X1	Metalloendopeptidase (EC 3.4.24.-)	8051710 IscW_ISCW016405	Ixodes scapularis	74904.2	5240.33	14.2938	1.15515	3.25726	0.08091	GO:0004222; GO:0008270	metalloendopeptidase activity [GO:0004222]; zinc ion binding [GO:0008270]	metalloendopeptidase activity [GO:0004222]; zinc ion binding [GO:0008270]				IPR034035;IPR000859;IPR000742;IPR024079;IPR001506;IPR006026;IPR035914;	PF01400;PF00431;
protease	B7PF28	Longipain, putative	B7PF28	Longipain, putative (EC 3.4.22.1)	8051507 IscW_ISCW004002	Ixodes scapularis	63263.7	126.276	500.995	2.69983	6.11627	0.0257	GO:0004197; GO:0005615; GO:0005764; GO:0050790; GO:0051603	extracellular space [GO:0005615]; lysosome [GO:0005764]; cysteine-type endopeptidase activity [GO:0004197]; proteolysis involved in cellular protein catabolic process [GO:0051603]; regulation of catalytic activity [GO:0050790]	cysteine-type endopeptidase activity [GO:0004197]	proteolysis involved in cellular protein catabolic process [GO:0051603]; regulation of catalytic activity [GO:0050790]	extracellular space [GO:0005615]; lysosome [GO:0005764]		IPR038765;IPR025661;IPR000169;IPR025660;IPR000668;IPR012599;	PF00112;PF08127;
protease	B7P3P0	Cathepsin B endopeptidase, putative	B7P3P0	Cathepsin B endopeptidase, putative (EC 3.4.22.1)	8024136 IscW_ISCW000078	Ixodes scapularis	40648.4	97038.4	0.41889	-0.3779	-3.13226	0.08768	GO:0004197; GO:0005615; GO:0005764; GO:0050790; GO:0051603	extracellular space [GO:0005615]; lysosome [GO:0005764]; cysteine-type endopeptidase activity [GO:0004197]; proteolysis involved in cellular protein catabolic process [GO:0051603]; regulation of catalytic activity [GO:0050790]	cysteine-type endopeptidase activity [GO:0004197]	proteolysis involved in cellular protein catabolic process [GO:0051603]; regulation of catalytic activity [GO:0050790]	extracellular space [GO:0005615]; lysosome [GO:0005764]		IPR038765;IPR025661;IPR000169;IPR025660;IPR000668;IPR012599;	PF00112;PF08127;
protease	XP_013784602	lysosomal protective protein-like				Limulus polyphemus	39366.2	1120.49	35.133	1.54571	3.36545	0.07787
protease	B7P3P1	Cathepsin B endopeptidase, putative	B7P3P1	Cathepsin B endopeptidase, putative (EC 3.4.22.1)	8024138 IscW_ISCW000080	Ixodes scapularis	21202.2	31333.7	0.676656	-0.169632	-1.36535	0.2573	GO:0004197; GO:0005615; GO:0005764; GO:0050790; GO:0051603	extracellular space [GO:0005615]; lysosome [GO:0005764]; cysteine-type endopeptidase activity [GO:0004197]; proteolysis involved in cellular protein catabolic process [GO:0051603]; regulation of catalytic activity [GO:0050790]	cysteine-type endopeptidase activity [GO:0004197]	proteolysis involved in cellular protein catabolic process [GO:0051603]; regulation of catalytic activity [GO:0050790]	extracellular space [GO:0005615]; lysosome [GO:0005764]		IPR038765;IPR025661;IPR000169;IPR025660;IPR000668;IPR012599;	PF00112;PF08127;
protease	B7PIM5	CNDP dipeptidase, putative (Fragment)	B7PIM5	CNDP dipeptidase, putative (EC 3.5.1.18) (CNDP dipeptidase, putative (Fragment)) (Fragment)	8029499 IscW_ISCW017703	Ixodes scapularis	18327.1	14574.6	1.25747	0.0994975	0.775692	0.51227	GO:0004180; GO:0006508; GO:0008233; GO:0009014; GO:0046872; GO:0070573	carboxypeptidase activity [GO:0004180]; metal ion binding [GO:0046872]; metallodipeptidase activity [GO:0070573]; peptidase activity [GO:0008233]; succinyl-diaminopimelate desuccinylase activity [GO:0009014]; proteolysis [GO:0006508]	carboxypeptidase activity [GO:0004180]; metal ion binding [GO:0046872]; metallodipeptidase activity [GO:0070573]; peptidase activity [GO:0008233]; succinyl-diaminopimelate desuccinylase activity [GO:0009014]	proteolysis [GO:0006508]			IPR001261;IPR017153;IPR002933;IPR011650;	PF07687;PF01546;
protease	B7QAF9	Neprilysin, putative (Fragment)	B7QAF9	Neprilysin, putative (EC 3.4.24.71) (Neprilysin, putative (Fragment)) (Fragment)	8038301 IscW_ISCW012068	Ixodes scapularis	14525	42302.1	0.343364	-0.464246	-1.96498	0.16728	GO:0004222; GO:0046872	metal ion binding [GO:0046872]; metalloendopeptidase activity [GO:0004222]	metal ion binding [GO:0046872]; metalloendopeptidase activity [GO:0004222]			PTHR11733;	IPR024079;IPR000718;IPR018497;IPR042089;IPR008753;	PF01431;PF05649;
protease inhibitor	B7QLA0	Riddle, putative (Fragment)	B7QLA0	Riddle, putative (Riddle, putative (Fragment)) (Fragment)	8042972 IscW_ISCW024886	Ixodes scapularis	1.30848e+06	3.20973e+06	0.407661	-0.389701	-5.96052	0.004	GO:0004867	serine-type endopeptidase inhibitor activity [GO:0004867]	serine-type endopeptidase inhibitor activity [GO:0004867]				IPR036084;IPR002919;	PF01826;
protease inhibitor	XP_015907865	hemocytin				Parasteatoda tepidariorum	7.16153e+06	1.83873e+06	3.89482	0.590487	-3.78339	0.04289
protease inhibitor	AAS01022	putative thyropin precursor	Q6QZV4	Putative thyropin		Ornithodoros moubata	2.47252e+06	4.43456e+06	0.557558	-0.25371	-7.58436	0.0126							IPR000716;IPR036857;	PF00086;
protease inhibitor	B7QP12	Secreted protein, putative	B7QP12	Secreted protein, putative	8044138 IscW_ISCW015500	Ixodes scapularis	1.68269e+06	763324	2.20442	0.343295	1.7744	0.21771	GO:0004867	serine-type endopeptidase inhibitor activity [GO:0004867]	serine-type endopeptidase inhibitor activity [GO:0004867]				IPR036084;IPR002919;	PF01826;
protease inhibitor	B7P6X9	Hemolectin, putative (Fragment)	B7P6X9	Hemolectin, putative (Hemolectin, putative (Fragment)) (Fragment)	8025528 IscW_ISCW001097	Ixodes scapularis	1.431e+06	1.04588e+06	1.36822	0.136156	5.25	0.03442	GO:0004867; GO:0005615; GO:0031012	extracellular matrix [GO:0031012]; extracellular space [GO:0005615]; serine-type endopeptidase inhibitor activity [GO:0004867]	serine-type endopeptidase inhibitor activity [GO:0004867]		extracellular matrix [GO:0031012]; extracellular space [GO:0005615]		IPR000421;IPR008979;IPR002172;IPR036084;IPR002919;IPR014853;IPR001007;IPR001846;IPR025155;	PF08742;PF00754;PF13330;PF01826;PF00094;
protease inhibitor	KFM64508	Hemocytin, partial	A0A087THB9	Hemocytin (Fragment)	X975_20266	Stegodyphus mimosarum	631612	667746	0.945887	-0.0241608	-4.51898	0.04253	GO:0004867	serine-type endopeptidase inhibitor activity [GO:0004867]	serine-type endopeptidase inhibitor activity [GO:0004867]				IPR000421;IPR008979;IPR036084;IPR002919;IPR014853;IPR001007;IPR001846;IPR025155;	PF08742;PF00754;PF13330;PF01826;PF00094;
protease inhibitor	PRD26526	Kunitz-type serine protease inhibitor taicotoxin				Nephila clavipes	623873	611564	1.02013	0.00865435	0.0405297	0.97132	GO:0004867	serine-type endopeptidase inhibitor activity [GO:0004867]	serine-type endopeptidase inhibitor activity [GO:0004867]
protease inhibitor	ANA67892	haemalin	A0A160DAC4	Haemalin		Haemaphysalis flava	424669	565987	0.750316	-0.124756	-1.06386	0.38433	GO:0004867	serine-type endopeptidase inhibitor activity [GO:0004867]	serine-type endopeptidase inhibitor activity [GO:0004867]				IPR002223;IPR036880;IPR020901;	PF00014;
protease inhibitor	P83516	Chymotrypsin-elastase inhibitor ixodidin	P83516	Chymotrypsin-elastase inhibitor ixodidin		Rhipicephalus microplus	382066	759339	0.503156	-0.298297	-13.9147	0.00226	GO:0004867; GO:0042742	serine-type endopeptidase inhibitor activity [GO:0004867]; defense response to bacterium [GO:0042742]	serine-type endopeptidase inhibitor activity [GO:0004867]	defense response to bacterium [GO:0042742]			IPR036084;IPR002919;	PF01826;
protease inhibitor	ACF57858	chymotrypsin inhibitor precursor	B8QPD3	Chymotrypsin inhibitor		Rhipicephalus microplus	233558	3.67845e+06	0.0634935	-1.19727	-25.3594	0.00137	GO:0004867	serine-type endopeptidase inhibitor activity [GO:0004867]	serine-type endopeptidase inhibitor activity [GO:0004867]				IPR002223;IPR036880;IPR020901;	PF00014;
protease inhibitor	XP_020288964	chymotrypsin inhibitor-like				Pseudomyrmex gracilis	195847	1.49356e+06	0.131128	-0.882306	-7.47318	0.01729
protease inhibitor	W4VSH9	Kunitz-type U19-barytoxin-Tl1a	W4VSH9	Kunitz-type U19-barytoxin-Tl1a (U19-BATX-Tl1a) (Kunitz-type serine protease inhibitor Kunitz-1)		Trittame loki	181717	201877	0.900137	-0.0456913	-0.404894	0.72416	GO:0004867; GO:0005576	extracellular region [GO:0005576]; serine-type endopeptidase inhibitor activity [GO:0004867]	serine-type endopeptidase inhibitor activity [GO:0004867]		extracellular region [GO:0005576]		IPR002223;IPR036880;IPR020901;	PF00014;
protease inhibitor	AAS01021	cystatin precursor	Q6QZV5	Cystatin		Ornithodoros moubata	167087	1.21649e+06	0.137352	-0.862166	-14.8606	0.00115	GO:0004869	cysteine-type endopeptidase inhibitor activity [GO:0004869]	cysteine-type endopeptidase inhibitor activity [GO:0004869]				IPR000010;IPR018073;	PF00031;
protease inhibitor	ISCW024629-PA	Chymotrypsin-elastase inhibitor ixodidin, putative	B7Q786	Chymotrypsin-elastase inhibitor ixodidin, putative (Zinc finger family protein) (Fragment)	8036924 IscW_ISCW024629	Ixodes scapularis	142746	342418	0.416877	-0.379993	-3.93286	0.05094	GO:0004867	serine-type endopeptidase inhibitor activity [GO:0004867]	serine-type endopeptidase inhibitor activity [GO:0004867]				IPR036084;IPR002919;	PF01826;
protease inhibitor	XP_023226201	papilin-like				Centruroides sculpturatus	126127	137803	0.915268	-0.0384518	-0.403737	0.72446
protease inhibitor	AAS55948	cystatin-2 precursor	Q6QD55	Cystatin-2		Ornithodoros moubata	120778	510.494	236.591	2.374	3.99463	0.05733	GO:0004869	cysteine-type endopeptidase inhibitor activity [GO:0004869]	cysteine-type endopeptidase inhibitor activity [GO:0004869]				IPR000010;IPR018073;	PF00031;
protease inhibitor	CAB55816	hypothetical protein	Q9GP15	BPTI/Kunitz inhibitor domain-containing protein		Ixodes ricinus	103677	81666.7	1.26951	0.103637	0.438288	0.70363	GO:0004867	serine-type endopeptidase inhibitor activity [GO:0004867]	serine-type endopeptidase inhibitor activity [GO:0004867]				IPR002223;IPR036880;IPR020901;	PF00014;
protease inhibitor	P0C8W3	Kunitz-type serine protease inhibitor Hg1	P0C8W3	Kunitz-type serine protease inhibitor Hg1 (Delta-KTx 1.1)		Hoffmannihadrurus gertschi	76088.4	118174	0.64387	-0.191202	-1.71795	0.20775	GO:0004867; GO:0005576; GO:0043655; GO:0044562; GO:0090729	extracellular region [GO:0005576]; host extracellular space [GO:0043655]; serine-type endopeptidase inhibitor activity [GO:0004867]; toxin activity [GO:0090729]; envenomation resulting in negative regulation of voltage-gated potassium channel activity in other organism [GO:0044562]	serine-type endopeptidase inhibitor activity [GO:0004867]; toxin activity [GO:0090729]	envenomation resulting in negative regulation of voltage-gated potassium channel activity in other organism [GO:0044562]	extracellular region [GO:0005576]; host extracellular space [GO:0043655]		IPR002223;IPR036880;IPR020901;	PF00014;
protease inhibitor	AAN10129	alpha-2-macroglobulin precursor splice variant 1	Q8IT76	Alpha-2-macroglobulin splice variant 1		Ornithodoros moubata	72792.4	11257.4	6.46619	0.810649	2.50062	0.12517	GO:0004867; GO:0005615	extracellular space [GO:0005615]; serine-type endopeptidase inhibitor activity [GO:0004867]	serine-type endopeptidase inhibitor activity [GO:0004867]		extracellular space [GO:0005615]		IPR009048;IPR036595;IPR011625;IPR041813;IPR011626;IPR013783;IPR014756;IPR001599;IPR019742;IPR002890;IPR041555;IPR040839;IPR008930;	PF00207;PF07703;PF07677;PF01835;PF17791;PF17789;PF07678;
protease inhibitor	XP_022121224	hemocytin				Pieris rapae	70574.2	173907	0.405817	-0.39167	-4.16077	0.04279
protease inhibitor	ABI94058	serpin-8 precursor	Q06B72	Serpin-8		Ixodes ricinus	49658.3	2439.9	20.3526	1.30862	16.3869	0.00289	GO:0004867; GO:0005615	extracellular space [GO:0005615]; serine-type endopeptidase inhibitor activity [GO:0004867]	serine-type endopeptidase inhibitor activity [GO:0004867]		extracellular space [GO:0005615]	PTHR11461;	IPR023795;IPR023796;IPR000215;IPR036186;IPR042178;IPR042185;	PF00079;
protease inhibitor	BAM28739	chymotrypsin inhibitor	I7GSE5	Chymotrypsin inhibitor	HlChI	Haemaphysalis longicornis	38824.2	56.5733	686.264	2.83649	1.57775	0.25536	GO:0004867	serine-type endopeptidase inhibitor activity [GO:0004867]	serine-type endopeptidase inhibitor activity [GO:0004867]				IPR002223;IPR036880;IPR020901;	PF00014;
protease inhibitor	XP_019890240	chymotrypsin inhibitor-like				Musca domestica	35236.6	83645.6	0.421261	-0.375449	-2.84545	0.06385
protease inhibitor	XP_022255312	hemocytin-like				Limulus polyphemus	22222.1	62056.9	0.358092	-0.446005	-10.8721	0.00708
protease inhibitor	XP_023217368	leukocyte elastase inhibitor A-like isoform X2				Centruroides sculpturatus	19513.8	52256.3	0.373425	-0.427796	-6.19127	0.00418
protease inhibitor	ACB70299	ixodidin	B2D258	Ixodidin		Ornithodoros coriaceus	16774.3	89062.9	0.188342	-0.725052	-19.4946	0.00188	GO:0004867	serine-type endopeptidase inhibitor activity [GO:0004867]	serine-type endopeptidase inhibitor activity [GO:0004867]				IPR036084;IPR002919;	PF01826;
proteasome machinery	BAF73714	valosin containing protein	A7BFI9	Vesicle-fusing ATPase (EC 3.6.4.6)	VCP	Haemaphysalis longicornis	95578.3	163510	0.58454	-0.233186	-3.26112	0.08026	GO:0005524; GO:0016887	ATP binding [GO:0005524]; ATPase activity [GO:0016887]	ATPase activity [GO:0016887]; ATP binding [GO:0005524]				IPR003593;IPR005938;IPR041569;IPR009010;IPR003959;IPR003960;IPR004201;IPR029067;IPR003338;IPR027417;IPR015415;	PF00004;PF17862;PF02933;PF02359;PF09336;
protein modification	B7PAR6	Heat shock protein, putative	B7PAR6	Heat shock protein, putative (EC 1.3.1.74)	8027107 IscW_ISCW017456	Ixodes scapularis	222480	1.28543e+06	0.173079	-0.761756	-15.0483	0.00246	GO:0005524; GO:0005634; GO:0005737; GO:0005829; GO:0005886; GO:0016192; GO:0016887; GO:0031072; GO:0032440; GO:0034620; GO:0042026; GO:0044183; GO:0051082; GO:0051085; GO:0051787	cytoplasm [GO:0005737]; cytosol [GO:0005829]; nucleus [GO:0005634]; plasma membrane [GO:0005886]; 2-alkenal reductase [NAD(P)+] activity [GO:0032440]; ATP binding [GO:0005524]; ATPase activity [GO:0016887]; heat shock protein binding [GO:0031072]; misfolded protein binding [GO:0051787]; protein folding chaperone [GO:0044183]; unfolded protein binding [GO:0051082]; cellular response to unfolded pr…	2-alkenal reductase [NAD(P)+] activity [GO:0032440]; ATPase activity [GO:0016887]; ATP binding [GO:0005524]; heat shock protein binding [GO:0031072]; misfolded protein binding [GO:0051787]; protein folding chaperone [GO:0044183]; unfolded protein binding [GO:0051082]	cellular response to unfolded protein [GO:0034620]; chaperone cofactor-dependent protein refolding [GO:0051085]; protein refolding [GO:0042026]; vesicle-mediated transport [GO:0016192]	cytoplasm [GO:0005737]; cytosol [GO:0005829]; nucleus [GO:0005634]; plasma membrane [GO:0005886]	PTHR19375;	IPR043129;IPR018181;IPR029048;IPR029047;IPR013126;	PF00012;
protein modification	B7PWF5	Heat shock protein 20.5, putative	B7PWF5	Heat shock protein 20.5, putative	8032367 IscW_ISCW007793	Ixodes scapularis	113920	5078.92	22.4301	1.35083	4.49186	0.04589						PTHR45640;	IPR002068;IPR001436;IPR008978;	PF00011;
protein modification	B7PIN1	Heat shock protein 20.6, putative	B7PIN1	Heat shock protein 20.6, putative	8029505 IscW_ISCW017709	Ixodes scapularis	85716.2	123342	0.694946	-0.158049	-1.242	0.32917						PTHR45640;	IPR002068;IPR001436;IPR008978;	PF00011;
protein modification	XP_013791926	tyrosine-protein phosphatase 10D-like isoform X2				Limulus polyphemus	42653.6	30333.8	1.40614	0.148029	0.900827	0.46233
protein modification	KFM66966	Phosphatidylinositol phosphatase PTPRQ, partial	A0A087TPC7	Protein-tyrosine-phosphatase (EC 3.1.3.48) (Fragment)	X975_02474	Stegodyphus mimosarum	27236.3	56.5733	481.433	2.68254	1.69539	0.23209	GO:0004725; GO:0016021	integral component of membrane [GO:0016021]; protein tyrosine phosphatase activity [GO:0004725]	protein tyrosine phosphatase activity [GO:0004725]		integral component of membrane [GO:0016021]		IPR003961;IPR036116;IPR013783;IPR029021;IPR000242;IPR041201;IPR016130;IPR003595;IPR000387;	PF00041;PF18861;PF00102;
protein synthesis	ACB70375	translation elongation factor EF-1 alpha/Tu, partial	B2D2D4	Translation elongation factor EF-1 alpha/Tu		Ornithodoros coriaceus	35513.8	1261.79	28.1457	1.44941	1.20812	0.35041	GO:0003746; GO:0005525	GTP binding [GO:0005525]; translation elongation factor activity [GO:0003746]	GTP binding [GO:0005525]; translation elongation factor activity [GO:0003746]				IPR004161;IPR009000;IPR009001;IPR004160;	PF03144;PF03143;
signal transduction	XP_013789709	14-3-3 protein zeta-like				Limulus polyphemus	343199	111552	3.07659	0.488069	2.07127	0.17358
signal transduction	XP_021001474	sushi, von Willebrand factor type A, EGF and pentraxin domain-containing protein 1				Parasteatoda tepidariorum	158760	8405.99	18.8865	1.27615	9.76077	0.00725
signal transduction	B7QNY3	Rho GTPase-activating protein, putative	B7QNY3	Rho GTPase-activating protein, putative	8044104 IscW_ISCW015201	Ixodes scapularis	29438.7	27766.4	1.06023	0.0254004	0.6549	0.54855	GO:0005096; GO:0007165	GTPase activator activity [GO:0005096]; signal transduction [GO:0007165]	GTPase activator activity [GO:0005096]	signal transduction [GO:0007165]			IPR027267;IPR011993;IPR001849;IPR008936;IPR000198;IPR036028;IPR001452;	PF00169;PF00620;PF07653;
signal transduction	XP_022700577	protein D2-like isoform X4				Varroa jacobsoni	27968.9	27247.7	1.02647	0.0113465	0.0491337	0.96517
signal transduction	XP_022253630	acetylcholine receptor subunit alpha-like, partial				Limulus polyphemus	24323.4	56.5733	429.944	2.63341	2.22181	0.1564
transporter/ receptors	XP_018014210	very low-density lipoprotein receptor-like				Hyalella azteca	783982	924472	0.848033	-0.0715874	-6.83917	0.01224
transporter/ receptors	AGQ57038	vitellogenin receptor	U5KCA6	Vitellogenin receptor	VgR	Amblyomma hebraeum	651866	25698.5	25.3659	1.40425	41.3352	3.9427e-06	GO:0005509; GO:0006897; GO:0016021	integral component of membrane [GO:0016021]; calcium ion binding [GO:0005509]; endocytosis [GO:0006897]	calcium ion binding [GO:0005509]	endocytosis [GO:0006897]	integral component of membrane [GO:0016021]		IPR011042;IPR001881;IPR000742;IPR000152;IPR018097;IPR036055;IPR023415;IPR000033;IPR002172;	PF00008;PF07645;PF00057;PF00058;
transporter/ receptors	XP_018014212	low-density lipoprotein receptor-related protein 4-like				Hyalella azteca	135422	287556	0.470941	-0.327034	-2.2565	0.13815
transporter/ receptors	B7QHM6	Putative uncharacterized protein	B7QHM6	Uncharacterized protein	8041401 IscW_ISCW023825	Ixodes scapularis	121736	128042	0.950746	-0.0219354	-0.171841	0.87861	GO:0005886; GO:0016021; GO:0043235	integral component of membrane [GO:0016021]; plasma membrane [GO:0005886]; receptor complex [GO:0043235]			integral component of membrane [GO:0016021]; plasma membrane [GO:0005886]; receptor complex [GO:0043235]		IPR036055;IPR023415;IPR002172;IPR035914;	PF00057;
transporter/ receptors	ABR23350	salivary lipid interacting protein	A6N9L7	Salivary lipid interacting protein		Ornithodoros parkeri	118800	148620	0.799355	-0.0972601	-0.348019	0.74554						PTHR11306;	IPR014756;IPR003172;IPR039670;	PF02221;
transporter/ receptors	XP_015908566	low-density lipoprotein receptor-related protein 2				Parasteatoda tepidariorum	107781	53933.4	1.99841	0.300686	7.29885	0.00188
transporter/ receptors	B7PL51	ML domain-containing protein, putative	B7PL51	ML domain-containing protein, putative	8054086 IscW_ISCW005502	Ixodes scapularis	93468.4	491131	0.190313	-0.720533	-11.9532	0.00043	GO:0015918; GO:0016021; GO:0032934	integral component of membrane [GO:0016021]; sterol binding [GO:0032934]; sterol transport [GO:0015918]	sterol binding [GO:0032934]	sterol transport [GO:0015918]	integral component of membrane [GO:0016021]	PTHR11306;	IPR014756;IPR003172;IPR039670;	PF02221;
transporter/ receptors	XP_014354627	low-density lipoprotein receptor-related protein 4-like				Papilio machaon	90810.7	134647	0.674437	-0.171059	-1.23775	0.34028
transporter/ receptors	XP_022243201	voltage-dependent calcium channel subunit alpha-2/delta-3-like				Limulus polyphemus	43350.2	19803.8	2.18899	0.340243	1.61595	0.24621
transporter/ receptors	ODM88298	Low-density lipoprotein receptor-related protein 2	A0A1D2M5P9	Low-density lipoprotein receptor-related protein 2	Ocin01_18383	Orchesella cincta	25417.3	13760.6	1.8471	0.266491	1.16439	0.3625							IPR036055;IPR023415;IPR002172;	PF00057;
transporter/ receptors	AAZ31260	vitellogenin receptor	Q45VP9	Vitellogenin receptor	VgR	Dermacentor variabilis	17469.3	53096.1	0.329012	-0.482788	-1.29176	0.3095	GO:0005509; GO:0006897; GO:0016021	integral component of membrane [GO:0016021]; calcium ion binding [GO:0005509]; endocytosis [GO:0006897]	calcium ion binding [GO:0005509]	endocytosis [GO:0006897]	integral component of membrane [GO:0016021]		IPR011042;IPR001881;IPR000742;IPR000152;IPR018097;IPR036055;IPR023415;IPR000033;IPR002172;	PF07645;PF00057;PF00058;
transposon element	ISCW014754-PA	similar to pogo transposable element with KRAB domaincontaining protein	B7QIG9	Similar to pogo transposable element with KRAB domaincontaining protein (Fragment)	8041746 IscW_ISCW014754	Ixodes scapularis	53497.1	69494.8	0.7698	-0.113622	-1.86606	0.17759							IPR018586;	PF09607;
unknown function	AAS94230	unknown secreted protein PK-26 precursor	Q6PRC8	Uncharacterized protein		Ornithodoros moubata	1.33812e+07	4.30896e+07	0.310543	-0.507878	-6.04493	0.02248
unknown function	XP_023215406	venom protein 30.1-like				Centruroides sculpturatus	1.19322e+07	2.07665e+06	5.7459	0.759358	3.18475	0.08503
unknown function	DAA34176	hypothetical secreted protein 1669	F0J8E8	Hypothetical secreted protein 1669 (Fragment)		Amblyomma variegatum	5.95553e+06	2.96581e+06	2.00806	0.302778	3.65426	0.05297
unknown function	ACB70374	putative salivary secreted protein, partial	B2D2D3	Putative salivary secreted protein (Fragment)		Ornithodoros coriaceus	1.704e+06	91424.8	18.6382	1.2704	6.8203	0.02083
unknown function	B7PK51	Putative uncharacterized protein (Fragment)	B7PK51	Uncharacterized protein (Fragment)	8030148 IscW_ISCW004451	Ixodes scapularis	1.41448e+06	10684.1	132.391	2.12186	3.24231	0.0834							IPR003961;IPR036116;IPR013783;
unknown function	B7Q9Z8	Secreted protein, putative	B7Q9Z8	Secreted protein, putative	8038114 IscW_ISCW022620	Ixodes scapularis	1.18715e+06	94609.2	12.5479	1.09857	3.65135	0.06732
unknown function	AGH08176	AV422	M4PPE7	AV422		Amblyomma americanum	1.12638e+06	306295	3.67742	0.565544	3.4308	0.07476
unknown function	ABR23379	salivary basic tailless protein	A6N9P6	Salivary basic tailless protein		Ornithodoros parkeri	1.12406e+06	1.98785e+06	0.565466	-0.247594	-26.0339	9.0185e-05
unknown function	B7Q933	Putative uncharacterized protein	B7Q933	Uncharacterized protein	8037716 IscW_ISCW010327	Ixodes scapularis	957203	888311	1.07755	0.0324392	0.265808	0.80891
unknown function	B7QEW7	Putative uncharacterized protein	B7QEW7	Uncharacterized protein	8040223 IscW_ISCW012380	Ixodes scapularis	699085	128857	5.42528	0.734422	4.116	0.05393
unknown function	B7PZJ3	Putative uncharacterized protein	B7PZJ3	zf-RVT domain-containing protein	8033684 IscW_ISCW020112	Ixodes scapularis	583693	380273	1.53493	0.186089	0.623374	0.59632							IPR026960;	PF13966;
unknown function	B7PLB9	Secreted protein, putative	B7PLB9	Secreted protein, putative	8051778 IscW_ISCW018759	Ixodes scapularis	502907	4.09122e+06	0.122924	-0.910365	-18.26	0.00061	GO:0005576	extracellular region [GO:0005576]			extracellular region [GO:0005576]		IPR029277;	PF15430;
unknown function	XP_027208462	uncharacterized protein LOC113802139 isoform X49				Penaeus vannamei	407340	166065	2.4529	0.38968	2.73622	0.11121
unknown function	B7Q8D4	EF hand domain-containing protein, putative	B7Q8D4	EF hand domain-containing protein, putative	8037429 IscW_ISCW010587	Ixodes scapularis	370444	69636.2	5.3197	0.725887	2.01344	0.18162	GO:0005509	calcium ion binding [GO:0005509]	calcium ion binding [GO:0005509]				IPR011992;IPR018247;IPR002048;	PF13405;
unknown function	XP_027228666	spidroin-1-like isoform X1				Penaeus vannamei	262798	151409	1.73568	0.23947	0.830422	0.48763
unknown function	ABI52697	7 cysteine domain	Q09JR6	7 cysteine domain		Argas monolakensis	213199	134325	1.58719	0.20063	8.24208	0.00196
unknown function	ACB70371	acid tail salivary protein	B2D2D0	Acid tail salivary protein		Ornithodoros coriaceus	208540	368.014	566.662	2.75332	2.61301	0.12054							IPR011694;	PF07771;
unknown function	XP_013775481	uncharacterized protein LOC106460335				Limulus polyphemus	206210	349.872	589.388	2.7704	3.84614	0.06144
unknown function	XP_015030318	uncharacterized protein Dvir_GJ26607	A0A0Q9WDS5	Uncharacterized protein	Dvir\GJ26607 Dvir_GJ26607	Drosophila virilis	193317	2399.02	80.5816	1.90624	3.63638	0.06797
unknown function	XP_022900755	S-phase kinase-associated protein 1				Onthophagus taurus	189202	5.27483e+06	0.0358688	-1.44528	-51.2109	0.00025
unknown function	XP_023240426	synaptogenesis protein syg-2-like				Centruroides sculpturatus	137698	1410.09	97.6523	1.98968	15.9829	0.00388
unknown function	XP_023224526	protein/nucleic acid deglycase DJ-1-like				Centruroides sculpturatus	133238	171321	0.777709	-0.109183	-1.91516	0.18269
unknown function	B7QHK2	Secreted protein, putative	B7QHK2	Secreted protein, putative	8041363 IscW_ISCW023800	Ixodes scapularis	95558.7	115871	0.824697	-0.0837054	-0.516493	0.64178
unknown function	XP_023213207	transmembrane protein 241-like				Centruroides sculpturatus	70754.4	178420	0.396561	-0.40169	-5.42576	0.00999
unknown function	ACB70310	hypothetical secreted protein precursor	B2D269	Hypothetical secreted protein		Ornithodoros coriaceus	58924.9	69345.2	0.849732	-0.0707178	-0.516486	0.64511
unknown function	B7P1X2	Secreted protein, putative	B7P1X2	Secreted protein, putative	8051706 IscW_ISCW016406	Ixodes scapularis	56018.9	23.24	2410.45	3.3821	3.01182	0.09482
unknown function	B7QL13	Granulin, putative	B7QL13	Granulin, putative	8042854 IscW_ISCW014516	Ixodes scapularis	46414.2	592.595	78.3236	1.89389	3.81633	0.06226	GO:0005576	extracellular region [GO:0005576]			extracellular region [GO:0005576]	PTHR12274;	IPR000118;IPR039036;IPR037277;	PF00396;
unknown function	B7PLT0	Secreted protein, putative	B7PLT0	Secreted protein, putative	8053516 IscW_ISCW006596	Ixodes scapularis	37797.2	50454.7	0.749132	-0.125442	-0.928631	0.43774
unknown function	AGJ90344	7DB family member	M9WFZ6	7DB family member		Ornithodoros moubata	26789.9	36908.4	0.725849	-0.139154	-0.68654	0.53781
unknown function	XP_023244282	multifunctional protein ADE2-like				Centruroides sculpturatus	17323.9	9749.11	1.77697	0.24968	0.993246	0.41052
unknown function	ABR23361	acid tail salivary protein	A6N9M8	Acid tail salivary protein		Ornithodoros parkeri	14640.9	53688.3	0.272702	-0.564312	-8.57113	0.00347							IPR011694;	PF07771;
unknown function	ACB70369	acid tail salivary protein	B2D2C8	Acid tail salivary protein		Ornithodoros coriaceus	11197.7	151343	0.073989	-1.13083	-15.9374	9.3614e-05							IPR011694;	PF07771;
unknown function	XP_022244081	uncharacterized protein C05D11.1-like isoform X2				Limulus polyphemus	4488.26	8676.31	0.517301	-0.286257	-1.4873	0.23864

## Sheet: 10 heme-iron
Category	Accession	Description	Uniprot ID	Uniprot protein name	Gene name	Species	Mean signal peak area_ female (F1, F2, F3)	Mean signal peak area_ male (M1, M2, M3)	% protein mass in cathegory. Female	% protein mass in cathegory. Male	Fold Change_ female/male	Log FC (Fold Change)	t-value	p-value	Gene ontology IDs	Gene ontology (GO)	Gene ontology (molecular function)	Gene ontology (biological process)	Gene ontology (cellular component)	Cross-reference (PANTHER)	Cross-reference (InterPro)	Cross-reference (Pfam)
heme/ iron binding	ALC78840	vitellogenin-1	A0A0M4FBG8	Vitellogenin-1		Dermanyssus gallinae	8.39625e+06	48328	37.9927	9.47418	173.735	2.23989	2.74305	0.11116	GO:0005319	lipid transporter activity [GO:0005319]	lipid transporter activity [GO:0005319]				IPR015819;IPR001747;IPR011030;IPR015816;IPR015255;IPR001846;	PF09172;PF01347;PF00094;
heme/ iron binding	AXP34687	vitellogenin-1	A0A346JM05	Vitellogenin-1	Vg-1	Haemaphysalis flava	6.44777e+06	4836.32	29.1759	0.948109	1333.2	3.12489	5.22595	0.03472	GO:0005319	lipid transporter activity [GO:0005319]	lipid transporter activity [GO:0005319]				IPR015819;IPR001747;IPR011030;IPR015816;IPR015255;IPR001846;	PF09172;PF01347;PF00094;
heme/ iron binding	AJR36491	hemelipoglyco-carrier protein CP3	A0A0D3RJ94	Hemelipoglyco-carrier protein CP3	cp3	Ixodes ricinus	3.55223e+06	8497.89	16.0737	1.66592	418.013	2.62119	21.0515	0.00225	GO:0005319	lipid transporter activity [GO:0005319]	lipid transporter activity [GO:0005319]				IPR015819;IPR001747;IPR011030;IPR015816;IPR015255;IPR001846;	PF09172;PF01347;PF00094;
heme/ iron binding	AXP34690	vitellogenin-B	A0A346JM08	Vitellogenin-B	Vg-B	Haemaphysalis flava	1.59572e+06	357349	7.22055	70.0544	4.46542	0.649863	5.21233	0.03181	GO:0005319	lipid transporter activity [GO:0005319]	lipid transporter activity [GO:0005319]				IPR015819;IPR001747;IPR011030;IPR015816;IPR015255;IPR001846;	PF09172;PF01347;PF00094;
heme/ iron binding	ISCW021710-PA	CP3 description	B7Q407	Heme lipoprotein, putative (Hemelipoglyco-carrier protein)	8035570 IscW_ISCW021710	Ixodes scapularis	866115	25819.7	3.91914	5.06168	33.5447	1.52562	76.8191	8.6224e-05	GO:0005319	lipid transporter activity [GO:0005319]	lipid transporter activity [GO:0005319]				IPR015819;IPR001747;IPR011030;IPR015816;IPR015255;	PF09172;PF01347;
heme/ iron binding	ABD83654	hemelipoglycoprotein precursor	Q19V51	Hemelipoglycoprotein		Dermacentor variabilis	726532	28568.2	3.28753	5.60049	25.4315	1.40537	2.25043	0.15328	GO:0005319	lipid transporter activity [GO:0005319]	lipid transporter activity [GO:0005319]				IPR015819;IPR001747;IPR011030;IPR015816;IPR015255;IPR001846;	PF09172;PF01347;PF00094;
heme/ iron binding	BAH02666	vitellogenin	B6ZIV7	Vitellogenin	Vg	Ornithodoros moubata	344459	7362.39	1.55866	1.44332	46.7863	1.67012	2.09001	0.17152	GO:0005319	lipid transporter activity [GO:0005319]	lipid transporter activity [GO:0005319]				IPR015819;IPR001747;IPR011030;IPR015816;IPR015255;IPR001846;	PF09172;PF01347;PF00094;
heme/ iron binding	BAG12081	Vitellogenin-2	B1B544	Vitellogenin-2	HlVg-2	Haemaphysalis longicornis	81690.7	2308.52	0.369647	0.452561	35.3866	1.54884	2.11972	0.16809	GO:0005319	lipid transporter activity [GO:0005319]	lipid transporter activity [GO:0005319]				IPR015819;IPR001747;IPR011030;IPR015816;IPR015255;IPR001846;	PF09172;PF01347;PF00094;
heme/ iron binding	ISCW021709-PA	CP1 description	B7Q406	Hemelipoglyco-carrier protein (Hemelipoglycoprotein, putative)	8035572 IscW_ISCW021709	Ixodes scapularis	52637.4	570.784	0.238182	0.111896	92.2195	1.96482	1.90328	0.1973	GO:0005319	lipid transporter activity [GO:0005319]	lipid transporter activity [GO:0005319]				IPR015819;IPR001747;IPR011030;IPR015816;IPR015255;IPR001846;	PF09172;PF01347;PF00094;
heme/ iron binding	ISCW021707-PA	CP7 description	B7Q405	Hemelipoglyco-carrier protein (Lipoprotein, putative)	8035568 IscW_ISCW021707	Ixodes scapularis	36240.1	26461.2	0.163985	5.18743	1.36956	0.13658	0.730015	0.53735							IPR001846;	PF00094;
							2.20996e+07	510102

## Sheet: 26 protease inhibitor
Category	Family	Accession	Description	Uniprot ID	Uniprot protein name	Gene name	Species	Mean signal peak area_ female (F1, F2, F3)	Mean signal peak area_ male (M1, M2, M3)	% protein mass in cathegory. Female	% protein mass in cathegory. Male	Fold Change_ female/male	Log FC (Fold Change)	t-value	p-value	Gene ontology IDs	Gene ontology (GO)	Gene ontology (molecular function)	Gene ontology (biological process)	Gene ontology (cellular component)	Cross-reference (PANTHER)	Cross-reference (InterPro)	Cross-reference (Pfam)
protease inhibitor	cysteine	AAS01022	putative thyropin precursor	Q6QZV4	Putative thyropin		Ornithodoros moubata	2.47252e+06	4.43456e+06	13.8971	20.4901	0.557558	-0.25371	-7.58436	0.0126							IPR000716;IPR036857;	PF00086;
protease inhibitor	cysteine	AAS01021	cystatin precursor	Q6QZV5	Cystatin		Ornithodoros moubata	167087	1.21649e+06	0.939129	5.62084	0.137352	-0.862166	-14.8606	0.00115	GO:0004869	cysteine-type endopeptidase inhibitor activity [GO:0004869]	cysteine-type endopeptidase inhibitor activity [GO:0004869]				IPR000010;IPR018073;	PF00031;
protease inhibitor	cysteine	AAS55948	cystatin-2 precursor	Q6QD55	Cystatin-2		Ornithodoros moubata	120778	510.494	0.678848	0.00235876	236.591	2.374	3.99463	0.05733	GO:0004869	cysteine-type endopeptidase inhibitor activity [GO:0004869]	cysteine-type endopeptidase inhibitor activity [GO:0004869]				IPR000010;IPR018073;	PF00031;
protease inhibitor	serine	B7QP12	Secreted protein, putative	B7QP12	Secreted protein, putative	8044138 IscW_ISCW015500	Ixodes scapularis	1.68269e+06	763324	9.45773	3.52697	2.20442	0.343295	1.7744	0.21771	GO:0004867	serine-type endopeptidase inhibitor activity [GO:0004867]	serine-type endopeptidase inhibitor activity [GO:0004867]				IPR036084;IPR002919;	PF01826;
protease inhibitor	serine	B7P6X9	Hemolectin, putative (Fragment)	B7P6X9	Hemolectin, putative (Hemolectin, putative (Fragment)) (Fragment)	8025528 IscW_ISCW001097	Ixodes scapularis	1.431e+06	1.04588e+06	8.04309	4.83255	1.36822	0.136156	5.25	0.03442	GO:0004867; GO:0005615; GO:0031012	extracellular matrix [GO:0031012]; extracellular space [GO:0005615]; serine-type endopeptidase inhibitor activity [GO:0004867]	serine-type endopeptidase inhibitor activity [GO:0004867]		extracellular matrix [GO:0031012]; extracellular space [GO:0005615]		IPR000421;IPR008979;IPR002172;IPR036084;IPR002919;IPR014853;IPR001007;IPR001846;IPR025155;	PF08742;PF00754;PF13330;PF01826;PF00094;
protease inhibitor	serine	ANA67892	haemalin	A0A160DAC4	Haemalin		Haemaphysalis flava	424669	565987	2.3869	2.61517	0.750316	-0.124756	-1.06386	0.38433	GO:0004867	serine-type endopeptidase inhibitor activity [GO:0004867]	serine-type endopeptidase inhibitor activity [GO:0004867]				IPR002223;IPR036880;IPR020901;	PF00014;
protease inhibitor	serine	XP_023217368	leukocyte elastase inhibitor A-like isoform X2				Centruroides sculpturatus	19513.8	52256.3	0.10968	0.241452	0.373425	-0.427796	-6.19127	0.00418
protease inhibitor	serine, a2M	AAN10129	alpha-2-macroglobulin precursor splice variant 1	Q8IT76	Alpha-2-macroglobulin splice variant 1		Ornithodoros moubata	72792.4	11257.4	0.409138	0.0520152	6.46619	0.810649	2.50062	0.12517	GO:0004867; GO:0005615	extracellular space [GO:0005615]; serine-type endopeptidase inhibitor activity [GO:0004867]	serine-type endopeptidase inhibitor activity [GO:0004867]		extracellular space [GO:0005615]		IPR009048;IPR036595;IPR011625;IPR041813;IPR011626;IPR013783;IPR014756;IPR001599;IPR019742;IPR002890;IPR041555;IPR040839;IPR008930;	PF00207;PF07703;PF07677;PF01835;PF17791;PF17789;PF07678;
protease inhibitor	serine, kunitz	PRD26526	Kunitz-type serine protease inhibitor taicotoxin				Nephila clavipes	623873	611564	3.50655	2.82575	1.02013	0.00865435	0.0405297	0.97132	GO:0004867	serine-type endopeptidase inhibitor activity [GO:0004867]	serine-type endopeptidase inhibitor activity [GO:0004867]
protease inhibitor	serine, kunitz	W4VSH9	Kunitz-type U19-barytoxin-Tl1a	W4VSH9	Kunitz-type U19-barytoxin-Tl1a (U19-BATX-Tl1a) (Kunitz-type serine protease inhibitor Kunitz-1)		Trittame loki	181717	201877	1.02136	0.93278	0.900137	-0.0456913	-0.404894	0.72416	GO:0004867; GO:0005576	extracellular region [GO:0005576]; serine-type endopeptidase inhibitor activity [GO:0004867]	serine-type endopeptidase inhibitor activity [GO:0004867]		extracellular region [GO:0005576]		IPR002223;IPR036880;IPR020901;	PF00014;
protease inhibitor	serine, kunitz	XP_023226201	papilin-like				Centruroides sculpturatus	126127	137803	0.708908	0.636723	0.915268	-0.0384518	-0.403737	0.72446
protease inhibitor	serine, kunitz	CAB55816	hypothetical protein	Q9GP15	BPTI/Kunitz inhibitor domain-containing protein		Ixodes ricinus	103677	81666.7	0.582728	0.377344	1.26951	0.103637	0.438288	0.70363	GO:0004867	serine-type endopeptidase inhibitor activity [GO:0004867]	serine-type endopeptidase inhibitor activity [GO:0004867]				IPR002223;IPR036880;IPR020901;	PF00014;
protease inhibitor	serine, kunitz	P0C8W3	Kunitz-type serine protease inhibitor Hg1	P0C8W3	Kunitz-type serine protease inhibitor Hg1 (Delta-KTx 1.1)		Hoffmannihadrurus gertschi	76088.4	118174	0.427663	0.546025	0.64387	-0.191202	-1.71795	0.20775	GO:0004867; GO:0005576; GO:0043655; GO:0044562; GO:0090729	extracellular region [GO:0005576]; host extracellular space [GO:0043655]; serine-type endopeptidase inhibitor activity [GO:0004867]; toxin activity [GO:0090729]; envenomation resulting in negative regulation of voltage-gated potassium channel activity in other organism [GO:0044562]	serine-type endopeptidase inhibitor activity [GO:0004867]; toxin activity [GO:0090729]	envenomation resulting in negative regulation of voltage-gated potassium channel activity in other organism [GO:0044562]	extracellular region [GO:0005576]; host extracellular space [GO:0043655]		IPR002223;IPR036880;IPR020901;	PF00014;
protease inhibitor	serine, serpin	ABI94058	serpin-8 precursor	Q06B72	Serpin-8		Ixodes ricinus	49658.3	2439.9	0.27911	0.0112737	20.3526	1.30862	16.3869	0.00289	GO:0004867; GO:0005615	extracellular space [GO:0005615]; serine-type endopeptidase inhibitor activity [GO:0004867]	serine-type endopeptidase inhibitor activity [GO:0004867]		extracellular space [GO:0005615]	PTHR11461;	IPR023795;IPR023796;IPR000215;IPR036186;IPR042178;IPR042185;	PF00079;
protease inhibitor	serine, TIL	XP_015907865	hemocytin				Parasteatoda tepidariorum	7.16153e+06	1.83873e+06	40.2522	8.49593	3.89482	0.590487	-3.78339	0.04289
protease inhibitor	serine, TIL	B7QLA0	Riddle, putative (Fragment)	B7QLA0	Riddle, putative (Riddle, putative (Fragment)) (Fragment)	8042972 IscW_ISCW024886	Ixodes scapularis	1.30848e+06	3.20973e+06	7.35447	14.8307	0.407661	-0.389701	-5.96052	0.004	GO:0004867	serine-type endopeptidase inhibitor activity [GO:0004867]	serine-type endopeptidase inhibitor activity [GO:0004867]				IPR036084;IPR002919;	PF01826;
protease inhibitor	serine, TIL	KFM64508	Hemocytin, partial	A0A087THB9	Hemocytin (Fragment)	X975_20266	Stegodyphus mimosarum	631612	667746	3.55005	3.08535	0.945887	-0.0241608	-4.51898	0.04253	GO:0004867	serine-type endopeptidase inhibitor activity [GO:0004867]	serine-type endopeptidase inhibitor activity [GO:0004867]				IPR000421;IPR008979;IPR036084;IPR002919;IPR014853;IPR001007;IPR001846;IPR025155;	PF08742;PF00754;PF13330;PF01826;PF00094;
protease inhibitor	serine, TIL	P83516	Chymotrypsin-elastase inhibitor ixodidin	P83516	Chymotrypsin-elastase inhibitor ixodidin		Rhipicephalus microplus	382066	759339	2.14745	3.50856	0.503156	-0.298297	-13.9147	0.00226	GO:0004867; GO:0042742	serine-type endopeptidase inhibitor activity [GO:0004867]; defense response to bacterium [GO:0042742]	serine-type endopeptidase inhibitor activity [GO:0004867]	defense response to bacterium [GO:0042742]			IPR036084;IPR002919;	PF01826;
protease inhibitor	serine, TIL	ACF57858	chymotrypsin inhibitor precursor	B8QPD3	Chymotrypsin inhibitor		Rhipicephalus microplus	233558	3.67845e+06	1.31274	16.9964	0.0634935	-1.19727	-25.3594	0.00137	GO:0004867	serine-type endopeptidase inhibitor activity [GO:0004867]	serine-type endopeptidase inhibitor activity [GO:0004867]				IPR002223;IPR036880;IPR020901;	PF00014;
protease inhibitor	serine, TIL	XP_020288964	chymotrypsin inhibitor-like				Pseudomyrmex gracilis	195847	1.49356e+06	1.10078	6.90105	0.131128	-0.882306	-7.47318	0.01729
protease inhibitor	serine, TIL	ISCW024629-PA	Chymotrypsin-elastase inhibitor ixodidin, putative	B7Q786	Chymotrypsin-elastase inhibitor ixodidin, putative (Zinc finger family protein) (Fragment)	8036924 IscW_ISCW024629	Ixodes scapularis	142746	342418	0.80232	1.58216	0.416877	-0.379993	-3.93286	0.05094	GO:0004867	serine-type endopeptidase inhibitor activity [GO:0004867]	serine-type endopeptidase inhibitor activity [GO:0004867]				IPR036084;IPR002919;	PF01826;
protease inhibitor	serine, TIL	XP_022121224	hemocytin				Pieris rapae	70574.2	173907	0.39667	0.803542	0.405817	-0.39167	-4.16077	0.04279
protease inhibitor	serine, TIL	BAM28739	chymotrypsin inhibitor	I7GSE5	Chymotrypsin inhibitor	HlChI	Haemaphysalis longicornis	38824.2	56.5733	0.218216	0.000261399	686.264	2.83649	1.57775	0.25536	GO:0004867	serine-type endopeptidase inhibitor activity [GO:0004867]	serine-type endopeptidase inhibitor activity [GO:0004867]				IPR002223;IPR036880;IPR020901;	PF00014;
protease inhibitor	serine, TIL	XP_019890240	chymotrypsin inhibitor-like				Musca domestica	35236.6	83645.6	0.198051	0.386488	0.421261	-0.375449	-2.84545	0.06385
protease inhibitor	serine, TIL	XP_022255312	hemocytin-like				Limulus polyphemus	22222.1	62056.9	0.124902	0.286736	0.358092	-0.446005	-10.8721	0.00708
protease inhibitor	serine, TIL	ACB70299	ixodidin	B2D258	Ixodidin		Ornithodoros coriaceus	16774.3	89062.9	0.0942818	0.411519	0.188342	-0.725052	-19.4946	0.00188	GO:0004867	serine-type endopeptidase inhibitor activity [GO:0004867]	serine-type endopeptidase inhibitor activity [GO:0004867]				IPR036084;IPR002919;	PF01826;
								1.77917e+07	2.16425e+07

## Sheet: 24 proteases
Category	Family	Accession	Description	Uniprot ID	Uniprot protein name	Gene name	Species	Mean signal peak area_ female (F1, F2, F3)	Mean signal peak area_ male (M1, M2, M3)	% protein mass in cathegory. Female	% protein mass in cathegory. Male	Fold Change_ female/male	Log FC (Fold Change)	t-value	p-value	Gene ontology IDs	Gene ontology (GO)	Gene ontology (molecular function)	Gene ontology (biological process)	Gene ontology (cellular component)	Cross-reference (PANTHER)	Cross-reference (InterPro)	Cross-reference (Pfam)
protease	aspartic protease	ABV71391	aspartic protease	B4XC05	Aspartic protease	AP	Haemaphysalis longicornis	260944	6655.9	1.77283	0.157935	39.2049	1.59334	1.99043	0.1848	GO:0004190	aspartic-type endopeptidase activity [GO:0004190]	aspartic-type endopeptidase activity [GO:0004190]			PTHR47966;	IPR001461;IPR001969;IPR012848;IPR033121;IPR021109;	PF07966;PF00026;
protease	cysteine protease	XP_013781036	gamma-glutamyl hydrolase-like isoform X1				Limulus polyphemus	4.45621e+06	1.62801e+06	30.275	38.6304	2.73721	0.437309	1.51632	0.26804
protease	cysteine protease	ABO26562	cathepsin L-like cysteine protease	A4GTA6	Cathepsin L-like cysteine protease		Ixodes ricinus	659137	131988	4.47811	3.13189	4.99392	0.698442	8.70812	0.01257	GO:0008234	cysteine-type peptidase activity [GO:0008234]	cysteine-type peptidase activity [GO:0008234]				IPR038765;IPR000169;IPR025660;IPR000668;IPR039417;IPR013201;	PF08246;PF00112;
protease	cysteine protease	XP_028967496	calpain-A				Galendromus occidentalis	208645	85730.2	1.41751	2.03426	2.43374	0.386274	1.77196	0.21812
protease	cysteine protease	B7PF28	Longipain, putative	B7PF28	Longipain, putative (EC 3.4.22.1)	8051507 IscW_ISCW004002	Ixodes scapularis	63263.7	126.276	0.429807	0.00299636	500.995	2.69983	6.11627	0.0257	GO:0004197; GO:0005615; GO:0005764; GO:0050790; GO:0051603	extracellular space [GO:0005615]; lysosome [GO:0005764]; cysteine-type endopeptidase activity [GO:0004197]; proteolysis involved in cellular protein catabolic process [GO:0051603]; regulation of catalytic activity [GO:0050790]	cysteine-type endopeptidase activity [GO:0004197]	proteolysis involved in cellular protein catabolic process [GO:0051603]; regulation of catalytic activity [GO:0050790]	extracellular space [GO:0005615]; lysosome [GO:0005764]		IPR038765;IPR025661;IPR000169;IPR025660;IPR000668;IPR012599;	PF00112;PF08127;
protease	cysteine protease	B7P3P0	Cathepsin B endopeptidase, putative	B7P3P0	Cathepsin B endopeptidase, putative (EC 3.4.22.1)	8024136 IscW_ISCW000078	Ixodes scapularis	40648.4	97038.4	0.276161	2.30258	0.41889	-0.3779	-3.13226	0.08768	GO:0004197; GO:0005615; GO:0005764; GO:0050790; GO:0051603	extracellular space [GO:0005615]; lysosome [GO:0005764]; cysteine-type endopeptidase activity [GO:0004197]; proteolysis involved in cellular protein catabolic process [GO:0051603]; regulation of catalytic activity [GO:0050790]	cysteine-type endopeptidase activity [GO:0004197]	proteolysis involved in cellular protein catabolic process [GO:0051603]; regulation of catalytic activity [GO:0050790]	extracellular space [GO:0005615]; lysosome [GO:0005764]		IPR038765;IPR025661;IPR000169;IPR025660;IPR000668;IPR012599;	PF00112;PF08127;
protease	cysteine protease	B7P3P1	Cathepsin B endopeptidase, putative	B7P3P1	Cathepsin B endopeptidase, putative (EC 3.4.22.1)	8024138 IscW_ISCW000080	Ixodes scapularis	21202.2	31333.7	0.144045	0.743505	0.676656	-0.169632	-1.36535	0.2573	GO:0004197; GO:0005615; GO:0005764; GO:0050790; GO:0051603	extracellular space [GO:0005615]; lysosome [GO:0005764]; cysteine-type endopeptidase activity [GO:0004197]; proteolysis involved in cellular protein catabolic process [GO:0051603]; regulation of catalytic activity [GO:0050790]	cysteine-type endopeptidase activity [GO:0004197]	proteolysis involved in cellular protein catabolic process [GO:0051603]; regulation of catalytic activity [GO:0050790]	extracellular space [GO:0005615]; lysosome [GO:0005764]		IPR038765;IPR025661;IPR000169;IPR025660;IPR000668;IPR012599;	PF00112;PF08127;
protease	metalloprotease	XP_022255642	neprilysin-1-like isoform X2				Limulus polyphemus	645669	870.647	4.38661	0.0206592	741.597	2.87017	2.10443	0.17
protease	metalloprotease	ABI52714	metalloprotease, partial	Q09JP9	Metalloprotease (Fragment)		Argas monolakensis	450020	211191	3.05739	5.01126	2.13087	0.328557	5.144	0.03259	GO:0008237	metallopeptidase activity [GO:0008237]	metallopeptidase activity [GO:0008237]				IPR024079;
protease	metalloprotease	XP_019696599	neprilysin-1	E2BG75	Endothelin-converting enzyme 2	EAI_16027	Harpegnathos saltator	97362.5	43484.7	0.66147	1.03183	2.23901	0.350055	6.60896	0.02214	GO:0004222; GO:0005886; GO:0016021; GO:0046872	integral component of membrane [GO:0016021]; plasma membrane [GO:0005886]; metal ion binding [GO:0046872]; metalloendopeptidase activity [GO:0004222]	metal ion binding [GO:0046872]; metalloendopeptidase activity [GO:0004222]		integral component of membrane [GO:0016021]; plasma membrane [GO:0005886]	PTHR11733;	IPR024079;IPR000718;IPR018497;IPR042089;IPR008753;	PF01431;PF05649;
protease	metalloprotease	XP_023343136	neprilysin-2-like isoform X3				Eurytemora affinis	94092.7	223077	0.639256	5.2933	0.421795	-0.374899	-2.92456	0.06858
protease	metalloprotease	AMO02552	carboxypeptidase Q	A0A1S5QN55	Carboxypeptidase Q (Plasma glutamate carboxypeptidase)		Tityus serrulatus	86216.6	1898.87	0.585747	0.0450576	45.4041	1.6571	4.53731	0.04527	GO:0004180; GO:0005576; GO:0005764; GO:0005783; GO:0005794; GO:0070573	endoplasmic reticulum [GO:0005783]; extracellular region [GO:0005576]; Golgi apparatus [GO:0005794]; lysosome [GO:0005764]; carboxypeptidase activity [GO:0004180]; metallodipeptidase activity [GO:0070573]	carboxypeptidase activity [GO:0004180]; metallodipeptidase activity [GO:0070573]		endoplasmic reticulum [GO:0005783]; extracellular region [GO:0005576]; Golgi apparatus [GO:0005794]; lysosome [GO:0005764]	PTHR12053;	IPR039866;IPR007484;	PF04389;
protease	metalloprotease	ISCW016405-PA	meprin A metalloprotease, putative	B7P1X1	Metalloendopeptidase (EC 3.4.24.-)	8051710 IscW_ISCW016405	Ixodes scapularis	74904.2	5240.33	0.508891	0.124346	14.2938	1.15515	3.25726	0.08091	GO:0004222; GO:0008270	metalloendopeptidase activity [GO:0004222]; zinc ion binding [GO:0008270]	metalloendopeptidase activity [GO:0004222]; zinc ion binding [GO:0008270]				IPR034035;IPR000859;IPR000742;IPR024079;IPR001506;IPR006026;IPR035914;	PF01400;PF00431;
protease	metalloprotease	B7PIM5	CNDP dipeptidase, putative (Fragment)	B7PIM5	CNDP dipeptidase, putative (EC 3.5.1.18) (CNDP dipeptidase, putative (Fragment)) (Fragment)	8029499 IscW_ISCW017703	Ixodes scapularis	18327.1	14574.6	0.124513	0.345835	1.25747	0.0994975	0.775692	0.51227	GO:0004180; GO:0006508; GO:0008233; GO:0009014; GO:0046872; GO:0070573	carboxypeptidase activity [GO:0004180]; metal ion binding [GO:0046872]; metallodipeptidase activity [GO:0070573]; peptidase activity [GO:0008233]; succinyl-diaminopimelate desuccinylase activity [GO:0009014]; proteolysis [GO:0006508]	carboxypeptidase activity [GO:0004180]; metal ion binding [GO:0046872]; metallodipeptidase activity [GO:0070573]; peptidase activity [GO:0008233]; succinyl-diaminopimelate desuccinylase activity [GO:0009014]	proteolysis [GO:0006508]			IPR001261;IPR017153;IPR002933;IPR011650;	PF07687;PF01546;
protease	metalloprotease	B7QAF9	Neprilysin, putative (Fragment)	B7QAF9	Neprilysin, putative (EC 3.4.24.71) (Neprilysin, putative (Fragment)) (Fragment)	8038301 IscW_ISCW012068	Ixodes scapularis	14525	42302.1	0.0986812	1.00377	0.343364	-0.464246	-1.96498	0.16728	GO:0004222; GO:0046872	metal ion binding [GO:0046872]; metalloendopeptidase activity [GO:0004222]	metal ion binding [GO:0046872]; metalloendopeptidase activity [GO:0004222]			PTHR11733;	IPR024079;IPR000718;IPR018497;IPR042089;IPR008753;	PF01431;PF05649;
protease	serine protease	B7QF76	Carboxypeptidase (Fragment)	B7QF76	Carboxypeptidase (EC 3.4.16.-) (Fragment)	8040369 IscW_ISCW022356	Ixodes scapularis	3.63835e+06	626042	24.7186	14.8551	5.81167	0.764301	3.09468	0.09047	GO:0004185	serine-type carboxypeptidase activity [GO:0004185]	serine-type carboxypeptidase activity [GO:0004185]			PTHR11802;	IPR029058;IPR001563;IPR018202;	PF00450;
protease	serine protease	B7PJ51	Serine carboxypeptidase, putative (Fragment)	B7PJ51	Serine carboxypeptidase, putative (Serine carboxypeptidase, putative (Fragment)) (Fragment)	8029717 IscW_ISCW024278	Ixodes scapularis	1.49278e+06	648266	10.1418	15.3824	2.30273	0.362243	7.29676	0.0019	GO:0004185	serine-type carboxypeptidase activity [GO:0004185]	serine-type carboxypeptidase activity [GO:0004185]				IPR029058;IPR001563;	PF00450;
protease	serine protease	AAN78224	factor D-like protein	Q8I862	Factor D-like protein		Dermacentor variabilis	865137	226064	5.87765	5.36419	3.82695	0.582853	3.39901	0.07406	GO:0004252	serine-type endopeptidase activity [GO:0004252]	serine-type endopeptidase activity [GO:0004252]				IPR009003;IPR043504;IPR001314;IPR041515;IPR001254;	PF18322;PF00089;
protease	serine protease	B7PCB9	Serine protease, putative (Fragment)	B7PCB9	Serine protease, putative (EC 3.4.21.4) (Serine protease, putative (Fragment)) (Fragment)	8027801 IscW_ISCW017406	Ixodes scapularis	447851	6927.89	3.04265	0.164389	64.6447	1.81053	2.28584	0.1496	GO:0004252	serine-type endopeptidase activity [GO:0004252]	serine-type endopeptidase activity [GO:0004252]				IPR009003;IPR043504;IPR001314;IPR001254;IPR018114;IPR033116;	PF00089;
protease	serine protease	ISCW004835-PA	coagulation factor precursor, putative	B7PFF7	Coagulation factor precursor, putative (Coagulation factor, putative) (EC 3.4.21.4) (Fragment)	8050992 IscW_ISCW004835	Ixodes scapularis	294510	60378	2.00087	1.43268	4.87778	0.688222	5.94145	0.0215	GO:0004252; GO:0005615; GO:0006508	extracellular space [GO:0005615]; serine-type endopeptidase activity [GO:0004252]; proteolysis [GO:0006508]	serine-type endopeptidase activity [GO:0004252]	proteolysis [GO:0006508]	extracellular space [GO:0005615]		IPR009003;IPR043504;IPR001314;IPR001254;IPR018114;	PF00089;
protease	serine protease	XP_013774340	carboxypeptidase E-like				Limulus polyphemus	270525	117028	1.83792	2.7769	2.31164	0.363919	4.04153	0.03471
protease	serine protease	B7Q3V3	Colmedin, putative (Fragment)	B7Q3V3	Colmedin, putative (EC 3.4.21.68) (Colmedin, putative (Fragment)) (Fragment)	8035501 IscW_ISCW021721	Ixodes scapularis	254925	3919.94	1.73193	0.0930147	65.0328	1.81313	4.05654	0.05572	GO:0004252	serine-type endopeptidase activity [GO:0004252]	serine-type endopeptidase activity [GO:0004252]				IPR008160;IPR007110;IPR036179;IPR013783;IPR013098;IPR003599;IPR003598;IPR003112;	PF01391;PF07679;PF02191;
protease	serine protease	B7PQ93	Trypsin, putative (Fragment)	B7PQ93	Trypsin, putative (EC 3.4.21.4) (Trypsin, putative (Fragment)) (Fragment)	8053118 IscW_ISCW006166	Ixodes scapularis	224486	1058.27	1.52513	0.0251112	212.126	2.32659	3.36847	0.07796	GO:0004252; GO:0005615; GO:0006508	extracellular space [GO:0005615]; serine-type endopeptidase activity [GO:0004252]; proteolysis [GO:0006508]	serine-type endopeptidase activity [GO:0004252]	proteolysis [GO:0006508]	extracellular space [GO:0005615]		IPR009003;IPR043504;IPR001254;	PF00089;
protease	serine protease	XP_013784602	lysosomal protective protein-like				Limulus polyphemus	39366.2	1120.49	0.26745	0.0265877	35.133	1.54571	3.36545	0.07787
								1.47191e+07	4.21433e+06

## Sheet: 16 lipocalins
Category	Clade	Accession	Description	Uniprot ID	Uniprot protein name	Gene name	Species	Mean signal peak area_ female (F1, F2, F3)	Mean signal peak area_ male (M1, M2, M3)	% protein mass in cathegory. Female	% protein mass in cathegory. Male	Fold Change_ female/male	Log FC (Fold Change)	t-value	p-value	Gene ontology IDs	Gene ontology (GO)	Gene ontology (molecular function)	Gene ontology (biological process)	Gene ontology (cellular component)	Cross-reference (PANTHER)	Cross-reference (InterPro)	Cross-reference (Pfam)
lipocalin	savicalin	ADI60053	savicalin	D7PM86	Savicalin		Ornithodoros kalahariensis	2.74989e+06	2.38958e+06	32.8636	11.5417	1.15079	0.0609946	-15.8684	0.00016							IPR012674;
lipocalin	amine binding	ACB70384	salivary lipocalin	B2D2E3	Salivary lipocalin		Ornithodoros coriaceus	2.16101e+06	667580	25.826	3.22443	3.23709	0.510155	4.8348	0.03856	GO:0030682; GO:0043176	amine binding [GO:0043176]; mitigation of host defenses by symbiont [GO:0030682]	amine binding [GO:0043176]	mitigation of host defenses by symbiont [GO:0030682]			IPR012674;IPR002970;	PF02098;
lipocalin	amine binding	ABI52654	monotonin	Q09JV9	Monotonin		Argas monolakensis	1.14991e+06	2.58577e+06	13.7425	12.4893	0.444709	-0.351924	-9.46261	0.00075	GO:0030682; GO:0043176	amine binding [GO:0043176]; mitigation of host defenses by symbiont [GO:0030682]	amine binding [GO:0043176]	mitigation of host defenses by symbiont [GO:0030682]			IPR012674;IPR002970;	PF02098;
lipocalin	amine binding	ABI52661	lipocalin	Q09JV2	Lipocalin		Argas monolakensis	785863	196682	9.39175	0.949981	3.9956	0.601582	15.2391	0.00011	GO:0030682; GO:0043176	amine binding [GO:0043176]; mitigation of host defenses by symbiont [GO:0030682]	amine binding [GO:0043176]	mitigation of host defenses by symbiont [GO:0030682]			IPR012674;IPR002970;	PF02098;
lipocalin	moubatin	ABR23399	moubatin 1-like 2	A6N9R6	Moubatin 1-like 2		Ornithodoros parkeri	466286	6.239e+06	5.57252	30.1346	0.0747373	-1.12646	-17.5665	0.0021							IPR012674;
lipocalin		ABR23445	salivary lipocalin	A6N9W2	Salivary lipocalin		Ornithodoros parkeri	304405	336600	3.63791	1.62579	0.904354	-0.0436616	-0.241238	0.82523							IPR012674;
lipocalin		ACB70377	salivary lipocalin	B2D2D6	Salivary lipocalin		Ornithodoros coriaceus	248631	603767	2.97135	2.91621	0.411799	-0.385315	-2.93496	0.0988							IPR012674;
lipocalin	moubatin	ABR23414	moubatin-like 3	A6N9T1	Moubatin-like 3		Ornithodoros parkeri	203260	406823	2.42913	1.96497	0.499626	-0.301355	-7.31049	0.00681							IPR012674;
lipocalin		ACB70386	salivary lipocalin, partial	B2D2E5	Salivary lipocalin (Fragment)		Ornithodoros coriaceus	94712.8	31307.1	1.1319	0.151214	3.02528	0.480766	5.54672	0.02929							IPR012674;
lipocalin	amine binding	ACB70352	salivary lipocalin	B2D2B1	Salivary lipocalin		Ornithodoros coriaceus	74260.1	83977.1	0.887473	0.405612	0.88429	-0.0534051	-0.473407	0.68182	GO:0030682; GO:0043176	amine binding [GO:0043176]; mitigation of host defenses by symbiont [GO:0030682]	amine binding [GO:0043176]	mitigation of host defenses by symbiont [GO:0030682]			IPR012674;IPR002970;	PF02098;
lipocalin		ABR23443	salivary secreted lipocalin	A6N9W0	Salivary secreted lipocalin		Ornithodoros parkeri	35762.1	1.03118e+06	0.427389	4.98066	0.0346806	-1.45991	-18.1854	0.00263							IPR012674;
lipocalin	amine binding	B7QAQ5	Putative uncharacterized protein (Fragment)	B7QAQ5	Uncharacterized protein (Fragment)	8038411 IscW_ISCW013444	Ixodes scapularis	28728.3	99579	0.343328	0.48097	0.288497	-0.539858	-10.1815	0.00229	GO:0016021; GO:0030682; GO:0043176	integral component of membrane [GO:0016021]; amine binding [GO:0043176]; mitigation of host defenses by symbiont [GO:0030682]	amine binding [GO:0043176]	mitigation of host defenses by symbiont [GO:0030682]	integral component of membrane [GO:0016021]		IPR012674;IPR002970;	PF02098;
lipocalin	moubatin	ABR23415	short salivary moubatin	A6N9T2	Short salivary moubatin		Ornithodoros parkeri	20914.8	5377.04	0.24995	0.0259713	3.88964	0.589909	1.44288	0.26651							IPR012674;
lipocalin		ACB70380	salivary lipocalin	B2D2D9	Salivary lipocalin		Ornithodoros coriaceus	15904.4	9728.76	0.190071	0.0469902	1.63478	0.213459	0.769497	0.48506							IPR012674;
lipocalin	amine binding	ABR23394	truncated salivary lipocalin, partial	A6N9R1	Truncated salivary lipocalin (Fragment)		Ornithodoros parkeri	15889.1	84783.3	0.189889	0.409506	0.187408	-0.727211	-10.2715	0.00224	GO:0030682; GO:0043176	amine binding [GO:0043176]; mitigation of host defenses by symbiont [GO:0030682]	amine binding [GO:0043176]	mitigation of host defenses by symbiont [GO:0030682]			IPR012674;IPR002970;	PF02098;
lipocalin	moubatin	ABR23457	moubatin-like 5	A6N9X4	Moubatin-like 5		Ornithodoros parkeri	12159.4	5.93207e+06	0.145316	28.6521	0.00204978	-2.68829	-29.841	0.00112							IPR012674;
								8.36759e+06	2.07038e+07

## Sheet: 7 immune related
Category	Accession	Description	Uniprot ID	Uniprot protein name	Gene name	Species	Mean signal peak area_ female (F1, F2, F3)	Mean signal peak area_ male (M1, M2, M3)	% protein mass in cathegory. Female	% protein mass in cathegory. Male	Fold Change_ female/male	Log FC (Fold Change)	t-value	p-value	Gene ontology IDs	Gene ontology (GO)	Gene ontology (molecular function)	Gene ontology (biological process)	Gene ontology (cellular component)	Cross-reference (PANTHER)	Cross-reference (InterPro)	Cross-reference (Pfam)
immune related	B7Q4R4	Double sized immunoglobulin G binding protein A, putative	B7Q4R4	Double sized immunoglobulin G binding protein A, putative	8035889 IscW_ISCW021766	Ixodes scapularis	3.99351e+06	779567	59.7435	16.4406	5.12272	0.709501	7.56752	0.01319
immune related	XP_022910521	cysteine-rich venom protein 1-like				Onthophagus taurus	2.43367e+06	2.7065e+06	36.4081	57.0784	0.899195	-0.046146	-0.598562	0.60936
immune related	AAM54048	savignygrin	Q8MVZ2	Savignygrin		Ornithodoros kalahariensis	92224.4	1.02183e+06	1.37969	21.5497	0.0902542	-1.04453	-34.2537	4.3839e-06	GO:0004867	serine-type endopeptidase inhibitor activity [GO:0004867]	serine-type endopeptidase inhibitor activity [GO:0004867]				IPR036880;
immune related	ISCW008497-PA	cyclophilin A, putative	B7Q0J9	Peptidyl-prolyl cis-trans isomerase (PPIase) (EC 5.2.1.8)	8034110 IscW_ISCW008497	Ixodes scapularis	61765.7	67776.7	0.924024	1.42937	0.911311	-0.0403334	-0.243668	0.82964	GO:0000413; GO:0003755; GO:0005737; GO:0006457; GO:0016018; GO:0043231	cytoplasm [GO:0005737]; intracellular membrane-bounded organelle [GO:0043231]; cyclosporin A binding [GO:0016018]; peptidyl-prolyl cis-trans isomerase activity [GO:0003755]; protein folding [GO:0006457]; protein peptidyl-prolyl isomerization [GO:0000413]	cyclosporin A binding [GO:0016018]; peptidyl-prolyl cis-trans isomerase activity [GO:0003755]	protein folding [GO:0006457]; protein peptidyl-prolyl isomerization [GO:0000413]	cytoplasm [GO:0005737]; intracellular membrane-bounded organelle [GO:0043231]		IPR029000;IPR024936;IPR020892;IPR002130;	PF00160;
immune related	DAA34752	ixodegrin	F0JAA7	Ixodegrin		Amblyomma variegatum	44012.9	135432	0.658439	2.85617	0.324982	-0.48814	-3.61221	0.03962
immune related	AAB68801	immunoglobulin G binding protein A	O16012	Immunoglobulin G binding protein A	IGBPMA	Rhipicephalus appendiculatus	42964.8	25741.5	0.64276	0.542872	1.66909	0.222479	1.06456	0.39603
immune related	XP_013775397	venom factor-like				Limulus polyphemus	16274.2	4876.51	0.243464	0.102843	3.33725	0.523389	3.1203	0.08701
							6.68442e+06	4.74173e+06

## Sheet: 19 carbohydrate
Category	Pathway	Accession	Description	Uniprot ID	Uniprot protein name	Gene name	Species	Mean signal peak area_ female (F1, F2, F3)	Mean signal peak area_ male (M1, M2, M3)	% protein mass in cathegory. Female	% protein mass in cathegory. Male	Fold Change_ female/male	Log FC (Fold Change)	t-value	p-value	Gene ontology IDs	Gene ontology (GO)	Gene ontology (molecular function)	Gene ontology (biological process)	Gene ontology (cellular component)	Cross-reference (PANTHER)	Cross-reference (InterPro)	Cross-reference (Pfam)
metabolism, carbohydrates	glycolysis	ASV64058	fructose-1,6-bisphosphate aldolase	A0A286R6U7	Fructose-bisphosphate aldolase (EC 4.1.2.13)	FBA	Haemaphysalis longicornis	917273	1.50285e+07	14.4872	40.2307	0.0610354	-1.21442	-52.0744	0.00012	GO:0004332; GO:0006096	fructose-bisphosphate aldolase activity [GO:0004332]; glycolytic process [GO:0006096]	fructose-bisphosphate aldolase activity [GO:0004332]	glycolytic process [GO:0006096]			IPR029768;IPR013785;IPR000741;	PF00274;
metabolism, carbohydrates	glycolysis	ISCW018700-PA	glyceraldehyde 3-phosphate dehydrogenase, putative	B7PKP9	Glyceraldehyde-3-phosphate dehydrogenase (EC 1.2.1.12)	8053012 IscW_ISCW018700	Ixodes scapularis	659810	5.96482e+06	10.4209	15.9675	0.110617	-0.956179	-22.3759	0.0013	GO:0004365; GO:0005829; GO:0006006; GO:0006096; GO:0050661; GO:0051287	cytosol [GO:0005829]; glyceraldehyde-3-phosphate dehydrogenase (NAD+) (phosphorylating) activity [GO:0004365]; NAD binding [GO:0051287]; NADP binding [GO:0050661]; glucose metabolic process [GO:0006006]; glycolytic process [GO:0006096]	glyceraldehyde-3-phosphate dehydrogenase (NAD+) (phosphorylating) activity [GO:0004365]; NAD binding [GO:0051287]; NADP binding [GO:0050661]	glucose metabolic process [GO:0006006]; glycolytic process [GO:0006096]	cytosol [GO:0005829]	PTHR10836;	IPR020831;IPR020830;IPR020829;IPR020828;IPR006424;IPR036291;	PF02800;PF00044;
metabolism, carbohydrates	glycolysis	ISCW020197-PA	pyruvate kinase, putative	B7Q0D5	Pyruvate kinase (EC 2.7.1.40)	8034034 IscW_ISCW020197	Ixodes scapularis	273946	3.46812e+06	4.32664	9.28399	0.0789898	-1.10243	-21.2082	0.00174	GO:0000287; GO:0004743; GO:0005524; GO:0005737; GO:0006096; GO:0016301; GO:0030955	cytoplasm [GO:0005737]; ATP binding [GO:0005524]; kinase activity [GO:0016301]; magnesium ion binding [GO:0000287]; potassium ion binding [GO:0030955]; pyruvate kinase activity [GO:0004743]; glycolytic process [GO:0006096]	ATP binding [GO:0005524]; kinase activity [GO:0016301]; magnesium ion binding [GO:0000287]; potassium ion binding [GO:0030955]; pyruvate kinase activity [GO:0004743]	glycolytic process [GO:0006096]	cytoplasm [GO:0005737]	PTHR11817;	IPR001697;IPR015813;IPR040442;IPR011037;IPR018209;IPR015793;IPR015795;IPR036918;IPR015806;	PF00224;PF02887;
metabolism, carbohydrates	glycolysis	ADD91327	enolase	D4P967	2-phospho-D-glycerate hydro-lyase (EC 4.2.1.11)		Ornithodoros moubata	474651	2.93696e+06	7.49652	7.8621	0.161613	-0.791523	-35.7789	0.00024	GO:0000015; GO:0000287; GO:0004634; GO:0006096	phosphopyruvate hydratase complex [GO:0000015]; magnesium ion binding [GO:0000287]; phosphopyruvate hydratase activity [GO:0004634]; glycolytic process [GO:0006096]	magnesium ion binding [GO:0000287]; phosphopyruvate hydratase activity [GO:0004634]	glycolytic process [GO:0006096]	phosphopyruvate hydratase complex [GO:0000015]	PTHR11902;	IPR000941;IPR036849;IPR029017;IPR020810;IPR020809;IPR020811;	PF00113;PF03952;
metabolism, carbohydrates	glycolysis	ISCW015616-PA	3-phosphoglycerate kinase, putative	B7P585	Phosphoglycerate kinase (EC 2.7.2.3)	8024802 IscW_ISCW015616	Ixodes scapularis	437285	2.70791e+06	6.90637	7.24894	0.161484	-0.79187	-22.9709	0.00017	GO:0004618; GO:0005524; GO:0005829; GO:0006094; GO:0006096; GO:0043531	cytosol [GO:0005829]; ADP binding [GO:0043531]; ATP binding [GO:0005524]; phosphoglycerate kinase activity [GO:0004618]; gluconeogenesis [GO:0006094]; glycolytic process [GO:0006096]	ADP binding [GO:0043531]; ATP binding [GO:0005524]; phosphoglycerate kinase activity [GO:0004618]	gluconeogenesis [GO:0006094]; glycolytic process [GO:0006096]	cytosol [GO:0005829]	PTHR11406;	IPR001576;IPR015911;IPR015824;IPR036043;	PF00162;
metabolism, carbohydrates	energy metabolism	B7PV15	Glyoxylate/hydroxypyruvate reductase, putative	B7PV15	Glyoxylate/hydroxypyruvate reductase, putative (EC 1.1.1.26)	8031760 IscW_ISCW019963	Ixodes scapularis	1.19863e+06	1.91874e+06	18.9309	5.13637	0.624699	-0.204329	-1.14698	0.36975	GO:0005829; GO:0008465; GO:0016618; GO:0030267; GO:0047964; GO:0051287	cytosol [GO:0005829]; glycerate dehydrogenase activity [GO:0008465]; glyoxylate reductase (NAD+) activity [GO:0047964]; glyoxylate reductase (NADP+) activity [GO:0030267]; hydroxypyruvate reductase activity [GO:0016618]; NAD binding [GO:0051287]	glycerate dehydrogenase activity [GO:0008465]; glyoxylate reductase (NAD+) activity [GO:0047964]; glyoxylate reductase (NADP+) activity [GO:0030267]; hydroxypyruvate reductase activity [GO:0016618]; NAD binding [GO:0051287]		cytosol [GO:0005829]		IPR006139;IPR029753;IPR006140;IPR036291;	PF00389;PF02826;
metabolism, carbohydrates	glycolysis	B7Q3K7	Triosephosphate isomerase	B7Q3K7	Triosephosphate isomerase (EC 5.3.1.1)	8035390 IscW_ISCW008869	Ixodes scapularis	240419	1.59172e+06	3.79712	4.26096	0.151043	-0.820898	-62.2443	3.2471e-05	GO:0004807; GO:0005829; GO:0006094; GO:0006096; GO:0019563; GO:0046166	cytosol [GO:0005829]; triose-phosphate isomerase activity [GO:0004807]; gluconeogenesis [GO:0006094]; glyceraldehyde-3-phosphate biosynthetic process [GO:0046166]; glycerol catabolic process [GO:0019563]; glycolytic process [GO:0006096]	triose-phosphate isomerase activity [GO:0004807]	gluconeogenesis [GO:0006094]; glyceraldehyde-3-phosphate biosynthetic process [GO:0046166]; glycerol catabolic process [GO:0019563]; glycolytic process [GO:0006096]	cytosol [GO:0005829]	PTHR21139;	IPR013785;IPR035990;IPR022896;IPR000652;IPR020861;	PF00121;
metabolism, carbohydrates	glycolysis	B7Q0R0	Phosphoglycerate mutase, putative	B7Q0R0	Phosphoglycerate mutase (2,3-diphosphoglycerate-independent) (EC 5.4.2.12)	8034180 IscW_ISCW020443	Ixodes scapularis	238666	1.20854e+06	3.76943	3.23521	0.197482	-0.704473	-21.8725	0.00208	GO:0005737; GO:0006007; GO:0006096; GO:0030145; GO:0044262; GO:0046537	cytoplasm [GO:0005737]; 2,3-bisphosphoglycerate-independent phosphoglycerate mutase activity [GO:0046537]; manganese ion binding [GO:0030145]; cellular carbohydrate metabolic process [GO:0044262]; glucose catabolic process [GO:0006007]; glycolytic process [GO:0006096]	2,3-bisphosphoglycerate-independent phosphoglycerate mutase activity [GO:0046537]; manganese ion binding [GO:0030145]	cellular carbohydrate metabolic process [GO:0044262]; glucose catabolic process [GO:0006007]; glycolytic process [GO:0006096]	cytoplasm [GO:0005737]	PTHR31637;	IPR017850;IPR011258;IPR006124;IPR036646;IPR005995;	PF06415;PF01676;
metabolism, carbohydrates	glycolysis	XP_013777447	glucose-6-phosphate isomerase				Limulus polyphemus	271797	808752	4.29269	2.16499	0.33607	-0.473571	-7.43083	0.00715
metabolism, carbohydrates	glycolysis	B7PLL4	Fructose-1,6-bisphosphatase, putative (Fragment)	B7PLL4	Fructose-bisphosphatase (EC 3.1.3.11) (Fragment)	8052463 IscW_ISCW005292	Ixodes scapularis	128302	534109	2.02637	1.42978	0.240218	-0.619395	-8.30239	0.00121	GO:0005737; GO:0005829; GO:0005986; GO:0006000; GO:0006002; GO:0006094; GO:0030388; GO:0042132; GO:0046872	cytoplasm [GO:0005737]; cytosol [GO:0005829]; fructose 1,6-bisphosphate 1-phosphatase activity [GO:0042132]; metal ion binding [GO:0046872]; fructose 1,6-bisphosphate metabolic process [GO:0030388]; fructose 6-phosphate metabolic process [GO:0006002]; fructose metabolic process [GO:0006000]; gluconeogenesis [GO:0006094]; sucrose biosynthetic process [GO:0005986]	fructose 1,6-bisphosphate 1-phosphatase activity [GO:0042132]; metal ion binding [GO:0046872]	fructose 1,6-bisphosphate metabolic process [GO:0030388]; fructose 6-phosphate metabolic process [GO:0006002]; fructose metabolic process [GO:0006000]; gluconeogenesis [GO:0006094]; sucrose biosynthetic process [GO:0005986]	cytoplasm [GO:0005737]; cytosol [GO:0005829]	PTHR11556;	IPR044015;IPR000146;IPR033391;IPR028343;IPR020548;	PF00316;PF18913;
metabolism, carbohydrates	TCA cycle	DAA34560	malate dehydrogenase	F0J9X5	Malate dehydrogenase (EC 1.1.1.37)		Amblyomma variegatum	81637	330485	1.28935	0.884692	0.247022	-0.607265	-30.3779	7.341e-06	GO:0005975; GO:0006099; GO:0006108; GO:0030060	L-malate dehydrogenase activity [GO:0030060]; carbohydrate metabolic process [GO:0005975]; malate metabolic process [GO:0006108]; tricarboxylic acid cycle [GO:0006099]	L-malate dehydrogenase activity [GO:0030060]	carbohydrate metabolic process [GO:0005975]; malate metabolic process [GO:0006108]; tricarboxylic acid cycle [GO:0006099]		PTHR23382;	IPR001557;IPR022383;IPR001236;IPR015955;IPR001252;IPR011274;IPR010945;IPR036291;	PF02866;PF00056;
metabolism, carbohydrates	glycolysis	PCG62628	hypothetical protein B5V51_14043, partial	A0A2A4ITA8	Uncharacterized protein (Fragment)	B5V51_14043	Heliothis virescens	147188	258790	2.32465	0.692768	0.568754	-0.245076	-2.30541	0.13811	GO:0000287; GO:0006006; GO:0016868	intramolecular transferase activity, phosphotransferases [GO:0016868]; magnesium ion binding [GO:0000287]; glucose metabolic process [GO:0006006]	intramolecular transferase activity, phosphotransferases [GO:0016868]; magnesium ion binding [GO:0000287]	glucose metabolic process [GO:0006006]			IPR005844;IPR016055;IPR005845;IPR005846;IPR005843;IPR036900;IPR016066;IPR005841;	PF02878;PF02879;PF02880;PF00408;
metabolism, carbohydrates	chitin metabolism	EFX79431	hypothetical protein DAPPUDRAFT_52405	E9GM87	Glyco_18 domain-containing protein	DAPPUDRAFT_52405	Daphnia pulex	571924	158959	9.03283	0.425525	3.59794	0.556053	2.95453	0.09729	GO:0004568; GO:0005576; GO:0005975; GO:0006032; GO:0008061	extracellular region [GO:0005576]; chitin binding [GO:0008061]; chitinase activity [GO:0004568]; carbohydrate metabolic process [GO:0005975]; chitin catabolic process [GO:0006032]	chitinase activity [GO:0004568]; chitin binding [GO:0008061]	carbohydrate metabolic process [GO:0005975]; chitin catabolic process [GO:0006032]	extracellular region [GO:0005576]		IPR011583;IPR029070;IPR001223;IPR001579;IPR017853;	PF00704;
metabolism, carbohydrates	TCA cycle	B7PH44	Malate dehydrogenase, putative	B7PH44	Malate dehydrogenase (EC 1.1.1.37)	8028863 IscW_ISCW003528	Ixodes scapularis	51096.5	137773	0.807005	0.368811	0.370875	-0.430772	-3.74042	0.0526	GO:0005737; GO:0005739; GO:0005975; GO:0006099; GO:0019752; GO:0030060	cytoplasm [GO:0005737]; mitochondrion [GO:0005739]; L-malate dehydrogenase activity [GO:0030060]; carbohydrate metabolic process [GO:0005975]; carboxylic acid metabolic process [GO:0019752]; tricarboxylic acid cycle [GO:0006099]	L-malate dehydrogenase activity [GO:0030060]	carbohydrate metabolic process [GO:0005975]; carboxylic acid metabolic process [GO:0019752]; tricarboxylic acid cycle [GO:0006099]	cytoplasm [GO:0005737]; mitochondrion [GO:0005739]		IPR001557;IPR022383;IPR001236;IPR015955;IPR010097;IPR036291;	PF02866;PF00056;
metabolism, carbohydrates		B7QBY6	Glyoxalase, putative	B7QBY6	Glyoxalase domain-containing protein 4	8038942 IscW_ISCW012580	Ixodes scapularis	41510.7	96618.4	0.655609	0.258643	0.429636	-0.3669	-7.95693	0.01216	GO:0016829	lyase activity [GO:0016829]	lyase activity [GO:0016829]			PTHR46466;	IPR043193;IPR043194;IPR029068;IPR004360;IPR041581;IPR037523;	PF00903;PF18029;
metabolism, carbohydrates	glucose metabolism	AIW65719	phosphoglucomutase, partial	A0A0A7DS60	Phosphoglucomutase (Putative phosphoglucomutase ovary overexpressed) (Fragment)		Rhipicephalus microplus	15027.3	89673.4	0.237338	0.240051	0.167579	-0.775782	-20.33	3.4645e-05	GO:0000287; GO:0006006; GO:0016868	intramolecular transferase activity, phosphotransferases [GO:0016868]; magnesium ion binding [GO:0000287]; glucose metabolic process [GO:0006006]	intramolecular transferase activity, phosphotransferases [GO:0016868]; magnesium ion binding [GO:0000287]	glucose metabolic process [GO:0006006]			IPR005844;IPR016055;IPR005845;IPR005846;IPR036900;IPR016066;IPR005841;	PF02878;PF02879;PF02880;
metabolism, carbohydrates	glycolysis	PRD36215	phosphofructokinase				Nephila clavipes	62807.6	82945.5	0.991967	0.222041	0.757216	-0.12078	-0.921534	0.44388	GO:0003872; GO:0005524; GO:0046872; GO:0006002; GO:0005737	6-phosphofructokinase activity [GO:0003872]; ATP binding [GO:0005524]; metal ion binding [GO:0046872]; fructose 6-phosphate metabolic process [GO:0006002]; cytoplasm [GO:0005737]	6-phosphofructokinase activity [GO:0003872]; ATP binding [GO:0005524]; metal ion binding [GO:0046872]	fructose 6-phosphate metabolic process [GO:0006002]	cytoplasm [GO:0005737]
metabolism, carbohydrates		OQR80396	beta-hexosaminidase subunit beta-like	A0A1V9Y3R8	Beta-hexosaminidase (EC 3.2.1.52)	BIW11_05084	Tropilaelaps mercedesae	367268	21836.3	5.80053	0.0584546	16.8192	1.2258	3.83357	0.06142	GO:0004563; GO:0005975; GO:0102148	beta-N-acetylhexosaminidase activity [GO:0004563]; N-acetyl-beta-D-galactosaminidase activity [GO:0102148]; carbohydrate metabolic process [GO:0005975]	beta-N-acetylhexosaminidase activity [GO:0004563]; N-acetyl-beta-D-galactosaminidase activity [GO:0102148]	carbohydrate metabolic process [GO:0005975]			IPR025705;IPR015883;IPR017853;IPR029018;IPR029019;	PF00728;PF14845;
metabolism, carbohydrates		XP_015929795	lysosomal alpha-mannosidase isoform X1				Parasteatoda tepidariorum	152377	10635.8	2.4066	0.0284716	14.3267	1.15615	4.04105	0.05409
								6.33162e+06	3.73559e+07
